# Supplementary material for: Single-cell temporal analysis of natural dengue infection reveals skin-homing lymphocyte expansion one day before defervescence
Source: iScience. 2022 Mar 5;25(4):104034. doi: 10.1016/j.isci.2022.104034 (PMC8957021; doi:10.1016/j.isci.2022.104034)
Supplement: Table S1. Established canonical markers for immune celltype identification used in this study, related to Figures 1B, 1C, 3Am S1,S6, S18 and STAR Methods [file mmc2.xlsx]

## Sheet: List of marker genes
Table S1 Established canonical markers for immune cell type identification used in this study. Related to Figures 1B-C, 3A, S1,S6, S19, and STAR Methods.
Cell Type assigned	Positive marker	Negative marker
T cells	CD3E , CD3D, CD8B , CD8A, TRAC
NK cells	NKG7, FCGR3A	CD8B , CD8A,
B cells	MS4A1
Plasma cells	CD79A,IGHG1, IGKC, JCHAIN	MKI67
Plasmablasts	CD79A,IGHG1, IGKC, JCHAIN,MKI67
Nonclassical monocyte	FCGR3A, MS4A7, LYZ	CD14, CD3E , CD3D
Classical monocyte	CD14, MS4A7, LYZ	FCGR3A, CD3E , CD3D
DCs	CD1C, FCER1A , CLEC10A
pDCs	IL3RA
RBCs	HBB
Naive CD4	CD4, IL7R, CCR7, SELL	CD8A, CD8B, CCR6
Naive CD8	CD8A, CD8B, IL7R, CCR7, SELL	CD4, CCR6
Central Memory CD8/CD4	CD8/CD4
Memory CD4	IL7R, CCR7, SELL, CCR6
Effector CD4	CD4, NKG7, GZMA, GZMK	CD8A, CD8B
Effector CD8-1	CD8A, CD8B, NKG7, GZMB	CD4, GZMK
Effector CD8-2	CD8A, CD8B, NKG7, HAVCR2, PDCD1	CD4
Effector CD8-3	CD8A, CD8B, NKG7, GZMK	CD4, GZMB
MAIT	SLC4A10, KLRB1
γδ T-1	TRGC1, TRGC2, TRDC, KLRB1
γδ T-2	TRGC2, TRDC	KLRB1
Treg	TIGIT, FOXP3
T SOX4+	SOX4
Naive B cells	MS4A1, IGHD
Memory B cells	MS4A1	IGHD
Plasma cells	CD79A,IGHG1, IGKC, JCHAIN	MKI67
Plasmablasts	CD79A,IGHG1, IGKC, JCHAIN,MKI67
