# Supplementary material for: Single-cell temporal analysis of natural dengue infection reveals skin-homing lymphocyte expansion one day before defervescence
Source: iScience. 2022 Mar 5;25(4):104034. doi: 10.1016/j.isci.2022.104034 (PMC8957021; doi:10.1016/j.isci.2022.104034)
Supplement: Table S2. Numbers and percentages of immune cell types in each scRNA-seq profile, related to Figures 1C, 3B, and 5A [file mmc3.xlsx]

## Sheet: Number_CellTypes_eachDay_and_No
Table S2 Numbers and percentages of immune cell types in each scRNA-seq profile. Related to Figure 1C, 3B, and 5A
Number of Cells
	DF Day-2	DF Day-1	DF Def	DF Wk2	DHF Day-2	DHF Day-1	DHF Def	DHF Wk2	HCI	HCII
T cells	954	864	3087	2043	2091	2709	4265	2556	3204	2271
NK cells	354	494	874	1370	352	625	666	635	557	277
B cells	129	136	185	195	264	218	268	244	542	465
Plasma cells	423	945	589	53	256	514	157	52	125	126
Plasmablasts	161	205	66	12	113	95	26	7	10	9
Classical monocytes	136	95	106	93	26	177	50	91	460	878
Non-classical monocytes	39	22	15	53	3	39	4	56	116	156
DCs	2	4	13	14	0	14	8	26	24	107
pDCs	15	6	7	5	28	30	13	24	20	37
RBCs	9	5	7	27	34	22	7	16	6	8
	2222	2776	4949	3865	3167	4443	5464	3707	5064	4334
Percentage of Cells
	DF Day-2 (%)	DF Day-1 (%)	DF Def (%)	DF Wk2 (%)	DHF Day-2 (%)	DHF Day-1 (%)	norm DHF Def (%)	DHF Wk2 (%)	HCI (%)	HCII (%)
T cells	42.93	31.12	62.38	52.86	66.02	60.97	78.06	68.95	63.27	52.4
NK cells	15.93	17.8	17.66	35.45	11.11	14.07	12.19	17.13	11	6.39
B cells	5.81	4.9	3.74	5.05	8.34	4.91	4.9	6.58	10.7	10.73
Plasma cells	19.04	34.04	11.9	1.37	8.08	11.57	2.87	1.4	2.47	2.91
Plasmablasts	7.25	7.38	1.33	0.31	3.57	2.14	0.48	0.19	0.2	0.21
Classical monocytes	6.12	3.42	2.14	2.41	0.82	3.98	0.92	2.45	9.08	20.26
Non-classical monocytes	1.76	0.79	0.3	1.37	0.09	0.88	0.07	1.51	2.29	3.6
DCs	0.09	0.14	0.26	0.36	0	0.32	0.15	0.7	0.47	2.47
pDCs	0.68	0.22	0.14	0.13	0.88	0.68	0.24	0.65	0.39	0.85
RBCs	0.41	0.18	0.14	0.7	1.07	0.5	0.13	0.43	0.12	0.18

## Sheet: T_subpopulations
Table S2 Numbers and percentages of immune cell types in each scRNA-seq profile. Related to Figure 1C, 3B, and 5A
Number of Cells
	DF Day-2	DF Day-1	DF Def	DF Wk2	DHF Day-2	DHF Day-1	DHF Def	DHF Wk2	HCI	HCII
Naive CD4	256	186	803	448	635	767	1368	745	1057	738
Naive CD8	180	115	668	381	416	432	818	392	460	354
Central Memory CD8/CD4	50	34	103	30	95	87	145	69	120	105
Memory CD4	122	83	342	205	291	304	452	230	467	275
Effector CD4	19	42	119	32	23	70	135	44	39	29
Effector CD8-1	44	55	163	284	66	113	157	202	197	79
Effector CD8-2	49	118	312	165	55	234	314	197	108	72
Effector CD8-3	40	54	176	150	102	137	204	181	212	149
MAIT	63	49	108	59	72	173	229	136	185	85
γδ T-1	20	24	60	109	17	77	87	74	93	78
γδ T-2	1	3	12	3	49	39	45	33	22	63
Treg	27	17	44	27	49	54	59	54	59	31
T SOX4+	23	12	62	43	97	111	143	98	80	89
Percentage of Cells
	DF Day-2 (%)	DF Day-1 (%)	DF Def (%)	DF Wk2 (%)	DHF Day-2 (%)	DHF Day-1 (%)	norm DHF Def (%)	DHF Wk2 (%)	HCI (%)	HCII (%)
Naive CD4	42.11	44.5	41.91	42.11	44.19	48.24	49.16	51.88	50.24	50.14
Naive CD8	29.61	27.51	34.86	35.81	28.95	27.17	29.39	27.3	21.86	24.05
Central Memory CD8/CD4	8.22	8.13	5.38	2.82	6.61	5.47	5.21	4.81	5.7	7.13
Memory CD4	20.07	19.86	17.85	19.27	20.25	19.12	16.24	16.02	22.2	18.68
Effector CD4	12.5	15.61	15.45	5.07	9.35	12.64	16.67	7.05	7.01	8.81
Effector CD8-1	28.95	20.45	21.17	45.01	26.83	20.4	19.38	32.37	35.43	24.01
Effector CD8-2	32.24	43.87	40.52	26.15	22.36	42.24	38.77	31.57	19.42	21.88
Effector CD8-3	26.32	20.07	22.86	23.77	41.46	24.73	25.19	29.01	38.13	45.29

## Sheet: B_subpopulations
Table S2 Numbers and percentages of immune cell types in each scRNA-seq profile. Related to Figure 1C, 3B, and 5A
Number of Cells
	DF Day-2	DF Day-1	DF Def	DF Wk2	DHF Day-2	DHF Day-1	DHF Def	DHF Wk2	HCI	HCII
Naive B cells	69	99	101	159	138	108	161	168	420	387
Memory B cells	60	39	85	36	127	110	107	78	124	82
Plasma cells	423	943	588	53	255	514	157	50	123	123
Plasmablasts	161	205	66	12	113	95	26	7	10	8
	713	1286	840	260	633	827	451	303	677	600
Percentage of Cells
	DF Day-2 (%)	DF Day-1 (%)	DF Def (%)	DF Wk2 (%)	DHF Day-2 (%)	DHF Day-1 (%)	norm DHF Def (%)	DHF Wk2 (%)	HCI (%)	HCII (%)
Naive B cells	9.68	7.7	12.02	61.15	21.8	13.06	35.7	55.45	62.04	64.5
Memory B cells	8.42	3.03	10.12	13.85	20.06	13.3	23.73	25.74	18.32	13.67
Plasma cells	59.33	73.33	70	20.38	40.28	62.15	34.81	16.5	18.17	20.5
Plasmablasts	22.58	15.94	7.86	4.62	17.85	11.49	5.76	2.31	1.48	1.33
