# Supplementary material for: Single-cell temporal analysis of natural dengue infection reveals skin-homing lymphocyte expansion one day before defervescence
Source: iScience. 2022 Mar 5;25(4):104034. doi: 10.1016/j.isci.2022.104034 (PMC8957021; doi:10.1016/j.isci.2022.104034)
Supplement: Table S3. Average expression of the top 500 genes in Principal Component (PC) 1 and PC2, related to Figure 2A and 2B [file mmc4.xlsx]

## Sheet: PC1
Table S3 Average expression of the top 500 genes in Principal Component (PC) 1 and PC2. Related to Figure 2A-B
	DF Day-2	DF Day-1	DF Def	DF Wk2	DHF Day-2	DHF Day-1	DHF Def	DHF Wk2	HCI	HCII
AURKAIP1	1.82937	2.30376	1.7224	1.01618	1.48803	1.67444	1.26151	0.898438	1.00755	1.13262
RPL22	12.9287	10.2549	14.8042	19.1148	14.2574	11.8692	16.4592	22.7807	20.358	19.841
PARK7	1.78233	2.38727	2.14236	1.3578	1.67581	1.98806	1.71384	1.2333	1.42672	2.08817
ENO1	2.60585	3.11838	3.15264	1.70468	2.91834	3.61385	2.39421	1.50944	1.79704	3.00935
SRM	1.15823	1.68592	1.00838	0.334891	0.844066	0.903147	0.465647	0.335537	0.352031	0.577023
DDOST	0.955537	1.78073	1.15457	0.441843	0.66809	1.05338	0.694404	0.426965	0.633448	0.679237
RPL11	33.061	35.1053	48.4785	47.4295	37.9484	41.2691	54.6453	54.8752	63.525	57.0377
SRRM1	3.89022	2.09537	2.56166	4.40412	4.69727	3.30705	3.93377	4.08925	2.5724	1.75873
SYF2	2.27586	1.68186	2.25534	3.09905	2.39271	2.27064	3.03874	2.88666	2.12723	1.68339
RSRP1	1.44998	1.0828	1.5552	2.44475	2.10122	1.49744	1.76625	2.62482	1.62128	1.37946
STMN1	1.10506	1.86895	1.50471	0.295641	0.979654	1.74961	1.20763	0.310329	0.385509	0.472118
SH3BGRL3	6.3372	10.7848	12.9935	8.97458	5.05429	11.5989	10.6122	7.03594	10.6582	10.9777
CD52	6.63841	8.52271	14.7897	8.50574	7.91705	9.50036	10.9904	10.9794	14.0397	20.5057
HMGN2	4.81264	4.58106	4.54802	2.95678	4.58975	4.59596	4.65479	2.91684	3.05997	3.33178
IFI6	15.8324	6.83853	1.50735	0.755687	11.5726	2.82097	1.26316	1.18525	0.913894	0.574854
ATPIF1	2.45269	2.94923	2.72362	1.83511	2.50633	3.02258	2.34926	1.68722	1.50985	1.62383
SFPQ	2.85948	1.78865	2.28124	3.41416	2.94834	2.27475	2.0305	3.62171	1.63383	1.52547
ATP6V0B	1.46265	2.06826	1.24323	0.691537	1.03389	1.45493	0.938193	0.642286	0.988635	1.49273
RPS8	29.2247	27.8399	38.2505	43.5872	32.3585	30.7795	42.8695	51.1631	51.725	42.1694
PRDX1	1.45542	1.74746	1.26795	0.540305	1.24656	1.40147	1.04787	0.548622	0.756348	1.10248
UQCRH	4.31553	5.51986	3.71661	2.57684	3.4799	3.5957	2.93278	2.64974	2.95838	3.28945
TMEM59	2.176	2.9688	2.26541	1.46186	2.14369	2.32343	2.14051	1.29124	1.5946	1.8603
JUN	7.00396	7.37833	4.75199	3.92042	17.3904	22.7697	5.65592	3.82455	5.01246	11.9059
JAK1	2.49787	1.54458	2.05681	4.1165	2.94841	1.98716	2.32974	3.5106	2.22236	1.80085
RPL5	13.7719	14.1858	19.6505	22.8986	15.3381	15.9862	22.5442	27.2816	27.2005	22.7219
PRPF38B	2.11562	1.38455	1.51219	2.55285	3.24329	2.14008	1.95958	2.47153	1.62924	1.30061
CD53	2.45132	2.6892	2.56149	1.63249	2.54675	2.44468	1.83336	1.46906	1.50598	2.72218
TXNIP	4.66447	2.65062	3.07918	3.57267	7.0826	5.40148	4.0777	4.07869	3.4563	6.62999
MCL1	3.50927	3.9384	4.032	2.86841	2.47221	3.88393	3.40253	2.6034	3.22139	2.62392
CTSS	3.35818	1.85963	1.63943	2.33574	1.85033	1.84241	1.2348	2.73879	4.39047	9.87601
S100A11	4.55247	3.61587	3.35506	2.2732	3.40741	3.76014	2.73311	1.91678	2.56453	4.84368
S100A9	23.6653	10.5437	5.34475	1.20475	6.1949	20.3489	2.11042	2.84748	16.7591	33.828
S100A8	19.0124	8.44781	3.88642	0.46107	8.64808	19.7613	1.69153	1.68843	13.0287	30.6778
S100A6	12.9492	11.7817	10.975	8.74321	8.23532	11.1032	7.63996	7.79217	12.8601	19.1374
S100A4	8.77239	14.2163	15.5362	11.4093	6.17399	13.1375	10.739	11.0263	17.5611	21.273
JTB	2.16188	2.87774	2.48679	1.71855	1.91518	2.33709	2.13141	1.50877	2.08526	1.83329
RPS27	102.424	76.1537	124.271	159.265	120.118	111.596	156.488	176.247	160.559	146.274
TPM3	4.37719	2.69378	3.0467	4.43381	3.85285	3.03136	2.78052	3.61623	3.05202	2.92313
KRTCAP2	1.82381	2.31464	1.58619	0.871855	1.40958	1.56941	1.2457	0.880383	1.19578	1.47728
SSR2	2.49836	4.37851	3.86163	2.66823	2.29505	3.21596	3.40284	2.70965	3.14688	3.20271
TAGLN2	3.33761	4.16133	4.41666	3.51645	2.04379	4.09526	3.75758	2.44463	3.43394	3.31058
CD48	3.30528	2.13112	2.9035	3.48008	3.75607	2.36066	2.84419	3.84579	3.8387	4.06323
PRRC2C	4.63528	2.10571	2.38859	4.98535	5.59833	3.05557	3.63943	4.71273	2.45334	1.47135
RGS1	3.12603	3.52344	3.58405	2.04815	6.52983	8.98581	5.69565	3.44394	2.05423	0.611852
PTPRC	6.22973	3.72046	4.72628	7.09898	7.17769	4.09048	3.61474	6.24432	5.11014	5.66807
G0S2	1.67852	1.04006	0.388557	0.269988	0.0963032	3.10839	0.274779	0.704703	0.918114	0.182545
GUK1	2.9429	3.75718	3.64054	2.77349	2.60848	3.32715	3.22715	2.31237	2.68361	2.08832
ARID4B	2.47657	1.38183	1.76602	3.67669	3.83133	2.97802	2.68963	3.08521	1.67796	1.073
HNRNPU	3.25383	1.69206	2.10483	2.92046	4.08316	2.76384	2.62535	2.91957	1.72342	2.02764
RPS7	16.242	19.2898	24.4418	26.1682	16.637	20.5298	26.5446	29.8372	33.8636	28.1763
PDIA6	2.38536	3.15537	1.53076	0.617483	2.11192	1.94548	0.906637	0.524335	0.727468	0.970021
RHOB	1.48588	1.27054	0.51341	0.197399	0.622465	0.904368	0.280665	0.130616	0.202253	0.974861
OST4	4.65846	6.02809	5.18432	4.0315	4.9854	4.2292	4.33301	4.10605	4.63078	5.47616
SRSF7	4.02149	3.02678	3.47289	4.1989	6.12135	6.21285	4.74887	4.58261	4.1583	2.86132
ZFP36L2	5.47094	6.53648	7.99953	3.80443	4.30976	8.14289	9.28275	5.73388	9.43174	6.31363
ERLEC1	1.28777	1.56533	0.839173	0.645689	1.00338	0.921341	0.651025	0.544898	0.352563	0.277872
RPS27A	30.9772	32.1756	49.576	58.8819	34.9381	41.7033	59.1251	64.5064	75.7603	63.4565
REL	2.39269	1.40786	1.98767	4.60902	2.39743	2.52598	3.00375	4.00692	2.24925	0.729131
AAK1	1.47387	1.05544	1.7188	2.46147	2.00973	1.41814	1.6106	2.71134	1.86177	1.35958
TMSB10	55.3667	58.7774	58.0084	45.8256	56.1106	51.4609	48.1244	44.5209	47.0286	56.5567
GNLY	20.4514	30.8109	26.1722	45.6136	5.83957	12.0406	9.90761	9.17511	7.94981	5.5396
LINC00152	1.68917	2.05987	1.42798	1.13312	1.27765	1.77435	1.48413	1.42662	0.463757	0.46011
IGKC	252.911	618.607	266.797	9.0672	97.7861	144.475	28.2351	4.43137	14.5751	9.42474
COX5B	4.30167	4.16647	3.51374	2.62409	4.00049	3.93361	3.3378	2.39764	2.77642	2.88079
RPL31	27.1311	24.3972	37.057	41.9596	32.8895	31.914	43.3012	46.2172	45.771	41.3788
MZT2B	2.005	3.68989	2.91716	2.25989	1.91658	2.06059	1.8106	2.55179	1.49416	2.28102
CXCR4	6.61132	7.23916	11.4937	6.77692	12.7663	26.9616	17.5053	8.9665	12.263	4.09332
ZEB2	1.8771	1.32368	1.48203	4.49515	0.792487	1.20183	1.13272	2.4257	1.70787	1.04304
ATP5G3	2.65745	3.71762	2.58579	1.59013	2.23912	2.77833	2.03384	1.3009	1.68522	1.9321
STK17B	3.86467	2.30946	3.08338	4.68033	4.0141	3.88801	4.01574	4.8153	3.17179	2.09193
RP11-347P5.1	1.9788	0.838863	0.843293	2.40089	3.38506	1.07536	1.35148	3.19859	1.71729	2.67484
NDUFB3	1.36074	1.59901	1.04264	0.587527	1.20275	0.982099	0.640117	0.407226	0.533924	0.881779
EEF1B2	8.22271	7.54954	9.92263	11.6484	7.94187	7.22293	9.77372	12.2853	12.8711	10.9228
RPL37A	36.1249	26.7494	32.3422	47.1913	35.5236	27.4542	34.0553	51.6747	38.5743	33.8226
ITM2C	2.32882	7.29605	2.55373	0.123123	1.26693	2.96815	0.839107	0.196015	0.341377	0.454874
NCL	5.39325	2.43738	2.44358	4.77672	6.74613	3.16116	2.96776	4.71549	2.59307	1.37812
PTMA	38.7767	31.6424	37.3092	37.6971	48.6777	42.4188	45.5103	40.7506	35.155	32.3683
LRRFIP1	4.27262	2.37698	4.09209	5.85093	3.53441	3.3359	4.02888	4.75564	2.83975	1.99077
RPL32	42.4283	39.4062	59.6179	60.3146	48.6482	51.2571	69.7674	71.0274	79.982	75.3229
ANKRD28	2.45734	2.03159	1.01859	0.959306	0.784764	0.86475	0.529137	0.500273	0.516098	0.241038
RPL15	21.6567	29.5835	36.2985	30.0877	24.276	31.4082	40.4892	32.8669	41.021	37.6689
CMC1	1.31077	2.37922	3.4855	7.06328	0.74481	1.62918	3.06452	2.87298	0.804578	1.38776
RPSA	13.6953	16.0159	23.0185	18.8007	15.6908	18.4076	24.2728	23.1881	25.2427	20.9914
RPL14	22.2976	18.9079	27.9357	30.0403	26.175	23.3829	30.7398	32.5598	32.1854	25.8554
TMA7	7.39402	6.72144	7.74933	9.05763	8.47132	7.15401	8.46593	8.46701	7.38706	7.35356
MANF	1.58789	2.31494	0.98863	0.340258	1.61168	1.28749	0.735376	0.392495	0.399666	0.504041
RPL29	19.8329	20.6441	25.7979	25.5359	19.4584	21.9712	26.9272	28.4046	30.8567	27.9373
SPCS1	2.31926	3.99923	2.83198	1.40516	2.39596	3.04417	2.24137	1.47264	2.05413	2.10537
FOXP1	2.00304	1.05291	2.07198	2.10031	2.62894	2.28014	3.38798	2.80951	2.47517	1.63161
RPL24	14.7561	12.6882	16.5459	18.6914	16.4281	14.4603	18.6868	20.0501	19.6753	16.642
NDUFB4	2.19681	2.73327	2.00669	1.56636	2.2197	1.97016	1.75416	1.2991	1.38387	1.33261
EAF2	0.779087	1.22223	0.440502	0.0711069	0.712843	0.555124	0.119248	0.0577373	0.182088	0.490598
H1FX	2.13512	2.91323	1.35968	1.31684	1.42246	1.4796	1.0057	1.14806	0.462952	1.76605
SERP1	3.684	4.19469	3.40952	2.58186	3.30217	3.42372	3.12204	2.71614	3.49203	3.39195
SELT	1.83788	2.53615	1.87231	1.27687	1.61317	2.67245	2.39066	1.20589	1.56769	1.23484
MBNL1	3.38599	1.48266	1.88248	3.7079	3.78302	1.99702	1.94338	3.09272	1.91854	1.74328
SSR3	2.87818	4.0088	1.69295	0.570462	1.74194	1.52531	0.868073	0.603881	0.630933	0.787135
CCNL1	4.37969	2.6411	2.44713	3.2241	7.31344	4.98286	3.34565	3.71772	2.85348	2.36221
TRA2B	3.78218	2.10428	1.79392	2.75419	6.00527	3.40673	2.40813	2.93759	1.83553	2.1493
DNAJB11	1.15631	1.51192	0.922989	0.623949	1.01738	1.04192	0.81876	0.537412	0.439169	0.401286
RPL35A	28.032	25.8491	37.1648	41.8331	32.4853	31.1107	42.5012	46.2373	47.3818	43.3683
LRPAP1	1.07272	1.57423	1.09863	0.633383	0.961475	1.28913	0.944446	0.566305	0.601354	0.658784
CD38	1.99657	3.39119	1.31876	0.445848	1.42897	1.69551	0.492914	0.275357	0.10772	0.0713605
KLF3	2.14523	1.57995	2.82452	3.5523	1.4945	1.86095	3.63999	3.5994	2.80773	0.706538
RPL9	22.6153	18.9267	29.9196	36.8032	24.7634	25.0499	35.3565	44.1011	46.2561	39.9407
JCHAIN	39.4877	77.2279	24.9077	1.76295	14.0954	16.2652	4.0328	0.559135	2.45097	0.534707
CXCL8	3.80092	2.4465	1.95682	2.01067	0.374635	5.86011	0.968217	1.85225	3.66386	1.68878
CNOT6L	1.03311	0.566216	1.02533	2.03364	0.955298	0.988037	1.7712	1.63259	1.24453	0.568657
H2AFZ	3.80304	5.08646	3.75642	1.73082	3.26364	4.23215	3.29076	1.71338	2.06918	1.96196
RPL34	43.2852	42.5952	71.1339	74.3765	52.2511	56.9229	84.8838	90.3519	103.42	98.4666
RPS3A	24.7243	26.6964	42.4313	44.9632	28.5216	33.6216	47.8083	52.9343	49.3856	60.7581
HMGB2	2.99665	3.45064	3.48818	2.56874	2.67194	3.66585	3.16937	1.96905	1.7386	1.52359
SPCS3	3.7719	5.18658	2.0473	1.17109	2.18059	2.09358	1.28248	0.992081	0.80889	0.645253
NDUFS6	1.9606	2.14128	1.44884	1.11228	1.69746	1.53747	1.04944	0.951543	0.810799	1.29898
SUB1	13.6544	18.2712	9.67587	6.43754	10.1832	11.3524	9.09001	5.70249	4.67246	3.66833
IL7R	1.92446	1.14829	2.345	1.18663	4.09767	2.69674	3.09039	2.5801	2.89939	2.36926
FYB	2.77497	1.62236	2.65638	2.69957	4.21145	2.27444	2.13228	3.35419	2.7873	3.10192
RPL37	34.2001	23.2829	32.6551	52.8232	30.8463	25.5764	34.3127	56.1441	42.463	38.2809
GZMA	2.54755	4.00481	5.16951	4.27696	2.28378	3.90192	3.22587	2.92988	2.58426	2.44647
PIK3R1	1.34384	0.598033	0.953749	2.31856	1.06219	0.930323	1.78494	2.12848	1.44229	0.523795
BTF3	6.5258	6.80464	9.40504	7.95651	7.38162	8.34339	10.5631	9.11003	10.7286	10.2565
NSA2	1.86785	0.836818	1.12683	1.80778	1.55731	0.985842	1.09647	2.01013	1.49669	1.35155
RPS23	28.6749	25.3782	36.7712	42.647	32.5266	30.4193	41.1474	49.6408	53.4681	47.4023
COX7C	7.70981	7.26635	8.29952	8.20827	8.78423	7.82118	8.72706	8.49361	8.80686	9.00382
CAST	2.32883	1.21065	1.55412	3.03114	2.29452	1.37673	1.63191	2.46199	1.63475	1.48641
CHD1	1.52657	0.864716	1.23461	2.62318	2.11355	1.59843	1.87867	2.56218	1.51995	0.635255
REEP5	0.996259	1.6084	1.1108	0.678232	0.693788	1.03538	0.727432	0.602464	0.68782	0.902616
IRF1	4.6556	3.56121	3.95052	6.04499	9.14934	5.54432	4.6364	4.99425	3.85139	1.70463
UQCRQ	3.27603	4.25749	2.70194	1.76384	2.72472	2.79659	2.03349	1.59653	1.6223	2.09854
MZB1	13.2223	24.5034	7.65976	0.247657	7.78545	10.4408	1.89357	0.136375	0.327942	0.245612
CD74	8.21598	9.6778	10.027	7.55025	7.22662	10.6322	11.1156	9.68433	20.0034	34.6202
RPS14	31.2581	39.0461	58.6263	53.6654	36.9918	46.7103	66.688	63.375	75.2318	69.8643
ATOX1	1.7863	1.65899	0.740355	0.497881	0.959006	0.912123	0.442737	0.326923	0.50885	0.611293
PRELID1	2.02286	3.05861	2.14633	1.32263	1.4725	1.94769	1.3517	1.00483	1.75675	2.44982
LMAN2	1.74275	3.47734	1.71428	0.665787	1.284	1.78639	0.953359	0.519449	0.78713	1.02861
TMED9	1.62734	2.699	1.51282	0.676756	1.37384	1.80597	1.11645	0.544428	0.619517	0.834414
PRPF4B	2.12029	0.844312	0.922859	2.87664	2.55144	0.950434	1.08164	2.44627	0.849344	0.629171
SSR1	1.34408	1.65733	1.03368	0.640015	0.851975	0.943322	0.679074	0.625063	0.644657	0.861015
FAM65B	1.73936	0.966604	1.32593	1.45285	3.14443	1.66001	0.976753	1.82185	1.49371	2.20771
HIST1H4C	4.36071	4.31068	2.59392	1.49511	2.77975	2.49343	1.6309	1.61106	1.03795	0.964004
HLA-A	31.5044	29.8401	28.1546	23.4646	31.0178	32.8556	29.7234	19.9433	21.0658	23.9089
TUBB	1.72263	2.38458	1.81781	0.996074	1.84986	2.4658	1.77447	0.784421	0.88318	1.56336
HLA-C	22.8901	31.7151	29.7317	21.7773	24.4836	30.0761	28.2344	19.284	26.2672	20.3169
HLA-B	39.776	36.0124	33.8302	32.6884	37.1633	36.2731	32.2001	24.0673	15.8511	37.6608
LTB	5.27517	4.36686	7.09853	3.32376	9.27233	6.54817	5.95308	4.31021	8.4722	11.6525
LST1	1.70414	0.925991	0.685692	1.45648	0.272856	0.947135	0.32997	1.24909	2.97817	5.63815
AIF1	1.83628	1.04381	1.2029	1.37375	0.892169	1.50958	1.03494	1.65685	2.69214	5.14502
CLIC1	3.28784	5.6235	3.82315	2.38531	2.47165	3.04569	2.27973	1.88933	2.25969	3.5876
C6orf48	1.46343	1.23609	1.84758	1.63466	3.19019	3.22672	3.84688	2.95555	1.691	2.39375
HLA-DRA	3.80695	3.40629	3.13237	3.37343	4.46092	5.06005	4.43042	5.01013	9.52528	20.4008
HLA-DRB1	2.87914	2.67585	2.30408	2.55599	2.38587	2.93503	2.3655	2.41462	3.05115	10.0347
HLA-DQB1	0.809221	0.57092	0.641642	0.864339	1.66696	1.77364	1.92867	1.99127	1.95839	5.74948
PSMB8	2.18497	2.5124	2.2775	1.39494	2.52815	2.29889	1.84584	1.11896	1.24478	1.56564
PSMB9	2.83823	2.86558	2.46787	1.57122	4.17522	2.74656	1.64961	1.39934	1.30495	1.96686
HLA-DPA1	1.68565	2.00076	1.79058	1.74505	1.68872	1.68162	1.64833	1.9925	2.90223	7.39451
HLA-DPB1	1.66488	2.16456	2.31123	2.45606	2.3099	2.23275	2.41798	3.20243	4.84587	8.13788
RPS18	48.6168	60.4856	82.0832	74.4108	54.5853	66.7135	89.2156	86.774	97.1792	81.8474
CUTA	2.27697	3.01773	2.41286	1.47471	2.2389	2.34697	2.00996	1.50594	1.79411	2.15106
RPS10	17.0261	9.96336	12.4004	27.5874	17.3523	9.61463	14.6496	31.1514	18.4701	21.0506
RPL10A	18.2889	19.8616	26.8538	25.0768	21.5372	24.509	32.1049	31.779	35.0021	28.9811
HSP90AB1	6.3826	3.67804	4.07323	4.24911	9.47077	6.46326	6.2082	4.82585	3.1983	3.04935
EEF1A1	47.3139	52.0888	86.6322	76.9734	44.7704	60.4662	94.715	90.8185	123.806	110.985
COX7A2	5.41179	6.59382	5.01399	3.56125	4.62249	4.99667	4.63244	3.25752	3.46656	3.47079
PNRC1	7.04305	4.99009	7.37072	9.77205	7.39316	7.84435	7.86973	9.46225	6.79681	5.32822
UBE2J1	2.43587	3.27502	1.42026	0.682488	1.16624	1.41287	0.754348	0.530891	0.640861	0.654998
PNISR	2.97357	2.14224	2.77023	4.13892	4.44983	2.81681	3.22662	3.87622	2.66981	2.74234
RPS12	48.1025	39.5973	62.8687	71.4691	50.6953	50.128	69.5096	81.7651	80.8643	69.2809
BCLAF1	2.84874	1.39226	1.75026	4.22776	3.95618	2.25413	2.25403	3.60754	2.32775	1.23297
UTRN	1.39865	0.438393	0.540391	1.57201	1.53101	0.584411	0.557593	1.31021	0.719844	0.606556
PSMB1	1.92001	2.78939	2.39304	1.48104	1.98367	2.65338	2.37243	1.19316	1.48186	1.67618
ACTB	23.1014	37.5332	43.1081	22.6028	24.4216	39.944	32.4489	19.448	29.0113	66.395
KDELR2	1.52101	2.86345	1.39518	0.59279	1.08182	1.27421	0.789367	0.5193	0.628571	0.695875
NDUFA4	3.81208	4.99299	4.15796	2.84785	3.86328	4.44448	4.08045	2.75204	3.28704	3.28881
TOMM7	5.71426	4.29861	6.62995	9.36251	6.87492	5.55149	7.33711	9.96928	9.48152	8.79905
CYCS	3.80235	3.78139	3.21222	2.67009	4.23441	4.67805	3.71892	2.56871	1.99548	1.59101
STK17A	2.36995	1.45384	1.93404	2.77179	3.70494	3.79596	3.35125	2.98995	1.42121	1.56359
PPIA	7.8814	7.49701	6.61324	6.26637	6.79148	6.8527	5.83374	6.08313	5.86537	5.60765
H2AFV	2.16723	2.40372	2.18273	1.75593	1.42903	1.71705	1.76308	1.40627	1.32361	1.1323
SEC61G	4.11846	5.80706	3.57355	2.41982	3.49305	4.06655	3.13227	1.98905	2.34222	2.46039
VOPP1	0.964151	1.53939	0.92218	0.448777	0.624655	0.874431	0.634464	0.472272	0.607623	0.455529
CHCHD2	5.5482	7.45799	5.65906	4.34302	5.18496	5.85323	5.73174	3.93869	4.19681	4.19603
FAM133B	3.01237	1.65484	2.02578	3.21249	3.07259	2.69832	2.79568	3.44559	2.40685	0.953884
ATP5J2	2.85503	3.58896	2.68023	1.78308	2.53019	2.59491	1.7663	1.42014	1.51987	2.16148
KMT2E	2.82245	2.44112	2.8385	4.93218	3.24658	3.13016	3.53278	3.74725	2.89028	1.51859
AC090498.1	0.220154	2.35875	4.16612	0.202599	0.155892	3.59266	3.88959	0.226559	3.0821	1.4427
NDUFB2	2.45177	2.84941	2.46657	2.10049	2.32245	2.13914	1.68624	1.56414	1.68253	2.07166
PDIA4	1.85321	2.47112	1.20851	0.372005	1.35563	1.62162	0.508413	0.305473	0.384587	0.469155
DNAJB6	2.16003	1.64001	2.76965	5.10032	1.9839	3.1198	4.14262	3.91204	1.96634	0.959889
SLC25A6	4.40446	7.53437	8.32533	5.19933	4.28607	6.72384	8.41683	5.55018	8.59061	8.58709
TMSB4X	101.217	106.177	135.795	98.8211	106.088	107.188	99.9972	90.1606	107.282	160.184
PRDX4	0.892297	1.42702	0.625818	0.110603	0.617854	0.826517	0.287658	0.0831709	0.140062	0.198703
SAT1	8.98317	6.53971	4.12237	4.11655	5.25098	4.53879	3.54592	4.45744	5.82673	8.30735
DDX3X	1.73186	1.01242	1.2433	2.4045	1.56216	1.19305	1.4118	1.96579	2.27407	1.22007
NDUFB11	2.37166	3.34932	2.52039	1.53666	2.78689	2.95227	2.54596	1.95529	1.88293	2.09505
PIM2	1.84883	2.38	1.38094	0.444854	2.37375	1.71139	1.36156	0.691751	0.887465	0.736192
RPS4X	19.0994	28.0895	36.8415	29.0342	21.2956	28.5686	39.3033	34.063	65.9064	38.5921
COX7B	3.54959	3.37449	2.60426	2.33679	3.02821	2.73894	2.41659	1.83171	1.9229	2.59413
RPL36A	16.975	6.13521	7.69432	22.5891	19.7594	5.84727	8.78489	26.2205	12.9452	15.5829
TSC22D3	8.75242	10.6257	14.4838	6.97426	10.382	20.9138	20.5042	8.74179	10.7879	4.86341
SLC25A5	1.98687	3.25224	2.99307	1.78126	1.93457	2.94703	2.8633	1.88686	1.99054	2.34902
RPL39	44.5586	34.5466	53.2267	62.6379	53.578	46.0025	63.1905	76.2572	73.6155	77.8762
NDUFA1	3.89779	4.08937	3.31435	2.76265	3.75216	3.24767	2.74305	2.2892	2.33542	2.41788
RBMX	4.40899	1.63968	2.06204	4.00616	3.97129	2.34197	2.70824	3.4144	2.25301	1.93259
IDS	2.84066	1.98142	3.27693	4.3891	2.95266	2.60041	2.88058	3.85708	3.3429	1.31146
SSR4	6.08833	8.787	4.93543	2.85204	4.09974	4.77941	2.98898	2.62822	2.8477	3.04989
RPL10	48.9427	66.6075	96.2659	81.3287	55.1192	79.2321	109.192	92.6697	112.976	100.008
PCM1	1.53115	0.690661	1.0252	1.75854	2.48591	1.13113	1.2354	1.95116	0.969608	0.682333
SARAF	5.93162	4.9259	9.12073	7.49432	5.85927	7.79369	13.3235	7.11198	8.36182	5.78123
RPS20	21.2308	18.1441	26.3558	32.4079	22.8524	22.6042	31.0493	37.5715	35.4833	29.054
TRAM1	2.39425	2.66576	1.87084	1.31895	1.66183	1.83501	1.67832	1.20825	1.28697	1.31453
RPL7	18.0483	24.0183	34.4671	29.4687	21.296	27.7972	40.0549	37.1215	51.6762	48.6665
UQCRB	6.60101	5.33501	5.88668	7.04488	6.83397	4.7632	6.35309	8.0421	7.79285	9.2762
MTDH	3.45195	3.48177	2.61348	2.00767	3.30287	2.7965	2.60999	1.94484	1.63816	1.61205
RPL30	29.9053	21.2854	34.5591	44.9181	34.3278	29.528	40.4307	50.3835	49.2996	41.3148
COX6C	4.21343	5.33755	5.1418	4.00455	4.65543	4.88654	4.54234	3.78265	3.95753	3.6343
PABPC1	15.6743	7.05013	10.7869	15.5792	32.4793	9.48906	13.5002	18.4771	14.9006	14.7567
YWHAZ	5.18395	3.188	3.924	6.67282	4.50157	3.84341	4.00786	5.36005	3.5797	2.71304
NDUFB9	2.3957	2.51956	2.41473	1.62298	2.23717	2.5843	2.26086	1.65954	1.76779	1.69601
TRIB1	0.883307	1.10868	0.302848	0.0420787	0.362725	0.42854	0.0829613	0.0521696	0.190358	0.129964
LY6E	9.22814	6.14629	4.67638	2.44642	8.03667	5.0434	3.95145	2.77613	2.69401	2.30656
EEF1D	7.47202	10.0423	11.924	11.27	8.54822	10.3966	13.2391	11.6702	12.9086	13.2761
RPS6	37.8282	36.614	57.5772	62.2081	45.0674	48.3927	67.4001	70.1806	78.1346	68.7741
ANXA1	4.04432	4.21732	8.28972	5.39113	2.80562	6.06563	6.6845	3.77667	5.87017	3.75822
TLE4	2.41075	0.902627	1.02191	2.87721	2.73333	1.25789	1.2993	2.70446	0.92171	0.963611
SEC61B	4.37293	6.68638	3.698	2.53233	2.71044	3.47632	2.76961	2.02103	2.12945	2.34249
TXN	2.7049	3.14864	1.80771	0.999143	2.21174	2.29189	1.58459	1.14555	1.19918	1.40359
RPL35	26.1915	25.8801	29.3409	29.5217	26.2104	26.9954	32.36	33.3964	34.6082	31.5707
HSPA5	4.00988	3.96951	2.43085	1.93393	3.87709	3.48922	2.63771	1.79702	1.53605	1.30777
RPL12	28.9968	27.6098	37.2389	37.437	28.0007	28.0366	34.8913	35.4164	46.1156	39.6852
FNBP1	2.07111	1.22761	1.58177	2.54027	1.94232	1.49808	1.91641	2.72291	1.78785	1.37655
RPL7A	16.1698	18.4911	21.8622	21.2853	15.4417	16.6801	21.1244	23.0801	24.0365	21.1755
EDF1	3.63429	4.29913	3.89266	3.13569	3.59459	3.67627	3.38428	3.12146	3.5411	3.70637
IFITM1	1.35396	2.25602	2.91761	0.403354	0.590763	3.40162	2.99668	0.380139	2.65662	1.85412
RPLP2	44.4796	39.2775	58.3833	73.2749	45.9471	43.1168	60.781	80.0241	86.078	69.4771
POLR2L	2.95832	3.24971	2.63006	2.16004	2.83923	2.44823	1.89577	1.84327	2.09749	3.0425
LSP1	3.04706	4.89962	4.21444	3.21663	2.16293	3.61587	3.011	2.16468	2.90775	3.42983
MRPL23	0.898513	1.54684	1.17043	0.565822	0.459971	1.11963	0.874899	0.534944	0.575004	0.975332
HBB	10.8911	5.91078	3.73624	26.7186	45.0885	29.8173	3.93259	19.3874	0.00323441	0
RPL27A	36.8307	35.1841	49.0045	51.0335	42.5174	40.751	53.4353	56.1076	57.9933	49.9773
RPS13	21.6196	21.6727	30.2088	29.8053	23.9473	25.8457	34.7451	34.7976	41.3334	41.1062
LDHA	2.24363	3.08132	3.59465	2.41745	2.97608	4.23163	4.21553	2.58652	1.71295	1.79917
CD59	0.770582	1.19435	0.673085	0.167209	0.474355	0.67897	0.494196	0.168512	0.270076	0.214556
TMEM258	4.64879	6.02524	3.27191	1.91505	3.74954	3.36881	2.29227	1.91357	1.93967	2.55186
FTH1	27.2759	26.9733	33.733	33.8566	14.6505	34.673	50.0296	32.0754	49.0396	38.4736
COX8A	3.32907	4.36888	3.41187	2.63017	2.59016	3.10402	2.62199	2.17197	2.34818	2.18255
FKBP2	2.3627	2.87299	1.36049	0.67748	1.88006	1.30752	0.641474	0.516611	0.525312	0.778705
TRMT112	1.99848	2.50311	2.25778	1.54766	1.83996	1.81955	1.52198	1.07446	1.36515	1.85639
PRDX5	1.95325	3.09643	2.05957	1.3546	1.32836	1.96725	1.29108	0.944861	1.28379	1.50517
SF1	2.17662	1.49123	2.27209	2.86572	2.64946	2.37382	2.77556	3.06626	3.93795	2.0434
FAU	22.4465	21.8998	26.8862	28.5823	25.0179	24.6567	29.1044	28.765	29.5663	26.4597
MALAT1	825.681	371.426	427.518	827.343	920.411	396.978	483.472	788.199	555.034	571.844
CFL1	7.86023	11.387	12.337	8.56051	8.38802	11.7969	9.87869	7.7555	9.82842	11.7391
CTSW	2.16942	4.11353	4.48786	5.272	1.47421	3.22467	2.7949	2.50282	2.92153	2.45485
DRAP1	3.25634	2.99533	2.57721	2.01709	3.47763	2.40586	1.85453	1.56062	1.6142	1.72941
PPP1CA	1.43062	2.55672	2.71477	1.4767	1.38394	2.27668	1.7135	1.26808	1.56117	2.24841
UCP2	1.44457	2.78688	2.85703	1.25487	1.19203	2.58671	1.86272	1.06082	1.728	2.96943
SPCS2	3.17015	5.02763	2.58422	1.32092	2.35068	2.70555	1.60441	1.01918	1.40775	1.42497
RPS3	28.3006	34.3769	49.0533	47.5764	31.5599	38.0977	51.8273	51.3921	58.503	50.444
ATP5L	6.55576	8.60205	8.16447	6.53547	6.09626	7.34906	7.49522	6.7922	7.50108	7.89497
RPS25	32.364	25.6823	40.0736	42.4606	39.513	35.6528	47.5133	48.7614	50.1342	41.4949
HSPA8	3.06086	5.21076	5.51627	3.41636	3.29941	4.60572	4.78989	2.98749	4.40342	4.77662
ETS1	2.26583	0.803437	1.25792	3.58926	2.56198	1.00108	1.19474	3.13104	1.61972	1.15686
KLF6	14.0985	10.9128	10.5394	9.27714	14.194	16.5585	11.7055	7.002	6.5984	5.5407
ATP5C1	1.27048	1.89828	1.54185	0.834236	1.41583	1.57003	1.36231	0.873862	1.00918	1.28244
VIM	9.61837	9.3052	9.11367	8.02111	5.81049	8.63617	7.92236	7.29295	7.67538	9.2078
DDX21	4.1996	1.55812	1.66698	2.77229	5.54804	3.0206	3.58055	3.25665	1.40148	1.20823
SRGN	12.3075	12.9964	14.2265	14.5944	6.83932	14.0357	18.9681	11.404	9.83163	6.26627
PRF1	4.31327	4.59826	3.00466	2.70691	3.47794	3.34842	1.39992	1.29029	1.24703	1.21766
RPS24	26.1192	19.9988	23.6401	29.6704	29.5132	22.2589	25.5388	35.582	34.8638	36.6522
PGAM1	1.36377	1.87378	1.53635	0.730025	1.01843	1.66923	1.39063	0.66118	0.998032	1.48012
NDUFB8	2.23435	3.2932	2.53192	1.64219	2.09419	2.68039	2.16366	1.41613	1.68546	1.74113
DUSP5	1.06255	2.00588	0.731526	0.245071	0.394168	0.467466	0.288583	0.213243	0.203415	0.109052
CD27	3.04625	5.35016	2.87767	0.347889	1.80422	2.29551	1.21764	0.67313	0.610923	1.52329
GAPDH	11.7731	24.5212	17.1091	7.63197	8.1286	15.7818	12.7358	7.24458	8.99773	10.2868
TPI1	1.93009	2.99065	2.49605	1.37395	1.60253	2.66591	1.56414	1.01862	1.60861	2.42696
KLRB1	1.91909	2.3633	4.31224	8.80474	1.18483	2.85278	4.30931	4.51377	6.12186	3.41595
SCAF11	1.83295	1.14811	1.52595	2.50265	2.45731	1.70378	1.71032	2.39513	1.55417	1.33418
FKBP11	2.47538	4.62058	2.30209	0.709174	1.36236	2.60138	1.98404	0.728729	0.658388	0.553175
TUBA1B	3.33656	4.58646	3.64096	2.41065	3.07753	5.42781	4.09309	1.63534	1.74047	1.94204
TUBA1A	2.17783	1.55573	2.7003	2.99167	2.87388	3.59411	3.92016	2.49947	3.38335	2.34954
TMBIM6	4.16619	5.21007	3.44267	2.05493	4.00973	4.50194	3.17132	1.80453	2.30745	2.5128
EIF4B	1.51087	1.32986	1.97754	2.3928	1.62277	1.60722	2.1249	2.71921	2.82824	2.37344
ITGB7	0.96125	1.81279	1.16097	0.599361	0.918106	1.30952	0.882047	0.462606	0.569528	0.584406
PFDN5	6.33494	6.89753	9.02711	9.74809	6.90382	7.99874	10.0533	10.6212	12.7292	13.9153
PCBP2	2.74329	2.08613	2.66999	3.52412	2.98159	2.53598	2.99306	3.30171	3.40512	2.97524
RPS26	6.95954	7.06624	6.19842	5.73846	6.45519	6.54524	6.20813	4.80738	4.9916	4.0653
RPL41	82.3495	62.5498	80.1357	99.0759	82.2522	66.4196	88.2209	108.81	102.931	100.49
MYL6	7.83603	9.77515	8.96045	6.76174	6.18585	6.86247	6.48768	5.8885	6.849	8.66872
ATP5B	1.48752	2.23648	1.83988	0.935396	1.52576	2.44873	1.99554	0.945809	1.06252	1.80048
NACA	9.05088	10.0215	11.5542	13.0005	9.59504	10.0569	12.5015	14.0211	15.3426	15.2151
RAP1B	2.28806	1.19419	1.18514	2.90175	2.16089	1.38125	1.58553	2.09601	1.62702	1.56248
LYZ	8.4734	5.15392	2.91195	1.49623	1.30307	7.85783	1.5745	4.20151	11.8536	34.99
RP11-1143G9.4	1.18415	0.876363	0.389272	0.193453	0.416336	1.29106	0.355758	0.634662	5.26215	5.55395
NAP1L1	4.38145	2.97573	4.54466	5.4957	4.61096	4.0491	5.24959	5.78759	5.86036	4.99874
BTG1	11.6495	9.26889	14.2608	14.8636	14.4626	18.5951	23.0552	19.628	15.5412	11.9949
HSP90B1	11.952	10.086	4.41418	2.3496	10.0691	7.01059	2.68355	2.2432	1.48408	1.5803
C12orf75	1.46739	2.4238	2.01393	1.87959	0.96445	1.652	1.33058	1.40684	1.30684	0.827778
ARPC3	3.77125	4.80935	4.7424	3.61919	4.15782	4.95152	4.20597	3.43425	4.30731	5.70203
ERP29	2.84444	3.58263	2.65771	1.57948	2.7907	2.91985	2.1019	1.60081	2.17109	2.72986
RPL6	15.5365	16.4743	22.7831	26.7414	16.1647	17.5836	24.2894	29.9597	32.5565	29.9874
PEBP1	1.56601	2.42775	1.97359	1.03146	1.76923	2.00024	1.83478	1.32097	1.55555	1.59054
RPLP0	12.7177	17.3575	21.561	12.4164	14.0357	18.2075	22.5	15.7377	18.5561	17.6443
COX6A1	4.25937	5.13012	3.76056	2.67918	4.01559	4.02026	3.47418	2.20573	2.43536	2.62673
SRSF9	1.47104	2.4384	1.76441	1.19785	1.33274	1.48032	1.10852	1.19051	0.910496	1.49607
DYNLL1	1.62551	2.25252	1.68236	0.899472	1.54183	1.63525	1.1856	0.883507	0.878223	1.92546
RSRC2	3.99514	1.89177	2.08341	3.58652	5.36763	4.19372	3.54012	3.31766	1.67313	0.964128
TMED2	1.47205	2.25181	1.76377	1.08057	1.19575	1.88555	1.91226	1.06296	1.42381	1.26641
UBC	6.90522	7.30913	8.4112	5.52751	9.61423	15.0234	13.219	5.56156	6.98765	8.09956
RAN	2.83393	3.23889	2.8362	1.8041	2.78318	3.56267	3.27552	1.62098	1.76847	1.89543
RPL21	46.8511	43.091	66.9671	78.5631	55.6719	58.4091	84.8524	91.6828	101.253	97.568
N4BP2L2	2.23975	1.49146	1.90482	2.76046	3.67376	2.26536	2.35453	2.51554	2.37294	2.40559
ELF1	3.85848	2.6093	3.6094	3.71577	5.04103	5.77615	7.91155	4.77906	3.55783	1.21062
RGCC	4.57064	4.29099	9.17902	5.51735	3.38594	8.53056	11.276	6.77476	4.66653	0.820015
TPT1	31.6588	19.6386	26.4487	42.337	30.2644	21.9675	28.2338	49.7406	44.7533	41.1992
LCP1	2.90292	1.6797	2.01228	3.07188	2.40519	2.01697	1.68758	2.38867	2.13305	2.87219
COMMD6	3.28907	2.72807	4.43207	5.11758	4.05291	3.70225	4.5146	5.59283	6.11599	6.35772
ARGLU1	3.04235	1.77338	2.0637	3.53812	4.70393	2.80873	2.54532	3.76125	2.17119	1.65786
DAD1	2.12503	2.91722	1.86286	0.932325	1.74408	1.7099	0.9715	0.867272	1.12183	1.55325
PSME1	5.3899	5.08076	4.84546	4.25327	5.8341	4.42533	3.71312	3.56414	3.38905	4.09662
PSME2	4.37761	4.9605	3.2815	1.68812	4.54578	3.92749	2.20295	1.52143	1.49408	1.96468
NEDD8	1.66699	2.55574	2.19923	1.56519	1.76013	2.12508	1.49018	1.33652	1.55902	2.34295
GZMH	3.70483	4.88283	4.88716	7.16056	2.78968	3.72597	3.09264	4.20731	1.95802	0.828938
GZMB	8.2337	9.73862	7.83177	7.98491	8.09345	7.36546	4.45584	3.42296	2.34734	1.04771
NFKBIA	12.5568	10.6686	9.73695	10.048	18.8049	26.1907	14.6428	8.95327	7.24431	3.36237
PNN	1.88702	1.01891	1.30945	2.17323	2.35879	1.32877	1.44548	1.97481	1.2902	1.06758
RPS29	68.878	46.3098	74.3292	92.5268	72.1302	59.2503	86.4023	109.146	81.7199	78.9157
RPL36AL	8.86598	8.96906	8.67015	8.60065	9.60619	9.62644	9.42386	7.45102	8.67336	6.32901
ARF6	3.099	3.23606	3.14167	2.77728	2.9164	3.28291	2.00921	2.48849	1.57895	2.40917
SYNE2	2.66774	1.07678	1.37101	3.82596	2.75627	0.904346	1.01717	2.53031	1.45199	0.763374
ERH	2.01735	2.45415	2.0916	1.3358	2.28135	2.67242	2.40301	1.24049	1.57219	1.52156
SRSF5	7.11894	4.23709	5.72671	8.07552	10.934	7.37389	7.50804	7.91694	5.43385	5.79316
RBM25	2.29394	1.33446	1.56751	2.89565	2.98942	1.94235	2.1431	2.52169	1.57187	1.15529
TMED10	1.69138	2.60987	1.67353	0.949817	1.15175	1.80098	1.43864	0.820737	1.00229	0.993956
FOS	10.5974	6.82776	6.19306	4.25424	13.4704	14.2426	6.66421	5.50725	10.5837	23.315
DDX24	3.74581	1.58547	1.74945	3.281	4.79396	2.96973	3.52256	3.59449	1.72669	1.16523
IFI27	26.1213	18.843	2.70959	0.216477	9.01082	5.93278	1.30533	0.654836	0.0431144	0.00719962
IFI27L2	1.41125	1.74401	1.2173	0.924992	0.729732	0.875417	0.578296	0.508057	0.66923	0.816324
PPP2R5C	2.53623	2.0129	2.83667	4.38284	2.25848	2.30003	3.06222	3.36684	2.52277	1.59283
HSP90AA1	7.90469	4.89247	4.86654	7.7135	9.72571	6.50512	6.27536	5.09993	2.8525	3.54934
CRIP1	2.67439	3.90534	4.22418	2.52892	0.700495	3.12633	2.88504	1.75155	2.70234	1.9532
IGHG4	152.651	218.304	56.2266	0.340781	90.4506	107.581	16.9776	0.395043	0.700585	0.00185842
IGHG2	0.300691	2.10626	1.41163	0.266673	0.074519	0.693577	0.120514	0.0682075	0.228722	0.0131525
IGHA1	15.6687	42.3323	36.1334	2.13394	3.93515	3.04812	1.74312	0.0894176	3.91246	0.128577
IGHG1	10.3665	186.696	64.3676	0.508643	3.92634	97.7538	14.9856	0.109498	0.604537	0.294093
IGHG3	2.17349	2.49547	2.60045	0.113988	0.216971	0.426302	0.445528	0.0274631	0.0355021	0.11177
IGHM	10.3736	10.3947	1.10284	0.248869	8.29365	4.11824	1.39818	0.478877	1.24634	2.29519
NOP10	1.96921	2.36811	1.65749	0.988055	1.8752	2.00171	1.34079	0.798653	1.0994	1.56939
SRP14	6.63521	6.66848	6.31641	5.67157	6.40707	6.4371	6.42122	5.51567	5.00023	5.50606
SERF2	12.6018	15.9049	12.3026	10.75	11.1763	11.1424	9.66852	9.15725	10.8091	12.6634
B2M	164.388	183.411	170.487	144.472	138.989	134.937	134.497	119.248	162.614	142.623
ANXA2	2.25386	3.12348	2.06222	0.911773	1.13775	2.10886	1.29285	0.812571	1.1021	2.10659
PPIB	7.45735	12.6016	5.75067	2.23283	6.07816	6.64227	3.28009	2.04708	2.20339	2.1006
KIAA0101	0.644267	0.956667	0.631775	0.0812901	0.3274	0.634516	0.45763	0.0484072	0.0742171	0.0291585
RPL4	7.70693	10.9917	14.9244	12.3175	7.71107	12.053	17.852	15.8329	19.6916	19.1176
RPLP1	59.3137	64.4182	80.9277	76.135	58.6008	65.0752	82.1554	84.8516	82.6373	79.7898
PKM	1.33959	2.14665	1.76579	0.691661	1.2607	2.19757	1.49772	0.719587	1.35082	2.33545
COX5A	2.28896	2.75861	1.85176	1.02129	1.73057	1.81749	1.25468	0.947011	0.995419	1.36157
MORF4L1	4.02461	2.49055	3.22162	4.24745	4.10995	3.38128	4.62382	4.01852	3.11605	2.40282
RPS17	25.9678	22.5331	30.7794	38.0285	22.4425	23.5415	30.3779	38.3946	37.993	28.1467
AKAP13	2.1807	1.24896	1.31405	2.8846	2.03828	1.39249	1.58228	2.45225	1.14342	1.04311
ISG20	5.89106	5.49902	3.47352	1.86216	7.06333	3.59537	2.66573	1.94634	1.36712	1.51179
IDH2	0.860835	2.42899	1.67398	0.574546	0.75369	1.50906	1.07125	0.504598	0.53928	0.652249
VIMP	2.05563	2.88734	1.71145	1.1576	1.45995	1.48756	1.10803	1.01462	0.78631	0.644853
HBA2	18.9174	4.5195	1.78054	25.3705	25.3749	7.66043	2.003	10.3251	0.00419064	0.00665538
HBA1	8.74385	3.33785	1.97703	15.1237	38.2814	10.4905	3.00719	11.5618	0.0331266	0.0678858
NDUFB10	1.30519	2.02314	1.67086	1.1301	1.36394	1.61143	1.07773	0.914064	0.921756	1.47639
RPS2	35.857	53.0027	66.7015	48.8917	43.0182	53.677	59.2338	58.7168	63.9907	71.7382
SRRM2	3.02253	2.08329	2.19478	3.67018	3.50212	2.45849	2.55712	3.29848	2.0282	1.35053
TCEB2	4.0224	5.04296	4.23418	3.50101	3.63567	4.02074	3.36777	2.86254	3.20834	4.30671
IL32	8.74019	9.76461	13.9785	7.79367	13.6061	12.7452	9.93034	7.49112	8.85875	8.05354
TNFRSF17	1.14599	2.33557	0.759207	0.0403817	0.434948	0.95593	0.162387	0.00552894	0.0552374	0.0386736
RPS15A	40.4641	40.915	60.1661	65.2706	42.9452	47.6784	65.8449	74.4572	77.699	64.8723
ALDOA	2.77744	4.35147	4.18895	2.32011	2.60401	4.1871	3.28754	2.08473	3.41539	4.87187
CORO1A	4.75353	7.38692	8.42925	3.40547	5.4299	7.2449	5.77536	3.28772	4.80221	8.62687
FUS	3.73988	2.2728	3.11745	4.15646	4.98095	4.30405	4.06556	4.86987	3.73739	2.64591
HERPUD1	2.52169	4.17989	2.29426	1.1057	1.95347	2.82564	2.54153	1.53117	1.9504	1.03671
PSMB10	0.849213	1.42759	1.35426	0.608987	0.580936	1.3322	0.754621	0.360741	0.831454	1.3235
CYBA	15.3126	21.7963	12.8935	10.0734	11.6223	13.4663	6.46612	6.66535	8.37191	11.7253
ANKRD11	2.18666	1.25219	1.4732	2.85575	2.14896	1.28142	1.46839	2.44501	1.07824	0.548772
RPL13	47.6636	53.7164	79.3267	73.8491	57.6281	65.2653	88.8561	87.4547	102.591	93.5828
PSMB6	1.61868	2.2305	1.56027	1.02723	1.43227	1.75028	1.4505	0.865982	0.849641	0.912953
PFN1	9.32077	16.8652	19.5777	13.0898	9.07871	16.9039	15.1428	10.7477	14.7205	17.2838
EIF5A	3.17532	3.32723	3.30527	2.59941	2.40774	1.88486	2.54403	1.78941	2.50496	2.04511
TRAPPC1	1.42002	2.20093	1.99031	1.00157	1.36913	1.53446	1.23987	0.97377	1.29677	1.95329
RPL26	30.5006	24.9959	35.1676	44.978	35.3097	29.7702	39.724	48.8099	53.8837	52.5575
UBB	8.78042	8.24199	8.98474	9.77169	9.50164	10.8087	10.0562	7.1456	6.43287	5.74375
RPL23A	36.1156	31.9718	45.0235	52.9181	43.4072	38.2518	51.1027	58.9547	61.0618	50.9524
CCL3	9.60874	6.08542	3.23669	3.50524	1.38672	9.27491	2.86504	2.22333	2.77421	1.49344
CCL4	12.5594	8.14562	6.51943	11.8602	3.70654	10.1476	7.34741	5.20768	6.93682	1.03217
CCL3L3	1.57684	1.34839	0.862351	0.640241	0.565466	6.32901	1.42884	1.25989	1.04086	0.744973
PSMB3	1.63983	2.39362	1.57715	0.842403	1.90569	2.15976	1.46707	0.765973	1.01331	1.6334
RPL23	11.3442	9.5864	13.4053	17.405	13.1329	12.1967	16.1755	19.5716	16.7747	15.0336
RPL19	29.7272	32.9303	44.2525	43.799	32.3593	35.2833	47.1308	49.2901	54.8676	49.2443
EIF1	25.2926	23.1146	32.1349	37.0721	28.9738	37.0726	48.2027	34.3392	36.9616	20.9272
RPL27	16.9068	15.6034	21.0424	28.8934	17.7696	16.9455	23.064	30.4473	28.5921	24.9136
SNHG25	3.19366	0.774067	0.692243	1.72812	2.43522	0.581124	0.692519	1.8245	1.02669	0.852086
DDX5	14.0047	8.16352	11.801	15.1882	16.7937	13.1887	13.0445	14.6343	9.76815	9.96612
RPL38	24.083	14.0384	20.9482	34.0728	26.4425	17.4122	23.4674	36.3605	27.9327	26.0044
HN1	1.49174	1.65928	1.07107	0.601819	1.30545	1.34734	0.825595	0.598225	0.452714	0.683769
UBALD2	2.49809	2.63035	1.70248	1.26738	1.99045	1.77826	1.27892	1.18414	0.7964	0.619379
RNF213	3.8711	1.90198	2.06587	3.40036	4.72374	1.34239	1.39311	2.90801	1.73546	1.18079
ACTG1	5.33957	9.23112	9.48778	6.40592	4.61332	6.26356	8.13108	6.29299	5.67011	12.0201
P4HB	1.51654	3.27795	1.96629	0.822346	1.30951	2.31496	1.50039	0.702142	1.11083	1.3583
CD7	1.77097	1.93136	2.90435	3.14164	2.79937	3.35015	4.63306	3.03675	2.95005	2.84607
SMCHD1	3.24651	1.44905	1.2453	2.24826	4.65175	1.44515	1.57571	2.99089	1.78955	0.966806
MYL12A	7.43645	7.66633	8.91752	5.33825	9.85717	7.94272	5.88288	4.60507	5.9572	9.17125
NDUFV2	1.49428	1.90201	1.49887	0.787939	1.35381	1.55462	1.55335	0.775017	1.06025	0.948194
ANKRD12	3.00312	1.47703	1.95036	3.5409	3.4459	1.89357	2.32435	3.13712	2.47898	1.54411
RNMT	2.10816	0.988469	1.2929	2.69805	2.79115	1.70807	2.24153	2.92531	1.64863	0.687504
RNF125	1.39746	0.809668	2.19534	3.47	1.25707	1.70746	2.61456	3.86075	2.30295	0.401587
ATP5A1	1.25357	2.17219	1.93047	1.06879	1.27118	1.81531	1.72014	1.09186	1.49264	1.92712
RPL17	7.38222	3.46033	4.67235	12.2501	16.9285	4.13911	5.56943	11.5038	11.7275	10.184
SEC11C	3.44509	5.84617	2.54581	0.671533	1.90869	2.08391	1.04884	0.628736	0.633948	0.586885
LMAN1	1.62749	2.27888	1.191	0.494825	1.28725	1.15347	0.622676	0.46814	0.365052	0.288637
PMAIP1	2.94652	2.27612	1.55396	1.14632	2.43845	3.09435	1.99762	1.18058	0.836712	0.804239
SNRPB	2.0621	2.62064	2.36477	1.8392	2.18073	3.03724	3.10039	1.60183	1.7371	1.4568
RRBP1	1.87511	1.91049	0.786219	1.23034	1.36915	0.882434	0.378954	0.693871	0.383081	0.222493
CST3	2.17077	1.33167	1.04473	1.32239	0.363405	1.15586	0.381868	1.58073	3.35261	11.7041
CST7	3.58708	5.09514	5.35077	7.63861	2.42092	3.80755	3.45753	3.14773	2.43142	1.68932
HM13	1.13031	1.86085	0.956785	0.474473	1.06705	1.02193	0.609503	0.46483	0.459036	0.591586
ROMO1	1.86871	2.14894	1.36257	0.950315	1.53415	1.35164	1.04735	0.887533	0.802416	0.957319
RBM39	4.95971	3.27226	3.59143	8.16799	7.24097	4.65068	5.54988	6.61822	3.60142	2.55534
SCAND1	2.38064	2.45448	2.33071	1.77251	2.33504	2.67941	2.26305	1.40681	1.45481	1.41247
RPN2	1.48914	2.40642	1.41134	0.462312	1.25923	1.70839	0.892121	0.46329	0.622755	0.872399
STK4	1.76653	1.61259	1.84435	3.4119	1.95926	1.75997	2.26416	2.73988	2.79387	1.77637
ZFAS1	3.00416	2.01326	2.88256	3.53163	4.54528	4.2747	3.89619	3.86815	3.50769	3.63253
ZBP1	1.30725	1.81882	0.899512	0.501469	0.742738	0.660919	0.446455	0.365805	0.23579	0.144046
PSMA7	3.11461	3.35023	3.22401	2.47477	3.87138	3.6961	3.20666	2.27821	1.78828	2.68267
RPS21	21.6369	13.1339	17.9622	31.1187	22.3763	14.1395	19.1019	35.4146	24.1069	22.4262
PPDPF	4.36365	3.42705	4.6357	4.58292	5.02948	4.26899	5.38903	4.75547	2.98129	5.54322
BSG	1.20927	1.87238	1.54047	0.948631	1.08451	1.58451	1.17782	0.763408	0.954543	1.04551
ATP5D	2.68552	4.00789	3.53087	2.38047	2.28262	3.00232	2.58842	2.13362	2.5127	2.84287
CIRBP	3.45192	3.78999	5.72171	5.33277	4.01907	5.73896	7.38819	5.44619	7.38604	4.84518
NDUFS7	1.32065	1.75449	1.1912	0.642036	1.28304	1.31757	0.818268	0.552144	0.76172	1.238
RPS15	38.3437	43.5838	51.1421	41.1176	40.6993	45.4924	53.4308	44.5369	49.3574	46.1085
OAZ1	7.66176	10.6759	8.30196	5.57848	6.38303	7.85563	5.42926	5.29949	8.33936	12.6877
EEF2	4.4638	8.54111	10.7599	5.94304	4.24089	8.83654	12.3074	6.71419	12.8167	12.4325
MYDGF	3.11161	7.18592	3.11827	0.713791	2.13165	3.55323	1.58796	0.713382	0.787148	0.818737
RPL36	37.3391	32.2348	40.0026	36.5274	40.9862	35.361	42.3637	40.3284	41.5149	36.6172
NDUFA11	2.34531	2.91236	2.21424	1.56642	2.14046	2.04106	1.6059	1.44288	1.641	2.13866
RPS28	38.9931	35.0795	47.7609	51.0889	42.9881	37.2925	51.7629	59.7612	56.4803	57.2099
HNRNPM	2.81591	1.52872	1.58108	2.58858	3.16468	1.98223	1.96353	2.49077	1.48757	1.63914
UBL5	3.29633	3.67015	3.163	2.56424	3.48371	3.26534	2.38312	2.0094	2.31426	3.37611
JUNB	6.00193	7.69067	8.80461	4.45518	12.3037	15.909	8.6391	6.90039	16.3386	22.2208
CALR	4.46372	4.53935	2.37796	2.06969	4.13503	2.99998	2.06077	1.99442	1.95754	1.76449
TECR	1.29793	1.99146	1.96586	1.18124	1.16234	1.71663	1.72637	0.988056	1.39239	0.934329
NDUFB7	2.30254	2.96538	2.08398	1.71917	1.9251	2.10179	1.24756	1.23141	1.61169	1.57306
KLF2	7.93748	9.16885	8.81133	4.50779	6.95995	7.74489	4.37364	5.82401	4.043	3.95831
RPL18A	27.0617	32.2495	41.2422	35.0373	33.9236	43.8223	55.58	50.7349	60.5677	58.0473
JUND	6.3837	3.52715	3.67387	7.82599	4.33508	3.94738	2.96989	6.08701	4.18159	2.1957
FKBP8	1.06878	2.11776	1.91713	1.01625	0.912905	1.90493	1.632	0.981587	1.52768	1.79082
UBA52	17.3341	16.9842	19.8651	23.174	16.9798	17.3441	20.3478	23.8207	25.211	23.0394
COPE	2.13666	4.01582	2.54798	1.23106	2.10728	2.7232	1.98124	1.08507	1.34942	1.82575
COX6B1	5.0422	6.3248	4.74939	3.50642	3.69395	3.66678	3.17029	2.79983	2.99208	4.13638
TYROBP	4.82605	4.21422	3.68992	7.71428	1.18127	3.44049	2.09075	3.60299	5.98625	11.209
ECH1	0.754066	1.56036	1.14776	0.465722	0.970169	1.19634	0.683739	0.417868	0.512481	0.999971
ZFP36	7.16638	8.6622	7.91507	5.3492	6.13108	12.6964	7.64247	5.7002	7.96461	5.76368
RPS16	27.6118	26.5352	33.6133	39.1964	27.7802	28.3191	35.6257	40.9525	42.2152	32.0222
RPS19	44.8082	53.8128	59.0662	59.7028	44.699	53.5717	63.5433	61.8275	64.4139	57.7376
RABAC1	2.31269	4.44586	2.11938	1.19493	1.53495	1.97635	1.11022	0.956966	1.04886	1.25386
CALM3	1.31081	1.95565	1.94236	0.96103	1.33875	1.91072	1.83153	0.986565	1.33542	1.69884
GLTSCR2	3.81714	4.27565	7.59817	6.6953	4.83846	6.35584	9.61456	8.04983	9.25809	8.5168
EMP3	6.58255	7.44543	6.19555	4.50676	5.46114	7.49548	6.34906	3.71232	4.43242	5.18409
RPL18	17.5726	21.6878	27.5967	25.7064	18.9416	22.4527	30.4479	28.9488	33.5103	29.7422
PPP1R15A	4.22084	3.58255	3.94416	3.1703	5.30569	6.78916	4.75666	2.86053	3.69564	2.36222
FTL	26.6186	30.4011	20.8794	15.8093	12.8322	22.356	17.3936	16.573	41.9959	60.8207
CD37	3.45968	3.20366	4.34629	3.81912	4.14563	4.24981	5.23219	4.27575	5.82303	7.27278
RPL13A	53.061	57.8459	85.1687	79.6514	61.5697	69.8924	92.5899	88.4759	102.968	87.0576
RPS11	16.9547	16.9886	19.5085	25.911	15.4767	15.6142	18.71	25.0565	22.1347	19.0251
RPS9	19.2272	24.9601	30.2299	24.8309	23.0809	28.8567	34.9035	31.0176	29.6968	31.778
RPL28	53.9311	47.195	55.5394	51.5776	56.2615	53.0482	62.2329	63.3715	54.1709	52.1446
RPS5	15.3097	20.5445	25.9805	20.6469	15.4326	19.5297	25.0563	21.9384	28.5838	26.6661
SDF2L1	2.35249	4.09919	1.66881	0.758575	1.65214	1.81177	0.912611	0.584587	0.575163	0.644601
IGLV6-57	1.1051	3.0819	0.832038	0.00333568	0.218983	0.193603	0.0597136	0	0.0061655	0.00511257
IGLL5	0.676878	2.20257	0.395915	0.0204108	0.311445	2.24912	0.515716	0.0211984	0.141677	0.0646129
IGLC2	172.344	344.396	45.1018	4.15097	92.7911	130.153	22.7425	1.18915	6.794	3.19044
IGLC3	5.14981	35.0977	19.5134	0.512497	2.07977	61.9368	15.2813	0.101463	0.909817	2.47514
CHCHD10	1.78169	1.97323	1.10424	0.49219	1.35699	1.15555	0.691234	0.611872	0.904342	1.17236
DERL3	0.471384	1.35752	0.697209	0.0485247	0.288026	0.56165	0.159093	0.0308618	0.0767158	0.0949971
MIF	2.41999	3.22931	2.82849	1.38742	1.1451	3.01185	2.46818	1.47798	2.47773	2.54378
XBP1	3.93074	5.30515	2.54939	1.09912	2.90744	3.20451	1.60628	0.919007	1.20186	1.28865
UQCR10	2.63361	2.86508	2.45947	1.56208	2.43978	2.47266	2.29222	1.49212	1.7415	2.22575
LGALS1	7.92038	15.165	7.14971	3.83836	4.53137	10.1039	4.79276	3.67829	5.32491	6.7649
APOBEC3C	1.08148	1.82552	1.30246	1.04907	0.830662	1.07916	0.793643	0.602429	0.542468	0.715443
RPL3	22.7211	40.6757	56.7207	42.3895	26.0338	43.0198	61.2216	46.644	66.6658	56.2446
TNRC6B	1.68201	0.97517	1.41585	1.87138	2.41433	1.27045	1.55648	2.16215	1.71826	1.35561
ATP5J	2.37185	3.15186	2.01635	1.23175	1.98343	2.11466	1.38244	1.10395	1.29373	1.61623
SON	5.06554	3.13385	3.8227	5.42486	6.70686	4.65547	4.6639	4.73799	2.73627	2.49284
PRMT2	1.83595	1.23832	1.92081	3.29332	2.66341	1.35746	1.55835	2.69301	1.3467	0.976576
MT-ND1	21.4783	15.9383	13.9078	17.9408	12.2217	9.77898	10.9949	17.2401	19.7873	17.3855
MT-ND2	33.201	24.2387	24.9399	29.7164	27.0847	23.5144	25.7478	31.6457	33.5664	27.5731
MT-CO1	28.3106	47.3092	38.4136	47.2677	17.3331	27.4894	26.5107	42.0677	54.0004	71.1684
MT-CO2	30.654	34.0961	30.7038	43.1734	22.519	27.1123	29.1843	41.5729	44.3506	44.8532
MT-ATP6	11.8235	11.5294	11.2577	25.1833	9.02666	9.5509	9.89105	24.1016	19.7482	21.9403
MT-CO3	20.8808	32.4314	29.1427	40.1249	14.3803	20.4236	24.5615	41.094	37.8215	51.1929
MT-ND3	17.5552	11.6635	14.7583	29.2321	14.39	10.4975	13.4543	33.2578	31.0736	27.2269
MT-ND4L	2.61789	0.797363	0.733871	2.45416	2.09274	0.871706	0.754956	2.23366	1.61717	2.43387
MT-ND4	21.1096	24.7191	20.9722	28.894	15.8283	17.7493	18.2022	27.3135	32.6752	31.9682
MT-ND5	6.1587	5.32084	3.32279	6.50946	4.80282	3.82658	3.10708	6.31211	6.94755	12.3033
MT-CYB	10.511	16.1738	16.0137	19.3852	7.14402	11.7421	13.8686	19.3056	24.3106	19.3611

## Sheet: PC2
Table S3 Average expression of the top 500 genes in Principal Component (PC) 1 and PC2. Related to Figure 2A-B
	DF Day-2	DF Day-1	DF Def	DF Wk2	DHF Day-2	DHF Day-1	DHF Def	DHF Wk2	HCI	HCII
ISG15	21.7274	2.9394	2.23254	1.07491	16.276	2.31773	2.00321	1.50509	1.12254	0.969599
RPL22	12.9287	10.2549	14.8042	19.1148	14.2574	11.8692	16.4592	22.7807	20.358	19.841
PRDM2	1.39886	0.541127	0.587802	1.26956	1.68155	0.704408	0.795303	1.28111	0.794839	0.383484
CAPZB	1.5931	2.03004	2.65219	1.75123	1.8956	2.58039	2.45049	1.85982	2.16641	2.92936
HP1BP3	1.6903	0.853231	1.01691	1.88623	2.0553	1.12448	0.962499	1.51531	1.16107	0.885513
CDC42	4.52502	4.55162	5.1193	5.32605	5.18573	6.59149	7.05333	5.16525	5.20158	4.66119
RPL11	33.061	35.1053	48.4785	47.4295	37.9484	41.2691	54.6453	54.8752	63.525	57.0377
SRRM1	3.89022	2.09537	2.56166	4.40412	4.69727	3.30705	3.93377	4.08925	2.5724	1.75873
SH3BGRL3	6.3372	10.7848	12.9935	8.97458	5.05429	11.5989	10.6122	7.03594	10.6582	10.9777
CD52	6.63841	8.52271	14.7897	8.50574	7.91705	9.50036	10.9904	10.9794	14.0397	20.5057
IFI6	15.8324	6.83853	1.50735	0.755687	11.5726	2.82097	1.26316	1.18525	0.913894	0.574854
LAPTM5	3.71817	3.76372	5.04873	3.69645	3.60907	5.88342	6.94449	4.40372	6.14804	6.61122
LCK	0.893918	1.36003	2.23099	0.842324	1.48778	2.08933	1.60872	0.973211	1.32175	2.37484
SFPQ	2.85948	1.78865	2.28124	3.41416	2.94834	2.27475	2.0305	3.62171	1.63383	1.52547
PABPC4	1.41359	0.723282	0.659082	0.955313	1.91854	0.664824	0.734936	1.07521	0.836697	0.678174
RPS8	29.2247	27.8399	38.2505	43.5872	32.3585	30.7795	42.8695	51.1631	51.725	42.1694
NASP	1.61324	0.873535	1.0631	1.26186	2.2543	1.86364	1.26766	1.7468	0.73207	0.420698
UQCRH	4.31553	5.51986	3.71661	2.57684	3.4799	3.5957	2.93278	2.64974	2.95838	3.28945
CMPK1	1.03183	1.24925	1.77469	1.29798	1.1578	1.73263	1.82658	1.48275	1.91242	2.04714
JUN	7.00396	7.37833	4.75199	3.92042	17.3904	22.7697	5.65592	3.82455	5.01246	11.9059
JAK1	2.49787	1.54458	2.05681	4.1165	2.94841	1.98716	2.32974	3.5106	2.22236	1.80085
SERBP1	3.66607	2.43905	2.51349	3.11077	3.4814	2.92064	3.05173	2.8929	1.86976	1.9096
ZRANB2	1.32143	0.745832	0.814709	1.25697	1.7723	0.828063	0.836985	1.21559	0.644829	0.659709
IFI44L	4.5297	0.532025	0.444713	0.314296	5.4907	0.641114	0.622568	0.680682	0.355119	0.10956
IFI44	1.40905	0.434703	0.318312	0.234466	1.56896	0.456324	0.295111	0.262937	0.186468	0.138721
SH3GLB1	1.73908	1.09652	0.928166	2.16467	1.29973	1.03709	1.02788	1.45114	0.757456	0.714927
GBP1	1.05638	0.25549	0.301686	0.349774	1.53255	0.250439	0.147137	0.175513	0.135279	0.259359
RPL5	13.7719	14.1858	19.6505	22.8986	15.3381	15.9862	22.5442	27.2816	27.2005	22.7219
PRPF38B	2.11562	1.38455	1.51219	2.55285	3.24329	2.14008	1.95958	2.47153	1.62924	1.30061
CD2	3.73122	1.52637	2.39319	1.90146	4.33133	1.95908	2.42235	2.71506	1.72261	1.74292
RBM8A	2.81835	1.94572	2.22606	2.75791	3.37726	2.55535	2.95313	2.58298	2.02075	1.18915
TXNIP	4.66447	2.65062	3.07918	3.57267	7.0826	5.40148	4.0777	4.07869	3.4563	6.62999
CTSS	3.35818	1.85963	1.63943	2.33574	1.85033	1.84241	1.2348	2.73879	4.39047	9.87601
S100A10	4.16861	4.88933	5.72627	4.97713	2.9897	5.16449	4.64676	4.16707	5.01406	4.73006
S100A9	23.6653	10.5437	5.34475	1.20475	6.1949	20.3489	2.11042	2.84748	16.7591	33.828
S100A12	1.02569	0.534424	0.345835	0.0868726	0.447345	0.88038	0.109052	0.209069	1.66156	4.15831
S100A8	19.0124	8.44781	3.88642	0.46107	8.64808	19.7613	1.69153	1.68843	13.0287	30.6778
S100A6	12.9492	11.7817	10.975	8.74321	8.23532	11.1032	7.63996	7.79217	12.8601	19.1374
S100A4	8.77239	14.2163	15.5362	11.4093	6.17399	13.1375	10.739	11.0263	17.5611	21.273
RPS27	102.424	76.1537	124.271	159.265	120.118	111.596	156.488	176.247	160.559	146.274
TPM3	4.37719	2.69378	3.0467	4.43381	3.85285	3.03136	2.78052	3.61623	3.05202	2.92313
ADAR	2.40877	1.12019	1.24041	1.48922	2.52655	1.24814	1.37614	1.42107	1.4116	0.783452
SSR2	2.49836	4.37851	3.86163	2.66823	2.29505	3.21596	3.40284	2.70965	3.14688	3.20271
LMNA	1.83461	2.24636	3.64529	3.55218	1.43463	3.88663	4.08133	2.29769	2.28288	0.224389
IFI16	3.94607	1.36919	1.3259	1.42385	5.72734	1.41606	0.936475	1.33718	0.788401	1.29277
TAGLN2	3.33761	4.16133	4.41666	3.51645	2.04379	4.09526	3.75758	2.44463	3.43394	3.31058
FCER1G	1.82643	1.31645	0.97742	1.44853	0.524907	1.29392	0.519342	1.01545	2.05468	5.33434
PRRC2C	4.63528	2.10571	2.38859	4.98535	5.59833	3.05557	3.63943	4.71273	2.45334	1.47135
TPR	1.55776	0.817801	0.97324	1.49225	2.14957	1.06238	0.837871	1.38505	0.935736	0.944147
PTPRC	6.22973	3.72046	4.72628	7.09898	7.17769	4.09048	3.61474	6.24432	5.11014	5.66807
H3F3A	9.24253	10.1402	9.83051	10.4467	7.90638	8.37279	9.87615	10.3723	11.1598	12.6578
ARID4B	2.47657	1.38183	1.76602	3.67669	3.83133	2.97802	2.68963	3.08521	1.67796	1.073
HNRNPU	3.25383	1.69206	2.10483	2.92046	4.08316	2.76384	2.62535	2.91957	1.72342	2.02764
RPS7	16.242	19.2898	24.4418	26.1682	16.637	20.5298	26.5446	29.8372	33.8636	28.1763
PDIA6	2.38536	3.15537	1.53076	0.617483	2.11192	1.94548	0.906637	0.524335	0.727468	0.970021
YPEL5	4.98633	4.86292	9.22031	7.33189	5.02057	9.72559	10.85	7.55848	5.77455	1.80766
EIF2AK2	2.30232	0.377727	0.446393	0.598468	2.90135	0.571684	0.582345	0.816936	0.556552	0.349035
ZFP36L2	5.47094	6.53648	7.99953	3.80443	4.30976	8.14289	9.28275	5.73388	9.43174	6.31363
CALM2	3.73551	3.40052	4.67068	3.77811	4.44739	5.26542	5.80503	3.3595	4.15401	5.11415
RPS27A	30.9772	32.1756	49.576	58.8819	34.9381	41.7033	59.1251	64.5064	75.7603	63.4565
PLEK	2.01558	1.37463	0.838879	1.46323	1.43503	1.35919	0.460552	1.09119	1.01029	1.19009
TMSB10	55.3667	58.7774	58.0084	45.8256	56.1106	51.4609	48.1244	44.5209	47.0286	56.5567
GNLY	20.4514	30.8109	26.1722	45.6136	5.83957	12.0406	9.90761	9.17511	7.94981	5.5396
IGKC	252.911	618.607	266.797	9.0672	97.7861	144.475	28.2351	4.43137	14.5751	9.42474
IGKV3-11	1.81034	0.632007	0.502409	0	0.0827404	0.0286382	0.063397	0.00653559	0.00420022	0
DUSP2	1.25582	1.98409	2.42059	1.51881	1.43978	3.31469	2.8317	2.15712	2.68465	1.89379
COX5B	4.30167	4.16647	3.51374	2.62409	4.00049	3.93361	3.3378	2.39764	2.77642	2.88079
EIF5B	2.2566	1.68587	1.43854	1.58581	2.49704	1.52781	1.5051	1.57468	0.914853	0.882536
RPL31	27.1311	24.3972	37.057	41.9596	32.8895	31.914	43.3012	46.2172	45.771	41.3788
CXCR4	6.61132	7.23916	11.4937	6.77692	12.7663	26.9616	17.5053	8.9665	12.263	4.09332
NMI	1.41394	0.536979	0.470917	0.342907	1.71022	0.658843	0.406286	0.331155	0.219192	0.434418
NR4A2	2.74824	2.60388	3.43472	3.42785	1.89787	4.9612	4.68737	3.8266	3.12638	1.40972
ZC3H15	2.41482	1.46011	1.34956	2.04125	2.74609	2.06696	2.2248	1.99342	1.04834	0.899322
STAT1	2.10106	0.593598	0.500183	0.541551	2.19745	0.504843	0.320519	0.497463	0.424201	0.658692
RP11-347P5.1	1.9788	0.838863	0.843293	2.40089	3.38506	1.07536	1.35148	3.19859	1.71729	2.67484
HSPD1	1.74393	1.13549	0.962644	0.962322	1.94496	1.27285	1.07197	1.00249	0.540619	0.845336
CFLAR	2.1536	1.64282	1.35919	2.16056	2.0375	1.64597	1.23029	1.43175	1.08951	0.927481
NOP58	1.82931	0.934967	1.10973	1.45484	2.63755	1.99905	2.00114	1.48205	0.852157	0.564291
EEF1B2	8.22271	7.54954	9.92263	11.6484	7.94187	7.22293	9.77372	12.2853	12.8711	10.9228
RPL37A	36.1249	26.7494	32.3422	47.1913	35.5236	27.4542	34.0553	51.6747	38.5743	33.8226
ARPC2	5.01622	6.67187	7.08565	8.03553	4.67255	5.8628	5.86721	6.17793	5.74079	6.47033
SP100	2.89126	1.20568	1.24517	1.28003	3.82605	1.46603	1.33268	1.38847	1.05873	1.05107
ITM2C	2.32882	7.29605	2.55373	0.123123	1.26693	2.96815	0.839107	0.196015	0.341377	0.454874
NCL	5.39325	2.43738	2.44358	4.77672	6.74613	3.16116	2.96776	4.71549	2.59307	1.37812
PTMA	38.7767	31.6424	37.3092	37.6971	48.6777	42.4188	45.5103	40.7506	35.155	32.3683
LRRFIP1	4.27262	2.37698	4.09209	5.85093	3.53441	3.3359	4.02888	4.75564	2.83975	1.99077
RPL32	42.4283	39.4062	59.6179	60.3146	48.6482	51.2571	69.7674	71.0274	79.982	75.3229
ANKRD28	2.45734	2.03159	1.01859	0.959306	0.784764	0.86475	0.529137	0.500273	0.516098	0.241038
RPL15	21.6567	29.5835	36.2985	30.0877	24.276	31.4082	40.4892	32.8669	41.021	37.6689
RPSA	13.6953	16.0159	23.0185	18.8007	15.6908	18.4076	24.2728	23.1881	25.2427	20.9914
RPL14	22.2976	18.9079	27.9357	30.0403	26.175	23.3829	30.7398	32.5598	32.1854	25.8554
GPX1	1.99324	2.42807	1.52603	0.597181	0.981446	2.22044	0.890113	0.872372	2.95882	5.7698
MANF	1.58789	2.31494	0.98863	0.340258	1.61168	1.28749	0.735376	0.392495	0.399666	0.504041
RPL29	19.8329	20.6441	25.7979	25.5359	19.4584	21.9712	26.9272	28.4046	30.8567	27.9373
RPL24	14.7561	12.6882	16.5459	18.6914	16.4281	14.4603	18.6868	20.0501	19.6753	16.642
GOLGB1	1.26097	0.649818	0.575471	1.19714	1.37034	0.602461	0.573783	1.09315	0.676209	0.273966
PARP9	1.05996	0.24729	0.21223	0.207302	1.56733	0.251914	0.140729	0.218328	0.163205	0.182552
PARP14	1.38528	0.481764	0.383014	0.65037	1.71174	0.380846	0.352617	0.635123	0.553419	0.443704
CNBP	2.07354	2.26374	2.62112	1.57042	2.4879	3.22344	3.42282	1.71248	2.53949	3.1303
H1FX	2.13512	2.91323	1.35968	1.31684	1.42246	1.4796	1.0057	1.14806	0.462952	1.76605
CDV3	2.67699	1.82927	1.35542	2.48558	1.71368	1.06413	1.06985	1.94813	0.909347	0.663674
XRN1	0.990557	0.453385	0.440995	0.749839	1.44582	0.449183	0.388277	0.734886	0.395544	0.389026
U2SURP	1.87452	1.03186	0.974405	1.48134	2.04041	1.40308	1.34598	1.32372	0.985622	0.73655
PLSCR1	1.31175	0.402402	0.322663	0.262323	1.58675	0.5399	0.309453	0.278841	0.273518	0.319569
MBNL1	3.38599	1.48266	1.88248	3.7079	3.78302	1.99702	1.94338	3.09272	1.91854	1.74328
SSR3	2.87818	4.0088	1.69295	0.570462	1.74194	1.52531	0.868073	0.603881	0.630933	0.787135
CCNL1	4.37969	2.6411	2.44713	3.2241	7.31344	4.98286	3.34565	3.71772	2.85348	2.36221
SEC62	3.15293	2.50685	2.34662	2.39204	3.72108	2.90581	3.10857	2.40657	2.14851	1.9389
RPL22L1	2.17347	1.89752	1.34795	1.06533	2.45711	2.25228	1.41363	1.32414	1.02882	1.16126
TNFSF10	1.32641	0.41434	0.318093	0.178725	1.52879	0.263079	0.155678	0.125709	0.146509	0.689316
TRA2B	3.78218	2.10428	1.79392	2.75419	6.00527	3.40673	2.40813	2.93759	1.83553	2.1493
RPL35A	28.032	25.8491	37.1648	41.8331	32.4853	31.1107	42.5012	46.2373	47.3818	43.3683
ATP5I	4.28667	4.11977	3.36234	3.41264	3.53443	3.13047	2.89999	2.91264	2.56299	3.40775
CD38	1.99657	3.39119	1.31876	0.445848	1.42897	1.69551	0.492914	0.275357	0.10772	0.0713605
LAP3	1.68013	0.735621	0.591575	0.524003	1.28343	0.613107	0.462975	0.537503	0.32946	0.428948
RFC1	1.37276	0.598019	0.498515	0.872612	1.32092	0.771193	0.690988	0.977276	0.459737	0.36501
RPL9	22.6153	18.9267	29.9196	36.8032	24.7634	25.0499	35.3565	44.1011	46.2561	39.9407
YTHDC1	1.52342	0.742244	0.938756	1.8034	1.97175	1.25782	1.19661	1.66457	0.918658	0.607108
JCHAIN	39.4877	77.2279	24.9077	1.76295	14.0954	16.2652	4.0328	0.559135	2.45097	0.534707
CCNI	3.81648	3.72826	4.84765	4.29832	3.89264	4.86981	6.33733	4.51907	6.22321	5.17708
PLAC8	4.80656	2.98679	2.68499	3.52914	4.52576	3.23917	2.13913	2.24211	2.09146	3.21829
UBE2D3	3.73895	3.75369	4.31239	3.09021	4.2249	5.24061	5.97593	3.05932	3.53995	3.25326
RPL34	43.2852	42.5952	71.1339	74.3765	52.2511	56.9229	84.8838	90.3519	103.42	98.4666
LARP7	1.55851	0.660578	0.747479	1.16896	1.74829	0.908279	0.898048	0.97166	0.664693	0.572805
RPS3A	24.7243	26.6964	42.4313	44.9632	28.5216	33.6216	47.8083	52.9343	49.3856	60.7581
SPCS3	3.7719	5.18658	2.0473	1.17109	2.18059	2.09358	1.28248	0.992081	0.80889	0.645253
SUB1	13.6544	18.2712	9.67587	6.43754	10.1832	11.3524	9.09001	5.70249	4.67246	3.66833
GPBP1	3.32566	1.78174	1.85464	2.86072	3.97546	2.47438	2.8824	2.68768	1.83936	1.08795
BDP1	1.16944	0.506457	0.591804	1.18185	1.47616	0.598188	0.604244	1.13068	0.6415	0.438714
BTF3	6.5258	6.80464	9.40504	7.95651	7.38162	8.34339	10.5631	9.11003	10.7286	10.2565
TBCA	2.91009	2.01099	1.85688	1.87734	3.5442	1.89829	1.55044	2.10696	1.84976	2.10905
RPS23	28.6749	25.3782	36.7712	42.647	32.5266	30.4193	41.1474	49.6408	53.4681	47.4023
CAST	2.32883	1.21065	1.55412	3.03114	2.29452	1.37673	1.63191	2.46199	1.63475	1.48641
HINT1	4.80143	5.0488	5.64177	4.91056	4.64452	4.75948	5.85883	5.17891	6.38622	6.04665
IRF1	4.6556	3.56121	3.95052	6.04499	9.14934	5.54432	4.6364	4.99425	3.85139	1.70463
UQCRQ	3.27603	4.25749	2.70194	1.76384	2.72472	2.79659	2.03349	1.59653	1.6223	2.09854
HNRNPA0	2.15866	2.19684	2.84403	2.28001	2.5365	3.58103	4.08839	2.59927	3.06793	2.71998
MZB1	13.2223	24.5034	7.65976	0.247657	7.78545	10.4408	1.89357	0.136375	0.327942	0.245612
IK	1.78317	1.02906	1.25455	1.72128	2.21068	1.34697	1.35198	1.42761	0.972192	0.956813
CD74	8.21598	9.6778	10.027	7.55025	7.22662	10.6322	11.1156	9.68433	20.0034	34.6202
RPS14	31.2581	39.0461	58.6263	53.6654	36.9918	46.7103	66.688	63.375	75.2318	69.8643
ATOX1	1.7863	1.65899	0.740355	0.497881	0.959006	0.912123	0.442737	0.326923	0.50885	0.611293
NPM1	7.28503	7.68922	9.40717	7.39964	9.39324	9.50561	11.3332	9.12523	9.81559	8.94269
DUSP1	4.77388	5.60113	5.23144	2.88664	7.35066	12.7437	5.86542	3.60737	8.17059	14.031
CPEB4	1.33316	0.492041	0.24147	0.405922	0.665311	0.260616	0.204266	0.407758	0.17882	0.18295
GNB2L1	11.4476	16.2241	20.0661	14.6488	13.4344	15.8925	20.2334	16.4173	21.1975	21.0384
PRPF4B	2.12029	0.844312	0.922859	2.87664	2.55144	0.950434	1.08164	2.44627	0.849344	0.629171
HIST1H1C	1.78325	1.38745	0.578267	0.620219	1.65121	1.13665	0.570554	0.587278	0.267128	0.459746
HIST1H4C	4.36071	4.31068	2.59392	1.49511	2.77975	2.49343	1.6309	1.61106	1.03795	0.964004
HLA-F	2.86828	2.12765	2.47809	2.73497	2.45875	1.65436	1.39975	1.5191	1.62794	1.21125
HLA-A	31.5044	29.8401	28.1546	23.4646	31.0178	32.8556	29.7234	19.9433	21.0658	23.9089
ABCF1	1.92386	0.789371	0.779241	1.57363	2.11783	1.25	1.26519	1.51657	0.551628	0.425919
HLA-C	22.8901	31.7151	29.7317	21.7773	24.4836	30.0761	28.2344	19.284	26.2672	20.3169
HLA-B	39.776	36.0124	33.8302	32.6884	37.1633	36.2731	32.2001	24.0673	15.8511	37.6608
LTB	5.27517	4.36686	7.09853	3.32376	9.27233	6.54817	5.95308	4.31021	8.4722	11.6525
LST1	1.70414	0.925991	0.685692	1.45648	0.272856	0.947135	0.32997	1.24909	2.97817	5.63815
AIF1	1.83628	1.04381	1.2029	1.37375	0.892169	1.50958	1.03494	1.65685	2.69214	5.14502
GPSM3	1.7101	2.74023	3.78691	1.8327	2.37739	4.24338	3.49825	2.16642	3.37777	3.99016
HLA-DRA	3.80695	3.40629	3.13237	3.37343	4.46092	5.06005	4.43042	5.01013	9.52528	20.4008
HLA-DRB1	2.87914	2.67585	2.30408	2.55599	2.38587	2.93503	2.3655	2.41462	3.05115	10.0347
HLA-DQB1	0.809221	0.57092	0.641642	0.864339	1.66696	1.77364	1.92867	1.99127	1.95839	5.74948
PSMB9	2.83823	2.86558	2.46787	1.57122	4.17522	2.74656	1.64961	1.39934	1.30495	1.96686
HLA-DPA1	1.68565	2.00076	1.79058	1.74505	1.68872	1.68162	1.64833	1.9925	2.90223	7.39451
HLA-DPB1	1.66488	2.16456	2.31123	2.45606	2.3099	2.23275	2.41798	3.20243	4.84587	8.13788
RPS18	48.6168	60.4856	82.0832	74.4108	54.5853	66.7135	89.2156	86.774	97.1792	81.8474
RPS10	17.0261	9.96336	12.4004	27.5874	17.3523	9.61463	14.6496	31.1514	18.4701	21.0506
RPL10A	18.2889	19.8616	26.8538	25.0768	21.5372	24.509	32.1049	31.779	35.0021	28.9811
HSP90AB1	6.3826	3.67804	4.07323	4.24911	9.47077	6.46326	6.2082	4.82585	3.1983	3.04935
EEF1A1	47.3139	52.0888	86.6322	76.9734	44.7704	60.4662	94.715	90.8185	123.806	110.985
COX7A2	5.41179	6.59382	5.01399	3.56125	4.62249	4.99667	4.63244	3.25752	3.46656	3.47079
UBE2J1	2.43587	3.27502	1.42026	0.682488	1.16624	1.41287	0.754348	0.530891	0.640861	0.654998
PNISR	2.97357	2.14224	2.77023	4.13892	4.44983	2.81681	3.22662	3.87622	2.66981	2.74234
PRDM1	1.46957	1.18987	0.628219	0.673521	0.949714	0.732608	0.502705	0.451002	0.310258	0.0984814
RPS12	48.1025	39.5973	62.8687	71.4691	50.6953	50.128	69.5096	81.7651	80.8643	69.2809
BCLAF1	2.84874	1.39226	1.75026	4.22776	3.95618	2.25413	2.25403	3.60754	2.32775	1.23297
UTRN	1.39865	0.438393	0.540391	1.57201	1.53101	0.584411	0.557593	1.31021	0.719844	0.606556
TAGAP	1.40116	1.54524	1.88542	1.05128	1.27234	2.54981	2.71388	1.16123	2.37981	0.884912
ACTB	23.1014	37.5332	43.1081	22.6028	24.4216	39.944	32.4489	19.448	29.0113	66.395
TOMM7	5.71426	4.29861	6.62995	9.36251	6.87492	5.55149	7.33711	9.96928	9.48152	8.79905
TRA2A	1.66772	1.08782	1.10409	2.07371	2.37864	1.2298	1.38216	1.98378	1.01367	0.929178
CYCS	3.80235	3.78139	3.21222	2.67009	4.23441	4.67805	3.71892	2.56871	1.99548	1.59101
HNRNPA2B1	4.90653	3.76261	3.78882	3.86472	6.38883	4.94314	3.48971	3.66819	3.12122	4.52844
CBX3	2.7793	1.47826	1.46335	1.85105	3.04822	1.63383	1.29133	1.73208	1.23914	1.42387
NT5C3A	2.00278	0.982064	0.905768	0.648583	1.79244	0.939337	0.983683	0.63215	0.559472	0.511648
PPIA	7.8814	7.49701	6.61324	6.26637	6.79148	6.8527	5.83374	6.08313	5.86537	5.60765
SEC61G	4.11846	5.80706	3.57355	2.41982	3.49305	4.06655	3.13227	1.98905	2.34222	2.46039
AKAP9	1.8001	1.13001	1.04074	1.6904	1.97642	1.1928	1.06313	1.70068	1.01656	0.830754
FAM133B	3.01237	1.65484	2.02578	3.21249	3.07259	2.69832	2.79568	3.44559	2.40685	0.953884
SAMD9	1.89669	0.482378	0.570746	0.852222	2.26031	0.507761	0.427449	0.687962	0.520202	0.429108
SAMD9L	1.42869	0.40695	0.320791	0.323083	2.01272	0.284447	0.120691	0.289824	0.220092	0.306441
ARPC1B	2.12086	3.02708	2.92358	1.48501	2.41306	3.23888	2.47424	1.78093	3.29229	5.0721
ARF5	0.352137	0.792955	0.947611	0.378285	0.0523645	0.985734	0.940616	0.331275	0.934212	1.12752
AC090498.1	0.220154	2.35875	4.16612	0.202599	0.155892	3.59266	3.88959	0.226559	3.0821	1.4427
TRBC2	2.24607	2.24962	4.45691	2.58231	3.127	3.57619	4.18636	3.15107	4.11755	4.3128
PDIA4	1.85321	2.47112	1.20851	0.372005	1.35563	1.62162	0.508413	0.305473	0.384587	0.469155
GIMAP7	1.59205	1.30434	2.62236	1.34903	3.98564	3.57824	4.83027	1.71894	1.75533	2.0263
NUB1	1.2668	0.385701	0.539575	1.0038	1.56958	0.524583	0.48835	0.838877	0.513474	0.408913
SLC25A6	4.40446	7.53437	8.32533	5.19933	4.28607	6.72384	8.41683	5.55018	8.59061	8.58709
TMSB4X	101.217	106.177	135.795	98.8211	106.088	107.188	99.9972	90.1606	107.282	160.184
AP1S2	0.521153	0.494423	0.555462	0.567645	0.318846	0.533962	0.413852	0.594951	1.18613	2.67962
SAT1	8.98317	6.53971	4.12237	4.11655	5.25098	4.53879	3.54592	4.45744	5.82673	8.30735
RBM3	1.98518	3.63401	4.16818	3.31118	2.21394	4.41484	5.34624	3.38561	3.77571	3.42473
PIM2	1.84883	2.38	1.38094	0.444854	2.37375	1.71139	1.36156	0.691751	0.887465	0.736192
IL2RG	3.25183	2.79165	3.09524	2.77703	3.13852	2.57577	2.42715	2.16859	2.0719	2.00857
RPS4X	19.0994	28.0895	36.8415	29.0342	21.2956	28.5686	39.3033	34.063	65.9064	38.5921
ATRX	1.66482	1.07602	0.99254	1.52602	2.1961	1.0632	0.829498	1.4863	1.05565	1.10767
COX7B	3.54959	3.37449	2.60426	2.33679	3.02821	2.73894	2.41659	1.83171	1.9229	2.59413
RPL36A	16.975	6.13521	7.69432	22.5891	19.7594	5.84727	8.78489	26.2205	12.9452	15.5829
TSC22D3	8.75242	10.6257	14.4838	6.97426	10.382	20.9138	20.5042	8.74179	10.7879	4.86341
RPL39	44.5586	34.5466	53.2267	62.6379	53.578	46.0025	63.1905	76.2572	73.6155	77.8762
NDUFA1	3.89779	4.08937	3.31435	2.76265	3.75216	3.24767	2.74305	2.2892	2.33542	2.41788
RBMX	4.40899	1.63968	2.06204	4.00616	3.97129	2.34197	2.70824	3.4144	2.25301	1.93259
SSR4	6.08833	8.787	4.93543	2.85204	4.09974	4.77941	2.98898	2.62822	2.8477	3.04989
RPL10	48.9427	66.6075	96.2659	81.3287	55.1192	79.2321	109.192	92.6697	112.976	100.008
PCM1	1.53115	0.690661	1.0252	1.75854	2.48591	1.13113	1.2354	1.95116	0.969608	0.682333
SARAF	5.93162	4.9259	9.12073	7.49432	5.85927	7.79369	13.3235	7.11198	8.36182	5.78123
LEPROTL1	1.47103	1.56634	3.37714	2.29372	2.07514	3.81806	5.84257	3.23625	3.09002	1.5859
RPS20	21.2308	18.1441	26.3558	32.4079	22.8524	22.6042	31.0493	37.5715	35.4833	29.054
SDCBP	1.48907	1.3281	2.1951	2.15753	1.11378	2.72411	4.1195	1.48512	1.64718	1.5002
RPL7	18.0483	24.0183	34.4671	29.4687	21.296	27.7972	40.0549	37.1215	51.6762	48.6665
MTDH	3.45195	3.48177	2.61348	2.00767	3.30287	2.7965	2.60999	1.94484	1.63816	1.61205
RPL30	29.9053	21.2854	34.5591	44.9181	34.3278	29.528	40.4307	50.3835	49.2996	41.3148
RNF19A	1.59334	0.800878	1.05644	2.78787	1.38959	0.860544	1.20119	1.59059	0.536396	0.273311
PABPC1	15.6743	7.05013	10.7869	15.5792	32.4793	9.48906	13.5002	18.4771	14.9006	14.7567
YWHAZ	5.18395	3.188	3.924	6.67282	4.50157	3.84341	4.00786	5.36005	3.5797	2.71304
EIF3E	3.25321	4.10854	6.45125	4.05881	4.36051	5.68441	7.56916	4.9934	6.9593	6.44367
EIF3H	2.34514	2.59964	3.30257	2.46123	2.5673	2.97848	3.76551	2.87482	3.82521	3.82909
LY6E	9.22814	6.14629	4.67638	2.44642	8.03667	5.0434	3.95145	2.77613	2.69401	2.30656
EEF1D	7.47202	10.0423	11.924	11.27	8.54822	10.3966	13.2391	11.6702	12.9086	13.2761
RPL8	19.345	25.517	28.6506	22.4087	20.9196	25.6691	30.4488	26.3902	32.2153	35.0427
RPS6	37.8282	36.614	57.5772	62.2081	45.0674	48.3927	67.4001	70.1806	78.1346	68.7741
DNAJA1	2.95172	1.64796	2.07306	2.86763	4.14737	3.95315	3.32337	2.54974	1.29678	0.96925
ANXA1	4.04432	4.21732	8.28972	5.39113	2.80562	6.06563	6.6845	3.77667	5.87017	3.75822
TLE4	2.41075	0.902627	1.02191	2.87721	2.73333	1.25789	1.2993	2.70446	0.92171	0.963611
SEC61B	4.37293	6.68638	3.698	2.53233	2.71044	3.47632	2.76961	2.02103	2.12945	2.34249
TXN	2.7049	3.14864	1.80771	0.999143	2.21174	2.29189	1.58459	1.14555	1.19918	1.40359
ATP6V1G1	2.89366	2.76345	3.47275	2.68293	3.17553	3.67186	4.42192	3.04683	3.74756	3.64823
RPL35	26.1915	25.8801	29.3409	29.5217	26.2104	26.9954	32.36	33.3964	34.6082	31.5707
HSPA5	4.00988	3.96951	2.43085	1.93393	3.87709	3.48922	2.63771	1.79702	1.53605	1.30777
RPL12	28.9968	27.6098	37.2389	37.437	28.0007	28.0366	34.8913	35.4164	46.1156	39.6852
SET	3.54575	2.67407	2.50928	3.1189	3.44585	2.5867	2.50308	3.1601	2.29676	2.15284
RPL7A	16.1698	18.4911	21.8622	21.2853	15.4417	16.6801	21.1244	23.0801	24.0365	21.1755
IFITM2	6.32012	4.0475	4.52985	5.98699	5.30144	4.35431	3.67338	4.07702	3.60492	3.30439
IFITM1	1.35396	2.25602	2.91761	0.403354	0.590763	3.40162	2.99668	0.380139	2.65662	1.85412
IFITM3	4.96865	1.20994	0.789473	0.931375	1.8931	1.5398	0.548336	0.757194	1.1519	0.848679
IRF7	2.35726	0.839788	0.568625	0.29756	2.77179	0.908261	0.539401	0.358629	0.377463	0.460626
RPLP2	44.4796	39.2775	58.3833	73.2749	45.9471	43.1168	60.781	80.0241	86.078	69.4771
HBB	10.8911	5.91078	3.73624	26.7186	45.0885	29.8173	3.93259	19.3874	0.00323441	0
TRIM22	1.45839	0.425879	0.500283	0.759269	1.83184	0.530936	0.499818	0.628029	0.417168	0.489849
EIF3F	1.93909	2.95888	3.75933	2.85611	2.02388	2.98551	4.14277	2.97487	4.05767	3.93006
RPL27A	36.8307	35.1841	49.0045	51.0335	42.5174	40.751	53.4353	56.1076	57.9933	49.9773
RPS13	21.6196	21.6727	30.2088	29.8053	23.9473	25.8457	34.7451	34.7976	41.3334	41.1062
SPTY2D1	1.28182	0.573848	0.484717	1.12708	1.08292	0.707041	0.610064	1.38931	0.511859	0.162741
CD44	4.03216	2.91473	4.73131	3.70441	2.12792	4.39676	5.90426	3.87525	4.78374	3.59327
TMEM258	4.64879	6.02524	3.27191	1.91505	3.74954	3.36881	2.29227	1.91357	1.93967	2.55186
FTH1	27.2759	26.9733	33.733	33.8566	14.6505	34.673	50.0296	32.0754	49.0396	38.4736
FKBP2	2.3627	2.87299	1.36049	0.67748	1.88006	1.30752	0.641474	0.516611	0.525312	0.778705
FAU	22.4465	21.8998	26.8862	28.5823	25.0179	24.6567	29.1044	28.765	29.5663	26.4597
NEAT1	10.6603	8.41452	7.66913	11.4232	5.26722	4.56465	5.10888	7.26708	7.865	7.82743
MALAT1	825.681	371.426	427.518	827.343	920.411	396.978	483.472	788.199	555.034	571.844
CFL1	7.86023	11.387	12.337	8.56051	8.38802	11.7969	9.87869	7.7555	9.82842	11.7391
DRAP1	3.25634	2.99533	2.57721	2.01709	3.47763	2.40586	1.85453	1.56062	1.6142	1.72941
GSTP1	1.6815	2.92849	2.14132	1.71646	1.86891	2.78458	1.839	1.61609	1.95822	4.20394
UCP2	1.44457	2.78688	2.85703	1.25487	1.19203	2.58671	1.86272	1.06082	1.728	2.96943
SPCS2	3.17015	5.02763	2.58422	1.32092	2.35068	2.70555	1.60441	1.01918	1.40775	1.42497
RPS3	28.3006	34.3769	49.0533	47.5764	31.5599	38.0977	51.8273	51.3921	58.503	50.444
CD3E	2.38728	2.07507	4.0634	2.05176	3.62526	3.64585	4.54214	3.26635	3.49826	3.54375
CD3D	2.42615	2.75049	4.66498	1.72883	5.41015	4.97015	4.21725	3.58327	3.57097	4.3929
ATP5L	6.55576	8.60205	8.16447	6.53547	6.09626	7.34906	7.49522	6.7922	7.50108	7.89497
RPS25	32.364	25.6823	40.0736	42.4606	39.513	35.6528	47.5133	48.7614	50.1342	41.4949
HSPA8	3.06086	5.21076	5.51627	3.41636	3.29941	4.60572	4.78989	2.98749	4.40342	4.77662
ETS1	2.26583	0.803437	1.25792	3.58926	2.56198	1.00108	1.19474	3.13104	1.61972	1.15686
KLF6	14.0985	10.9128	10.5394	9.27714	14.194	16.5585	11.7055	7.002	6.5984	5.5407
UPF2	1.55186	1.0674	0.74398	0.988769	2.03751	0.978846	0.728425	0.995244	0.571174	0.707926
CREM	1.85859	1.62242	3.60368	3.46342	1.28792	3.01041	5.71708	3.11251	2.0422	0.278995
ARID5B	1.91667	1.63019	1.12936	1.20015	1.95539	1.09304	1.00648	0.881332	0.951383	0.502499
DDX21	4.1996	1.55812	1.66698	2.77229	5.54804	3.0206	3.58055	3.25665	1.40148	1.20823
SRGN	12.3075	12.9964	14.2265	14.5944	6.83932	14.0357	18.9681	11.404	9.83163	6.26627
PRF1	4.31327	4.59826	3.00466	2.70691	3.47794	3.34842	1.39992	1.29029	1.24703	1.21766
PSAP	2.46236	2.09605	1.56763	1.76259	1.12667	2.07549	1.52995	1.78578	2.97338	4.91355
RPS24	26.1192	19.9988	23.6401	29.6704	29.5132	22.2589	25.5388	35.582	34.8638	36.6522
IFIT2	2.20745	0.338347	0.559677	0.388794	0.706096	0.261482	0.447186	0.21554	0.124947	0.0862458
IFIT3	2.08039	0.356052	0.42056	0.395813	2.37546	0.22417	0.439932	0.151189	0.0749357	0.0670671
USMG5	3.3739	2.8875	2.36333	2.11924	3.16693	2.20593	1.88251	2.12789	2.00637	2.649
EIF3A	2.12459	1.37213	1.39301	2.00393	2.14959	1.37566	1.59109	1.90548	1.32547	1.13239
CCND2	1.30682	0.796674	0.645047	1.19409	1.44101	0.649056	0.535612	0.942384	0.364996	0.293167
CD27	3.04625	5.35016	2.87767	0.347889	1.80422	2.29551	1.21764	0.67313	0.610923	1.52329
GAPDH	11.7731	24.5212	17.1091	7.63197	8.1286	15.7818	12.7358	7.24458	8.99773	10.2868
KLRB1	1.91909	2.3633	4.31224	8.80474	1.18483	2.85278	4.30931	4.51377	6.12186	3.41595
CD69	5.29039	4.51482	4.39673	3.82028	12.851	14.4643	6.70317	3.68403	5.14597	3.85763
KLRD1	2.01675	2.53693	2.0327	3.38791	1.38906	1.63252	1.23075	1.57834	1.05123	0.979574
ARHGDIB	4.35888	6.28931	9.0529	5.58691	4.39415	6.86206	8.78089	5.83259	7.75471	8.21848
LDHB	2.45725	3.71348	5.03968	2.31341	3.62892	4.32048	4.59612	3.27464	4.92545	5.12544
TUBA1A	2.17783	1.55573	2.7003	2.99167	2.87388	3.59411	3.92016	2.49947	3.38335	2.34954
TMBIM6	4.16619	5.21007	3.44267	2.05493	4.00973	4.50194	3.17132	1.80453	2.30745	2.5128
BIN2	0.891736	1.27474	1.92295	1.75849	1.02145	1.65558	1.56727	1.42142	1.87837	1.82972
PFDN5	6.33494	6.89753	9.02711	9.74809	6.90382	7.99874	10.0533	10.6212	12.7292	13.9153
ATP5G2	4.40558	5.53143	5.88175	4.89827	4.57805	5.28508	5.61508	4.95445	5.65752	7.0176
HNRNPA1	10.0715	11.7881	14.8955	12.0655	13.2829	16.5546	19.0775	13.5215	15.7645	12.7183
RPS26	6.95954	7.06624	6.19842	5.73846	6.45519	6.54524	6.20813	4.80738	4.9916	4.0653
RPL41	82.3495	62.5498	80.1357	99.0759	82.2522	66.4196	88.2209	108.81	102.931	100.49
NACA	9.05088	10.0215	11.5542	13.0005	9.59504	10.0569	12.5015	14.0211	15.3426	15.2151
USP15	1.68549	0.813212	0.902162	1.66979	2.15775	1.12728	1.25111	1.68022	1.23569	0.930209
RAP1B	2.28806	1.19419	1.18514	2.90175	2.16089	1.38125	1.58553	2.09601	1.62702	1.56248
LYZ	8.4734	5.15392	2.91195	1.49623	1.30307	7.85783	1.5745	4.20151	11.8536	34.99
RP11-1143G9.4	1.18415	0.876363	0.389272	0.193453	0.416336	1.29106	0.355758	0.634662	5.26215	5.55395
BTG1	11.6495	9.26889	14.2608	14.8636	14.4626	18.5951	23.0552	19.628	15.5412	11.9949
METAP2	1.7157	0.913835	0.930268	1.34588	1.85314	1.18826	1.25285	1.33576	0.78907	0.697908
SLC25A3	1.66904	2.52825	2.62907	1.88982	1.56113	2.46055	2.91308	2.10483	2.27962	2.28421
HSP90B1	11.952	10.086	4.41418	2.3496	10.0691	7.01059	2.68355	2.2432	1.48408	1.5803
ARPC3	3.77125	4.80935	4.7424	3.61919	4.15782	4.95152	4.20597	3.43425	4.30731	5.70203
RPL6	15.5365	16.4743	22.7831	26.7414	16.1647	17.5836	24.2894	29.9597	32.5565	29.9874
RPLP0	12.7177	17.3575	21.561	12.4164	14.0357	18.2075	22.5	15.7377	18.5561	17.6443
COX6A1	4.25937	5.13012	3.76056	2.67918	4.01559	4.02026	3.47418	2.20573	2.43536	2.62673
RSRC2	3.99514	1.89177	2.08341	3.58652	5.36763	4.19372	3.54012	3.31766	1.67313	0.964128
UBC	6.90522	7.30913	8.4112	5.52751	9.61423	15.0234	13.219	5.56156	6.98765	8.09956
RPL21	46.8511	43.091	66.9671	78.5631	55.6719	58.4091	84.8524	91.6828	101.253	97.568
HMGB1	8.75502	7.9893	7.52239	8.23075	10.0642	8.13654	8.4269	8.00222	5.33627	5.15069
RGCC	4.57064	4.29099	9.17902	5.51735	3.38594	8.53056	11.276	6.77476	4.66653	0.820015
EPSTI1	2.51569	0.713228	0.584619	0.879718	2.8081	0.582393	0.477822	0.568806	0.663636	0.245623
TPT1	31.6588	19.6386	26.4487	42.337	30.2644	21.9675	28.2338	49.7406	44.7533	41.1992
ITM2B	4.59817	4.08731	5.36791	3.68823	5.93165	5.64983	5.59989	3.90489	5.28922	7.42011
PHF11	1.14436	0.516103	0.497014	0.587784	1.70424	0.688147	0.523867	0.517243	0.398713	0.4491
COMMD6	3.28907	2.72807	4.43207	5.11758	4.05291	3.70225	4.5146	5.59283	6.11599	6.35772
ARGLU1	3.04235	1.77338	2.0637	3.53812	4.70393	2.80873	2.54532	3.76125	2.17119	1.65786
HNRNPC	4.56441	2.93691	3.09289	3.63793	4.69272	3.72896	3.75161	3.1812	2.58125	2.46307
TRAC	2.94045	3.01736	5.52587	1.22138	4.50918	4.35836	4.20405	2.28292	3.75461	6.28468
PSME1	5.3899	5.08076	4.84546	4.25327	5.8341	4.42533	3.71312	3.56414	3.38905	4.09662
PSME2	4.37761	4.9605	3.2815	1.68812	4.54578	3.92749	2.20295	1.52143	1.49408	1.96468
GZMH	3.70483	4.88283	4.88716	7.16056	2.78968	3.72597	3.09264	4.20731	1.95802	0.828938
GZMB	8.2337	9.73862	7.83177	7.98491	8.09345	7.36546	4.45584	3.42296	2.34734	1.04771
NFKBIA	12.5568	10.6686	9.73695	10.048	18.8049	26.1907	14.6428	8.95327	7.24431	3.36237
PNN	1.88702	1.01891	1.30945	2.17323	2.35879	1.32877	1.44548	1.97481	1.2902	1.06758
RPS29	68.878	46.3098	74.3292	92.5268	72.1302	59.2503	86.4023	109.146	81.7199	78.9157
KTN1	2.28713	1.26088	1.53944	1.94813	2.53422	1.12145	1.10519	1.95426	1.29172	1.13722
SYNE2	2.66774	1.07678	1.37101	3.82596	2.75627	0.904346	1.01717	2.53031	1.45199	0.763374
SRSF5	7.11894	4.23709	5.72671	8.07552	10.934	7.37389	7.50804	7.91694	5.43385	5.79316
RBM25	2.29394	1.33446	1.56751	2.89565	2.98942	1.94235	2.1431	2.52169	1.57187	1.15529
FOS	10.5974	6.82776	6.19306	4.25424	13.4704	14.2426	6.66421	5.50725	10.5837	23.315
CALM1	8.47529	7.65851	9.03653	9.76557	9.62834	9.32156	10.399	9.75592	7.36454	4.70821
DDX24	3.74581	1.58547	1.74945	3.281	4.79396	2.96973	3.52256	3.59449	1.72669	1.16523
IFI27	26.1213	18.843	2.70959	0.216477	9.01082	5.93278	1.30533	0.654836	0.0431144	0.00719962
EVL	1.98715	2.15077	3.27503	2.45234	2.85639	2.9388	2.72673	2.22792	2.73304	3.82638
HSP90AA1	7.90469	4.89247	4.86654	7.7135	9.72571	6.50512	6.27536	5.09993	2.8525	3.54934
CRIP1	2.67439	3.90534	4.22418	2.52892	0.700495	3.12633	2.88504	1.75155	2.70234	1.9532
IGHG4	152.651	218.304	56.2266	0.340781	90.4506	107.581	16.9776	0.395043	0.700585	0.00185842
IGHA1	15.6687	42.3323	36.1334	2.13394	3.93515	3.04812	1.74312	0.0894176	3.91246	0.128577
IGHG1	10.3665	186.696	64.3676	0.508643	3.92634	97.7538	14.9856	0.109498	0.604537	0.294093
IGHM	10.3736	10.3947	1.10284	0.248869	8.29365	4.11824	1.39818	0.478877	1.24634	2.29519
SERF2	12.6018	15.9049	12.3026	10.75	11.1763	11.1424	9.66852	9.15725	10.8091	12.6634
EIF3J	1.60152	1.04263	1.00806	1.49781	1.57269	1.06056	1.05448	1.26446	0.616669	0.659814
B2M	164.388	183.411	170.487	144.472	138.989	134.937	134.497	119.248	162.614	142.623
SLTM	1.69462	1.09955	1.09586	1.56052	2.14987	1.44491	1.26457	1.52258	0.87826	0.794766
RPS27L	2.90092	2.60947	2.07622	1.97733	2.72361	1.86603	1.45117	1.49292	1.52646	1.80759
PPIB	7.45735	12.6016	5.75067	2.23283	6.07816	6.64227	3.28009	2.04708	2.20339	2.1006
RPL4	7.70693	10.9917	14.9244	12.3175	7.71107	12.053	17.852	15.8329	19.6916	19.1176
RPLP1	59.3137	64.4182	80.9277	76.135	58.6008	65.0752	82.1554	84.8516	82.6373	79.7898
RPS17	25.9678	22.5331	30.7794	38.0285	22.4425	23.5415	30.3779	38.3946	37.993	28.1467
AKAP13	2.1807	1.24896	1.31405	2.8846	2.03828	1.39249	1.58228	2.45225	1.14342	1.04311
ISG20	5.89106	5.49902	3.47352	1.86216	7.06333	3.59537	2.66573	1.94634	1.36712	1.51179
IQGAP1	2.19985	1.2636	1.24227	2.42064	1.61384	1.32126	1.10542	1.71091	1.28297	1.36858
VIMP	2.05563	2.88734	1.71145	1.1576	1.45995	1.48756	1.10803	1.01462	0.78631	0.644853
HBA2	18.9174	4.5195	1.78054	25.3705	25.3749	7.66043	2.003	10.3251	0.00419064	0.00665538
HBA1	8.74385	3.33785	1.97703	15.1237	38.2814	10.4905	3.00719	11.5618	0.0331266	0.0678858
RPS2	35.857	53.0027	66.7015	48.8917	43.0182	53.677	59.2338	58.7168	63.9907	71.7382
SRRM2	3.02253	2.08329	2.19478	3.67018	3.50212	2.45849	2.55712	3.29848	2.0282	1.35053
LITAF	2.07742	2.52026	3.33434	3.41317	1.40419	2.24139	3.80583	2.74207	2.64315	1.88302
RPS15A	40.4641	40.915	60.1661	65.2706	42.9452	47.6784	65.8449	74.4572	77.699	64.8723
ALDOA	2.77744	4.35147	4.18895	2.32011	2.60401	4.1871	3.28754	2.08473	3.41539	4.87187
CORO1A	4.75353	7.38692	8.42925	3.40547	5.4299	7.2449	5.77536	3.28772	4.80221	8.62687
MT2A	6.9248	2.50125	2.34166	1.83607	3.60559	1.59748	2.64468	1.48048	1.20555	0.995281
COTL1	1.68587	2.38308	3.24354	1.35641	1.6986	3.08212	3.00314	1.8457	3.92885	6.36714
COX4I1	5.85054	7.78833	8.93015	7.9402	5.86243	8.12666	10.3012	8.0821	9.25696	9.44056
CYBA	15.3126	21.7963	12.8935	10.0734	11.6223	13.4663	6.46612	6.66535	8.37191	11.7253
ANKRD11	2.18666	1.25219	1.4732	2.85575	2.14896	1.28142	1.46839	2.44501	1.07824	0.548772
RPL13	47.6636	53.7164	79.3267	73.8491	57.6281	65.2653	88.8561	87.4547	102.591	93.5828
TCF25	2.67826	2.77092	2.79441	4.24107	2.68283	2.5064	2.65394	2.98172	2.05553	1.29256
PFN1	9.32077	16.8652	19.5777	13.0898	9.07871	16.9039	15.1428	10.7477	14.7205	17.2838
XAF1	4.1588	0.493842	0.354644	0.504009	5.18918	0.562437	0.254258	0.479853	0.265081	0.268933
VAMP2	2.00454	2.44146	3.42452	2.63126	2.48406	3.49571	3.50618	2.66971	3.46596	3.34827
RPL26	30.5006	24.9959	35.1676	44.978	35.3097	29.7702	39.724	48.8099	53.8837	52.5575
UBB	8.78042	8.24199	8.98474	9.77169	9.50164	10.8087	10.0562	7.1456	6.43287	5.74375
RPL23A	36.1156	31.9718	45.0235	52.9181	43.4072	38.2518	51.1027	58.9547	61.0618	50.9524
EVI2B	1.34977	1.31545	1.61354	1.47355	1.08369	1.31887	1.66942	1.49262	2.39315	3.09214
CCL5	5.89154	11.2356	18.3431	20.927	4.02527	11.59	15.4487	13.0142	10.2963	7.36816
CCL3	9.60874	6.08542	3.23669	3.50524	1.38672	9.27491	2.86504	2.22333	2.77421	1.49344
CCL4	12.5594	8.14562	6.51943	11.8602	3.70654	10.1476	7.34741	5.20768	6.93682	1.03217
CCL3L3	1.57684	1.34839	0.862351	0.640241	0.565466	6.32901	1.42884	1.25989	1.04086	0.744973
RPL23	11.3442	9.5864	13.4053	17.405	13.1329	12.1967	16.1755	19.5716	16.7747	15.0336
RPL19	29.7272	32.9303	44.2525	43.799	32.3593	35.2833	47.1308	49.2901	54.8676	49.2443
IKZF3	1.44224	0.72409	0.628663	1.09087	1.36779	0.633773	0.549819	0.728538	0.419305	0.441971
CCR7	1.10275	0.619684	1.60945	0.875275	1.78792	2.48347	3.26772	1.12093	2.09192	0.977059
EIF1	25.2926	23.1146	32.1349	37.0721	28.9738	37.0726	48.2027	34.3392	36.9616	20.9272
RPL27	16.9068	15.6034	21.0424	28.8934	17.7696	16.9455	23.064	30.4473	28.5921	24.9136
IFI35	1.81763	0.874117	0.576693	0.418037	1.77195	0.74429	0.339829	0.248012	0.296298	0.418675
LIMD2	2.64715	3.77876	4.88338	2.84421	3.40057	5.13063	5.07411	2.73767	3.84138	5.19273
SNHG25	3.19366	0.774067	0.692243	1.72812	2.43522	0.581124	0.692519	1.8245	1.02669	0.852086
DDX5	14.0047	8.16352	11.801	15.1882	16.7937	13.1887	13.0445	14.6343	9.76815	9.96612
RPL38	24.083	14.0384	20.9482	34.0728	26.4425	17.4122	23.4674	36.3605	27.9327	26.0044
SUMO2	3.64441	4.07245	4.46399	3.61685	3.81138	4.67182	5.02345	3.57285	3.81606	4.42624
H3F3B	18.625	15.9896	16.882	14.7538	18.8049	21.1586	20.404	15.3317	17.8664	18.7987
UBALD2	2.49809	2.63035	1.70248	1.26738	1.99045	1.77826	1.27892	1.18414	0.7964	0.619379
SEPT9	0.961888	1.19708	1.89394	1.42983	1.01876	1.85293	1.86989	1.33613	1.80952	2.04649
RNF213	3.8711	1.90198	2.06587	3.40036	4.72374	1.34239	1.39311	2.90801	1.73546	1.18079
ACTG1	5.33957	9.23112	9.48778	6.40592	4.61332	6.26356	8.13108	6.29299	5.67011	12.0201
CD7	1.77097	1.93136	2.90435	3.14164	2.79937	3.35015	4.63306	3.03675	2.95005	2.84607
SMCHD1	3.24651	1.44905	1.2453	2.24826	4.65175	1.44515	1.57571	2.99089	1.78955	0.966806
ANKRD12	3.00312	1.47703	1.95036	3.5409	3.4459	1.89357	2.32435	3.13712	2.47898	1.54411
RNMT	2.10816	0.988469	1.2929	2.69805	2.79115	1.70807	2.24153	2.92531	1.64863	0.687504
RPL17	7.38222	3.46033	4.67235	12.2501	16.9285	4.13911	5.56943	11.5038	11.7275	10.184
SEC11C	3.44509	5.84617	2.54581	0.671533	1.90869	2.08391	1.04884	0.628736	0.633948	0.586885
LMAN1	1.62749	2.27888	1.191	0.494825	1.28725	1.15347	0.622676	0.46814	0.365052	0.288637
PMAIP1	2.94652	2.27612	1.55396	1.14632	2.43845	3.09435	1.99762	1.18058	0.836712	0.804239
FKBP1A	1.19259	1.77806	1.72722	0.813684	1.06084	1.75434	1.50494	0.905228	1.60947	2.79038
RRBP1	1.87511	1.91049	0.786219	1.23034	1.36915	0.882434	0.378954	0.693871	0.383081	0.222493
CST3	2.17077	1.33167	1.04473	1.32239	0.363405	1.15586	0.381868	1.58073	3.35261	11.7041
EIF2S2	2.61602	1.65275	1.42794	1.34571	2.92113	1.54688	1.45112	1.17281	0.92903	1.29882
RBM39	4.95971	3.27226	3.59143	8.16799	7.24097	4.65068	5.54988	6.61822	3.60142	2.55534
TOP1	1.45697	1.09074	0.763237	1.24914	1.64799	1.22772	0.937828	1.06277	0.426519	0.390192
GNAS	2.67437	1.90936	1.60313	1.70452	2.16343	1.59189	1.60005	1.85717	1.54226	1.41908
ATP5E	13.2187	12.9748	11.7884	12.2741	11.0918	9.70266	9.15659	11.1344	11.2969	13.531
RPS21	21.6369	13.1339	17.9622	31.1187	22.3763	14.1395	19.1019	35.4146	24.1069	22.4262
HMHA1	0.890219	1.0977	1.66721	0.723065	1.02498	1.76648	1.84384	0.802	1.08168	1.84049
GPX4	1.48857	1.72667	2.1212	1.72641	1.36118	1.8872	1.79301	1.76683	2.47974	2.89645
CIRBP	3.45192	3.78999	5.72171	5.33277	4.01907	5.73896	7.38819	5.44619	7.38604	4.84518
RPS15	38.3437	43.5838	51.1421	41.1176	40.6993	45.4924	53.4308	44.5369	49.3574	46.1085
OAZ1	7.66176	10.6759	8.30196	5.57848	6.38303	7.85563	5.42926	5.29949	8.33936	12.6877
AES	2.72726	3.21189	4.91515	3.64846	2.75276	3.78829	4.24483	3.32272	4.55952	3.3378
EEF2	4.4638	8.54111	10.7599	5.94304	4.24089	8.83654	12.3074	6.71419	12.8167	12.4325
MYDGF	3.11161	7.18592	3.11827	0.713791	2.13165	3.55323	1.58796	0.713382	0.787148	0.818737
RPL36	37.3391	32.2348	40.0026	36.5274	40.9862	35.361	42.3637	40.3284	41.5149	36.6172
PET100	2.4669	1.80208	1.65215	2.29059	2.17267	1.55142	1.71191	1.81616	1.42981	1.46119
RPS28	38.9931	35.0795	47.7609	51.0889	42.9881	37.2925	51.7629	59.7612	56.4803	57.2099
HNRNPM	2.81591	1.52872	1.58108	2.58858	3.16468	1.98223	1.96353	2.49077	1.48757	1.63914
ICAM3	1.12677	1.42278	1.672	1.3135	1.05698	1.57026	1.60665	1.48125	1.97819	2.16764
JUNB	6.00193	7.69067	8.80461	4.45518	12.3037	15.909	8.6391	6.90039	16.3386	22.2208
CALR	4.46372	4.53935	2.37796	2.06969	4.13503	2.99998	2.06077	1.99442	1.95754	1.76449
CTD-3252C9.4	0.912135	2.37681	3.21342	2.88142	0.741082	2.18526	2.30746	1.93666	2.80644	0.795756
KLF2	7.93748	9.16885	8.81133	4.50779	6.95995	7.74489	4.37364	5.82401	4.043	3.95831
BST2	2.88164	1.44753	0.77853	0.375357	2.66741	1.0153	0.5413	0.572464	0.83215	1.23568
RPL18A	27.0617	32.2495	41.2422	35.0373	33.9236	43.8223	55.58	50.7349	60.5677	58.0473
JUND	6.3837	3.52715	3.67387	7.82599	4.33508	3.94738	2.96989	6.08701	4.18159	2.1957
UBA52	17.3341	16.9842	19.8651	23.174	16.9798	17.3441	20.3478	23.8207	25.211	23.0394
NDUFA13	4.43887	2.91628	1.85748	2.34543	3.83319	1.79015	1.45801	1.82941	1.59674	2.1614
FXYD5	2.69962	3.47569	4.3038	3.21884	2.77132	4.18738	5.02666	3.06785	4.56286	5.41635
COX6B1	5.0422	6.3248	4.74939	3.50642	3.69395	3.66678	3.17029	2.79983	2.99208	4.13638
TYROBP	4.82605	4.21422	3.68992	7.71428	1.18127	3.44049	2.09075	3.60299	5.98625	11.209
EIF3K	3.0197	4.43019	4.76374	3.98967	3.02298	3.93752	4.00655	3.57595	3.96412	4.30036
GMFG	3.30274	4.17066	4.9828	3.31182	3.81791	4.297	4.16118	3.24237	3.83737	4.57748
ZFP36	7.16638	8.6622	7.91507	5.3492	6.13108	12.6964	7.64247	5.7002	7.96461	5.76368
RPS16	27.6118	26.5352	33.6133	39.1964	27.7802	28.3191	35.6257	40.9525	42.2152	32.0222
RPS19	44.8082	53.8128	59.0662	59.7028	44.699	53.5717	63.5433	61.8275	64.4139	57.7376
ARHGEF1	0.731816	0.922952	1.53125	1.14593	1.20753	2.03725	1.90972	1.17856	1.29983	1.53377
RABAC1	2.31269	4.44586	2.11938	1.19493	1.53495	1.97635	1.11022	0.956966	1.04886	1.25386
GLTSCR2	3.81714	4.27565	7.59817	6.6953	4.83846	6.35584	9.61456	8.04983	9.25809	8.5168
RPL18	17.5726	21.6878	27.5967	25.7064	18.9416	22.4527	30.4479	28.9488	33.5103	29.7422
FTL	26.6186	30.4011	20.8794	15.8093	12.8322	22.356	17.3936	16.573	41.9959	60.8207
CD37	3.45968	3.20366	4.34629	3.81912	4.14563	4.24981	5.23219	4.27575	5.82303	7.27278
RPL13A	53.061	57.8459	85.1687	79.6514	61.5697	69.8924	92.5899	88.4759	102.968	87.0576
RPS11	16.9547	16.9886	19.5085	25.911	15.4767	15.6142	18.71	25.0565	22.1347	19.0251
NKG7	13.2804	21.703	23.6788	38.5645	10.6016	18.7466	18.5705	23.096	12.2511	7.36411
NDUFA3	2.85891	2.72675	2.29941	1.90301	3.35987	2.55502	1.86824	2.05361	1.80091	2.45487
RPS9	19.2272	24.9601	30.2299	24.8309	23.0809	28.8567	34.9035	31.0176	29.6968	31.778
RPL28	53.9311	47.195	55.5394	51.5776	56.2615	53.0482	62.2329	63.3715	54.1709	52.1446
RPS5	15.3097	20.5445	25.9805	20.6469	15.4326	19.5297	25.0563	21.9384	28.5838	26.6661
RPS4Y1	3.26818	4.03517	6.7436	5.43934	4.69091	5.7388	7.73565	6.64909	0	7.67913
SDF2L1	2.35249	4.09919	1.66881	0.758575	1.65214	1.81177	0.912611	0.584587	0.575163	0.644601
IGLV6-57	1.1051	3.0819	0.832038	0.00333568	0.218983	0.193603	0.0597136	0	0.0061655	0.00511257
IGLC2	172.344	344.396	45.1018	4.15097	92.7911	130.153	22.7425	1.18915	6.794	3.19044
IGLC3	5.14981	35.0977	19.5134	0.512497	2.07977	61.9368	15.2813	0.101463	0.909817	2.47514
IGLC7	0.710111	0.0708116	0.0165417	0.0202271	2.47269	0.707432	0.0214923	0.00310256	0.0101017	0.0816457
MIF	2.41999	3.22931	2.82849	1.38742	1.1451	3.01185	2.46818	1.47798	2.47773	2.54378
XBP1	3.93074	5.30515	2.54939	1.09912	2.90744	3.20451	1.60628	0.919007	1.20186	1.28865
PIK3IP1	0.931466	0.826934	1.71462	1.36471	1.70618	2.89732	3.85426	2.01438	1.89641	1.13978
APOL6	1.59458	0.631172	0.790408	1.96243	1.95996	0.617374	0.595191	1.02221	0.459826	0.335519
EIF3D	1.05132	1.34294	1.79723	1.24114	1.18518	1.6567	2.08894	1.40187	2.02145	2.01457
EIF3L	0.975198	1.76581	2.4031	1.63503	0.887828	1.80664	2.52639	1.87632	3.06322	3.42229
SUN2	0.52594	0.990319	1.49393	1.2504	0.537856	1.49832	1.11905	1.04959	1.08803	1.79635
RPL3	22.7211	40.6757	56.7207	42.3895	26.0338	43.0198	61.2216	46.644	66.6658	56.2446
ATF4	3.05858	2.26707	2.10066	1.74685	3.1082	2.90621	2.31428	1.64981	1.35928	1.11609
SMDT1	1.40625	1.8935	1.96899	1.39535	2.0912	2.45668	2.87152	2.40402	2.86282	2.90418
TSPO	1.15264	1.46226	1.72868	1.06087	1.09173	2.00112	1.39784	1.07755	2.14307	3.53105
USP16	2.05826	1.21427	1.36738	2.34522	2.33811	1.68558	2.01149	1.92656	1.29719	0.726614
SOD1	3.56343	2.51749	2.8975	2.33653	4.08537	3.30502	3.30049	2.41963	2.32317	2.23036
SON	5.06554	3.13385	3.8227	5.42486	6.70686	4.65547	4.6639	4.73799	2.73627	2.49284
MX2	2.07442	0.18467	0.299456	0.380264	2.19823	0.294696	0.259763	0.434906	0.460074	0.32211
MX1	2.93893	0.720489	0.484242	0.272842	3.00472	0.726866	0.444189	0.365823	0.296148	0.285203
ITGB2	2.41881	3.08747	3.62662	4.47222	2.65404	3.94369	3.33568	3.75541	2.63352	4.59474
PRMT2	1.83595	1.23832	1.92081	3.29332	2.66341	1.35746	1.55835	2.69301	1.3467	0.976576
MT-ND1	21.4783	15.9383	13.9078	17.9408	12.2217	9.77898	10.9949	17.2401	19.7873	17.3855
MT-ND2	33.201	24.2387	24.9399	29.7164	27.0847	23.5144	25.7478	31.6457	33.5664	27.5731
MT-CO1	28.3106	47.3092	38.4136	47.2677	17.3331	27.4894	26.5107	42.0677	54.0004	71.1684
MT-CO2	30.654	34.0961	30.7038	43.1734	22.519	27.1123	29.1843	41.5729	44.3506	44.8532
MT-ATP6	11.8235	11.5294	11.2577	25.1833	9.02666	9.5509	9.89105	24.1016	19.7482	21.9403
MT-CO3	20.8808	32.4314	29.1427	40.1249	14.3803	20.4236	24.5615	41.094	37.8215	51.1929
MT-ND3	17.5552	11.6635	14.7583	29.2321	14.39	10.4975	13.4543	33.2578	31.0736	27.2269
MT-ND4L	2.61789	0.797363	0.733871	2.45416	2.09274	0.871706	0.754956	2.23366	1.61717	2.43387
MT-ND4	21.1096	24.7191	20.9722	28.894	15.8283	17.7493	18.2022	27.3135	32.6752	31.9682
MT-ND6	1.72131	0.599181	0.529874	0.773393	1.03814	0.295262	0.359756	0.978169	0.489011	0.343513
MT-CYB	10.511	16.1738	16.0137	19.3852	7.14402	11.7421	13.8686	19.3056	24.3106	19.3611
