# Supplementary material for: Single-cell temporal analysis of natural dengue infection reveals skin-homing lymphocyte expansion one day before defervescence
Source: iScience. 2022 Mar 5;25(4):104034. doi: 10.1016/j.isci.2022.104034 (PMC8957021; doi:10.1016/j.isci.2022.104034)
Supplement: Table S5. Biological process GO terms of each overall heatmap cluster, related to Figure 2B [file mmc6.xlsx]

## Sheet: Cluster1_GO_BP_gProfiler2
Table S5 Biological process GO terms of each overall heatmap cluster. Related to Figure 2B.
source	term_name	term_id	adjusted_p_value	negative_log10_of_adjusted_p_value	term_size	query_size	intersection_size	effective_domain_size	intersections
GO:BP	response to biotic stimulus	GO:0009607	2.48014e-30	29.6055	1529	93	50	22403	ISG15,IFI6,IFI44L,IFI44,GBP1,ADAR,IFI16,EIF2AK2,NMI,STAT1,HSPD1,CFLAR,SP100,PARP9,PARP14,PLSCR1,HLA-F,HLA-B,PSMB9,HSP90AB1,NT5C3A,MTDH,HSPA5,IFITM2,IFITM3,IRF7,TRIM22,PRF1,IFIT2,IFIT3,HSP90B1,HMGB1,PSME1,GZMB,IGHM,ISG20,MT2A,XAF1,CCL3,CCL4,CCL3L3,IKZF3,IFI35,PMAIP1,BST2,ZFP36,IGLL5,IGLC3,MX2,MX1
GO:BP	response to external biotic stimulus	GO:0043207	5.42507e-30	29.2656	1500	93	49	22403	ISG15,IFI6,IFI44L,IFI44,GBP1,ADAR,IFI16,EIF2AK2,NMI,STAT1,HSPD1,CFLAR,SP100,PARP9,PARP14,PLSCR1,HLA-F,HLA-B,PSMB9,HSP90AB1,NT5C3A,MTDH,IFITM2,IFITM3,IRF7,TRIM22,PRF1,IFIT2,IFIT3,HSP90B1,HMGB1,PSME1,GZMB,IGHM,ISG20,MT2A,XAF1,CCL3,CCL4,CCL3L3,IKZF3,IFI35,PMAIP1,BST2,ZFP36,IGLL5,IGLC3,MX2,MX1
GO:BP	response to other organism	GO:0051707	5.42507e-30	29.2656	1498	93	49	22403	ISG15,IFI6,IFI44L,IFI44,GBP1,ADAR,IFI16,EIF2AK2,NMI,STAT1,HSPD1,CFLAR,SP100,PARP9,PARP14,PLSCR1,HLA-F,HLA-B,PSMB9,HSP90AB1,NT5C3A,MTDH,IFITM2,IFITM3,IRF7,TRIM22,PRF1,IFIT2,IFIT3,HSP90B1,HMGB1,PSME1,GZMB,IGHM,ISG20,MT2A,XAF1,CCL3,CCL4,CCL3L3,IKZF3,IFI35,PMAIP1,BST2,ZFP36,IGLL5,IGLC3,MX2,MX1
GO:BP	defense response to other organism	GO:0098542	1.093e-28	27.9614	1179	93	44	22403	ISG15,IFI6,IFI44L,GBP1,ADAR,IFI16,EIF2AK2,NMI,STAT1,HSPD1,SP100,PARP9,PARP14,PLSCR1,HLA-F,HLA-B,PSMB9,HSP90AB1,NT5C3A,IFITM2,IFITM3,IRF7,TRIM22,PRF1,IFIT2,IFIT3,HSP90B1,HMGB1,PSME1,GZMB,IGHM,ISG20,MT2A,XAF1,CCL3,CCL4,CCL3L3,IFI35,PMAIP1,BST2,IGLL5,IGLC3,MX2,MX1
GO:BP	innate immune response	GO:0045087	4.61647e-27	26.3357	982	93	40	22403	ISG15,IFI6,GBP1,ADAR,IFI16,EIF2AK2,NMI,STAT1,HSPD1,SP100,PARP9,PARP14,PLSCR1,HLA-F,HLA-B,PSMB9,HSP90AB1,IFITM2,IFITM3,IRF7,TRIM22,IFIT2,IFIT3,HSP90B1,HMGB1,PSME1,GZMB,IGHM,ISG20,MT2A,XAF1,CCL3,CCL4,CCL3L3,IFI35,BST2,IGLL5,IGLC3,MX2,MX1
GO:BP	response to cytokine	GO:0034097	3.03863e-25	24.5173	1181	93	41	22403	ISG15,IFI6,GBP1,ADAR,IFI16,EIF2AK2,NMI,STAT1,HSPD1,SP100,PARP9,PARP14,PLSCR1,HLA-F,HLA-B,PSMB9,HSP90AB1,HNRNPA2B1,IL2RG,HSPA5,IFITM2,IFITM3,IRF7,TRIM22,ARID5B,IFIT2,IFIT3,HSP90B1,PSME1,ISG20,MT2A,XAF1,CCL3,CCL4,CCL3L3,IFI35,BST2,ZFP36,SOD1,MX2,MX1
GO:BP	cellular response to type I interferon	GO:0071357	8.19365e-25	24.0865	94	93	19	22403	ISG15,IFI6,ADAR,STAT1,SP100,HLA-F,HLA-B,HSP90AB1,IFITM2,IFITM3,IRF7,IFIT2,IFIT3,ISG20,XAF1,IFI35,BST2,MX2,MX1
GO:BP	type I interferon signaling pathway	GO:0060337	8.19365e-25	24.0865	94	93	19	22403	ISG15,IFI6,ADAR,STAT1,SP100,HLA-F,HLA-B,HSP90AB1,IFITM2,IFITM3,IRF7,IFIT2,IFIT3,ISG20,XAF1,IFI35,BST2,MX2,MX1
GO:BP	response to type I interferon	GO:0034340	1.21377e-24	23.9159	97	93	19	22403	ISG15,IFI6,ADAR,STAT1,SP100,HLA-F,HLA-B,HSP90AB1,IFITM2,IFITM3,IRF7,IFIT2,IFIT3,ISG20,XAF1,IFI35,BST2,MX2,MX1
GO:BP	multi-organism process	GO:0051704	1.21377e-24	23.9159	2988	93	57	22403	ISG15,IFI6,IFI44L,IFI44,GBP1,ADAR,IFI16,EIF2AK2,NMI,STAT1,HSPD1,CFLAR,SP100,PARP9,PARP14,PLSCR1,HLA-F,HLA-B,PSMB9,HSP90AB1,NT5C3A,IL2RG,MTDH,SET,IFITM2,IFITM3,IRF7,TRIM22,PRF1,IFIT2,IFIT3,RPS26,HSP90B1,HMGB1,PSME1,GZMB,IGHM,ISG20,MT2A,XAF1,CCL3,CCL4,CCL3L3,IKZF3,IFI35,PMAIP1,EIF2S2,TOP1,GNAS,CALR,BST2,ZFP36,IGLL5,IGLC3,SOD1,MX2,MX1
GO:BP	defense response	GO:0006952	1.21377e-24	23.9159	1701	93	46	22403	ISG15,IFI6,IFI44L,GBP1,ADAR,IFI16,EIF2AK2,NMI,STAT1,HSPD1,SP100,PARP9,PARP14,PLSCR1,HLA-F,HLA-B,PSMB9,HSP90AB1,NT5C3A,IFITM2,IFITM3,IRF7,TRIM22,PRF1,IFIT2,IFIT3,HSP90B1,HMGB1,PSME1,GZMB,IGHM,ISG20,MT2A,XAF1,CCL3,CCL4,CCL3L3,IFI35,PMAIP1,BST2,ZFP36,IGLL5,IGLC3,SOD1,MX2,MX1
GO:BP	cellular response to cytokine stimulus	GO:0071345	1.79584e-24	23.7457	1094	93	39	22403	ISG15,IFI6,GBP1,ADAR,IFI16,NMI,STAT1,HSPD1,SP100,PARP9,PARP14,HLA-F,HLA-B,PSMB9,HSP90AB1,HNRNPA2B1,IL2RG,HSPA5,IFITM2,IFITM3,IRF7,TRIM22,ARID5B,IFIT2,IFIT3,HSP90B1,PSME1,ISG20,MT2A,XAF1,CCL3,CCL4,CCL3L3,IFI35,BST2,ZFP36,SOD1,MX2,MX1
GO:BP	cytokine-mediated signaling pathway	GO:0019221	1.0138e-23	22.994	776	93	34	22403	ISG15,IFI6,GBP1,ADAR,NMI,STAT1,SP100,PARP9,PARP14,HLA-F,HLA-B,PSMB9,HSP90AB1,HNRNPA2B1,IL2RG,IFITM2,IFITM3,IRF7,TRIM22,IFIT2,IFIT3,HSP90B1,PSME1,ISG20,MT2A,XAF1,CCL3,CCL4,CCL3L3,IFI35,BST2,SOD1,MX2,MX1
GO:BP	response to external stimulus	GO:0009605	4.22555e-23	22.3741	2807	93	54	22403	ISG15,IFI6,IFI44L,IFI44,GBP1,ADAR,IFI16,EIF2AK2,NMI,STAT1,HSPD1,CFLAR,SP100,PARP9,PARP14,PLSCR1,CPEB4,HLA-F,HLA-B,PSMB9,HSP90AB1,NT5C3A,MTDH,HSPA5,IFITM2,IFITM3,IRF7,TRIM22,PRF1,IFIT2,IFIT3,HSP90B1,HMGB1,PSME1,GZMB,IGHM,ISG20,MT2A,XAF1,CCL3,CCL4,CCL3L3,IKZF3,IFI35,PMAIP1,CALR,BST2,ZFP36,IGLL5,IGLC3,ATF4,SOD1,MX2,MX1
GO:BP	defense response to virus	GO:0051607	8.50239e-23	22.0705	243	93	23	22403	ISG15,IFI6,IFI44L,GBP1,ADAR,IFI16,EIF2AK2,STAT1,PARP9,PLSCR1,NT5C3A,IFITM2,IFITM3,IRF7,TRIM22,PRF1,IFIT2,IFIT3,ISG20,PMAIP1,BST2,MX2,MX1
GO:BP	response to virus	GO:0009615	9.16798e-23	22.0377	324	93	25	22403	ISG15,IFI6,IFI44L,IFI44,GBP1,ADAR,IFI16,EIF2AK2,STAT1,PARP9,PLSCR1,NT5C3A,IFITM2,IFITM3,IRF7,TRIM22,PRF1,IFIT2,IFIT3,ISG20,CCL4,PMAIP1,BST2,MX2,MX1
GO:BP	immune system process	GO:0002376	1.04482e-21	20.981	3148	93	55	22403	ISG15,IFI6,IFI44L,IFI44,GBP1,ADAR,IFI16,EIF2AK2,IGKV3-11,NMI,STAT1,HSPD1,SP100,PARP9,PARP14,PLSCR1,TNFSF10,HLA-F,HLA-B,PSMB9,HSP90AB1,NT5C3A,IL2RG,IFITM2,IFITM3,IRF7,TRIM22,KLF6,PRF1,IFIT2,IFIT3,HSP90B1,HMGB1,PSME1,GZMB,IGHM,SRP14,ISG20,MT2A,XAF1,CCL3,CCL4,CCL3L3,IKZF3,IFI35,PMAIP1,GNAS,CALR,BST2,ZFP36,IGLL5,IGLC3,SOD1,MX2,MX1
GO:BP	immune response	GO:0006955	7.93626e-21	20.1004	2238	93	47	22403	ISG15,IFI6,IFI44L,IFI44,GBP1,ADAR,IFI16,EIF2AK2,IGKV3-11,NMI,STAT1,HSPD1,SP100,PARP9,PARP14,PLSCR1,TNFSF10,HLA-F,HLA-B,PSMB9,HSP90AB1,IL2RG,IFITM2,IFITM3,IRF7,TRIM22,PRF1,IFIT2,IFIT3,HSP90B1,HMGB1,PSME1,GZMB,IGHM,SRP14,ISG20,MT2A,XAF1,CCL3,CCL4,CCL3L3,IFI35,BST2,IGLL5,IGLC3,MX2,MX1
GO:BP	cellular response to organic substance	GO:0071310	3.47974e-20	19.4585	2697	93	50	22403	ISG15,IFI6,GBP1,ADAR,IFI16,EIF2AK2,NMI,STAT1,HSPD1,CFLAR,SP100,PARP9,PARP14,TRA2B,CPEB4,HLA-F,HLA-B,PSMB9,HSP90AB1,HNRNPA2B1,CBX3,IL2RG,MTDH,HSPA5,IFITM2,IFITM3,IRF7,TRIM22,ARID5B,IFIT2,IFIT3,HSP90B1,HMGB1,PSME1,ARF6,ISG20,MT2A,XAF1,CCL3,CCL4,CCL3L3,IFI35,GNAS,CALR,BST2,ZFP36,ATF4,SOD1,MX2,MX1
GO:BP	response to organic substance	GO:0010033	5.55212e-20	19.2555	3279	93	54	22403	ISG15,IFI6,GBP1,ADAR,IFI16,EIF2AK2,NMI,STAT1,HSPD1,CFLAR,SP100,PARP9,PARP14,PLSCR1,TNFSF10,TRA2B,CPEB4,HLA-F,HLA-B,PSMB9,HSP90AB1,HNRNPA2B1,CBX3,IL2RG,MTDH,HSPA5,IFITM2,IFITM3,IRF7,TRIM22,ARID5B,IFIT2,IFIT3,HSP90B1,HMGB1,PSME1,ARF6,ISG20,MT2A,XAF1,CCL3,CCL4,CCL3L3,IFI35,PMAIP1,GNAS,CALR,BST2,ZFP36,ATF4,SOD1,MX2,MX1,MT-ND6
GO:BP	immune effector process	GO:0002252	2.7479e-18	17.561	1254	93	35	22403	ISG15,IFI6,IFI44L,GBP1,ADAR,IFI16,EIF2AK2,IGKV3-11,STAT1,HSPD1,PARP9,PLSCR1,HLA-F,HLA-B,HSP90AB1,NT5C3A,IFITM2,IFITM3,IRF7,TRIM22,PRF1,IFIT2,IFIT3,HMGB1,GZMB,IGHM,SRP14,ISG20,CCL3,PMAIP1,BST2,IGLL5,IGLC3,MX2,MX1
GO:BP	cellular response to chemical stimulus	GO:0070887	2.91063e-18	17.536	3274	93	52	22403	ISG15,IFI6,GBP1,ADAR,IFI16,EIF2AK2,NMI,STAT1,HSPD1,CFLAR,SP100,PARP9,PARP14,TRA2B,CPEB4,HLA-F,HLA-B,PSMB9,HSP90AB1,CYCS,HNRNPA2B1,CBX3,IL2RG,MTDH,HSPA5,IFITM2,IFITM3,IRF7,TRIM22,ARID5B,IFIT2,IFIT3,HSP90B1,HMGB1,PSME1,ARF6,ISG20,MT2A,XAF1,CCL3,CCL4,CCL3L3,IFI35,PMAIP1,GNAS,CALR,BST2,ZFP36,ATF4,SOD1,MX2,MX1
GO:BP	negative regulation of multi-organism process	GO:0043901	3.3865e-18	17.4702	213	93	19	22403	ISG15,ADAR,IFI16,EIF2AK2,NMI,STAT1,PARP14,PLSCR1,HLA-F,HLA-B,IFITM2,IFITM3,ISG20,CCL3,CCL4,CALR,BST2,ZFP36,MX1
GO:BP	response to stress	GO:0006950	7.68132e-18	17.1146	3966	93	56	22403	ISG15,IFI6,IFI44L,GBP1,ADAR,IFI16,EIF2AK2,NMI,STAT1,HSPD1,CFLAR,SP100,PARP9,PARP14,PLSCR1,TRA2B,CPEB4,HLA-F,HLA-B,PSMB9,HSP90AB1,CYCS,CBX3,NT5C3A,HSPA5,IFITM2,IFITM3,IRF7,TRIM22,PRF1,IFIT2,IFIT3,HSP90B1,HMGB1,PSME1,GZMB,IGHM,ISG20,MT2A,XAF1,CCL3,CCL4,CCL3L3,IFI35,PMAIP1,GNAS,CALR,BST2,ZFP36,IGLL5,IGLC3,ATF4,SOD1,MX2,MX1,MT-ND6
GO:BP	regulation of multi-organism process	GO:0043900	1.63706e-17	16.7859	743	93	28	22403	ISG15,ADAR,IFI16,EIF2AK2,NMI,STAT1,HSPD1,PARP9,PARP14,PLSCR1,HLA-F,HLA-B,PSMB9,HSP90AB1,IFITM2,IFITM3,IRF7,PRF1,HSP90B1,HMGB1,PSME1,ISG20,CCL3,CCL4,CALR,BST2,ZFP36,MX1
GO:BP	response to interferon-gamma	GO:0034341	2.29526e-17	16.6392	198	93	18	22403	GBP1,NMI,STAT1,SP100,PARP9,PARP14,HLA-F,HLA-B,HSP90AB1,IFITM2,IFITM3,IRF7,TRIM22,MT2A,CCL3,CCL4,CCL3L3,BST2
GO:BP	cell surface receptor signaling pathway	GO:0007166	2.69157e-15	14.57	3073	93	47	22403	ISG15,IFI6,GBP1,ADAR,IGKV3-11,NMI,STAT1,CFLAR,SP100,PARP9,PARP14,PLSCR1,TNFSF10,CPEB4,HLA-F,HLA-B,PSMB9,HSP90AB1,HNRNPA2B1,IL2RG,MTDH,LY6E,HSPA5,IFITM2,IFITM3,IRF7,TRIM22,ARID5B,IFIT2,IFIT3,HSP90B1,PSME1,IGHM,ISG20,MT2A,XAF1,CCL3,CCL4,CCL3L3,IFI35,PMAIP1,BST2,IGLL5,IGLC3,SOD1,MX2,MX1
GO:BP	response to chemical	GO:0042221	3.5703e-15	14.4473	4697	93	57	22403	ISG15,IFI6,GBP1,ADAR,IFI16,EIF2AK2,NMI,STAT1,HSPD1,CFLAR,SP100,PARP9,PARP14,PLSCR1,TNFSF10,TRA2B,CPEB4,HLA-F,HLA-B,PSMB9,HSP90AB1,CYCS,HNRNPA2B1,CBX3,IL2RG,MTDH,HSPA5,IFITM2,IFITM3,IRF7,TRIM22,ARID5B,IFIT2,IFIT3,HSP90B1,HMGB1,PSME1,ARF6,SRP14,ISG20,MT2A,XAF1,CCL3,CCL4,CCL3L3,IFI35,PMAIP1,TOP1,GNAS,CALR,BST2,ZFP36,ATF4,SOD1,MX2,MX1,MT-ND6
GO:BP	negative regulation of viral process	GO:0048525	1.62954e-14	13.7879	97	93	13	22403	ISG15,IFI16,EIF2AK2,STAT1,PLSCR1,IFITM2,IFITM3,ISG20,CCL3,CCL4,BST2,ZFP36,MX1
GO:BP	viral process	GO:0016032	2.30187e-14	13.6379	820	93	26	22403	ISG15,ADAR,IFI16,EIF2AK2,STAT1,HSPD1,CFLAR,SP100,PLSCR1,HLA-B,PSMB9,HSP90AB1,IL2RG,SET,IFITM2,IFITM3,IRF7,TRIM22,RPS26,ISG20,CCL3,CCL4,TOP1,BST2,ZFP36,MX1
GO:BP	interspecies interaction between organisms	GO:0044419	4.15927e-14	13.381	926	93	27	22403	ISG15,ADAR,IFI16,EIF2AK2,STAT1,HSPD1,CFLAR,SP100,PLSCR1,HLA-B,PSMB9,HSP90AB1,IL2RG,SET,IFITM2,IFITM3,IRF7,TRIM22,PRF1,RPS26,ISG20,CCL3,CCL4,TOP1,BST2,ZFP36,MX1
GO:BP	cellular response to interferon-gamma	GO:0071346	8.00985e-14	13.0964	179	93	15	22403	GBP1,NMI,STAT1,SP100,PARP9,PARP14,HLA-F,HLA-B,HSP90AB1,IRF7,TRIM22,MT2A,CCL3,CCL4,CCL3L3
GO:BP	symbiotic process	GO:0044403	9.08012e-14	13.0419	872	93	26	22403	ISG15,ADAR,IFI16,EIF2AK2,STAT1,HSPD1,CFLAR,SP100,PLSCR1,HLA-B,PSMB9,HSP90AB1,IL2RG,SET,IFITM2,IFITM3,IRF7,TRIM22,RPS26,ISG20,CCL3,CCL4,TOP1,BST2,ZFP36,MX1
GO:BP	interferon-gamma-mediated signaling pathway	GO:0060333	1.50415e-13	12.8227	87	93	12	22403	GBP1,NMI,STAT1,SP100,PARP9,PARP14,HLA-F,HLA-B,HSP90AB1,IRF7,TRIM22,MT2A
GO:BP	response to interferon-alpha	GO:0035455	1.06715e-12	11.9718	21	93	8	22403	ADAR,EIF2AK2,IFITM2,IFITM3,IFIT2,IFIT3,BST2,MX2
GO:BP	apoptotic process	GO:0006915	4.84447e-12	11.3148	1905	93	34	22403	IFI6,ADAR,IFI16,EIF2AK2,STAT1,HSPD1,CFLAR,SP100,PLSCR1,TNFSF10,CPEB4,HSP90AB1,CYCS,MTDH,HSPA5,SET,IRF7,PRF1,IFIT2,IFIT3,CCND2,HSP90B1,HMGB1,GZMB,ARF6,XAF1,CCL3,IKZF3,PMAIP1,CALR,ZFP36,ATF4,SOD1,MX1
GO:BP	programmed cell death	GO:0012501	5.83745e-12	11.2338	2043	93	35	22403	IFI6,ADAR,IFI16,EIF2AK2,STAT1,HSPD1,CFLAR,SP100,PLSCR1,TNFSF10,CPEB4,HSP90AB1,CYCS,MTDH,HSPA5,SET,IRF7,PRF1,IFIT2,IFIT3,CCND2,HSP90B1,HMGB1,GZMB,ARF6,XAF1,CCL3,IKZF3,PMAIP1,TOP1,CALR,ZFP36,ATF4,SOD1,MX1
GO:BP	cell death	GO:0008219	6.00902e-12	11.2212	2174	93	36	22403	IFI6,ADAR,IFI16,EIF2AK2,STAT1,HSPD1,CFLAR,SP100,PLSCR1,TNFSF10,CPEB4,HLA-F,HSP90AB1,CYCS,MTDH,HSPA5,SET,IRF7,PRF1,IFIT2,IFIT3,CCND2,HSP90B1,HMGB1,GZMB,ARF6,XAF1,CCL3,IKZF3,PMAIP1,TOP1,CALR,ZFP36,ATF4,SOD1,MX1
GO:BP	regulation of viral process	GO:0050792	8.39282e-12	11.0761	201	93	14	22403	ISG15,ADAR,IFI16,EIF2AK2,STAT1,PLSCR1,IFITM2,IFITM3,ISG20,CCL3,CCL4,BST2,ZFP36,MX1
GO:BP	regulation of immune system process	GO:0002682	1.32208e-11	10.8787	1620	93	31	22403	ISG15,GBP1,ADAR,IFI16,EIF2AK2,IGKV3-11,NMI,STAT1,HSPD1,PARP9,PARP14,PLSCR1,HLA-F,HLA-B,PSMB9,HSP90AB1,IRF7,HSP90B1,HMGB1,PSME1,IGHM,CCL3,CCL4,IKZF3,GNAS,CALR,BST2,ZFP36,IGLL5,IGLC3,SOD1
GO:BP	regulation of symbiosis, encompassing mutualism through parasitism	GO:0043903	2.01748e-11	10.6952	215	93	14	22403	ISG15,ADAR,IFI16,EIF2AK2,STAT1,PLSCR1,IFITM2,IFITM3,ISG20,CCL3,CCL4,BST2,ZFP36,MX1
GO:BP	negative regulation of viral genome replication	GO:0045071	1.32561e-10	9.87758	57	93	9	22403	ISG15,IFI16,EIF2AK2,PLSCR1,IFITM2,IFITM3,ISG20,BST2,MX1
GO:BP	signal transduction	GO:0007165	2.34326e-10	9.63018	6023	93	57	22403	ISG15,IFI6,GBP1,ADAR,IFI16,EIF2AK2,IGKV3-11,NMI,STAT1,HSPD1,CFLAR,SP100,PARP9,PARP14,PLSCR1,TNFSF10,CPEB4,HLA-F,HLA-B,PSMB9,HSP90AB1,HNRNPA2B1,IL2RG,MTDH,LY6E,HSPA5,IFITM2,IFITM3,IRF7,TRIM22,ARID5B,IFIT2,IFIT3,HSP90B1,HMGB1,PSME1,GZMB,ARF6,IGHM,ISG20,MT2A,XAF1,CCL3,CCL4,CCL3L3,IFI35,PMAIP1,GNAS,CALR,BST2,ZFP36,IGLL5,IGLC3,ATF4,SOD1,MX2,MX1
GO:BP	regulation of viral genome replication	GO:0045069	4.22501e-10	9.37417	94	93	10	22403	ISG15,ADAR,IFI16,EIF2AK2,PLSCR1,IFITM2,IFITM3,ISG20,BST2,MX1
GO:BP	regulation of apoptotic process	GO:0042981	5.40171e-10	9.26747	1512	93	28	22403	IFI6,ADAR,EIF2AK2,STAT1,HSPD1,CFLAR,SP100,TNFSF10,CPEB4,HSP90AB1,CYCS,MTDH,HSPA5,SET,IRF7,IFIT2,IFIT3,CCND2,HSP90B1,HMGB1,GZMB,CCL3,IKZF3,PMAIP1,CALR,ZFP36,ATF4,SOD1
GO:BP	regulation of programmed cell death	GO:0043067	7.21616e-10	9.14169	1532	93	28	22403	IFI6,ADAR,EIF2AK2,STAT1,HSPD1,CFLAR,SP100,TNFSF10,CPEB4,HSP90AB1,CYCS,MTDH,HSPA5,SET,IRF7,IFIT2,IFIT3,CCND2,HSP90B1,HMGB1,GZMB,CCL3,IKZF3,PMAIP1,CALR,ZFP36,ATF4,SOD1
GO:BP	regulation of cell death	GO:0010941	7.44368e-10	9.12821	1654	93	29	22403	IFI6,ADAR,EIF2AK2,STAT1,HSPD1,CFLAR,SP100,TNFSF10,CPEB4,HLA-F,HSP90AB1,CYCS,MTDH,HSPA5,SET,IRF7,IFIT2,IFIT3,CCND2,HSP90B1,HMGB1,GZMB,CCL3,IKZF3,PMAIP1,CALR,ZFP36,ATF4,SOD1
GO:BP	response to interferon-beta	GO:0035456	1.14799e-09	8.94006	28	93	7	22403	IFI16,STAT1,PLSCR1,IFITM2,IFITM3,XAF1,BST2
GO:BP	regulation of innate immune response	GO:0045088	1.38086e-09	8.85985	427	93	16	22403	ADAR,IFI16,NMI,STAT1,HSPD1,PARP9,PARP14,PLSCR1,HLA-F,HLA-B,PSMB9,HSP90AB1,IRF7,HSP90B1,HMGB1,PSME1
GO:BP	negative regulation of biological process	GO:0048519	1.40113e-09	8.85352	5310	93	52	22403	ISG15,IFI6,GBP1,ADAR,IFI16,EIF2AK2,NMI,STAT1,HSPD1,CFLAR,SP100,PARP9,PARP14,PLSCR1,TNFSF10,CPEB4,HIST1H1C,HLA-F,HLA-B,PSMB9,HSP90AB1,HNRNPA2B1,CBX3,MTDH,HSPA5,SET,IFITM2,IFITM3,IRF7,TRIM22,DRAP1,ARID5B,IFIT3,CCND2,RPS26,HSP90B1,HMGB1,PSME1,GZMB,ARF6,ISG20,MT2A,CCL3,CCL4,CCL3L3,GNAS,CALR,BST2,ZFP36,ATF4,SOD1,MX1
GO:BP	negative regulation of viral life cycle	GO:1903901	2.60337e-09	8.58446	80	93	9	22403	ISG15,IFI16,EIF2AK2,PLSCR1,IFITM2,IFITM3,ISG20,BST2,MX1
GO:BP	viral genome replication	GO:0019079	4.95762e-09	8.30473	122	93	10	22403	ISG15,ADAR,IFI16,EIF2AK2,PLSCR1,IFITM2,IFITM3,ISG20,BST2,MX1
GO:BP	signaling	GO:0023052	5.07704e-09	8.29439	6493	93	57	22403	ISG15,IFI6,GBP1,ADAR,IFI16,EIF2AK2,IGKV3-11,NMI,STAT1,HSPD1,CFLAR,SP100,PARP9,PARP14,PLSCR1,TNFSF10,CPEB4,HLA-F,HLA-B,PSMB9,HSP90AB1,HNRNPA2B1,IL2RG,MTDH,LY6E,HSPA5,IFITM2,IFITM3,IRF7,TRIM22,ARID5B,IFIT2,IFIT3,HSP90B1,HMGB1,PSME1,GZMB,ARF6,IGHM,ISG20,MT2A,XAF1,CCL3,CCL4,CCL3L3,IFI35,PMAIP1,GNAS,CALR,BST2,ZFP36,IGLL5,IGLC3,ATF4,SOD1,MX2,MX1
GO:BP	cell communication	GO:0007154	5.87747e-09	8.23081	6518	93	57	22403	ISG15,IFI6,GBP1,ADAR,IFI16,EIF2AK2,IGKV3-11,NMI,STAT1,HSPD1,CFLAR,SP100,PARP9,PARP14,PLSCR1,TNFSF10,CPEB4,HLA-F,HLA-B,PSMB9,HSP90AB1,HNRNPA2B1,IL2RG,MTDH,LY6E,HSPA5,IFITM2,IFITM3,IRF7,TRIM22,ARID5B,IFIT2,IFIT3,HSP90B1,HMGB1,PSME1,GZMB,ARF6,IGHM,ISG20,MT2A,XAF1,CCL3,CCL4,CCL3L3,IFI35,PMAIP1,GNAS,CALR,BST2,ZFP36,IGLL5,IGLC3,ATF4,SOD1,MX2,MX1
GO:BP	response to stimulus	GO:0050896	7.90055e-09	8.10234	9047	93	68	22403	ISG15,IFI6,IFI44L,IFI44,GBP1,ADAR,IFI16,EIF2AK2,IGKV3-11,NMI,STAT1,HSPD1,CFLAR,SP100,PARP9,PARP14,PLSCR1,TNFSF10,TRA2B,CPEB4,HLA-F,HLA-B,PSMB9,HSP90AB1,CYCS,HNRNPA2B1,CBX3,NT5C3A,IL2RG,MTDH,LY6E,HSPA5,IFITM2,IFITM3,IRF7,TRIM22,ARID5B,PRF1,IFIT2,IFIT3,HSP90B1,HMGB1,PSME1,GZMB,ARF6,IGHM,SRP14,ISG20,MT2A,XAF1,CCL3,CCL4,CCL3L3,IKZF3,IFI35,PMAIP1,TOP1,GNAS,CALR,BST2,ZFP36,IGLL5,IGLC3,ATF4,SOD1,MX2,MX1…
GO:BP	regulation of defense response	GO:0031347	8.63589e-09	8.06369	739	93	19	22403	ADAR,IFI16,NMI,STAT1,HSPD1,PARP9,PARP14,PLSCR1,HLA-F,HLA-B,PSMB9,HSP90AB1,IRF7,HSP90B1,HMGB1,PSME1,CCL3,ZFP36,SOD1
GO:BP	regulation of response to biotic stimulus	GO:0002831	1.05056e-08	7.97858	495	93	16	22403	ADAR,IFI16,NMI,STAT1,HSPD1,PARP9,PARP14,PLSCR1,HLA-F,HLA-B,PSMB9,HSP90AB1,IRF7,HSP90B1,HMGB1,PSME1
GO:BP	regulation of immune response	GO:0050776	1.79131e-08	7.74683	1073	93	22	22403	GBP1,ADAR,IFI16,IGKV3-11,NMI,STAT1,HSPD1,PARP9,PARP14,PLSCR1,HLA-F,HLA-B,PSMB9,HSP90AB1,IRF7,HSP90B1,HMGB1,PSME1,IGHM,BST2,IGLL5,IGLC3
GO:BP	regulation of viral life cycle	GO:1903900	1.96818e-08	7.70594	142	93	10	22403	ISG15,ADAR,IFI16,EIF2AK2,PLSCR1,IFITM2,IFITM3,ISG20,BST2,MX1
GO:BP	cellular response to stimulus	GO:0051716	2.78153e-08	7.55572	7424	93	60	22403	ISG15,IFI6,GBP1,ADAR,IFI16,EIF2AK2,IGKV3-11,NMI,STAT1,HSPD1,CFLAR,SP100,PARP9,PARP14,PLSCR1,TNFSF10,TRA2B,CPEB4,HLA-F,HLA-B,PSMB9,HSP90AB1,CYCS,HNRNPA2B1,CBX3,IL2RG,MTDH,LY6E,HSPA5,IFITM2,IFITM3,IRF7,TRIM22,ARID5B,IFIT2,IFIT3,HSP90B1,HMGB1,PSME1,GZMB,ARF6,IGHM,ISG20,MT2A,XAF1,CCL3,CCL4,CCL3L3,IFI35,PMAIP1,GNAS,CALR,BST2,ZFP36,IGLL5,IGLC3,ATF4,SOD1,MX2,MX1
GO:BP	positive regulation of immune system process	GO:0002684	6.3243e-08	7.19899	1151	93	22	22403	ISG15,GBP1,IFI16,IGKV3-11,STAT1,HSPD1,PARP9,PLSCR1,HLA-F,PSMB9,HSP90AB1,IRF7,HSP90B1,HMGB1,PSME1,IGHM,CCL3,CCL4,GNAS,CALR,IGLL5,IGLC3
GO:BP	regulation of cellular protein metabolic process	GO:0032268	6.38924e-08	7.19455	2585	93	33	22403	ISG15,IFI6,GBP1,ADAR,IFI16,EIF2AK2,EIF5B,NMI,HSPD1,CFLAR,PARP9,PARP14,CCNL1,TNFSF10,CPEB4,HSP90AB1,CYCS,HSPA5,SET,CCND2,HSP90B1,HMGB1,PSME1,GZMB,CCL3,CCL4,CCL3L3,PMAIP1,CALR,BST2,ZFP36,ATF4,SOD1
GO:BP	regulation of protein metabolic process	GO:0051246	7.45668e-08	7.12745	2752	93	34	22403	ISG15,IFI6,GBP1,ADAR,IFI16,EIF2AK2,EIF5B,NMI,HSPD1,CFLAR,PARP9,PARP14,CCNL1,TNFSF10,CPEB4,PSMB9,HSP90AB1,CYCS,HSPA5,SET,CCND2,HSP90B1,HMGB1,PSME1,GZMB,CCL3,CCL4,CCL3L3,PMAIP1,CALR,BST2,ZFP36,ATF4,SOD1
GO:BP	regulation of response to external stimulus	GO:0032101	7.75486e-08	7.11043	1057	93	21	22403	ADAR,IFI16,NMI,STAT1,HSPD1,PARP9,PARP14,PLSCR1,HLA-F,HLA-B,PSMB9,HSP90AB1,IRF7,HSP90B1,HMGB1,PSME1,CCL3,CCL4,CALR,ZFP36,SOD1
GO:BP	negative regulation of metabolic process	GO:0009892	1.58278e-07	6.80058	2991	93	35	22403	ISG15,IFI6,GBP1,ADAR,IFI16,EIF2AK2,NMI,STAT1,HSPD1,CFLAR,SP100,PARP9,PARP14,CPEB4,HIST1H1C,PSMB9,HSP90AB1,HNRNPA2B1,CBX3,MTDH,SET,IRF7,TRIM22,DRAP1,ARID5B,RPS26,HMGB1,PSME1,GZMB,CCL3,CALR,BST2,ZFP36,ATF4,SOD1
GO:BP	regulation of cytokine production	GO:0001817	1.75928e-07	6.75467	699	93	17	22403	ISG15,GBP1,IFI16,EIF2AK2,NMI,STAT1,HSPD1,HLA-F,HLA-B,HSP90AB1,IRF7,HMGB1,CCL3,BST2,ZFP36,ATF4,SOD1
GO:BP	regulation of response to stimulus	GO:0048583	1.8961e-07	6.72214	4183	93	42	22403	IFI6,GBP1,ADAR,IFI16,EIF2AK2,IGKV3-11,NMI,STAT1,HSPD1,CFLAR,SP100,PARP9,PARP14,PLSCR1,TNFSF10,HLA-F,HLA-B,PSMB9,HSP90AB1,MTDH,LY6E,HSPA5,IRF7,TRIM22,HSP90B1,HMGB1,PSME1,GZMB,ARF6,IGHM,CCL3,CCL4,CCL3L3,PMAIP1,GNAS,CALR,BST2,ZFP36,IGLL5,IGLC3,ATF4,SOD1
GO:BP	positive regulation of response to stimulus	GO:0048584	1.8961e-07	6.72214	2410	93	31	22403	GBP1,IFI16,EIF2AK2,IGKV3-11,HSPD1,CFLAR,PARP9,PARP14,PLSCR1,TNFSF10,HLA-F,PSMB9,HSP90AB1,MTDH,IRF7,TRIM22,HSP90B1,HMGB1,PSME1,GZMB,IGHM,CCL3,CCL4,CCL3L3,PMAIP1,GNAS,CALR,BST2,IGLL5,IGLC3,SOD1
GO:BP	negative regulation of macromolecule metabolic process	GO:0010605	2.79348e-07	6.55385	2751	93	33	22403	ISG15,IFI6,GBP1,ADAR,IFI16,EIF2AK2,NMI,STAT1,CFLAR,SP100,PARP9,PARP14,CPEB4,HIST1H1C,PSMB9,HSP90AB1,HNRNPA2B1,CBX3,MTDH,SET,IRF7,TRIM22,DRAP1,ARID5B,RPS26,HMGB1,PSME1,GZMB,CCL3,CALR,BST2,ZFP36,ATF4
GO:BP	regulation of macromolecule metabolic process	GO:0060255	4.11125e-07	6.38603	6005	93	51	22403	ISG15,IFI6,GBP1,ADAR,IFI16,EIF2AK2,EIF5B,NMI,STAT1,HSPD1,CFLAR,SP100,PARP9,PARP14,PLSCR1,CCNL1,TNFSF10,TRA2B,CPEB4,HIST1H1C,PSMB9,HSP90AB1,CYCS,HNRNPA2B1,CBX3,MTDH,HSPA5,SET,IRF7,TRIM22,DRAP1,KLF6,ARID5B,CCND2,RPS26,HSP90B1,HMGB1,PSME1,GZMB,CCL3,CCL4,CCL3L3,IKZF3,PMAIP1,TOP1,GNAS,CALR,BST2,ZFP36,ATF4,SOD1
GO:BP	negative regulation of nitrogen compound metabolic process	GO:0051172	5.06689e-07	6.29526	2368	93	30	22403	ISG15,IFI6,GBP1,ADAR,IFI16,EIF2AK2,NMI,STAT1,CFLAR,SP100,PARP9,PARP14,CPEB4,HIST1H1C,HSP90AB1,HNRNPA2B1,CBX3,MTDH,SET,IRF7,TRIM22,DRAP1,ARID5B,RPS26,HMGB1,GZMB,CALR,BST2,ZFP36,ATF4
GO:BP	positive regulation of biological process	GO:0048518	5.97603e-07	6.22359	6072	93	51	22403	ISG15,GBP1,ADAR,IFI16,EIF2AK2,IGKV3-11,NMI,STAT1,HSPD1,CFLAR,SP100,PARP9,PARP14,PLSCR1,TNFSF10,TRA2B,HIST1H1C,HLA-F,PSMB9,HSP90AB1,CYCS,HNRNPA2B1,IL2RG,MTDH,HSPA5,IRF7,TRIM22,KLF6,ARID5B,PRF1,IFIT2,CCND2,HSP90B1,HMGB1,PSME1,GZMB,ARF6,IGHM,CCL3,CCL4,CCL3L3,IKZF3,PMAIP1,GNAS,CALR,BST2,ZFP36,IGLL5,IGLC3,ATF4,SOD1
GO:BP	cytokine production	GO:0001816	6.68006e-07	6.17522	771	93	17	22403	ISG15,GBP1,IFI16,EIF2AK2,NMI,STAT1,HSPD1,HLA-F,HLA-B,HSP90AB1,IRF7,HMGB1,CCL3,BST2,ZFP36,ATF4,SOD1
GO:BP	negative regulation of cellular metabolic process	GO:0031324	6.68006e-07	6.17522	2549	93	31	22403	ISG15,IFI6,GBP1,ADAR,IFI16,EIF2AK2,NMI,STAT1,HSPD1,CFLAR,SP100,PARP9,PARP14,CPEB4,HIST1H1C,HSP90AB1,HNRNPA2B1,CBX3,MTDH,SET,IRF7,TRIM22,DRAP1,ARID5B,RPS26,HMGB1,GZMB,CALR,BST2,ZFP36,ATF4
GO:BP	regulation of nitrogen compound metabolic process	GO:0051171	7.01097e-07	6.15422	5705	93	49	22403	ISG15,IFI6,GBP1,ADAR,IFI16,EIF2AK2,EIF5B,NMI,STAT1,HSPD1,CFLAR,SP100,PARP9,PARP14,PLSCR1,CCNL1,TNFSF10,TRA2B,CPEB4,HIST1H1C,PSMB9,HSP90AB1,CYCS,HNRNPA2B1,CBX3,MTDH,HSPA5,SET,IRF7,TRIM22,DRAP1,KLF6,ARID5B,CCND2,RPS26,HSP90B1,HMGB1,PSME1,GZMB,CCL3,CCL4,CCL3L3,IKZF3,PMAIP1,CALR,BST2,ZFP36,ATF4,SOD1
GO:BP	regulation of response to stress	GO:0080134	8.07062e-07	6.09309	1463	93	23	22403	ADAR,IFI16,EIF2AK2,NMI,STAT1,HSPD1,PARP9,PARP14,PLSCR1,HLA-F,HLA-B,PSMB9,HSP90AB1,HSPA5,IRF7,HSP90B1,HMGB1,PSME1,CCL3,PMAIP1,ZFP36,ATF4,SOD1
GO:BP	negative regulation of biosynthetic process	GO:0009890	8.44397e-07	6.07345	1595	93	24	22403	IFI16,EIF2AK2,NMI,STAT1,HSPD1,CFLAR,SP100,PARP9,CPEB4,HIST1H1C,HNRNPA2B1,CBX3,MTDH,SET,IRF7,TRIM22,DRAP1,ARID5B,HMGB1,GZMB,CALR,ZFP36,ATF4,SOD1
GO:BP	regulation of hydrolase activity	GO:0051336	1.24778e-06	5.90386	1253	93	21	22403	IFI6,IFI16,EIF2AK2,HSPD1,CFLAR,PLSCR1,TNFSF10,PSMB9,HSP90AB1,CYCS,SET,HSP90B1,HMGB1,PSME1,CCL3,CCL4,CCL3L3,PMAIP1,GNAS,BST2,SOD1
GO:BP	regulation of molecular function	GO:0065009	1.32401e-06	5.87811	2945	93	33	22403	IFI6,ADAR,IFI16,EIF2AK2,HSPD1,CFLAR,SP100,PARP9,PLSCR1,CCNL1,TNFSF10,PSMB9,HSP90AB1,CYCS,HNRNPA2B1,MTDH,LY6E,SET,TRIM22,ARID5B,IFIT2,CCND2,HSP90B1,HMGB1,PSME1,CCL3,CCL4,CCL3L3,PMAIP1,GNAS,BST2,ZFP36,SOD1
GO:BP	negative regulation of cellular process	GO:0048523	1.66201e-06	5.77937	4703	93	43	22403	ISG15,IFI6,GBP1,ADAR,IFI16,EIF2AK2,NMI,STAT1,HSPD1,CFLAR,SP100,PARP9,PARP14,TNFSF10,CPEB4,HIST1H1C,HLA-F,PSMB9,HSP90AB1,HNRNPA2B1,CBX3,MTDH,HSPA5,SET,IRF7,TRIM22,DRAP1,ARID5B,IFIT3,CCND2,RPS26,HSP90B1,HMGB1,PSME1,GZMB,ARF6,CCL3,CCL3L3,CALR,BST2,ZFP36,ATF4,SOD1
GO:BP	regulation of primary metabolic process	GO:0080090	1.80426e-06	5.7437	5877	93	49	22403	ISG15,IFI6,GBP1,ADAR,IFI16,EIF2AK2,EIF5B,NMI,STAT1,HSPD1,CFLAR,SP100,PARP9,PARP14,PLSCR1,CCNL1,TNFSF10,TRA2B,CPEB4,HIST1H1C,PSMB9,HSP90AB1,CYCS,HNRNPA2B1,CBX3,MTDH,HSPA5,SET,IRF7,TRIM22,DRAP1,KLF6,ARID5B,CCND2,RPS26,HSP90B1,HMGB1,PSME1,GZMB,CCL3,CCL4,CCL3L3,IKZF3,PMAIP1,CALR,BST2,ZFP36,ATF4,SOD1
GO:BP	regulation of hemopoiesis	GO:1903706	3.05125e-06	5.51552	476	93	13	22403	ISG15,EIF2AK2,STAT1,HLA-B,PSMB9,IRF7,HMGB1,PSME1,CCL3,IKZF3,GNAS,ZFP36,SOD1
GO:BP	negative regulation of cell death	GO:0060548	3.18604e-06	5.49675	975	93	18	22403	IFI6,ADAR,EIF2AK2,HSPD1,CFLAR,TNFSF10,CPEB4,HLA-F,HSP90AB1,MTDH,HSPA5,SET,IRF7,IFIT3,CCND2,HSP90B1,ATF4,SOD1
GO:BP	viral life cycle	GO:0019058	3.22537e-06	5.49142	320	93	11	22403	ISG15,ADAR,IFI16,EIF2AK2,PLSCR1,HSP90AB1,IFITM2,IFITM3,ISG20,BST2,MX1
GO:BP	negative regulation of innate immune response	GO:0045824	3.72459e-06	5.42892	55	93	6	22403	ADAR,IFI16,NMI,PARP14,HLA-F,HLA-B
GO:BP	positive regulation of metabolic process	GO:0009893	3.92298e-06	5.40638	3592	93	36	22403	ADAR,IFI16,EIF2AK2,NMI,STAT1,HSPD1,CFLAR,SP100,PARP9,PARP14,PLSCR1,TNFSF10,TRA2B,HIST1H1C,HSP90AB1,CYCS,HNRNPA2B1,MTDH,HSPA5,IRF7,TRIM22,KLF6,ARID5B,CCND2,HMGB1,PSME1,CCL3,CCL4,CCL3L3,IKZF3,PMAIP1,GNAS,CALR,ZFP36,ATF4,SOD1
GO:BP	regulation of cellular process	GO:0050794	4.2786e-06	5.3687	10618	93	69	22403	ISG15,IFI6,GBP1,ADAR,IFI16,EIF2AK2,IGKV3-11,EIF5B,NMI,STAT1,HSPD1,CFLAR,SP100,PARP9,PARP14,PLSCR1,CCNL1,TNFSF10,TRA2B,CPEB4,HIST1H1C,HLA-F,HLA-B,PSMB9,HSP90AB1,CYCS,HNRNPA2B1,CBX3,IL2RG,MTDH,LY6E,HSPA5,SET,IFITM2,IFITM3,IRF7,TRIM22,DRAP1,KLF6,ARID5B,IFIT2,IFIT3,CCND2,RPS26,HSP90B1,HMGB1,PSME1,GZMB,ARF6,IGHM,ISG20,MT2A,XAF1,CCL3,CCL4,CCL3L3,IKZF3,IFI35,PMAIP1,GNAS,CALR,BST2,ZFP36,IGLL5,IGLC3,ATF4,…
GO:BP	regulation of interferon-alpha production	GO:0032647	4.82792e-06	5.31624	30	93	5	22403	NMI,STAT1,HSPD1,IRF7,HMGB1
GO:BP	negative regulation of gene expression	GO:0010629	4.82792e-06	5.31624	1901	93	25	22403	ADAR,IFI16,EIF2AK2,STAT1,SP100,PARP9,PARP14,CPEB4,HIST1H1C,PSMB9,HNRNPA2B1,CBX3,MTDH,SET,IRF7,DRAP1,ARID5B,RPS26,HMGB1,PSME1,GZMB,CCL3,CALR,ZFP36,ATF4
GO:BP	regulation of cellular metabolic process	GO:0031323	4.97338e-06	5.30335	6075	93	49	22403	ISG15,IFI6,GBP1,ADAR,IFI16,EIF2AK2,EIF5B,NMI,STAT1,HSPD1,CFLAR,SP100,PARP9,PARP14,PLSCR1,CCNL1,TNFSF10,TRA2B,CPEB4,HIST1H1C,PSMB9,HSP90AB1,CYCS,HNRNPA2B1,CBX3,MTDH,HSPA5,SET,IRF7,TRIM22,DRAP1,KLF6,ARID5B,CCND2,RPS26,HSP90B1,HMGB1,PSME1,GZMB,CCL3,CCL4,CCL3L3,IKZF3,PMAIP1,CALR,BST2,ZFP36,ATF4,SOD1
GO:BP	cellular macromolecule metabolic process	GO:0044260	5.00439e-06	5.30065	8009	93	58	22403	ISG15,IFI6,GBP1,ADAR,IFI16,EIF2AK2,EIF5B,NMI,STAT1,HSPD1,CFLAR,SP100,PARP9,PARP14,PLSCR1,CCNL1,RPL22L1,TNFSF10,CPEB4,HIST1H1C,PSMB9,HSP90AB1,CYCS,HNRNPA2B1,CBX3,IL2RG,MTDH,HSPA5,SET,IRF7,TRIM22,DRAP1,KLF6,ARID5B,CCND2,RPS26,HSP90B1,HMGB1,PSME1,GZMB,EIF3J,ISG20,CCL3,CCL4,CCL3L3,IKZF3,PMAIP1,RRBP1,EIF2S2,TOP1,GNAS,CALR,BST2,ZFP36,ATF4,SOD1,MX2,MX1
GO:BP	positive regulation of macromolecule metabolic process	GO:0010604	5.12595e-06	5.29023	3300	93	34	22403	ADAR,IFI16,EIF2AK2,NMI,STAT1,HSPD1,CFLAR,SP100,PARP9,PARP14,PLSCR1,TNFSF10,TRA2B,HIST1H1C,HSP90AB1,CYCS,HNRNPA2B1,MTDH,HSPA5,IRF7,KLF6,ARID5B,CCND2,HMGB1,PSME1,CCL3,CCL4,CCL3L3,IKZF3,PMAIP1,CALR,ZFP36,ATF4,SOD1
GO:BP	regulation of metabolic process	GO:0019222	6.2167e-06	5.20644	6535	93	51	22403	ISG15,IFI6,GBP1,ADAR,IFI16,EIF2AK2,EIF5B,NMI,STAT1,HSPD1,CFLAR,SP100,PARP9,PARP14,PLSCR1,CCNL1,TNFSF10,TRA2B,CPEB4,HIST1H1C,PSMB9,HSP90AB1,CYCS,HNRNPA2B1,CBX3,MTDH,HSPA5,SET,IRF7,TRIM22,DRAP1,KLF6,ARID5B,CCND2,RPS26,HSP90B1,HMGB1,PSME1,GZMB,CCL3,CCL4,CCL3L3,IKZF3,PMAIP1,TOP1,GNAS,CALR,BST2,ZFP36,ATF4,SOD1
GO:BP	lymphocyte mediated immunity	GO:0002449	6.3167e-06	5.19951	346	93	11	22403	IGKV3-11,HSPD1,HLA-F,HLA-B,IRF7,PRF1,HMGB1,GZMB,IGHM,IGLL5,IGLC3
GO:BP	interferon-alpha production	GO:0032607	6.34975e-06	5.19724	32	93	5	22403	NMI,STAT1,HSPD1,IRF7,HMGB1
GO:BP	positive regulation of cellular process	GO:0048522	6.80392e-06	5.16724	5345	93	45	22403	ISG15,IFI16,EIF2AK2,NMI,STAT1,HSPD1,CFLAR,SP100,PARP9,PARP14,PLSCR1,TNFSF10,TRA2B,HIST1H1C,HLA-F,PSMB9,HSP90AB1,CYCS,HNRNPA2B1,MTDH,HSPA5,IRF7,TRIM22,KLF6,ARID5B,IFIT2,CCND2,HMGB1,PSME1,GZMB,ARF6,IGHM,CCL3,CCL4,CCL3L3,IKZF3,PMAIP1,GNAS,CALR,BST2,ZFP36,IGLL5,IGLC3,ATF4,SOD1
GO:BP	regulation of biological process	GO:0050789	8.03459e-06	5.09504	11307	93	71	22403	ISG15,IFI6,GBP1,ADAR,IFI16,EIF2AK2,IGKV3-11,EIF5B,NMI,STAT1,HSPD1,CFLAR,SP100,PARP9,PARP14,PLSCR1,CCNL1,TNFSF10,TRA2B,CPEB4,HIST1H1C,HLA-F,HLA-B,PSMB9,HSP90AB1,CYCS,HNRNPA2B1,CBX3,IL2RG,MTDH,LY6E,HSPA5,SET,IFITM2,IFITM3,IRF7,TRIM22,DRAP1,KLF6,ARID5B,PRF1,IFIT2,IFIT3,CCND2,RPS26,HSP90B1,HMGB1,PSME1,GZMB,ARF6,IGHM,ISG20,MT2A,XAF1,CCL3,CCL4,CCL3L3,IKZF3,IFI35,PMAIP1,TOP1,GNAS,CALR,BST2,ZFP36,IGLL5,I…
GO:BP	regulation of catalytic activity	GO:0050790	1.18208e-05	4.92735	2299	93	27	22403	IFI6,ADAR,IFI16,EIF2AK2,HSPD1,CFLAR,PARP9,PLSCR1,CCNL1,TNFSF10,PSMB9,HSP90AB1,CYCS,HNRNPA2B1,SET,CCND2,HSP90B1,HMGB1,PSME1,CCL3,CCL4,CCL3L3,PMAIP1,GNAS,BST2,ZFP36,SOD1
GO:BP	protein metabolic process	GO:0019538	1.21495e-05	4.91544	5651	93	46	22403	ISG15,IFI6,GBP1,ADAR,IFI16,EIF2AK2,EIF5B,NMI,HSPD1,CFLAR,PARP9,PARP14,CCNL1,RPL22L1,TNFSF10,LAP3,CPEB4,HIST1H1C,PSMB9,HSP90AB1,CYCS,IL2RG,HSPA5,SET,IRF7,TRIM22,CCND2,RPS26,HSP90B1,HMGB1,PSME1,GZMB,EIF3J,CCL3,CCL4,CCL3L3,PMAIP1,RRBP1,EIF2S2,TOP1,CALR,BST2,ZFP36,APOL6,ATF4,SOD1
GO:BP	positive regulation of immune response	GO:0050778	1.3085e-05	4.88323	857	93	16	22403	GBP1,IFI16,IGKV3-11,HSPD1,PARP9,PLSCR1,HLA-F,PSMB9,HSP90AB1,IRF7,HSP90B1,HMGB1,PSME1,IGHM,IGLL5,IGLC3
GO:BP	cellular protein metabolic process	GO:0044267	1.40016e-05	4.85382	5092	93	43	22403	ISG15,IFI6,GBP1,ADAR,IFI16,EIF2AK2,EIF5B,NMI,HSPD1,CFLAR,PARP9,PARP14,CCNL1,RPL22L1,TNFSF10,CPEB4,HIST1H1C,PSMB9,HSP90AB1,CYCS,IL2RG,HSPA5,SET,TRIM22,CCND2,RPS26,HSP90B1,HMGB1,PSME1,GZMB,EIF3J,CCL3,CCL4,CCL3L3,PMAIP1,RRBP1,EIF2S2,TOP1,CALR,BST2,ZFP36,ATF4,SOD1
GO:BP	cellular response to glucose starvation	GO:0042149	1.44113e-05	4.8413	38	93	5	22403	IFI16,CPEB4,HSPA5,PMAIP1,ATF4
GO:BP	positive regulation of endopeptidase activity	GO:0010950	1.44113e-05	4.8413	168	93	8	22403	IFI16,HSPD1,CFLAR,TNFSF10,CYCS,HMGB1,PSME1,PMAIP1
GO:BP	positive regulation of cellular metabolic process	GO:0031325	1.46236e-05	4.83495	3294	93	33	22403	IFI16,EIF2AK2,NMI,STAT1,HSPD1,CFLAR,SP100,PARP9,PARP14,PLSCR1,TNFSF10,TRA2B,HIST1H1C,HSP90AB1,CYCS,HNRNPA2B1,MTDH,HSPA5,IRF7,TRIM22,KLF6,ARID5B,CCND2,HMGB1,PSME1,CCL3,CCL4,CCL3L3,IKZF3,PMAIP1,ZFP36,ATF4,SOD1
GO:BP	positive regulation of nitrogen compound metabolic process	GO:0051173	1.51729e-05	4.81893	3133	93	32	22403	IFI16,EIF2AK2,NMI,STAT1,HSPD1,CFLAR,SP100,PARP9,PARP14,PLSCR1,TNFSF10,TRA2B,HIST1H1C,HSP90AB1,CYCS,HNRNPA2B1,MTDH,HSPA5,IRF7,KLF6,ARID5B,CCND2,HMGB1,PSME1,CCL3,CCL4,CCL3L3,IKZF3,PMAIP1,ZFP36,ATF4,SOD1
GO:BP	immune system development	GO:0002520	1.562e-05	4.80632	986	93	17	22403	ISG15,ADAR,IFI16,EIF2AK2,STAT1,HSPD1,HLA-B,PSMB9,IRF7,KLF6,HMGB1,PSME1,CCL3,IKZF3,GNAS,ZFP36,SOD1
GO:BP	regulation of cysteine-type endopeptidase activity	GO:2000116	1.57631e-05	4.80236	234	93	9	22403	IFI6,IFI16,HSPD1,CFLAR,TNFSF10,PSMB9,CYCS,HMGB1,PMAIP1
GO:BP	negative regulation of apoptotic process	GO:0043066	1.59615e-05	4.79693	875	93	16	22403	IFI6,ADAR,EIF2AK2,HSPD1,CFLAR,TNFSF10,CPEB4,HSP90AB1,MTDH,HSPA5,SET,IRF7,IFIT3,CCND2,HSP90B1,SOD1
GO:BP	macromolecule metabolic process	GO:0043170	1.74969e-05	4.75704	9007	93	61	22403	ISG15,IFI6,GBP1,ADAR,IFI16,EIF2AK2,EIF5B,NMI,STAT1,HSPD1,CFLAR,SP100,PARP9,PARP14,PLSCR1,CCNL1,RPL22L1,TNFSF10,TRA2B,LAP3,CPEB4,HIST1H1C,PSMB9,HSP90AB1,CYCS,HNRNPA2B1,CBX3,IL2RG,MTDH,HSPA5,SET,IRF7,TRIM22,DRAP1,KLF6,ARID5B,CCND2,RPS26,HSP90B1,HMGB1,PSME1,GZMB,EIF3J,ISG20,CCL3,CCL4,CCL3L3,IKZF3,PMAIP1,RRBP1,EIF2S2,TOP1,GNAS,CALR,BST2,ZFP36,APOL6,ATF4,SOD1,MX2,MX1
GO:BP	negative regulation of programmed cell death	GO:0043069	1.99068e-05	4.701	891	93	16	22403	IFI6,ADAR,EIF2AK2,HSPD1,CFLAR,TNFSF10,CPEB4,HSP90AB1,MTDH,HSPA5,SET,IRF7,IFIT3,CCND2,HSP90B1,SOD1
GO:BP	negative regulation of macromolecule biosynthetic process	GO:0010558	2.04536e-05	4.68923	1513	93	21	22403	IFI16,EIF2AK2,NMI,STAT1,SP100,PARP9,CPEB4,HIST1H1C,HNRNPA2B1,CBX3,MTDH,SET,IRF7,TRIM22,DRAP1,ARID5B,HMGB1,GZMB,CALR,ZFP36,ATF4
GO:BP	regulation of type I interferon production	GO:0032479	2.14435e-05	4.6687	123	93	7	22403	ISG15,IFI16,NMI,STAT1,HSPD1,IRF7,HMGB1
GO:BP	hemopoiesis	GO:0030097	2.14805e-05	4.66796	898	93	16	22403	ISG15,ADAR,IFI16,EIF2AK2,STAT1,HLA-B,PSMB9,IRF7,KLF6,HMGB1,PSME1,CCL3,IKZF3,GNAS,ZFP36,SOD1
GO:BP	type I interferon production	GO:0032606	2.34939e-05	4.62905	125	93	7	22403	ISG15,IFI16,NMI,STAT1,HSPD1,IRF7,HMGB1
GO:BP	biological_process	GO:0008150	2.47406e-05	4.60659	16914	93	88	22403	ISG15,IFI6,IFI44L,IFI44,GBP1,ADAR,IFI16,EIF2AK2,IGKV3-11,EIF5B,NMI,STAT1,HSPD1,CFLAR,SP100,PARP9,PARP14,CDV3,PLSCR1,CCNL1,SEC62,RPL22L1,TNFSF10,TRA2B,LAP3,TBCA,CPEB4,HIST1H1C,HLA-F,HLA-B,PSMB9,HSP90AB1,CYCS,HNRNPA2B1,CBX3,NT5C3A,SAMD9,IL2RG,MTDH,LY6E,HSPA5,SET,IFITM2,IFITM3,IRF7,TRIM22,DRAP1,KLF6,ARID5B,PRF1,IFIT2,IFIT3,CCND2,RPS26,HSP90B1,HMGB1,PSME1,GZMB,ARF6,IGHM,SRP14,EIF3J,ISG20,MT2A,XAF1,CC…
GO:BP	regulation of endopeptidase activity	GO:0052548	2.48544e-05	4.6046	406	93	11	22403	IFI6,IFI16,HSPD1,CFLAR,TNFSF10,PSMB9,CYCS,HMGB1,PSME1,PMAIP1,BST2
GO:BP	activation of immune response	GO:0002253	2.4889e-05	4.60399	692	93	14	22403	GBP1,IFI16,IGKV3-11,HSPD1,PLSCR1,PSMB9,HSP90AB1,IRF7,HSP90B1,HMGB1,PSME1,IGHM,IGLL5,IGLC3
GO:BP	mitochondrion organization	GO:0007005	2.60659e-05	4.58393	498	93	12	22403	IFI6,HSPD1,TNFSF10,CYCS,IFIT2,GZMB,PMAIP1,PET100,NDUFA3,MX2,MX1,MT-ND6
GO:BP	positive regulation of peptidase activity	GO:0010952	2.91995e-05	4.53463	188	93	8	22403	IFI16,HSPD1,CFLAR,TNFSF10,CYCS,HMGB1,PSME1,PMAIP1
GO:BP	posttranscriptional regulation of gene expression	GO:0010608	3.31144e-05	4.47998	608	93	13	22403	ADAR,EIF2AK2,EIF5B,PARP9,CPEB4,PSMB9,HNRNPA2B1,SET,PSME1,GZMB,CALR,ZFP36,ATF4
GO:BP	positive regulation of response to external stimulus	GO:0032103	3.31144e-05	4.47998	608	93	13	22403	IFI16,HSPD1,PARP9,PLSCR1,HLA-F,PSMB9,IRF7,HSP90B1,HMGB1,PSME1,CCL3,CCL4,CALR
GO:BP	negative regulation of cellular biosynthetic process	GO:0031327	3.31144e-05	4.47998	1568	93	21	22403	IFI16,EIF2AK2,NMI,STAT1,SP100,PARP9,CPEB4,HIST1H1C,HNRNPA2B1,CBX3,MTDH,SET,IRF7,TRIM22,DRAP1,ARID5B,HMGB1,GZMB,CALR,ZFP36,ATF4
GO:BP	immune response-activating signal transduction	GO:0002757	3.47689e-05	4.45881	612	93	13	22403	GBP1,IGKV3-11,HSPD1,PLSCR1,PSMB9,HSP90AB1,IRF7,HSP90B1,HMGB1,PSME1,IGHM,IGLL5,IGLC3
GO:BP	hematopoietic or lymphoid organ development	GO:0048534	3.47689e-05	4.45881	938	93	16	22403	ISG15,ADAR,IFI16,EIF2AK2,STAT1,HLA-B,PSMB9,IRF7,KLF6,HMGB1,PSME1,CCL3,IKZF3,GNAS,ZFP36,SOD1
GO:BP	positive regulation of multi-organism process	GO:0043902	4.09685e-05	4.38755	523	93	12	22403	ADAR,IFI16,HSPD1,PARP9,PLSCR1,HLA-F,PSMB9,IRF7,PRF1,HSP90B1,HMGB1,PSME1
GO:BP	regulation of peptidase activity	GO:0052547	4.37335e-05	4.35919	434	93	11	22403	IFI6,IFI16,HSPD1,CFLAR,TNFSF10,PSMB9,CYCS,HMGB1,PSME1,PMAIP1,BST2
GO:BP	negative regulation of protein metabolic process	GO:0051248	4.7189e-05	4.32616	1083	93	17	22403	ISG15,IFI6,GBP1,ADAR,IFI16,EIF2AK2,NMI,CFLAR,PARP14,CPEB4,HSP90AB1,SET,GZMB,CALR,BST2,ZFP36,ATF4
GO:BP	negative regulation of response to biotic stimulus	GO:0002832	5.04494e-05	4.29714	91	93	6	22403	ADAR,IFI16,NMI,PARP14,HLA-F,HLA-B
GO:BP	negative regulation of defense response	GO:0031348	5.14846e-05	4.28832	205	93	8	22403	ADAR,IFI16,NMI,PARP14,HLA-F,HLA-B,ZFP36,SOD1
GO:BP	positive regulation of innate immune response	GO:0045089	5.57212e-05	4.25398	359	93	10	22403	IFI16,HSPD1,PARP9,PLSCR1,HLA-F,PSMB9,IRF7,HSP90B1,HMGB1,PSME1
GO:BP	negative regulation of immune response	GO:0050777	5.76864e-05	4.23893	146	93	7	22403	ADAR,IFI16,NMI,PARP14,HLA-F,HLA-B,BST2
GO:BP	leukocyte mediated immunity	GO:0002443	5.76864e-05	4.23893	864	93	15	22403	IGKV3-11,HSPD1,HLA-F,HLA-B,HSP90AB1,IRF7,PRF1,HMGB1,GZMB,IGHM,SRP14,CCL3,BST2,IGLL5,IGLC3
GO:BP	positive regulation of molecular function	GO:0044093	5.76864e-05	4.23893	1775	93	22	22403	IFI16,EIF2AK2,HSPD1,CFLAR,PARP9,PLSCR1,TNFSF10,HSP90AB1,CYCS,HNRNPA2B1,MTDH,TRIM22,ARID5B,CCND2,HMGB1,PSME1,CCL3,CCL4,CCL3L3,PMAIP1,GNAS,SOD1
GO:BP	positive regulation of hydrolase activity	GO:0051345	5.76864e-05	4.23893	752	93	14	22403	IFI16,HSPD1,CFLAR,PLSCR1,TNFSF10,HSP90AB1,CYCS,HMGB1,PSME1,CCL3,CCL4,CCL3L3,PMAIP1,GNAS
GO:BP	immune response-regulating signaling pathway	GO:0002764	5.79093e-05	4.23725	646	93	13	22403	GBP1,IGKV3-11,HSPD1,PLSCR1,PSMB9,HSP90AB1,IRF7,HSP90B1,HMGB1,PSME1,IGHM,IGLL5,IGLC3
GO:BP	positive regulation of cysteine-type endopeptidase activity	GO:2001056	5.83937e-05	4.23363	147	93	7	22403	IFI16,HSPD1,CFLAR,TNFSF10,CYCS,HMGB1,PMAIP1
GO:BP	positive regulation of interferon-alpha production	GO:0032727	5.99458e-05	4.22224	24	93	4	22403	STAT1,HSPD1,IRF7,HMGB1
GO:BP	negative regulation of immune system process	GO:0002683	6.42538e-05	4.1921	456	93	11	22403	GBP1,ADAR,IFI16,NMI,PARP14,HLA-F,HLA-B,HMGB1,CCL3,BST2,ZFP36
GO:BP	gene expression	GO:0010467	6.65768e-05	4.17668	5242	93	42	22403	ADAR,IFI16,EIF2AK2,EIF5B,NMI,STAT1,HSPD1,CFLAR,SP100,PARP9,PARP14,PLSCR1,CCNL1,RPL22L1,TRA2B,CPEB4,HIST1H1C,PSMB9,HNRNPA2B1,CBX3,MTDH,HSPA5,SET,IRF7,TRIM22,DRAP1,KLF6,ARID5B,RPS26,HMGB1,PSME1,GZMB,EIF3J,ISG20,CCL3,IKZF3,RRBP1,EIF2S2,TOP1,CALR,ZFP36,ATF4
GO:BP	positive regulation of signal transduction	GO:0009967	6.86328e-05	4.16347	1656	93	21	22403	EIF2AK2,CFLAR,PARP9,PARP14,TNFSF10,PSMB9,HSP90AB1,MTDH,IRF7,TRIM22,HMGB1,PSME1,GZMB,CCL3,CCL4,CCL3L3,PMAIP1,GNAS,CALR,BST2,SOD1
GO:BP	regulation of interferon-gamma-mediated signaling pathway	GO:0060334	6.86328e-05	4.16347	25	93	4	22403	STAT1,PARP9,PARP14,HSP90AB1
GO:BP	regulation of response to interferon-gamma	GO:0060330	6.86328e-05	4.16347	25	93	4	22403	STAT1,PARP9,PARP14,HSP90AB1
GO:BP	regulation of signal transduction	GO:0009966	7.05543e-05	4.15148	3062	93	30	22403	IFI6,GBP1,ADAR,EIF2AK2,STAT1,CFLAR,SP100,PARP9,PARP14,PLSCR1,TNFSF10,PSMB9,HSP90AB1,MTDH,LY6E,HSPA5,IRF7,TRIM22,HMGB1,PSME1,GZMB,ARF6,CCL3,CCL4,CCL3L3,PMAIP1,GNAS,CALR,BST2,SOD1
GO:BP	positive regulation of response to biotic stimulus	GO:0002833	7.91813e-05	4.10138	378	93	10	22403	IFI16,HSPD1,PARP9,PLSCR1,HLA-F,PSMB9,IRF7,HSP90B1,HMGB1,PSME1
GO:BP	negative regulation of viral transcription	GO:0032897	7.91813e-05	4.10138	26	93	4	22403	IFITM3,CCL3,CCL4,ZFP36
GO:BP	negative regulation of cellular protein metabolic process	GO:0032269	8.27213e-05	4.08238	1017	93	16	22403	ISG15,IFI6,GBP1,ADAR,IFI16,EIF2AK2,CFLAR,PARP14,CPEB4,HSP90AB1,SET,GZMB,CALR,BST2,ZFP36,ATF4
GO:BP	biological regulation	GO:0065007	8.27213e-05	4.08238	11968	93	71	22403	ISG15,IFI6,GBP1,ADAR,IFI16,EIF2AK2,IGKV3-11,EIF5B,NMI,STAT1,HSPD1,CFLAR,SP100,PARP9,PARP14,PLSCR1,CCNL1,TNFSF10,TRA2B,CPEB4,HIST1H1C,HLA-F,HLA-B,PSMB9,HSP90AB1,CYCS,HNRNPA2B1,CBX3,IL2RG,MTDH,LY6E,HSPA5,SET,IFITM2,IFITM3,IRF7,TRIM22,DRAP1,KLF6,ARID5B,PRF1,IFIT2,IFIT3,CCND2,RPS26,HSP90B1,HMGB1,PSME1,GZMB,ARF6,IGHM,ISG20,MT2A,XAF1,CCL3,CCL4,CCL3L3,IKZF3,IFI35,PMAIP1,TOP1,GNAS,CALR,BST2,ZFP36,IGLL5,I…
GO:BP	cellular response to nutrient levels	GO:0031669	9.54584e-05	4.02019	227	93	8	22403	IFI16,EIF2AK2,CPEB4,HSPA5,HSP90B1,PMAIP1,ATF4,SOD1
GO:BP	organonitrogen compound metabolic process	GO:1901564	9.74258e-05	4.01133	6556	93	48	22403	ISG15,IFI6,GBP1,ADAR,IFI16,EIF2AK2,EIF5B,NMI,HSPD1,CFLAR,PARP9,PARP14,PLSCR1,CCNL1,RPL22L1,TNFSF10,LAP3,CPEB4,HIST1H1C,PSMB9,HSP90AB1,CYCS,NT5C3A,IL2RG,HSPA5,SET,IRF7,TRIM22,CCND2,RPS26,HSP90B1,HMGB1,PSME1,GZMB,EIF3J,CCL3,CCL4,CCL3L3,PMAIP1,RRBP1,EIF2S2,TOP1,CALR,BST2,ZFP36,APOL6,ATF4,SOD1
GO:BP	protein-containing complex assembly	GO:0065003	9.75903e-05	4.01059	1701	93	21	22403	GBP1,ADAR,EIF2AK2,HSPD1,TRA2B,TBCA,HIST1H1C,HSP90AB1,HSPA5,SET,TRIM22,PRF1,HMGB1,ARF6,EIF3J,PMAIP1,EIF2S2,PET100,CALR,NDUFA3,MT-ND6
GO:BP	positive regulation of defense response	GO:0031349	9.96217e-05	4.00165	482	93	11	22403	IFI16,HSPD1,PARP9,PLSCR1,HLA-F,PSMB9,IRF7,HSP90B1,HMGB1,PSME1,CCL3
GO:BP	cellular macromolecule biosynthetic process	GO:0034645	0.00010246	3.98944	4759	93	39	22403	ISG15,IFI16,EIF2AK2,EIF5B,NMI,STAT1,HSPD1,CFLAR,SP100,PARP9,PLSCR1,CCNL1,RPL22L1,CPEB4,HIST1H1C,PSMB9,HSP90AB1,HNRNPA2B1,CBX3,MTDH,HSPA5,SET,IRF7,TRIM22,DRAP1,KLF6,ARID5B,RPS26,HMGB1,PSME1,GZMB,EIF3J,IKZF3,RRBP1,EIF2S2,TOP1,CALR,ZFP36,ATF4
GO:BP	negative regulation of cellular macromolecule biosynthetic process	GO:2000113	0.000108505	3.96455	1434	93	19	22403	IFI16,EIF2AK2,STAT1,SP100,PARP9,CPEB4,HIST1H1C,HNRNPA2B1,CBX3,MTDH,SET,IRF7,DRAP1,ARID5B,HMGB1,GZMB,CALR,ZFP36,ATF4
GO:BP	response to bacterium	GO:0009617	0.000112293	3.94965	695	93	13	22403	ISG15,IFI44,HSPD1,CFLAR,HLA-B,MTDH,HMGB1,IGHM,CCL3,IKZF3,ZFP36,IGLL5,IGLC3
GO:BP	protein localization to organelle	GO:0033365	0.000141009	3.85075	942	93	15	22403	GBP1,HSPD1,SP100,PARP9,SEC62,HSP90AB1,HSPA5,RPS26,GZMB,ARF6,SRP14,PMAIP1,CALR,MX2,MX1
GO:BP	response to nutrient levels	GO:0031667	0.000141588	3.84897	502	93	11	22403	IFI16,EIF2AK2,STAT1,HSPD1,CPEB4,HSPA5,HSP90B1,PMAIP1,ZFP36,ATF4,SOD1
GO:BP	protein folding in endoplasmic reticulum	GO:0034975	0.000151481	3.81964	10	93	3	22403	HSPA5,HSP90B1,CALR
GO:BP	ATF6-mediated unfolded protein response	GO:0036500	0.000151481	3.81964	10	93	3	22403	HSPA5,HSP90B1,CALR
GO:BP	neuron apoptotic process	GO:0051402	0.000151481	3.81964	244	93	8	22403	HSPD1,CPEB4,HSP90AB1,HSPA5,SET,CCL3,ATF4,SOD1
GO:BP	cellular process	GO:0009987	0.000155345	3.8087	15349	93	82	22403	ISG15,IFI6,GBP1,ADAR,IFI16,EIF2AK2,IGKV3-11,EIF5B,NMI,STAT1,HSPD1,CFLAR,SP100,PARP9,PARP14,PLSCR1,CCNL1,RPL22L1,TNFSF10,TRA2B,TBCA,CPEB4,HIST1H1C,HLA-F,HLA-B,PSMB9,HSP90AB1,CYCS,HNRNPA2B1,CBX3,NT5C3A,SAMD9,IL2RG,MTDH,LY6E,HSPA5,SET,IFITM2,IFITM3,IRF7,TRIM22,DRAP1,KLF6,ARID5B,PRF1,IFIT2,IFIT3,CCND2,RPS26,HSP90B1,HMGB1,PSME1,GZMB,ARF6,IGHM,SRP14,EIF3J,ISG20,MT2A,XAF1,CCL3,CCL4,CCL3L3,IKZF3,IFI35,PM…
GO:BP	cellular response to organic cyclic compound	GO:0071407	0.000163388	3.78678	614	93	12	22403	STAT1,CFLAR,HSP90AB1,CBX3,HSPA5,HSP90B1,CCL3,GNAS,CALR,ZFP36,ATF4,SOD1
GO:BP	cellular response to interleukin-4	GO:0071353	0.000167254	3.77662	32	93	4	22403	PARP14,HSP90AB1,IL2RG,HSPA5
GO:BP	response to unfolded protein	GO:0006986	0.000171929	3.76465	178	93	7	22403	EIF2AK2,HSPD1,HSP90AB1,HSPA5,HSP90B1,CALR,ATF4
GO:BP	apoptotic mitochondrial changes	GO:0008637	0.000186767	3.7287	119	93	6	22403	IFI6,HSPD1,TNFSF10,IFIT2,GZMB,PMAIP1
GO:BP	macromolecule biosynthetic process	GO:0009059	0.000204691	3.6889	4910	93	39	22403	ISG15,IFI16,EIF2AK2,EIF5B,NMI,STAT1,HSPD1,CFLAR,SP100,PARP9,PLSCR1,CCNL1,RPL22L1,CPEB4,HIST1H1C,PSMB9,HSP90AB1,HNRNPA2B1,CBX3,MTDH,HSPA5,SET,IRF7,TRIM22,DRAP1,KLF6,ARID5B,RPS26,HMGB1,PSME1,GZMB,EIF3J,IKZF3,RRBP1,EIF2S2,TOP1,CALR,ZFP36,ATF4
GO:BP	transport	GO:0006810	0.000204691	3.6889	5105	93	40	22403	ISG15,GBP1,IGKV3-11,HSPD1,SP100,PLSCR1,SEC62,HLA-F,HLA-B,PSMB9,HSP90AB1,HNRNPA2B1,SAMD9,IL2RG,HSPA5,PRF1,RPS26,HSP90B1,HMGB1,PSME1,GZMB,ARF6,IGHM,SRP14,CCL3,CCL4,PMAIP1,RRBP1,EIF2S2,GNAS,CALR,BST2,ZFP36,IGLL5,IGLC3,APOL6,ATF4,SOD1,MX2,MX1
GO:BP	cellular response to extracellular stimulus	GO:0031668	0.000209427	3.67897	257	93	8	22403	IFI16,EIF2AK2,CPEB4,HSPA5,HSP90B1,PMAIP1,ATF4,SOD1
GO:BP	response to organic cyclic compound	GO:0014070	0.000221077	3.65546	985	93	15	22403	STAT1,HSPD1,CFLAR,HSP90AB1,CBX3,HSPA5,HSP90B1,CCL3,PMAIP1,GNAS,CALR,ZFP36,ATF4,SOD1,MT-ND6
GO:BP	intracellular signal transduction	GO:0035556	0.000224739	3.64832	2757	93	27	22403	IFI6,GBP1,IFI16,EIF2AK2,STAT1,CFLAR,SP100,TNFSF10,PSMB9,HSP90AB1,IL2RG,MTDH,IRF7,TRIM22,HMGB1,PSME1,ARF6,CCL3,CCL4,CCL3L3,PMAIP1,GNAS,CALR,BST2,ZFP36,ATF4,SOD1
GO:BP	regulation of gene expression	GO:0010468	0.000225319	3.6472	4359	93	36	22403	ADAR,IFI16,EIF2AK2,EIF5B,STAT1,HSPD1,CFLAR,SP100,PARP9,PARP14,PLSCR1,CCNL1,TRA2B,CPEB4,HIST1H1C,PSMB9,HNRNPA2B1,CBX3,MTDH,HSPA5,SET,IRF7,TRIM22,DRAP1,KLF6,ARID5B,RPS26,HMGB1,PSME1,GZMB,CCL3,IKZF3,TOP1,CALR,ZFP36,ATF4
GO:BP	cellular nitrogen compound biosynthetic process	GO:0044271	0.000226149	3.64561	4742	93	38	22403	ISG15,IFI16,EIF2AK2,EIF5B,NMI,STAT1,HSPD1,CFLAR,SP100,PARP9,PLSCR1,CCNL1,RPL22L1,CPEB4,HIST1H1C,PSMB9,HSP90AB1,HNRNPA2B1,CBX3,MTDH,HSPA5,SET,IRF7,TRIM22,DRAP1,KLF6,ARID5B,RPS26,HMGB1,PSME1,GZMB,EIF3J,IKZF3,RRBP1,EIF2S2,CALR,ZFP36,ATF4
GO:BP	response to interleukin-4	GO:0070670	0.0002272	3.64359	35	93	4	22403	PARP14,HSP90AB1,IL2RG,HSPA5
GO:BP	response to extracellular stimulus	GO:0009991	0.000227586	3.64285	534	93	11	22403	IFI16,EIF2AK2,STAT1,HSPD1,CPEB4,HSPA5,HSP90B1,PMAIP1,ZFP36,ATF4,SOD1
GO:BP	positive regulation of cell communication	GO:0010647	0.000233914	3.63094	1818	93	21	22403	EIF2AK2,CFLAR,PARP9,PARP14,TNFSF10,PSMB9,HSP90AB1,MTDH,IRF7,TRIM22,HMGB1,PSME1,GZMB,CCL3,CCL4,CCL3L3,PMAIP1,GNAS,CALR,BST2,SOD1
GO:BP	cellular nitrogen compound metabolic process	GO:0034641	0.000236597	3.62599	6158	93	45	22403	ISG15,ADAR,IFI16,EIF2AK2,EIF5B,NMI,STAT1,HSPD1,CFLAR,SP100,PARP9,PLSCR1,CCNL1,RPL22L1,TRA2B,CPEB4,HIST1H1C,PSMB9,HSP90AB1,HNRNPA2B1,CBX3,NT5C3A,MTDH,HSPA5,SET,IRF7,TRIM22,DRAP1,KLF6,ARID5B,RPS26,HMGB1,PSME1,GZMB,EIF3J,ISG20,IKZF3,RRBP1,EIF2S2,TOP1,GNAS,CALR,ZFP36,ATF4,SOD1
GO:BP	translation	GO:0006412	0.000236909	3.62542	643	93	12	22403	EIF2AK2,EIF5B,RPL22L1,CPEB4,RPS26,GZMB,EIF3J,RRBP1,EIF2S2,CALR,ZFP36,ATF4
GO:BP	adaptive immune response based on somatic recombination of immune receptors built from immunoglobulin superfamily domains	GO:0002460	0.000241013	3.61796	348	93	9	22403	IGKV3-11,HSPD1,HLA-F,IRF7,PRF1,HMGB1,IGHM,IGLL5,IGLC3
GO:BP	response to starvation	GO:0042594	0.000241013	3.61796	190	93	7	22403	IFI16,EIF2AK2,CPEB4,HSPA5,PMAIP1,ZFP36,ATF4
GO:BP	positive regulation of signaling	GO:0023056	0.000241013	3.61796	1825	93	21	22403	EIF2AK2,CFLAR,PARP9,PARP14,TNFSF10,PSMB9,HSP90AB1,MTDH,IRF7,TRIM22,HMGB1,PSME1,GZMB,CCL3,CCL4,CCL3L3,PMAIP1,GNAS,CALR,BST2,SOD1
GO:BP	positive regulation of intracellular signal transduction	GO:1902533	0.000246532	3.60813	1000	93	15	22403	EIF2AK2,CFLAR,TNFSF10,HSP90AB1,MTDH,TRIM22,HMGB1,CCL3,CCL4,CCL3L3,PMAIP1,GNAS,CALR,BST2,SOD1
GO:BP	negative regulation of cytokine production	GO:0001818	0.000246805	3.60765	266	93	8	22403	ISG15,GBP1,NMI,HLA-F,HSP90AB1,HMGB1,BST2,ZFP36
GO:BP	antigen processing and presentation of exogenous peptide antigen via MHC class I, TAP-dependent	GO:0002479	0.000246805	3.60765	75	93	5	22403	HLA-F,HLA-B,PSMB9,PSME1,CALR
GO:BP	neuron death	GO:0070997	0.000256999	3.59007	352	93	9	22403	HSPD1,CPEB4,HLA-F,HSP90AB1,HSPA5,SET,CCL3,ATF4,SOD1
GO:BP	positive regulation of cysteine-type endopeptidase activity involved in apoptotic process	GO:0043280	0.00027581	3.55939	130	93	6	22403	HSPD1,CFLAR,TNFSF10,CYCS,HMGB1,PMAIP1
GO:BP	positive regulation of type I interferon production	GO:0032481	0.00027614	3.55887	77	93	5	22403	IFI16,STAT1,HSPD1,IRF7,HMGB1
GO:BP	negative regulation of translation	GO:0017148	0.000284993	3.54517	131	93	6	22403	EIF2AK2,CPEB4,GZMB,CALR,ZFP36,ATF4
GO:BP	cellular response to stress	GO:0033554	0.000287763	3.54097	2004	93	22	22403	ISG15,IFI16,EIF2AK2,HSPD1,CFLAR,SP100,PARP9,CPEB4,PSMB9,HSP90AB1,CYCS,CBX3,HSPA5,IRF7,HSP90B1,HMGB1,PSME1,PMAIP1,CALR,ZFP36,ATF4,SOD1
GO:BP	phagocytosis	GO:0006909	0.000292269	3.53422	359	93	9	22403	IGKV3-11,HSP90AB1,IL2RG,HMGB1,IGHM,CALR,IGLL5,IGLC3,SOD1
GO:BP	cellular protein-containing complex assembly	GO:0034622	0.000299499	3.5236	1021	93	15	22403	ADAR,EIF2AK2,HSPD1,TBCA,HIST1H1C,HSP90AB1,SET,HMGB1,ARF6,EIF3J,EIF2S2,PET100,CALR,NDUFA3,MT-ND6
GO:BP	positive regulation of cytokine production	GO:0001819	0.000302565	3.51918	455	93	10	22403	IFI16,EIF2AK2,STAT1,HSPD1,HLA-F,IRF7,HMGB1,CCL3,ATF4,SOD1
GO:BP	antigen processing and presentation of exogenous peptide antigen via MHC class I	GO:0042590	0.000303109	3.5184	79	93	5	22403	HLA-F,HLA-B,PSMB9,PSME1,CALR
GO:BP	establishment of localization	GO:0051234	0.000303867	3.51732	5217	93	40	22403	ISG15,GBP1,IGKV3-11,HSPD1,SP100,PLSCR1,SEC62,HLA-F,HLA-B,PSMB9,HSP90AB1,HNRNPA2B1,SAMD9,IL2RG,HSPA5,PRF1,RPS26,HSP90B1,HMGB1,PSME1,GZMB,ARF6,IGHM,SRP14,CCL3,CCL4,PMAIP1,RRBP1,EIF2S2,GNAS,CALR,BST2,ZFP36,IGLL5,IGLC3,APOL6,ATF4,SOD1,MX2,MX1
GO:BP	response to topologically incorrect protein	GO:0035966	0.000309004	3.51004	200	93	7	22403	EIF2AK2,HSPD1,HSP90AB1,HSPA5,HSP90B1,CALR,ATF4
GO:BP	peptide biosynthetic process	GO:0043043	0.000310665	3.50771	668	93	12	22403	EIF2AK2,EIF5B,RPL22L1,CPEB4,RPS26,GZMB,EIF3J,RRBP1,EIF2S2,CALR,ZFP36,ATF4
GO:BP	positive regulation of catalytic activity	GO:0043085	0.000310665	3.50771	1429	93	18	22403	IFI16,EIF2AK2,HSPD1,CFLAR,PLSCR1,TNFSF10,HSP90AB1,CYCS,HNRNPA2B1,CCND2,HMGB1,PSME1,CCL3,CCL4,CCL3L3,PMAIP1,GNAS,SOD1
GO:BP	nitrogen compound metabolic process	GO:0006807	0.000310665	3.50771	9605	93	60	22403	ISG15,IFI6,GBP1,ADAR,IFI16,EIF2AK2,EIF5B,NMI,STAT1,HSPD1,CFLAR,SP100,PARP9,PARP14,PLSCR1,CCNL1,RPL22L1,TNFSF10,TRA2B,LAP3,CPEB4,HIST1H1C,PSMB9,HSP90AB1,CYCS,HNRNPA2B1,CBX3,NT5C3A,IL2RG,MTDH,HSPA5,SET,IRF7,TRIM22,DRAP1,KLF6,ARID5B,CCND2,RPS26,HSP90B1,HMGB1,PSME1,GZMB,EIF3J,ISG20,CCL3,CCL4,CCL3L3,IKZF3,PMAIP1,RRBP1,EIF2S2,TOP1,GNAS,CALR,BST2,ZFP36,APOL6,ATF4,SOD1
GO:BP	positive regulation of cellular protein metabolic process	GO:0032270	0.000312161	3.50562	1573	93	19	22403	IFI16,EIF2AK2,NMI,HSPD1,CFLAR,PARP9,PARP14,TNFSF10,HSP90AB1,CYCS,HSPA5,CCND2,HMGB1,PSME1,CCL3,CCL4,CCL3L3,PMAIP1,SOD1
GO:BP	negative regulation of response to stimulus	GO:0048585	0.000360553	3.44303	1591	93	19	22403	IFI6,GBP1,ADAR,IFI16,NMI,STAT1,CFLAR,PARP14,TNFSF10,HLA-F,HLA-B,PSMB9,HSPA5,PSME1,CALR,BST2,ZFP36,ATF4,SOD1
GO:BP	cellular response to tumor necrosis factor	GO:0071356	0.000360553	3.44303	284	93	8	22403	GBP1,STAT1,PSMB9,PSME1,CCL3,CCL4,CCL3L3,ZFP36
GO:BP	negative regulation of neuron death	GO:1901215	0.000360553	3.44303	206	93	7	22403	HSPD1,CPEB4,HLA-F,HSP90AB1,SET,ATF4,SOD1
GO:BP	regulation of cysteine-type endopeptidase activity involved in apoptotic process	GO:0043281	0.000405081	3.39246	210	93	7	22403	IFI6,HSPD1,CFLAR,TNFSF10,CYCS,HMGB1,PMAIP1
GO:BP	peptide metabolic process	GO:0006518	0.000405081	3.39246	805	93	13	22403	EIF2AK2,EIF5B,RPL22L1,CPEB4,RPS26,GZMB,EIF3J,RRBP1,EIF2S2,CALR,ZFP36,ATF4,SOD1
GO:BP	response to drug	GO:0042493	0.000416971	3.37989	1057	93	15	22403	STAT1,HSPD1,CFLAR,HSP90AB1,CBX3,HSPA5,HSP90B1,SRP14,MT2A,TOP1,GNAS,CALR,ATF4,SOD1,MT-ND6
GO:BP	regulation of neuron apoptotic process	GO:0043523	0.000437771	3.35875	213	93	7	22403	HSPD1,CPEB4,HSP90AB1,SET,CCL3,ATF4,SOD1
GO:BP	cellular response to starvation	GO:0009267	0.000441579	3.35499	144	93	6	22403	IFI16,EIF2AK2,CPEB4,HSPA5,PMAIP1,ATF4
GO:BP	activation of cysteine-type endopeptidase activity involved in apoptotic process	GO:0006919	0.000448879	3.34787	87	93	5	22403	HSPD1,CFLAR,TNFSF10,CYCS,PMAIP1
GO:BP	negative regulation of multicellular organismal process	GO:0051241	0.000476359	3.32207	1204	93	16	22403	ISG15,GBP1,NMI,STAT1,SP100,HLA-F,HSP90AB1,HMGB1,ARF6,CCL3,GNAS,CALR,BST2,ZFP36,ATF4,SOD1
GO:BP	myeloid cell homeostasis	GO:0002262	0.00048871	3.31095	147	93	6	22403	ISG15,ADAR,STAT1,HMGB1,ZFP36,SOD1
GO:BP	negative regulation of cellular amide metabolic process	GO:0034249	0.000505243	3.2965	148	93	6	22403	EIF2AK2,CPEB4,GZMB,CALR,ZFP36,ATF4
GO:BP	regulation of cell communication	GO:0010646	0.000521924	3.28239	3450	93	30	22403	IFI6,GBP1,ADAR,EIF2AK2,STAT1,CFLAR,SP100,PARP9,PARP14,PLSCR1,TNFSF10,PSMB9,HSP90AB1,MTDH,LY6E,HSPA5,IRF7,TRIM22,HMGB1,PSME1,GZMB,ARF6,CCL3,CCL4,CCL3L3,PMAIP1,GNAS,CALR,BST2,SOD1
GO:BP	immune response to tumor cell	GO:0002418	0.000523151	3.28137	16	93	3	22403	HSPD1,PRF1,HMGB1
GO:BP	regulation of proteolysis	GO:0030162	0.000549203	3.26027	714	93	12	22403	IFI6,IFI16,HSPD1,CFLAR,TNFSF10,PSMB9,HSP90AB1,CYCS,HMGB1,PSME1,PMAIP1,BST2
GO:BP	response to tumor necrosis factor	GO:0034612	0.000572268	3.2424	306	93	8	22403	GBP1,STAT1,PSMB9,PSME1,CCL3,CCL4,CCL3L3,ZFP36
GO:BP	ER-nucleus signaling pathway	GO:0006984	0.000598824	3.2227	47	93	4	22403	HSPA5,HSP90B1,CALR,ATF4
GO:BP	regulation of signaling	GO:0023051	0.000637346	3.19562	3491	93	30	22403	IFI6,GBP1,ADAR,EIF2AK2,STAT1,CFLAR,SP100,PARP9,PARP14,PLSCR1,TNFSF10,PSMB9,HSP90AB1,MTDH,LY6E,HSPA5,IRF7,TRIM22,HMGB1,PSME1,GZMB,ARF6,CCL3,CCL4,CCL3L3,PMAIP1,GNAS,CALR,BST2,SOD1
GO:BP	protein-containing complex subunit organization	GO:0043933	0.000637346	3.19562	1973	93	21	22403	GBP1,ADAR,EIF2AK2,HSPD1,TRA2B,TBCA,HIST1H1C,HSP90AB1,HSPA5,SET,TRIM22,PRF1,HMGB1,ARF6,EIF3J,PMAIP1,EIF2S2,PET100,CALR,NDUFA3,MT-ND6
GO:BP	cellular metabolic process	GO:0044237	0.000643952	3.19115	10316	93	62	22403	ISG15,IFI6,GBP1,ADAR,IFI16,EIF2AK2,EIF5B,NMI,STAT1,HSPD1,CFLAR,SP100,PARP9,PARP14,PLSCR1,CCNL1,RPL22L1,TNFSF10,TRA2B,CPEB4,HIST1H1C,PSMB9,HSP90AB1,CYCS,HNRNPA2B1,CBX3,NT5C3A,IL2RG,MTDH,HSPA5,SET,IRF7,TRIM22,DRAP1,KLF6,ARID5B,CCND2,RPS26,HSP90B1,HMGB1,PSME1,GZMB,EIF3J,ISG20,CCL3,CCL4,CCL3L3,IKZF3,PMAIP1,RRBP1,EIF2S2,TOP1,GNAS,CALR,BST2,ZFP36,NDUFA3,ATF4,SOD1,MX2,MX1,MT-ND6
GO:BP	regulation of neuron death	GO:1901214	0.000670657	3.1735	314	93	8	22403	HSPD1,CPEB4,HLA-F,HSP90AB1,SET,CCL3,ATF4,SOD1
GO:BP	antigen processing and presentation of peptide antigen via MHC class I	GO:0002474	0.000675342	3.17048	96	93	5	22403	HLA-F,HLA-B,PSMB9,PSME1,CALR
GO:BP	positive regulation of protein metabolic process	GO:0051247	0.000675342	3.17048	1678	93	19	22403	IFI16,EIF2AK2,NMI,HSPD1,CFLAR,PARP9,PARP14,TNFSF10,HSP90AB1,CYCS,HSPA5,CCND2,HMGB1,PSME1,CCL3,CCL4,CCL3L3,PMAIP1,SOD1
GO:BP	response to oxygen-containing compound	GO:1901700	0.000675342	3.17048	1678	93	19	22403	STAT1,HSPD1,CFLAR,TNFSF10,TRA2B,CPEB4,HSP90AB1,CBX3,MTDH,HSPA5,HSP90B1,HMGB1,CCL3,GNAS,CALR,ZFP36,ATF4,SOD1,MT-ND6
GO:BP	regulation of T cell mediated immune response to tumor cell	GO:0002840	0.00068008	3.16744	3	93	2	22403	HSPD1,HMGB1
GO:BP	negative regulation of RNA metabolic process	GO:0051253	0.000685665	3.16389	1389	93	17	22403	IFI16,STAT1,SP100,PARP9,HIST1H1C,HNRNPA2B1,CBX3,MTDH,SET,IRF7,TRIM22,DRAP1,ARID5B,RPS26,HMGB1,CALR,ZFP36
GO:BP	regulation of cytokine-mediated signaling pathway	GO:0001959	0.000754557	3.12231	161	93	6	22403	ADAR,STAT1,PARP9,PARP14,HSP90AB1,IRF7
GO:BP	negative regulation of transcription by RNA polymerase II	GO:0000122	0.000761096	3.11856	865	93	13	22403	IFI16,STAT1,SP100,PARP9,HIST1H1C,HNRNPA2B1,MTDH,IRF7,DRAP1,ARID5B,HMGB1,CALR,ZFP36
GO:BP	cytoplasmic translation	GO:0002181	0.000761586	3.11828	99	93	5	22403	RPL22L1,CPEB4,RPS26,EIF3J,EIF2S2
GO:BP	transcription by RNA polymerase II	GO:0006366	0.000763487	3.1172	2325	93	23	22403	IFI16,NMI,STAT1,HSPD1,SP100,PARP9,PLSCR1,CCNL1,HIST1H1C,PSMB9,HNRNPA2B1,MTDH,HSPA5,IRF7,DRAP1,KLF6,ARID5B,HMGB1,PSME1,IKZF3,CALR,ZFP36,ATF4
GO:BP	leukocyte activation	GO:0045321	0.000826	3.08302	1271	93	16	22403	HSPD1,PLSCR1,HLA-F,HLA-B,HSP90AB1,KLF6,PRF1,HMGB1,IGHM,SRP14,CCL3,IKZF3,BST2,IGLL5,IGLC3,SOD1
GO:BP	positive regulation of apoptotic process	GO:0043065	0.000858381	3.06632	637	93	11	22403	HSPD1,CFLAR,TNFSF10,CYCS,IFIT2,HMGB1,GZMB,CCL3,PMAIP1,ATF4,SOD1
GO:BP	cellular response to external stimulus	GO:0071496	0.000862898	3.06404	328	93	8	22403	IFI16,EIF2AK2,CPEB4,HSPA5,HSP90B1,PMAIP1,ATF4,SOD1
GO:BP	regulation of transcription by RNA polymerase II	GO:0006357	0.000877791	3.05661	2186	93	22	22403	IFI16,STAT1,HSPD1,SP100,PARP9,PLSCR1,CCNL1,HIST1H1C,PSMB9,HNRNPA2B1,MTDH,HSPA5,IRF7,DRAP1,KLF6,ARID5B,HMGB1,PSME1,IKZF3,CALR,ZFP36,ATF4
GO:BP	cellular response to drug	GO:0035690	0.000878965	3.05603	425	93	9	22403	CFLAR,HSP90AB1,CBX3,HSPA5,HSP90B1,MT2A,GNAS,ATF4,SOD1
GO:BP	cell activation	GO:0001775	0.0008933	3.049	1424	93	17	22403	HSPD1,PLSCR1,HLA-F,HLA-B,HSP90AB1,KLF6,PRF1,HMGB1,IGHM,SRP14,CCL3,IKZF3,GNAS,BST2,IGLL5,IGLC3,SOD1
GO:BP	positive regulation of programmed cell death	GO:0043068	0.000900711	3.04541	642	93	11	22403	HSPD1,CFLAR,TNFSF10,CYCS,IFIT2,HMGB1,GZMB,CCL3,PMAIP1,ATF4,SOD1
GO:BP	organic substance metabolic process	GO:0071704	0.000927625	3.03263	10442	93	62	22403	ISG15,IFI6,GBP1,ADAR,IFI16,EIF2AK2,EIF5B,NMI,STAT1,HSPD1,CFLAR,SP100,PARP9,PARP14,PLSCR1,CCNL1,RPL22L1,TNFSF10,TRA2B,LAP3,CPEB4,HIST1H1C,PSMB9,HSP90AB1,CYCS,HNRNPA2B1,CBX3,NT5C3A,IL2RG,MTDH,HSPA5,SET,IRF7,TRIM22,DRAP1,KLF6,ARID5B,CCND2,RPS26,HSP90B1,HMGB1,PSME1,GZMB,EIF3J,ISG20,CCL3,CCL4,CCL3L3,IKZF3,PMAIP1,RRBP1,EIF2S2,TOP1,GNAS,CALR,BST2,ZFP36,APOL6,ATF4,SOD1,MX2,MX1
GO:BP	homeostasis of number of cells	GO:0048872	0.000990107	3.00432	248	93	7	22403	ISG15,ADAR,STAT1,HMGB1,PMAIP1,ZFP36,SOD1
GO:BP	regulation of response to cytokine stimulus	GO:0060759	0.000995933	3.00177	171	93	6	22403	ADAR,STAT1,PARP9,PARP14,HSP90AB1,IRF7
GO:BP	regulation of macromolecule biosynthetic process	GO:0010556	0.000996326	3.0016	3963	93	32	22403	IFI16,EIF2AK2,EIF5B,NMI,STAT1,HSPD1,CFLAR,SP100,PARP9,PLSCR1,CCNL1,CPEB4,HIST1H1C,PSMB9,HSP90AB1,HNRNPA2B1,CBX3,MTDH,HSPA5,SET,IRF7,TRIM22,DRAP1,KLF6,ARID5B,HMGB1,PSME1,GZMB,IKZF3,CALR,ZFP36,ATF4
GO:BP	negative regulation of nucleic acid-templated transcription	GO:1903507	0.00100033	2.99986	1297	93	16	22403	IFI16,STAT1,SP100,PARP9,HIST1H1C,HNRNPA2B1,CBX3,MTDH,SET,IRF7,TRIM22,DRAP1,ARID5B,HMGB1,CALR,ZFP36
GO:BP	negative regulation of RNA biosynthetic process	GO:1902679	0.00101433	2.99382	1299	93	16	22403	IFI16,STAT1,SP100,PARP9,HIST1H1C,HNRNPA2B1,CBX3,MTDH,SET,IRF7,TRIM22,DRAP1,ARID5B,HMGB1,CALR,ZFP36
GO:BP	response to tumor cell	GO:0002347	0.00106275	2.97357	21	93	3	22403	HSPD1,PRF1,HMGB1
GO:BP	metabolic process	GO:0008152	0.00106275	2.97357	10987	93	64	22403	ISG15,IFI6,GBP1,ADAR,IFI16,EIF2AK2,EIF5B,NMI,STAT1,HSPD1,CFLAR,SP100,PARP9,PARP14,PLSCR1,CCNL1,RPL22L1,TNFSF10,TRA2B,LAP3,CPEB4,HIST1H1C,PSMB9,HSP90AB1,CYCS,HNRNPA2B1,CBX3,NT5C3A,IL2RG,MTDH,HSPA5,SET,IRF7,TRIM22,DRAP1,KLF6,ARID5B,CCND2,RPS26,HSP90B1,HMGB1,PSME1,GZMB,EIF3J,ISG20,CCL3,CCL4,CCL3L3,IKZF3,PMAIP1,RRBP1,EIF2S2,TOP1,GNAS,CALR,BST2,ZFP36,NDUFA3,APOL6,ATF4,SOD1,MX2,MX1,MT-ND6
GO:BP	negative regulation of cell killing	GO:0031342	0.00106275	2.97357	21	93	3	22403	HLA-F,HLA-B,HSP90AB1
GO:BP	regulation of immune effector process	GO:0002697	0.00106996	2.97063	439	93	9	22403	IGKV3-11,STAT1,HSPD1,PARP9,HLA-F,HLA-B,HMGB1,BST2,IGLC3
GO:BP	cellular component organization or biogenesis	GO:0071840	0.00108673	2.96388	6386	93	44	22403	IFI6,GBP1,ADAR,EIF2AK2,HSPD1,CFLAR,SP100,PLSCR1,TNFSF10,TRA2B,TBCA,HIST1H1C,HSP90AB1,CYCS,HNRNPA2B1,CBX3,SAMD9,MTDH,HSPA5,SET,TRIM22,PRF1,IFIT2,HSP90B1,HMGB1,GZMB,ARF6,IGHM,EIF3J,ISG20,CCL3,PMAIP1,EIF2S2,TOP1,PET100,CALR,BST2,NDUFA3,IGLL5,IGLC3,SOD1,MX2,MX1,MT-ND6
GO:BP	regulation of biosynthetic process	GO:0009889	0.00110712	2.9558	4180	93	33	22403	IFI16,EIF2AK2,EIF5B,NMI,STAT1,HSPD1,CFLAR,SP100,PARP9,PLSCR1,CCNL1,CPEB4,HIST1H1C,PSMB9,HSP90AB1,HNRNPA2B1,CBX3,MTDH,HSPA5,SET,IRF7,TRIM22,DRAP1,KLF6,ARID5B,HMGB1,PSME1,GZMB,IKZF3,CALR,ZFP36,ATF4,SOD1
GO:BP	regulation of extrinsic apoptotic signaling pathway via death domain receptors	GO:1902041	0.00118702	2.92554	58	93	4	22403	CFLAR,SP100,TNFSF10,PMAIP1
GO:BP	response to cocaine	GO:0042220	0.00118702	2.92554	58	93	4	22403	HSPD1,HSP90AB1,HSPA5,MT-ND6
GO:BP	T cell mediated immune response to tumor cell	GO:0002424	0.00120939	2.91743	4	93	2	22403	HSPD1,HMGB1
GO:BP	cellular component organization	GO:0016043	0.00121465	2.91555	6208	93	43	22403	IFI6,GBP1,ADAR,EIF2AK2,HSPD1,CFLAR,SP100,PLSCR1,TNFSF10,TRA2B,TBCA,HIST1H1C,HSP90AB1,CYCS,HNRNPA2B1,CBX3,SAMD9,MTDH,HSPA5,SET,TRIM22,PRF1,IFIT2,HSP90B1,HMGB1,GZMB,ARF6,IGHM,EIF3J,CCL3,PMAIP1,EIF2S2,TOP1,PET100,CALR,BST2,NDUFA3,IGLL5,IGLC3,SOD1,MX2,MX1,MT-ND6
GO:BP	positive regulation of proteolysis	GO:0045862	0.00121659	2.91486	349	93	8	22403	IFI16,HSPD1,CFLAR,TNFSF10,CYCS,HMGB1,PSME1,PMAIP1
GO:BP	cellular response to interleukin-1	GO:0071347	0.00124229	2.90578	180	93	6	22403	GBP1,PSMB9,PSME1,CCL3,CCL4,CCL3L3
GO:BP	primary metabolic process	GO:0044238	0.00125362	2.90183	10063	93	60	22403	ISG15,IFI6,GBP1,ADAR,IFI16,EIF2AK2,EIF5B,NMI,STAT1,HSPD1,CFLAR,SP100,PARP9,PARP14,PLSCR1,CCNL1,RPL22L1,TNFSF10,TRA2B,LAP3,CPEB4,HIST1H1C,PSMB9,HSP90AB1,CYCS,HNRNPA2B1,CBX3,NT5C3A,IL2RG,MTDH,HSPA5,SET,IRF7,TRIM22,DRAP1,KLF6,ARID5B,CCND2,RPS26,HSP90B1,HMGB1,PSME1,GZMB,EIF3J,ISG20,CCL3,CCL4,CCL3L3,IKZF3,PMAIP1,RRBP1,EIF2S2,TOP1,GNAS,CALR,BST2,ZFP36,APOL6,ATF4,SOD1
GO:BP	regulation of cellular macromolecule biosynthetic process	GO:2000112	0.00125362	2.90183	3835	93	31	22403	IFI16,EIF2AK2,EIF5B,STAT1,HSPD1,CFLAR,SP100,PARP9,PLSCR1,CCNL1,CPEB4,HIST1H1C,PSMB9,HSP90AB1,HNRNPA2B1,CBX3,MTDH,HSPA5,SET,IRF7,TRIM22,DRAP1,KLF6,ARID5B,HMGB1,PSME1,GZMB,IKZF3,CALR,ZFP36,ATF4
GO:BP	negative regulation of nucleobase-containing compound metabolic process	GO:0045934	0.00129766	2.88684	1479	93	17	22403	IFI16,STAT1,SP100,PARP9,HIST1H1C,HNRNPA2B1,CBX3,MTDH,SET,IRF7,TRIM22,DRAP1,ARID5B,RPS26,HMGB1,CALR,ZFP36
GO:BP	immune response-activating cell surface receptor signaling pathway	GO:0002429	0.00133721	2.8738	455	93	9	22403	GBP1,IGKV3-11,PLSCR1,PSMB9,HSP90AB1,PSME1,IGHM,IGLL5,IGLC3
GO:BP	regulation of multicellular organismal process	GO:0051239	0.00135591	2.86777	3124	93	27	22403	ISG15,GBP1,IFI16,EIF2AK2,NMI,STAT1,HSPD1,CFLAR,SP100,HLA-F,HLA-B,PSMB9,HSP90AB1,MTDH,HSPA5,IRF7,HMGB1,PSME1,ARF6,CCL3,IKZF3,GNAS,CALR,BST2,ZFP36,ATF4,SOD1
GO:BP	response to decreased oxygen levels	GO:0036293	0.0014105	2.85063	358	93	8	22403	HSPD1,CFLAR,CPEB4,PSMB9,HSP90B1,PSME1,PMAIP1,ATF4
GO:BP	regulation of leukocyte activation	GO:0002694	0.00143951	2.84179	569	93	10	22403	HSPD1,PLSCR1,HLA-F,HMGB1,IGHM,CCL3,IKZF3,IGLL5,IGLC3,SOD1
GO:BP	amide biosynthetic process	GO:0043604	0.00146923	2.83291	809	93	12	22403	EIF2AK2,EIF5B,RPL22L1,CPEB4,RPS26,GZMB,EIF3J,RRBP1,EIF2S2,CALR,ZFP36,ATF4
GO:BP	establishment of protein localization to organelle	GO:0072594	0.001491	2.82652	572	93	10	22403	HSPD1,SEC62,HSP90AB1,HSPA5,RPS26,GZMB,SRP14,PMAIP1,MX2,MX1
GO:BP	negative regulation of response to external stimulus	GO:0032102	0.0015863	2.79962	365	93	8	22403	ADAR,IFI16,NMI,PARP14,HLA-F,HLA-B,ZFP36,SOD1
GO:BP	positive regulation of cell death	GO:0010942	0.00159279	2.79784	694	93	11	22403	HSPD1,CFLAR,TNFSF10,CYCS,IFIT2,HMGB1,GZMB,CCL3,PMAIP1,ATF4,SOD1
GO:BP	response to ammonium ion	GO:0060359	0.00159389	2.79754	190	93	6	22403	HSPD1,HSP90AB1,HSPA5,GNAS,ATF4,MT-ND6
GO:BP	regulation of RNA metabolic process	GO:0051252	0.00161497	2.79183	3709	93	30	22403	IFI16,EIF2AK2,NMI,STAT1,HSPD1,CFLAR,SP100,PARP9,PLSCR1,CCNL1,TRA2B,HIST1H1C,PSMB9,HNRNPA2B1,CBX3,MTDH,HSPA5,SET,IRF7,TRIM22,DRAP1,KLF6,ARID5B,RPS26,HMGB1,PSME1,IKZF3,CALR,ZFP36,ATF4
GO:BP	regulation of protein modification process	GO:0031399	0.00161588	2.79159	1817	93	19	22403	ISG15,GBP1,ADAR,EIF2AK2,NMI,CFLAR,PARP9,PARP14,CCNL1,HSP90AB1,HSPA5,SET,CCND2,HSP90B1,HMGB1,CCL3,CCL4,CCL3L3,SOD1
GO:BP	regulation of leukocyte differentiation	GO:1902105	0.00161913	2.79072	274	93	7	22403	HLA-B,IRF7,HMGB1,CCL3,IKZF3,GNAS,SOD1
GO:BP	regulation of viral transcription	GO:0046782	0.00161913	2.79072	64	93	4	22403	IFITM3,CCL3,CCL4,ZFP36
GO:BP	regulation of cell differentiation	GO:0045595	0.00164432	2.78401	1821	93	19	22403	ISG15,GBP1,EIF2AK2,STAT1,CFLAR,HLA-B,PSMB9,HSP90AB1,HSPA5,IRF7,HMGB1,PSME1,ARF6,CCL3,IKZF3,GNAS,CALR,ZFP36,SOD1
GO:BP	localization	GO:0051179	0.00169324	2.77128	6524	93	44	22403	ISG15,GBP1,IGKV3-11,HSPD1,SP100,PARP9,PLSCR1,SEC62,HLA-F,HLA-B,PSMB9,HSP90AB1,HNRNPA2B1,SAMD9,IL2RG,HSPA5,TRIM22,ARID5B,PRF1,RPS26,HSP90B1,HMGB1,PSME1,GZMB,ARF6,IGHM,SRP14,CCL3,CCL4,CCL3L3,PMAIP1,RRBP1,EIF2S2,GNAS,CALR,BST2,ZFP36,IGLL5,IGLC3,APOL6,ATF4,SOD1,MX2,MX1
GO:BP	establishment of protein localization	GO:0045184	0.00170266	2.76887	2147	93	21	22403	ISG15,GBP1,HSPD1,SP100,SEC62,HSP90AB1,HNRNPA2B1,HSPA5,RPS26,HSP90B1,HMGB1,GZMB,ARF6,SRP14,CCL3,PMAIP1,RRBP1,GNAS,CALR,MX2,MX1
GO:BP	regulation of cellular biosynthetic process	GO:0031326	0.001706	2.76802	4102	93	32	22403	IFI16,EIF2AK2,EIF5B,NMI,STAT1,HSPD1,CFLAR,SP100,PARP9,PLSCR1,CCNL1,CPEB4,HIST1H1C,PSMB9,HSP90AB1,HNRNPA2B1,CBX3,MTDH,HSPA5,SET,IRF7,TRIM22,DRAP1,KLF6,ARID5B,HMGB1,PSME1,GZMB,IKZF3,CALR,ZFP36,ATF4
GO:BP	endoplasmic reticulum unfolded protein response	GO:0030968	0.00176137	2.75415	123	93	5	22403	EIF2AK2,HSPA5,HSP90B1,CALR,ATF4
GO:BP	translational initiation	GO:0006413	0.00176889	2.7523	195	93	6	22403	EIF2AK2,EIF5B,RPS26,EIF3J,EIF2S2,ATF4
GO:BP	monocyte chemotaxis	GO:0002548	0.00177297	2.7513	66	93	4	22403	HMGB1,CCL3,CCL4,CCL3L3
GO:BP	negative regulation of transcription, DNA-templated	GO:0045892	0.00194315	2.71149	1246	93	15	22403	IFI16,STAT1,SP100,PARP9,HIST1H1C,HNRNPA2B1,CBX3,MTDH,SET,IRF7,DRAP1,ARID5B,HMGB1,CALR,ZFP36
GO:BP	regulation of nucleobase-containing compound metabolic process	GO:0019219	0.00197245	2.70499	3947	93	31	22403	IFI16,EIF2AK2,NMI,STAT1,HSPD1,CFLAR,SP100,PARP9,PLSCR1,CCNL1,TRA2B,HIST1H1C,PSMB9,HSP90AB1,HNRNPA2B1,CBX3,MTDH,HSPA5,SET,IRF7,TRIM22,DRAP1,KLF6,ARID5B,RPS26,HMGB1,PSME1,IKZF3,CALR,ZFP36,ATF4
GO:BP	response to oxygen levels	GO:0070482	0.00203906	2.69057	382	93	8	22403	HSPD1,CFLAR,CPEB4,PSMB9,HSP90B1,PSME1,PMAIP1,ATF4
GO:BP	immune response-regulating cell surface receptor signaling pathway	GO:0002768	0.00207197	2.68362	488	93	9	22403	GBP1,IGKV3-11,PLSCR1,PSMB9,HSP90AB1,PSME1,IGHM,IGLL5,IGLC3
GO:BP	positive regulation of transport	GO:0051050	0.00212219	2.67322	980	93	13	22403	HSPD1,HLA-F,HSP90AB1,IL2RG,HMGB1,GZMB,ARF6,CCL3,CCL4,PMAIP1,CALR,ATF4,SOD1
GO:BP	response to interleukin-1	GO:0070555	0.00219448	2.65867	204	93	6	22403	GBP1,PSMB9,PSME1,CCL3,CCL4,CCL3L3
GO:BP	phosphorylation	GO:0016310	0.00219448	2.65867	2359	93	22	22403	GBP1,ADAR,EIF2AK2,CFLAR,PARP9,PARP14,CCNL1,PSMB9,HSP90AB1,CYCS,IL2RG,CCND2,HMGB1,PSME1,CCL3,CCL4,CCL3L3,TOP1,ZFP36,NDUFA3,SOD1,MT-ND6
GO:BP	regulation of cell activation	GO:0050865	0.00222194	2.65327	607	93	10	22403	HSPD1,PLSCR1,HLA-F,HMGB1,IGHM,CCL3,IKZF3,IGLL5,IGLC3,SOD1
GO:BP	regulation of multicellular organismal development	GO:2000026	0.00223332	2.65105	2033	93	20	22403	ISG15,EIF2AK2,STAT1,CFLAR,SP100,HLA-B,PSMB9,MTDH,HSPA5,IRF7,HMGB1,PSME1,ARF6,CCL3,IKZF3,GNAS,CALR,ZFP36,ATF4,SOD1
GO:BP	lymphocyte activation	GO:0046649	0.00230498	2.63733	731	93	11	22403	HSPD1,HLA-F,KLF6,PRF1,HMGB1,IGHM,IKZF3,BST2,IGLL5,IGLC3,SOD1
GO:BP	response to xenobiotic stimulus	GO:0009410	0.00238468	2.62257	295	93	7	22403	HSPD1,CFLAR,HSP90AB1,CBX3,HSPA5,SOD1,MT-ND6
GO:BP	nucleic acid metabolic process	GO:0090304	0.00239234	2.62118	4973	93	36	22403	ISG15,ADAR,IFI16,EIF2AK2,NMI,STAT1,HSPD1,CFLAR,SP100,PARP9,PLSCR1,CCNL1,TRA2B,HIST1H1C,PSMB9,HSP90AB1,HNRNPA2B1,CBX3,MTDH,HSPA5,SET,IRF7,TRIM22,DRAP1,KLF6,ARID5B,RPS26,HMGB1,PSME1,ISG20,IKZF3,TOP1,GNAS,CALR,ZFP36,ATF4
GO:BP	cellular response to decreased oxygen levels	GO:0036294	0.00239234	2.62118	208	93	6	22403	CFLAR,CPEB4,PSMB9,PSME1,PMAIP1,ATF4
GO:BP	regulation of nucleic acid-templated transcription	GO:1903506	0.00255857	2.592	3450	93	28	22403	IFI16,EIF2AK2,NMI,STAT1,HSPD1,CFLAR,SP100,PARP9,PLSCR1,CCNL1,HIST1H1C,PSMB9,HNRNPA2B1,CBX3,MTDH,HSPA5,SET,IRF7,TRIM22,DRAP1,KLF6,ARID5B,HMGB1,PSME1,IKZF3,CALR,ZFP36,ATF4
GO:BP	positive regulation of natural killer cell chemotaxis	GO:2000503	0.00257311	2.58954	6	93	2	22403	CCL3,CCL4
GO:BP	posttranslational protein targeting to membrane, translocation	GO:0031204	0.00257311	2.58954	6	93	2	22403	SEC62,HSPA5
GO:BP	regulation of RNA biosynthetic process	GO:2001141	0.00259537	2.5858	3455	93	28	22403	IFI16,EIF2AK2,NMI,STAT1,HSPD1,CFLAR,SP100,PARP9,PLSCR1,CCNL1,HIST1H1C,PSMB9,HNRNPA2B1,CBX3,MTDH,HSPA5,SET,IRF7,TRIM22,DRAP1,KLF6,ARID5B,HMGB1,PSME1,IKZF3,CALR,ZFP36,ATF4
GO:BP	protein folding	GO:0006457	0.00273248	2.56344	214	93	6	22403	HSPD1,TBCA,HSP90AB1,HSPA5,HSP90B1,CALR
GO:BP	activation of innate immune response	GO:0002218	0.00278264	2.55554	304	93	7	22403	IFI16,HSPD1,PSMB9,IRF7,HSP90B1,HMGB1,PSME1
GO:BP	immunoglobulin mediated immune response	GO:0016064	0.00278264	2.55554	215	93	6	22403	IGKV3-11,HSPD1,IRF7,IGHM,IGLL5,IGLC3
GO:BP	response to organophosphorus	GO:0046683	0.00286955	2.54219	139	93	5	22403	STAT1,HSPD1,HSPA5,HSP90B1,SOD1
GO:BP	cellular response to inorganic substance	GO:0071241	0.00290442	2.53694	217	93	6	22403	CFLAR,HSPA5,MT2A,CALR,ATF4,SOD1
GO:BP	B cell mediated immunity	GO:0019724	0.00296677	2.52772	218	93	6	22403	IGKV3-11,HSPD1,IRF7,IGHM,IGLL5,IGLC3
GO:BP	B cell activation	GO:0042113	0.00302105	2.51984	309	93	7	22403	HSPD1,KLF6,IGHM,IKZF3,BST2,IGLL5,IGLC3
GO:BP	regulation of intracellular signal transduction	GO:1902531	0.00302354	2.51948	1766	93	18	22403	GBP1,EIF2AK2,STAT1,CFLAR,TNFSF10,HSP90AB1,MTDH,TRIM22,HMGB1,ARF6,CCL3,CCL4,CCL3L3,PMAIP1,GNAS,CALR,BST2,SOD1
GO:BP	leukocyte differentiation	GO:0002521	0.00310254	2.50828	521	93	9	22403	IFI16,HLA-B,IRF7,KLF6,HMGB1,CCL3,IKZF3,GNAS,SOD1
GO:BP	cellular response to unfolded protein	GO:0034620	0.00310254	2.50828	142	93	5	22403	EIF2AK2,HSPA5,HSP90B1,CALR,ATF4
GO:BP	cellular biosynthetic process	GO:0044249	0.00310254	2.50828	5869	93	40	22403	ISG15,IFI16,EIF2AK2,EIF5B,NMI,STAT1,HSPD1,CFLAR,SP100,PARP9,PLSCR1,CCNL1,RPL22L1,CPEB4,HIST1H1C,PSMB9,HSP90AB1,HNRNPA2B1,CBX3,MTDH,HSPA5,SET,IRF7,TRIM22,DRAP1,KLF6,ARID5B,RPS26,HMGB1,PSME1,GZMB,EIF3J,IKZF3,RRBP1,EIF2S2,TOP1,CALR,ZFP36,ATF4,SOD1
GO:BP	protein phosphorylation	GO:0006468	0.00310887	2.5074	1932	93	19	22403	GBP1,ADAR,EIF2AK2,CFLAR,PARP9,PARP14,CCNL1,PSMB9,HSP90AB1,IL2RG,CCND2,HMGB1,PSME1,CCL3,CCL4,CCL3L3,TOP1,ZFP36,SOD1
GO:BP	MAPK cascade	GO:0000165	0.00319154	2.496	896	93	12	22403	GBP1,EIF2AK2,CFLAR,PSMB9,IL2RG,HMGB1,PSME1,CCL3,CCL4,CCL3L3,ZFP36,SOD1
GO:BP	response to reactive oxygen species	GO:0000302	0.00319154	2.496	222	93	6	22403	STAT1,HSPD1,CFLAR,TRA2B,SOD1,MT-ND6
GO:BP	receptor-mediated endocytosis	GO:0006898	0.00324118	2.4893	314	93	7	22403	IGKV3-11,HSP90B1,ARF6,CALR,IGLC3,MX2,MX1
GO:BP	cellular response to oxygen-containing compound	GO:1901701	0.00333089	2.47744	1178	93	14	22403	STAT1,CFLAR,TRA2B,CPEB4,CBX3,MTDH,HSPA5,HSP90B1,HMGB1,CCL3,GNAS,ZFP36,ATF4,SOD1
GO:BP	macromolecule localization	GO:0033036	0.0033466	2.4754	3152	93	26	22403	ISG15,GBP1,HSPD1,SP100,PARP9,PLSCR1,SEC62,HSP90AB1,HNRNPA2B1,HSPA5,TRIM22,RPS26,HSP90B1,HMGB1,GZMB,ARF6,SRP14,CCL3,PMAIP1,RRBP1,GNAS,CALR,ZFP36,APOL6,MX2,MX1
GO:BP	myeloid cell differentiation	GO:0030099	0.00335067	2.47487	418	93	8	22403	ISG15,ADAR,IFI16,STAT1,IRF7,CCL3,GNAS,ZFP36
GO:BP	cellular response to oxygen levels	GO:0071453	0.00335419	2.47441	225	93	6	22403	CFLAR,CPEB4,PSMB9,PSME1,PMAIP1,ATF4
GO:BP	interleukin-4-mediated signaling pathway	GO:0035771	0.00335419	2.47441	7	93	2	22403	PARP14,IL2RG
GO:BP	response to ATP	GO:0033198	0.00356995	2.44734	34	93	3	22403	HSPD1,HSP90B1,SOD1
GO:BP	response to anesthetic	GO:0072347	0.00358239	2.44583	82	93	4	22403	HSPD1,HSP90AB1,HSPA5,MT-ND6
GO:BP	signal transduction by protein phosphorylation	GO:0023014	0.00367211	2.43508	913	93	12	22403	GBP1,EIF2AK2,CFLAR,PSMB9,IL2RG,HMGB1,PSME1,CCL3,CCL4,CCL3L3,ZFP36,SOD1
GO:BP	negative regulation of neuron apoptotic process	GO:0043524	0.00370081	2.4317	149	93	5	22403	HSPD1,CPEB4,HSP90AB1,SET,SOD1
GO:BP	transcription, DNA-templated	GO:0006351	0.00382485	2.41739	3553	93	28	22403	IFI16,EIF2AK2,NMI,STAT1,HSPD1,CFLAR,SP100,PARP9,PLSCR1,CCNL1,HIST1H1C,PSMB9,HNRNPA2B1,CBX3,MTDH,HSPA5,SET,IRF7,TRIM22,DRAP1,KLF6,ARID5B,HMGB1,PSME1,IKZF3,CALR,ZFP36,ATF4
GO:BP	regulation of type I interferon-mediated signaling pathway	GO:0060338	0.00383172	2.41661	35	93	3	22403	ADAR,HSP90AB1,IRF7
GO:BP	extrinsic apoptotic signaling pathway via death domain receptors	GO:0008625	0.0038607	2.41333	84	93	4	22403	CFLAR,SP100,TNFSF10,PMAIP1
GO:BP	adaptive immune response	GO:0002250	0.0038607	2.41333	661	93	10	22403	IGKV3-11,HSPD1,HLA-F,HLA-B,IRF7,PRF1,HMGB1,IGHM,IGLL5,IGLC3
GO:BP	phosphate-containing compound metabolic process	GO:0006796	0.00406736	2.39069	3199	93	26	22403	GBP1,ADAR,EIF2AK2,CFLAR,PARP9,PARP14,PLSCR1,CCNL1,PSMB9,HSP90AB1,CYCS,NT5C3A,IL2RG,SET,CCND2,HSP90B1,HMGB1,PSME1,CCL3,CCL4,CCL3L3,TOP1,ZFP36,NDUFA3,SOD1,MT-ND6
GO:BP	antigen processing and presentation of exogenous peptide antigen via MHC class I, TAP-independent	GO:0002480	0.00416217	2.38068	8	93	2	22403	HLA-F,HLA-B
GO:BP	response to interleukin-21	GO:0098756	0.00416217	2.38068	8	93	2	22403	STAT1,IL2RG
GO:BP	cellular response to interleukin-21	GO:0098757	0.00416217	2.38068	8	93	2	22403	STAT1,IL2RG
GO:BP	interleukin-21-mediated signaling pathway	GO:0038114	0.00416217	2.38068	8	93	2	22403	STAT1,IL2RG
GO:BP	cellular amide metabolic process	GO:0043603	0.00416217	2.38068	1070	93	13	22403	EIF2AK2,EIF5B,RPL22L1,CPEB4,RPS26,GZMB,EIF3J,RRBP1,EIF2S2,CALR,ZFP36,ATF4,SOD1
GO:BP	response to oxidative stress	GO:0006979	0.00416217	2.38068	436	93	8	22403	STAT1,HSPD1,CFLAR,TRA2B,CYCS,ATF4,SOD1,MT-ND6
GO:BP	regulation of I-kappaB kinase/NF-kappaB signaling	GO:0043122	0.00416217	2.38068	237	93	6	22403	STAT1,CFLAR,TNFSF10,MTDH,TRIM22,BST2
GO:BP	regulation of transcription, DNA-templated	GO:0006355	0.00416217	2.38068	3394	93	27	22403	IFI16,EIF2AK2,STAT1,HSPD1,CFLAR,SP100,PARP9,PLSCR1,CCNL1,HIST1H1C,PSMB9,HNRNPA2B1,CBX3,MTDH,HSPA5,SET,IRF7,TRIM22,DRAP1,KLF6,ARID5B,HMGB1,PSME1,IKZF3,CALR,ZFP36,ATF4
GO:BP	regulation of cell killing	GO:0031341	0.00416217	2.38068	86	93	4	22403	HLA-F,HLA-B,HSP90AB1,PRF1
GO:BP	response to purine-containing compound	GO:0014074	0.00416217	2.38068	154	93	5	22403	STAT1,HSPD1,HSPA5,HSP90B1,SOD1
GO:BP	organic substance biosynthetic process	GO:1901576	0.00416217	2.38068	5964	93	40	22403	ISG15,IFI16,EIF2AK2,EIF5B,NMI,STAT1,HSPD1,CFLAR,SP100,PARP9,PLSCR1,CCNL1,RPL22L1,CPEB4,HIST1H1C,PSMB9,HSP90AB1,HNRNPA2B1,CBX3,MTDH,HSPA5,SET,IRF7,TRIM22,DRAP1,KLF6,ARID5B,RPS26,HMGB1,PSME1,GZMB,EIF3J,IKZF3,RRBP1,EIF2S2,TOP1,CALR,ZFP36,ATF4,SOD1
GO:BP	regulation of natural killer cell chemotaxis	GO:2000501	0.00416217	2.38068	8	93	2	22403	CCL3,CCL4
GO:BP	synaptic vesicle budding from presynaptic endocytic zone membrane	GO:0016185	0.00416217	2.38068	8	93	2	22403	MX2,MX1
GO:BP	regulation of extrinsic apoptotic signaling pathway	GO:2001236	0.00418166	2.37865	155	93	5	22403	IFI6,CFLAR,SP100,TNFSF10,PMAIP1
GO:BP	positive regulation of leukocyte chemotaxis	GO:0002690	0.00419378	2.37739	87	93	4	22403	HMGB1,CCL3,CCL4,CALR
GO:BP	response to inorganic substance	GO:0010035	0.00433608	2.3629	554	93	9	22403	STAT1,HSPD1,CFLAR,HSPA5,MT2A,CALR,ATF4,SOD1,MT-ND6
GO:BP	phosphorus metabolic process	GO:0006793	0.00438336	2.35819	3225	93	26	22403	GBP1,ADAR,EIF2AK2,CFLAR,PARP9,PARP14,PLSCR1,CCNL1,PSMB9,HSP90AB1,CYCS,NT5C3A,IL2RG,SET,CCND2,HSP90B1,HMGB1,PSME1,CCL3,CCL4,CCL3L3,TOP1,ZFP36,NDUFA3,SOD1,MT-ND6
GO:BP	nucleic acid-templated transcription	GO:0097659	0.00440418	2.35614	3598	93	28	22403	IFI16,EIF2AK2,NMI,STAT1,HSPD1,CFLAR,SP100,PARP9,PLSCR1,CCNL1,HIST1H1C,PSMB9,HNRNPA2B1,CBX3,MTDH,HSPA5,SET,IRF7,TRIM22,DRAP1,KLF6,ARID5B,HMGB1,PSME1,IKZF3,CALR,ZFP36,ATF4
GO:BP	regulation of transport	GO:0051049	0.00451614	2.34523	1845	93	18	22403	GBP1,HSPD1,SP100,HLA-F,HSP90AB1,IL2RG,HMGB1,GZMB,ARF6,CCL3,CCL4,PMAIP1,GNAS,CALR,BST2,ATF4,SOD1,MX2
GO:BP	RNA biosynthetic process	GO:0032774	0.00464563	2.33296	3611	93	28	22403	IFI16,EIF2AK2,NMI,STAT1,HSPD1,CFLAR,SP100,PARP9,PLSCR1,CCNL1,HIST1H1C,PSMB9,HNRNPA2B1,CBX3,MTDH,HSPA5,SET,IRF7,TRIM22,DRAP1,KLF6,ARID5B,HMGB1,PSME1,IKZF3,CALR,ZFP36,ATF4
GO:BP	positive regulation of nucleobase-containing compound metabolic process	GO:0045935	0.00484874	2.31437	1857	93	18	22403	IFI16,STAT1,SP100,PARP9,PLSCR1,TRA2B,HIST1H1C,HSP90AB1,HNRNPA2B1,MTDH,HSPA5,IRF7,KLF6,ARID5B,HMGB1,IKZF3,ZFP36,ATF4
GO:BP	cellular response to topologically incorrect protein	GO:0035967	0.00485478	2.31383	161	93	5	22403	EIF2AK2,HSPA5,HSP90B1,CALR,ATF4
GO:BP	cellular component assembly	GO:0022607	0.00485596	2.31372	2887	93	24	22403	GBP1,ADAR,EIF2AK2,HSPD1,CFLAR,TRA2B,TBCA,HIST1H1C,HSP90AB1,MTDH,HSPA5,SET,TRIM22,PRF1,HSP90B1,HMGB1,ARF6,EIF3J,PMAIP1,EIF2S2,PET100,CALR,NDUFA3,MT-ND6
GO:BP	regulation of phagocytosis	GO:0050764	0.00485596	2.31372	91	93	4	22403	IL2RG,HMGB1,CALR,SOD1
GO:BP	cell killing	GO:0001906	0.00494985	2.30541	162	93	5	22403	HLA-F,HLA-B,HSP90AB1,PRF1,GZMB
GO:BP	mononuclear cell migration	GO:0071674	0.00501772	2.29949	92	93	4	22403	HMGB1,CCL3,CCL4,CCL3L3
GO:BP	DNA topological change	GO:0006265	0.00509292	2.29303	9	93	2	22403	HMGB1,TOP1
GO:BP	interleukin-9-mediated signaling pathway	GO:0038113	0.00509292	2.29303	9	93	2	22403	STAT1,IL2RG
GO:BP	cellular response to interleukin-9	GO:0071355	0.00509292	2.29303	9	93	2	22403	STAT1,IL2RG
GO:BP	biosynthetic process	GO:0009058	0.0052509	2.27977	6052	93	40	22403	ISG15,IFI16,EIF2AK2,EIF5B,NMI,STAT1,HSPD1,CFLAR,SP100,PARP9,PLSCR1,CCNL1,RPL22L1,CPEB4,HIST1H1C,PSMB9,HSP90AB1,HNRNPA2B1,CBX3,MTDH,HSPA5,SET,IRF7,TRIM22,DRAP1,KLF6,ARID5B,RPS26,HMGB1,PSME1,GZMB,EIF3J,IKZF3,RRBP1,EIF2S2,TOP1,CALR,ZFP36,ATF4,SOD1
GO:BP	protein transport	GO:0015031	0.0052509	2.27977	2039	93	19	22403	ISG15,GBP1,HSPD1,SP100,SEC62,HSP90AB1,HNRNPA2B1,HSPA5,RPS26,HSP90B1,HMGB1,ARF6,SRP14,CCL3,RRBP1,GNAS,CALR,MX2,MX1
GO:BP	regulation of myeloid cell differentiation	GO:0045637	0.00539087	2.26834	252	93	6	22403	ISG15,STAT1,IRF7,CCL3,GNAS,ZFP36
GO:BP	T cell mediated immunity	GO:0002456	0.00553623	2.25679	95	93	4	22403	HSPD1,HLA-F,PRF1,HMGB1
GO:BP	NIK/NF-kappaB signaling	GO:0038061	0.00553623	2.25679	167	93	5	22403	EIF2AK2,PSMB9,HMGB1,PSME1,CALR
GO:BP	nucleobase-containing compound biosynthetic process	GO:0034654	0.00568612	2.24518	4049	93	30	22403	ISG15,IFI16,EIF2AK2,NMI,STAT1,HSPD1,CFLAR,SP100,PARP9,PLSCR1,CCNL1,HIST1H1C,PSMB9,HSP90AB1,HNRNPA2B1,CBX3,MTDH,HSPA5,SET,IRF7,TRIM22,DRAP1,KLF6,ARID5B,HMGB1,PSME1,IKZF3,CALR,ZFP36,ATF4
GO:BP	membrane organization	GO:0061024	0.00569439	2.24455	836	93	11	22403	PLSCR1,SAMD9,GZMB,IGHM,PMAIP1,CALR,IGLL5,IGLC3,SOD1,MX2,MX1
GO:BP	homeostatic process	GO:0042592	0.00570077	2.24407	1890	93	18	22403	ISG15,IFI6,ADAR,STAT1,SP100,TRA2B,HSP90AB1,HNRNPA2B1,HSP90B1,HMGB1,MT2A,CCL3,PMAIP1,GNAS,CALR,ZFP36,ATF4,SOD1
GO:BP	positive regulation of multicellular organismal process	GO:0051240	0.00584677	2.23308	1732	93	17	22403	ISG15,IFI16,EIF2AK2,STAT1,HSPD1,CFLAR,HLA-F,MTDH,HSPA5,IRF7,HMGB1,ARF6,CCL3,GNAS,CALR,ATF4,SOD1
GO:BP	regulation of developmental process	GO:0050793	0.00584677	2.23308	2576	93	22	22403	ISG15,GBP1,EIF2AK2,STAT1,CFLAR,SP100,HLA-B,PSMB9,HSP90AB1,MTDH,HSPA5,IRF7,HMGB1,PSME1,ARF6,CCL3,IKZF3,GNAS,CALR,ZFP36,ATF4,SOD1
GO:BP	cellular component biogenesis	GO:0044085	0.005919	2.22775	3118	93	25	22403	GBP1,ADAR,EIF2AK2,HSPD1,CFLAR,TRA2B,TBCA,HIST1H1C,HSP90AB1,MTDH,HSPA5,SET,TRIM22,PRF1,HSP90B1,HMGB1,ARF6,EIF3J,ISG20,PMAIP1,EIF2S2,PET100,CALR,NDUFA3,MT-ND6
GO:BP	nucleobase-containing compound metabolic process	GO:0006139	0.00602404	2.22011	5471	93	37	22403	ISG15,ADAR,IFI16,EIF2AK2,NMI,STAT1,HSPD1,CFLAR,SP100,PARP9,PLSCR1,CCNL1,TRA2B,HIST1H1C,PSMB9,HSP90AB1,HNRNPA2B1,CBX3,NT5C3A,MTDH,HSPA5,SET,IRF7,TRIM22,DRAP1,KLF6,ARID5B,RPS26,HMGB1,PSME1,ISG20,IKZF3,TOP1,GNAS,CALR,ZFP36,ATF4
GO:BP	response to interleukin-9	GO:0071104	0.00607043	2.21678	10	93	2	22403	STAT1,IL2RG
GO:BP	regulation of translation	GO:0006417	0.00607043	2.21678	359	93	7	22403	EIF2AK2,EIF5B,CPEB4,GZMB,CALR,ZFP36,ATF4
GO:BP	natural killer cell chemotaxis	GO:0035747	0.00607043	2.21678	10	93	2	22403	CCL3,CCL4
GO:BP	response to nitrogen compound	GO:1901698	0.00607043	2.21678	1126	93	13	22403	STAT1,HSPD1,CFLAR,TNFSF10,CPEB4,HSP90AB1,HSPA5,HSP90B1,PMAIP1,GNAS,ATF4,SOD1,MT-ND6
GO:BP	organic cyclic compound biosynthetic process	GO:1901362	0.00607043	2.21678	4267	93	31	22403	ISG15,IFI16,EIF2AK2,NMI,STAT1,HSPD1,CFLAR,SP100,PARP9,PLSCR1,CCNL1,HIST1H1C,PSMB9,HSP90AB1,HNRNPA2B1,CBX3,MTDH,HSPA5,SET,IRF7,TRIM22,DRAP1,KLF6,ARID5B,HMGB1,PSME1,IKZF3,CALR,ZFP36,ATF4,SOD1
GO:BP	antigen processing and presentation of exogenous peptide antigen	GO:0002478	0.00626185	2.2033	173	93	5	22403	HLA-F,HLA-B,PSMB9,PSME1,CALR
GO:BP	apoptotic signaling pathway	GO:0097190	0.00627869	2.20213	591	93	9	22403	IFI6,IFI16,CFLAR,SP100,TNFSF10,GZMB,PMAIP1,ATF4,SOD1
GO:BP	reactive oxygen species metabolic process	GO:0072593	0.00628229	2.20188	262	93	6	22403	IFI6,HSPD1,CFLAR,HSP90AB1,PMAIP1,SOD1
GO:BP	peptide transport	GO:0015833	0.00628229	2.20188	2078	93	19	22403	ISG15,GBP1,HSPD1,SP100,SEC62,HSP90AB1,HNRNPA2B1,HSPA5,RPS26,HSP90B1,HMGB1,ARF6,SRP14,CCL3,RRBP1,GNAS,CALR,MX2,MX1
GO:BP	vesicle-mediated transport	GO:0016192	0.00636872	2.19595	2081	93	19	22403	IGKV3-11,HLA-F,HLA-B,HSP90AB1,SAMD9,IL2RG,HSP90B1,HMGB1,ARF6,IGHM,SRP14,CCL3,CALR,BST2,IGLL5,IGLC3,SOD1,MX2,MX1
GO:BP	leukocyte mediated cytotoxicity	GO:0001909	0.00638762	2.19466	100	93	4	22403	HLA-F,HLA-B,PRF1,GZMB
GO:BP	regulation of erythrocyte differentiation	GO:0045646	0.00641703	2.19267	44	93	3	22403	ISG15,STAT1,ZFP36
GO:BP	inflammatory response	GO:0006954	0.00644608	2.1907	721	93	10	22403	IFI16,NMI,HSPD1,PLSCR1,HMGB1,CCL3,CCL4,CCL3L3,ZFP36,SOD1
GO:BP	proteolysis	GO:0006508	0.00647281	2.18891	1755	93	17	22403	ISG15,IFI6,IFI16,HSPD1,CFLAR,TNFSF10,LAP3,PSMB9,HSP90AB1,CYCS,HSPA5,HSP90B1,HMGB1,PSME1,GZMB,PMAIP1,BST2
GO:BP	viral transcription	GO:0019083	0.00677307	2.16921	177	93	5	22403	IFITM3,RPS26,CCL3,CCL4,ZFP36
GO:BP	heterocycle biosynthetic process	GO:0018130	0.00690089	2.16109	4110	93	30	22403	ISG15,IFI16,EIF2AK2,NMI,STAT1,HSPD1,CFLAR,SP100,PARP9,PLSCR1,CCNL1,HIST1H1C,PSMB9,HSP90AB1,HNRNPA2B1,CBX3,MTDH,HSPA5,SET,IRF7,TRIM22,DRAP1,KLF6,ARID5B,HMGB1,PSME1,IKZF3,CALR,ZFP36,ATF4
GO:BP	cellular macromolecule localization	GO:0070727	0.00704056	2.15239	1934	93	18	22403	GBP1,HSPD1,SP100,PARP9,SEC62,HSP90AB1,HNRNPA2B1,HSPA5,RPS26,HSP90B1,GZMB,ARF6,SRP14,PMAIP1,CALR,ZFP36,MX2,MX1
GO:BP	cellular response to interferon-alpha	GO:0035457	0.00707207	2.15045	11	93	2	22403	IFIT2,IFIT3
GO:BP	positive regulation of transcription from RNA polymerase II promoter in response to endoplasmic reticulum stress	GO:1990440	0.00707207	2.15045	11	93	2	22403	HSPA5,ATF4
GO:BP	regulation of dendritic cell differentiation	GO:2001198	0.00707207	2.15045	11	93	2	22403	HLA-B,HMGB1
GO:BP	synaptic vesicle budding	GO:0070142	0.00707207	2.15045	11	93	2	22403	MX2,MX1
GO:BP	aromatic compound biosynthetic process	GO:0019438	0.00711889	2.14759	4122	93	30	22403	ISG15,IFI16,EIF2AK2,NMI,STAT1,HSPD1,CFLAR,SP100,PARP9,PLSCR1,CCNL1,HIST1H1C,PSMB9,HSP90AB1,HNRNPA2B1,CBX3,MTDH,HSPA5,SET,IRF7,TRIM22,DRAP1,KLF6,ARID5B,HMGB1,PSME1,IKZF3,CALR,ZFP36,ATF4
GO:BP	protein localization	GO:0008104	0.00711889	2.14759	2806	93	23	22403	ISG15,GBP1,HSPD1,SP100,PARP9,SEC62,HSP90AB1,HNRNPA2B1,HSPA5,TRIM22,RPS26,HSP90B1,HMGB1,GZMB,ARF6,SRP14,CCL3,PMAIP1,RRBP1,GNAS,CALR,MX2,MX1
GO:BP	antigen processing and presentation of exogenous antigen	GO:0019884	0.00713223	2.14677	180	93	5	22403	HLA-F,HLA-B,PSMB9,PSME1,CALR
GO:BP	RNA metabolic process	GO:0016070	0.00715231	2.14555	4519	93	32	22403	ADAR,IFI16,EIF2AK2,NMI,STAT1,HSPD1,CFLAR,SP100,PARP9,PLSCR1,CCNL1,TRA2B,HIST1H1C,PSMB9,HNRNPA2B1,CBX3,MTDH,HSPA5,SET,IRF7,TRIM22,DRAP1,KLF6,ARID5B,RPS26,HMGB1,PSME1,ISG20,IKZF3,CALR,ZFP36,ATF4
GO:BP	I-kappaB kinase/NF-kappaB signaling	GO:0007249	0.00715483	2.1454	271	93	6	22403	STAT1,CFLAR,TNFSF10,MTDH,TRIM22,BST2
GO:BP	amide transport	GO:0042886	0.0072366	2.14047	2111	93	19	22403	ISG15,GBP1,HSPD1,SP100,SEC62,HSP90AB1,HNRNPA2B1,HSPA5,RPS26,HSP90B1,HMGB1,ARF6,SRP14,CCL3,RRBP1,GNAS,CALR,MX2,MX1
GO:BP	positive regulation of leukocyte activation	GO:0002696	0.00729032	2.13725	375	93	7	22403	HSPD1,HLA-F,HMGB1,IGHM,CCL3,IGLL5,IGLC3
GO:BP	regulation of lymphocyte activation	GO:0051249	0.00731437	2.13582	488	93	8	22403	HSPD1,HLA-F,HMGB1,IGHM,IKZF3,IGLL5,IGLC3,SOD1
GO:BP	positive regulation of I-kappaB kinase/NF-kappaB signaling	GO:0043123	0.00756129	2.1214	183	93	5	22403	CFLAR,TNFSF10,MTDH,TRIM22,BST2
GO:BP	leukocyte migration	GO:0050900	0.0075688	2.12097	491	93	8	22403	IGKV3-11,HMGB1,IGHM,CCL3,CCL4,CCL3L3,CALR,IGLC3
GO:BP	negative regulation of leukocyte mediated immunity	GO:0002704	0.00784026	2.10567	48	93	3	22403	HLA-F,HLA-B,BST2
GO:BP	cellular response to virus	GO:0098586	0.00784026	2.10567	48	93	3	22403	IFI6,ADAR,IRF7
GO:BP	regulation of protein localization	GO:0032880	0.00787012	2.10402	1022	93	12	22403	GBP1,HSPD1,SP100,PARP9,HSP90AB1,TRIM22,HMGB1,GZMB,ARF6,CCL3,PMAIP1,GNAS
GO:BP	reactive oxygen species biosynthetic process	GO:1903409	0.00799793	2.09702	108	93	4	22403	HSPD1,CFLAR,HSP90AB1,SOD1
GO:BP	type I interferon biosynthetic process	GO:0045351	0.00808366	2.09239	12	93	2	22403	NMI,IRF7
GO:BP	regulation of ERK1 and ERK2 cascade	GO:0070372	0.00808366	2.09239	279	93	6	22403	GBP1,CFLAR,HMGB1,CCL3,CCL4,CCL3L3
GO:BP	hepatocyte apoptotic process	GO:0097284	0.00808366	2.09239	12	93	2	22403	CFLAR,ARF6
GO:BP	posttranslational protein targeting to endoplasmic reticulum membrane	GO:0006620	0.00808366	2.09239	12	93	2	22403	SEC62,HSPA5
GO:BP	intracellular protein transmembrane transport	GO:0065002	0.00818161	2.08716	49	93	3	22403	HSPD1,SEC62,HSPA5
GO:BP	protein targeting to ER	GO:0045047	0.00843434	2.07395	110	93	4	22403	SEC62,HSPA5,RPS26,SRP14
GO:BP	positive regulation of cell activation	GO:0050867	0.00844412	2.07345	387	93	7	22403	HSPD1,HLA-F,HMGB1,IGHM,CCL3,IGLL5,IGLC3
GO:BP	regulation of establishment of protein localization	GO:0070201	0.00845636	2.07282	755	93	10	22403	GBP1,HSPD1,SP100,HSP90AB1,HMGB1,GZMB,ARF6,CCL3,PMAIP1,GNAS
GO:BP	response to endoplasmic reticulum stress	GO:0034976	0.00852261	2.06943	283	93	6	22403	EIF2AK2,HSPA5,HSP90B1,PMAIP1,CALR,ATF4
GO:BP	innate immune response-activating signal transduction	GO:0002758	0.00852261	2.06943	283	93	6	22403	HSPD1,PSMB9,IRF7,HSP90B1,HMGB1,PSME1
GO:BP	positive regulation of interleukin-1 beta production	GO:0032731	0.0085293	2.06909	50	93	3	22403	IFI16,HMGB1,CCL3
GO:BP	positive regulation of cytokine-mediated signaling pathway	GO:0001961	0.0085293	2.06909	50	93	3	22403	PARP9,PARP14,IRF7
GO:BP	regulation of leukocyte mediated immunity	GO:0002703	0.00852972	2.06907	190	93	5	22403	HSPD1,HLA-F,HLA-B,HMGB1,BST2
GO:BP	organelle organization	GO:0006996	0.00852972	2.06907	3794	93	28	22403	IFI6,HSPD1,CFLAR,SP100,TNFSF10,HIST1H1C,HSP90AB1,CYCS,HNRNPA2B1,CBX3,SAMD9,SET,IFIT2,HSP90B1,HMGB1,GZMB,ARF6,CCL3,PMAIP1,TOP1,PET100,CALR,BST2,NDUFA3,SOD1,MX2,MX1,MT-ND6
GO:BP	erythrocyte differentiation	GO:0030218	0.00853159	2.06897	111	93	4	22403	ISG15,ADAR,STAT1,ZFP36
GO:BP	antigen processing and presentation of peptide antigen	GO:0048002	0.00866044	2.06246	191	93	5	22403	HLA-F,HLA-B,PSMB9,PSME1,CALR
GO:BP	cellular response to metal ion	GO:0071248	0.00866044	2.06246	191	93	5	22403	HSPA5,MT2A,CALR,ATF4,SOD1
GO:BP	regulation of phosphoprotein phosphatase activity	GO:0043666	0.00871681	2.05964	112	93	4	22403	EIF2AK2,HSP90AB1,SET,HSP90B1
GO:BP	regulation of leukocyte chemotaxis	GO:0002688	0.00871681	2.05964	112	93	4	22403	HMGB1,CCL3,CCL4,CALR
GO:BP	DNA metabolic process	GO:0006259	0.00871681	2.05964	898	93	11	22403	ISG15,HSPD1,SP100,PARP9,HIST1H1C,HSP90AB1,HNRNPA2B1,HMGB1,ISG20,TOP1,GNAS
GO:BP	viral gene expression	GO:0019080	0.00898272	2.04659	193	93	5	22403	IFITM3,RPS26,CCL3,CCL4,ZFP36
GO:BP	cellular response to manganese ion	GO:0071287	0.00905349	2.04318	13	93	2	22403	HSPA5,ATF4
GO:BP	regulation of response to tumor cell	GO:0002834	0.00905349	2.04318	13	93	2	22403	HSPD1,HMGB1
GO:BP	regulation of immune response to tumor cell	GO:0002837	0.00905349	2.04318	13	93	2	22403	HSPD1,HMGB1
GO:BP	negative regulation of natural killer cell mediated cytotoxicity	GO:0045953	0.00905349	2.04318	13	93	2	22403	HLA-F,HLA-B
GO:BP	response to organonitrogen compound	GO:0010243	0.00913303	2.03939	1048	93	12	22403	STAT1,HSPD1,CFLAR,TNFSF10,CPEB4,HSP90AB1,HSPA5,HSP90B1,GNAS,ATF4,SOD1,MT-ND6
GO:BP	establishment of protein localization to endoplasmic reticulum	GO:0072599	0.00914992	2.03858	114	93	4	22403	SEC62,HSPA5,RPS26,SRP14
GO:BP	regulation of apoptotic signaling pathway	GO:2001233	0.00927239	2.03281	397	93	7	22403	IFI6,CFLAR,SP100,TNFSF10,GZMB,PMAIP1,SOD1
GO:BP	heterocycle metabolic process	GO:0046483	0.00927239	2.03281	5638	93	37	22403	ISG15,ADAR,IFI16,EIF2AK2,NMI,STAT1,HSPD1,CFLAR,SP100,PARP9,PLSCR1,CCNL1,TRA2B,HIST1H1C,PSMB9,HSP90AB1,HNRNPA2B1,CBX3,NT5C3A,MTDH,HSPA5,SET,IRF7,TRIM22,DRAP1,KLF6,ARID5B,RPS26,HMGB1,PSME1,ISG20,IKZF3,TOP1,GNAS,CALR,ZFP36,ATF4
GO:BP	interleukin-10 production	GO:0032613	0.00966541	2.01478	53	93	3	22403	ISG15,HSPD1,HMGB1
GO:BP	response to alkaloid	GO:0043279	0.00966541	2.01478	116	93	4	22403	HSPD1,HSP90AB1,HSPA5,MT-ND6
GO:BP	positive regulation of protein modification process	GO:0031401	0.00969718	2.01335	1206	93	13	22403	EIF2AK2,NMI,CFLAR,PARP9,PARP14,HSP90AB1,HSPA5,CCND2,HMGB1,CCL3,CCL4,CCL3L3,SOD1
GO:BP	positive regulation of ERK1 and ERK2 cascade	GO:0070374	0.0097768	2.0098	198	93	5	22403	CFLAR,HMGB1,CCL3,CCL4,CCL3L3
GO:BP	regulation of transcription from RNA polymerase II promoter in response to stress	GO:0043618	0.00990666	2.00407	117	93	4	22403	PSMB9,HSPA5,PSME1,ATF4
GO:BP	response to abiotic stimulus	GO:0009628	0.00999354	2.00028	1211	93	13	22403	IFI16,STAT1,HSPD1,CFLAR,CPEB4,PSMB9,HSP90AB1,HSPA5,HSP90B1,PSME1,PMAIP1,ATF4,SOD1
GO:BP	regulation of translational initiation in response to stress	GO:0043558	0.0102002	1.99139	14	93	2	22403	EIF2AK2,ATF4
GO:BP	endocytosis	GO:0006897	0.0102002	1.99139	649	93	9	22403	IGKV3-11,HSP90B1,ARF6,IGHM,CALR,IGLL5,IGLC3,MX2,MX1
GO:BP	negative regulation by host of viral transcription	GO:0043922	0.0102002	1.99139	14	93	2	22403	CCL3,CCL4
GO:BP	negative regulation of natural killer cell mediated immunity	GO:0002716	0.0102002	1.99139	14	93	2	22403	HLA-F,HLA-B
GO:BP	ERK1 and ERK2 cascade	GO:0070371	0.0103265	1.98605	298	93	6	22403	GBP1,CFLAR,HMGB1,CCL3,CCL4,CCL3L3
GO:BP	cellular aromatic compound metabolic process	GO:0006725	0.0104847	1.97944	5683	93	37	22403	ISG15,ADAR,IFI16,EIF2AK2,NMI,STAT1,HSPD1,CFLAR,SP100,PARP9,PLSCR1,CCNL1,TRA2B,HIST1H1C,PSMB9,HSP90AB1,HNRNPA2B1,CBX3,NT5C3A,MTDH,HSPA5,SET,IRF7,TRIM22,DRAP1,KLF6,ARID5B,RPS26,HMGB1,PSME1,ISG20,IKZF3,TOP1,GNAS,CALR,ZFP36,ATF4
GO:BP	regulation of interleukin-12 production	GO:0032655	0.0104847	1.97944	55	93	3	22403	HSPD1,HLA-B,HMGB1
GO:BP	erythrocyte homeostasis	GO:0034101	0.0106513	1.9726	120	93	4	22403	ISG15,ADAR,STAT1,ZFP36
GO:BP	organic cyclic compound metabolic process	GO:1901360	0.0106797	1.97144	5901	93	38	22403	ISG15,ADAR,IFI16,EIF2AK2,NMI,STAT1,HSPD1,CFLAR,SP100,PARP9,PLSCR1,CCNL1,TRA2B,HIST1H1C,PSMB9,HSP90AB1,HNRNPA2B1,CBX3,NT5C3A,MTDH,HSPA5,SET,IRF7,TRIM22,DRAP1,KLF6,ARID5B,RPS26,HMGB1,PSME1,ISG20,IKZF3,TOP1,GNAS,CALR,ZFP36,ATF4,SOD1
GO:BP	regulation of localization	GO:0032879	0.0106797	1.97144	2738	93	22	22403	GBP1,HSPD1,SP100,PARP9,HLA-F,HSP90AB1,IL2RG,HSPA5,TRIM22,HMGB1,GZMB,ARF6,CCL3,CCL4,PMAIP1,GNAS,CALR,BST2,ZFP36,ATF4,SOD1,MX2
GO:BP	natural killer cell mediated cytotoxicity	GO:0042267	0.0109252	1.96157	56	93	3	22403	HLA-F,HLA-B,GZMB
GO:BP	positive regulation of RNA metabolic process	GO:0051254	0.0109252	1.96157	1703	93	16	22403	IFI16,STAT1,SP100,PARP9,PLSCR1,TRA2B,HIST1H1C,MTDH,HSPA5,IRF7,KLF6,ARID5B,HMGB1,IKZF3,ZFP36,ATF4
GO:BP	response to toxic substance	GO:0009636	0.0109812	1.95935	531	93	8	22403	STAT1,HSPD1,MT2A,CCL3,CCL4,ATF4,SOD1,MT-ND6
GO:BP	antigen receptor-mediated signaling pathway	GO:0050851	0.0110069	1.95834	303	93	6	22403	GBP1,PSMB9,PSME1,IGHM,IGLL5,IGLC3
GO:BP	regulation of cellular amide metabolic process	GO:0034248	0.0110696	1.95587	413	93	7	22403	EIF2AK2,EIF5B,CPEB4,GZMB,CALR,ZFP36,ATF4
GO:BP	regulation of DNA-templated transcription in response to stress	GO:0043620	0.0111153	1.95408	122	93	4	22403	PSMB9,HSPA5,PSME1,ATF4
GO:BP	positive regulation of response to cytokine stimulus	GO:0060760	0.0113079	1.94662	57	93	3	22403	PARP9,PARP14,IRF7
GO:BP	interleukin-12 production	GO:0032615	0.0113079	1.94662	57	93	3	22403	HSPD1,HLA-B,HMGB1
GO:BP	protein transmembrane transport	GO:0071806	0.0113079	1.94662	57	93	3	22403	HSPD1,SEC62,HSPA5
GO:BP	nucleobase-containing compound catabolic process	GO:0034655	0.0115988	1.93559	537	93	8	22403	PSMB9,NT5C3A,SET,RPS26,HMGB1,PSME1,ISG20,ZFP36
GO:BP	positive regulation of interleukin-1 production	GO:0032732	0.0118366	1.92677	58	93	3	22403	IFI16,HMGB1,CCL3
GO:BP	release of cytochrome c from mitochondria	GO:0001836	0.0123788	1.90732	59	93	3	22403	IFI6,TNFSF10,PMAIP1
GO:BP	nitrogen compound transport	GO:0071705	0.0123788	1.90732	2415	93	20	22403	ISG15,GBP1,HSPD1,SP100,SEC62,HSP90AB1,HNRNPA2B1,HSPA5,RPS26,HSP90B1,HMGB1,ARF6,SRP14,CCL3,RRBP1,GNAS,CALR,ZFP36,MX2,MX1
GO:BP	formation of cytoplasmic translation initiation complex	GO:0001732	0.01273	1.89517	16	93	2	22403	EIF3J,EIF2S2
GO:BP	antigen processing and presentation of endogenous peptide antigen	GO:0002483	0.01273	1.89517	16	93	2	22403	HLA-F,HLA-B
GO:BP	stress response to metal ion	GO:0097501	0.01273	1.89517	16	93	2	22403	HSPA5,MT2A
GO:BP	cellular response to glucocorticoid stimulus	GO:0071385	0.0128782	1.89014	60	93	3	22403	CFLAR,CBX3,ZFP36
GO:BP	regulation of protein phosphorylation	GO:0001932	0.0130821	1.88332	1414	93	14	22403	GBP1,ADAR,EIF2AK2,CFLAR,PARP9,PARP14,CCNL1,HSP90AB1,CCND2,HMGB1,CCL3,CCL4,CCL3L3,SOD1
GO:BP	leukocyte chemotaxis	GO:0030595	0.0133492	1.87454	216	93	5	22403	HMGB1,CCL3,CCL4,CCL3L3,CALR
GO:BP	synaptic vesicle endocytosis	GO:0048488	0.0133584	1.87425	61	93	3	22403	ARF6,MX2,MX1
GO:BP	presynaptic endocytosis	GO:0140238	0.0133584	1.87425	61	93	3	22403	ARF6,MX2,MX1
GO:BP	natural killer cell mediated immunity	GO:0002228	0.0133584	1.87425	61	93	3	22403	HLA-F,HLA-B,GZMB
GO:BP	establishment of protein localization to membrane	GO:0090150	0.0141054	1.85062	321	93	6	22403	SEC62,HSPA5,RPS26,GZMB,SRP14,PMAIP1
GO:BP	negative regulation of leukocyte mediated cytotoxicity	GO:0001911	0.0141415	1.84951	17	93	2	22403	HLA-F,HLA-B
GO:BP	cellular protein localization	GO:0034613	0.0141497	1.84925	1924	93	17	22403	GBP1,HSPD1,SP100,PARP9,SEC62,HSP90AB1,HNRNPA2B1,HSPA5,RPS26,HSP90B1,GZMB,ARF6,SRP14,PMAIP1,CALR,MX2,MX1
GO:BP	organic substance transport	GO:0071702	0.0144525	1.84006	2816	93	22	22403	ISG15,GBP1,HSPD1,SP100,PLSCR1,SEC62,HSP90AB1,HNRNPA2B1,HSPA5,RPS26,HSP90B1,HMGB1,ARF6,SRP14,CCL3,RRBP1,GNAS,CALR,ZFP36,APOL6,MX2,MX1
GO:BP	regulation of protein dephosphorylation	GO:0035304	0.0144546	1.83999	133	93	4	22403	EIF2AK2,HSP90AB1,SET,HSP90B1
GO:BP	extrinsic apoptotic signaling pathway	GO:0097191	0.0144546	1.83999	221	93	5	22403	IFI6,CFLAR,SP100,TNFSF10,PMAIP1
GO:BP	positive regulation of leukocyte migration	GO:0002687	0.0144546	1.83999	133	93	4	22403	HMGB1,CCL3,CCL4,CALR
GO:BP	cellular response to corticosteroid stimulus	GO:0071384	0.0144546	1.83999	63	93	3	22403	CFLAR,CBX3,ZFP36
GO:BP	regulation of phosphate metabolic process	GO:0019220	0.0145152	1.83818	1762	93	16	22403	GBP1,ADAR,EIF2AK2,CFLAR,PARP9,PARP14,CCNL1,HSP90AB1,SET,CCND2,HSP90B1,HMGB1,CCL3,CCL4,CCL3L3,SOD1
GO:BP	regulation of phosphorus metabolic process	GO:0051174	0.0145612	1.8368	1763	93	16	22403	GBP1,ADAR,EIF2AK2,CFLAR,PARP9,PARP14,CCNL1,HSP90AB1,SET,CCND2,HSP90B1,HMGB1,CCL3,CCL4,CCL3L3,SOD1
GO:BP	gonad development	GO:0008406	0.0145612	1.8368	222	93	5	22403	TNFSF10,HSPA5,ARID5B,EIF2S2,SOD1
GO:BP	animal organ development	GO:0048513	0.0145612	1.8368	3576	93	26	22403	ISG15,ADAR,IFI16,EIF2AK2,STAT1,CFLAR,TNFSF10,TRA2B,HLA-B,PSMB9,HSP90AB1,HSPA5,IRF7,KLF6,ARID5B,HMGB1,PSME1,ARF6,CCL3,IKZF3,EIF2S2,GNAS,CALR,ZFP36,ATF4,SOD1
GO:BP	positive regulation of chemotaxis	GO:0050921	0.014697	1.83277	134	93	4	22403	HMGB1,CCL3,CCL4,CALR
GO:BP	lymphocyte chemotaxis	GO:0048247	0.0148776	1.82747	64	93	3	22403	CCL3,CCL4,CCL3L3
GO:BP	complement activation, classical pathway	GO:0006958	0.0150039	1.8238	135	93	4	22403	IGKV3-11,IGHM,IGLL5,IGLC3
GO:BP	response to hydrogen peroxide	GO:0042542	0.0150039	1.8238	135	93	4	22403	STAT1,HSPD1,SOD1,MT-ND6
GO:BP	cellular response to ATP	GO:0071318	0.0153078	1.81509	18	93	2	22403	HSP90B1,SOD1
GO:BP	negative regulation of viral entry into host cell	GO:0046597	0.0153078	1.81509	18	93	2	22403	IFITM2,IFITM3
GO:BP	regulation of tolerance induction	GO:0002643	0.0153078	1.81509	18	93	2	22403	HLA-B,HMGB1
GO:BP	regulation of mRNA metabolic process	GO:1903311	0.0153178	1.8148	329	93	6	22403	TRA2B,PSMB9,HNRNPA2B1,SET,PSME1,ZFP36
GO:BP	positive regulation of protein phosphorylation	GO:0001934	0.0157554	1.80257	987	93	11	22403	EIF2AK2,CFLAR,PARP9,PARP14,HSP90AB1,CCND2,HMGB1,CCL3,CCL4,CCL3L3,SOD1
GO:BP	regulation of T cell mediated immunity	GO:0002709	0.0159354	1.79764	66	93	3	22403	HSPD1,HLA-F,HMGB1
GO:BP	positive regulation of phagocytosis	GO:0050766	0.0159354	1.79764	66	93	3	22403	IL2RG,CALR,SOD1
GO:BP	development of primary sexual characteristics	GO:0045137	0.0159354	1.79764	228	93	5	22403	TNFSF10,HSPA5,ARID5B,EIF2S2,SOD1
GO:BP	antigen processing and presentation	GO:0019882	0.0162053	1.79034	229	93	5	22403	HLA-F,HLA-B,PSMB9,PSME1,CALR
GO:BP	regulation of lymphocyte mediated immunity	GO:0002706	0.0163004	1.7878	139	93	4	22403	HSPD1,HLA-F,HLA-B,HMGB1
GO:BP	protein localization to endoplasmic reticulum	GO:0070972	0.0163004	1.7878	139	93	4	22403	SEC62,HSPA5,RPS26,SRP14
GO:BP	positive regulation of lymphocyte activation	GO:0051251	0.0164464	1.78393	335	93	6	22403	HSPD1,HLA-F,HMGB1,IGHM,IGLL5,IGLC3
GO:BP	somatic diversification of immune receptors	GO:0002200	0.0164464	1.78393	67	93	3	22403	ADAR,HSPD1,HMGB1
GO:BP	Fc receptor mediated stimulatory signaling pathway	GO:0002431	0.0166154	1.77949	140	93	4	22403	IGKV3-11,PLSCR1,HSP90AB1,IGLC3
GO:BP	regulation of translation in response to stress	GO:0043555	0.0166154	1.77949	19	93	2	22403	EIF2AK2,ATF4
GO:BP	chaperone-mediated protein complex assembly	GO:0051131	0.0166154	1.77949	19	93	2	22403	HSPD1,HSP90AB1
GO:BP	regulation of biological quality	GO:0065008	0.0167235	1.77667	4014	93	28	22403	ISG15,IFI6,ADAR,STAT1,HSPD1,SP100,PLSCR1,TRA2B,PSMB9,HSP90AB1,HNRNPA2B1,HSPA5,SET,HSP90B1,HMGB1,PSME1,GZMB,ARF6,MT2A,CCL3,PMAIP1,GNAS,CALR,ZFP36,ATF4,SOD1,MX2,MX1
GO:BP	cellular response to biotic stimulus	GO:0071216	0.0168282	1.77396	232	93	5	22403	MTDH,HSPA5,HMGB1,CCL3,ZFP36
GO:BP	heterocycle catabolic process	GO:0046700	0.0176301	1.75375	584	93	8	22403	PSMB9,NT5C3A,SET,RPS26,HMGB1,PSME1,ISG20,ZFP36
GO:BP	toll-like receptor signaling pathway	GO:0002224	0.0176932	1.75219	143	93	4	22403	HSPD1,IRF7,HSP90B1,HMGB1
GO:BP	cytokine secretion	GO:0050663	0.0176932	1.75219	235	93	5	22403	ISG15,GBP1,HSPD1,HMGB1,CCL3
GO:BP	cellular nitrogen compound catabolic process	GO:0044270	0.0177081	1.75183	585	93	8	22403	PSMB9,NT5C3A,SET,RPS26,HMGB1,PSME1,ISG20,ZFP36
GO:BP	response to manganese ion	GO:0010042	0.0179769	1.74528	20	93	2	22403	HSPA5,ATF4
GO:BP	cell migration	GO:0016477	0.0179769	1.74528	1479	93	14	22403	IGKV3-11,SP100,PARP9,HSPA5,ARID5B,HMGB1,ARF6,IGHM,CCL3,CCL4,CCL3L3,CALR,BST2,IGLC3
GO:BP	positive regulation of gene expression	GO:0010628	0.0179769	1.74528	1984	93	17	22403	ADAR,IFI16,STAT1,SP100,PARP9,PLSCR1,TRA2B,HIST1H1C,HSPA5,IRF7,KLF6,HMGB1,CCL3,IKZF3,CALR,ZFP36,ATF4
GO:BP	cellular response to interferon-beta	GO:0035458	0.0179769	1.74528	20	93	2	22403	IFI16,STAT1
GO:BP	cell proliferation involved in kidney development	GO:0072111	0.0179769	1.74528	20	93	2	22403	STAT1,CFLAR
GO:BP	positive regulation of establishment of protein localization	GO:1904951	0.0179769	1.74528	460	93	7	22403	HSPD1,HSP90AB1,HMGB1,GZMB,ARF6,CCL3,PMAIP1
GO:BP	regulation of mitochondrial membrane potential	GO:0051881	0.0180305	1.74399	70	93	3	22403	IFI6,PMAIP1,SOD1
GO:BP	regulation of gene expression, epigenetic	GO:0040029	0.018377	1.73573	345	93	6	22403	ADAR,IFI16,HIST1H1C,HNRNPA2B1,HMGB1,ZFP36
GO:BP	Fc receptor signaling pathway	GO:0038093	0.0185901	1.73072	239	93	5	22403	IGKV3-11,PSMB9,HSP90AB1,PSME1,IGLC3
GO:BP	response to hypoxia	GO:0001666	0.0185901	1.73072	346	93	6	22403	HSPD1,CFLAR,PSMB9,HSP90B1,PSME1,PMAIP1
GO:BP	regulation of tumor necrosis factor production	GO:0032680	0.018616	1.73011	146	93	4	22403	HSPD1,HMGB1,CCL3,ZFP36
GO:BP	cellular macromolecule catabolic process	GO:0044265	0.0189997	1.72125	1172	93	12	22403	ISG15,PSMB9,HSP90AB1,HSPA5,SET,RPS26,HSP90B1,HMGB1,PSME1,ISG20,PMAIP1,ZFP36
GO:BP	postsynaptic endocytosis	GO:0140239	0.0193584	1.71313	21	93	2	22403	MX2,MX1
GO:BP	postsynaptic neurotransmitter receptor internalization	GO:0098884	0.0193584	1.71313	21	93	2	22403	MX2,MX1
GO:BP	PERK-mediated unfolded protein response	GO:0036499	0.0193584	1.71313	21	93	2	22403	HSPA5,ATF4
GO:BP	humoral immune response mediated by circulating immunoglobulin	GO:0002455	0.0193584	1.71313	148	93	4	22403	IGKV3-11,IGHM,IGLL5,IGLC3
GO:BP	eosinophil chemotaxis	GO:0048245	0.0193584	1.71313	21	93	2	22403	CCL3,CCL3L3
GO:BP	positive regulation of lymphocyte chemotaxis	GO:0140131	0.0193584	1.71313	21	93	2	22403	CCL3,CCL4
GO:BP	tumor necrosis factor production	GO:0032640	0.0196765	1.70605	149	93	4	22403	HSPD1,HMGB1,CCL3,ZFP36
GO:BP	regulation of tumor necrosis factor superfamily cytokine production	GO:1903555	0.0196765	1.70605	149	93	4	22403	HSPD1,HMGB1,CCL3,ZFP36
GO:BP	regulation of hematopoietic stem cell differentiation	GO:1902036	0.0197226	1.70503	73	93	3	22403	EIF2AK2,PSMB9,PSME1
GO:BP	synaptic vesicle recycling	GO:0036465	0.0197226	1.70503	73	93	3	22403	ARF6,MX2,MX1
GO:BP	aromatic compound catabolic process	GO:0019439	0.0197399	1.70466	600	93	8	22403	PSMB9,NT5C3A,SET,RPS26,HMGB1,PSME1,ISG20,ZFP36
GO:BP	response to glucocorticoid	GO:0051384	0.019999	1.69899	150	93	4	22403	HSPD1,CFLAR,CBX3,ZFP36
GO:BP	cellular response to lipid	GO:0071396	0.0200636	1.69759	602	93	8	22403	CFLAR,CBX3,MTDH,HMGB1,CCL3,GNAS,CALR,ZFP36
GO:BP	positive regulation of NF-kappaB transcription factor activity	GO:0051092	0.0204013	1.69034	151	93	4	22403	EIF2AK2,CFLAR,MTDH,TRIM22
GO:BP	membrane fusion	GO:0061025	0.0208362	1.68118	152	93	4	22403	SAMD9,CALR,MX2,MX1
GO:BP	negative regulation of cell cycle arrest	GO:0071157	0.0208362	1.68118	22	93	2	22403	HSP90AB1,CALR
GO:BP	regulation of adaptive immune response	GO:0002819	0.0212599	1.67244	153	93	4	22403	HSPD1,HLA-F,IRF7,HMGB1
GO:BP	tumor necrosis factor superfamily cytokine production	GO:0071706	0.0217176	1.66319	154	93	4	22403	HSPD1,HMGB1,CCL3,ZFP36
GO:BP	post-embryonic body morphogenesis	GO:0040032	0.0220604	1.65639	1	93	1	22403	GNAS
GO:BP	negative regulation of hepatocyte apoptotic process	GO:1903944	0.0220604	1.65639	1	93	1	22403	CFLAR
GO:BP	negative regulation of polynucleotide adenylyltransferase activity	GO:1904246	0.0220604	1.65639	1	93	1	22403	ZFP36
GO:BP	positive regulation of macrophage activation	GO:0043032	0.0220604	1.65639	23	93	2	22403	HSPD1,CCL3
GO:BP	positive regulation of deadenylation-independent decapping of nuclear-transcribed mRNA	GO:1901835	0.0220604	1.65639	1	93	1	22403	ZFP36
GO:BP	antigen processing and presentation of endogenous peptide antigen via MHC class I via ER pathway, TAP-independent	GO:0002486	0.0220604	1.65639	1	93	1	22403	HLA-B
GO:BP	plasmacytoid dendritic cell cytokine production	GO:0002373	0.0220604	1.65639	1	93	1	22403	BST2
GO:BP	negative regulation of natural killer cell degranulation	GO:0043322	0.0220604	1.65639	1	93	1	22403	HLA-F
GO:BP	negative regulation of cytokine production involved in immune response	GO:0002719	0.0220604	1.65639	23	93	2	22403	HLA-F,BST2
GO:BP	regulation of plasmacytoid dendritic cell cytokine production	GO:0002736	0.0220604	1.65639	1	93	1	22403	BST2
GO:BP	negative regulation of plasmacytoid dendritic cell cytokine production	GO:0002737	0.0220604	1.65639	1	93	1	22403	BST2
GO:BP	positive regulation of transcription from RNA polymerase II promoter in response to arsenic-containing substance	GO:0061395	0.0220604	1.65639	1	93	1	22403	ATF4
GO:BP	negative regulation by virus of viral protein levels in host cell	GO:0046725	0.0220604	1.65639	1	93	1	22403	STAT1
GO:BP	receptor signaling pathway via JAK-STAT	GO:0007259	0.0220604	1.65639	155	93	4	22403	NMI,STAT1,PARP9,PARP14
GO:BP	response to endogenous stimulus	GO:0009719	0.0220604	1.65639	1693	93	15	22403	STAT1,HSPD1,CFLAR,TNFSF10,CPEB4,HSP90AB1,CBX3,HSPA5,HSP90B1,ARF6,GNAS,CALR,ZFP36,ATF4,SOD1
GO:BP	regulation of protein folding in endoplasmic reticulum	GO:0060904	0.0220604	1.65639	1	93	1	22403	HSPA5
GO:BP	regulation of deadenylation-independent decapping of nuclear-transcribed mRNA	GO:1901834	0.0220604	1.65639	1	93	1	22403	ZFP36
GO:BP	negative regulation of interferon-beta biosynthetic process	GO:0045358	0.0220604	1.65639	1	93	1	22403	NMI
GO:BP	antigen processing and presentation of endogenous antigen	GO:0019883	0.0220604	1.65639	23	93	2	22403	HLA-F,HLA-B
GO:BP	regulation of hepatocyte apoptotic process	GO:1903943	0.0220604	1.65639	1	93	1	22403	CFLAR
GO:BP	negative regulation of interleukin-2 production	GO:0032703	0.0220604	1.65639	23	93	2	22403	GBP1,ZFP36
GO:BP	negative regulation of transforming growth factor beta activation	GO:1901389	0.0220604	1.65639	1	93	1	22403	HSP90AB1
GO:BP	positive regulation of NIK/NF-kappaB signaling	GO:1901224	0.0220604	1.65639	77	93	3	22403	EIF2AK2,HMGB1,CALR
GO:BP	regulation of restriction endodeoxyribonuclease activity	GO:0032072	0.0220604	1.65639	1	93	1	22403	HMGB1
GO:BP	negative regulation of metanephric nephron tubule epithelial cell differentiation	GO:0072308	0.0220604	1.65639	1	93	1	22403	STAT1
GO:BP	cellular localization	GO:0051641	0.0220727	1.65614	2768	93	21	22403	GBP1,HSPD1,SP100,PARP9,SEC62,HSP90AB1,HNRNPA2B1,HSPA5,RPS26,HSP90B1,GZMB,ARF6,SRP14,CCL3,PMAIP1,GNAS,CALR,ZFP36,SOD1,MX2,MX1
GO:BP	negative regulation of transport	GO:0051051	0.0221025	1.65556	487	93	7	22403	GBP1,SP100,HLA-F,HMGB1,ARF6,BST2,ATF4
GO:BP	regulation of binding	GO:0051098	0.0223225	1.65126	366	93	6	22403	IFI16,SP100,PARP9,HSP90AB1,IFIT2,HMGB1
GO:BP	regulation of interleukin-1 beta production	GO:0032651	0.0229664	1.63891	79	93	3	22403	IFI16,HMGB1,CCL3
GO:BP	regulation of translational initiation	GO:0006446	0.0229664	1.63891	79	93	3	22403	EIF2AK2,EIF5B,ATF4
GO:BP	positive regulation of defense response to virus by host	GO:0002230	0.0232687	1.63323	24	93	2	22403	STAT1,PARP9
GO:BP	dendritic cell chemotaxis	GO:0002407	0.0232687	1.63323	24	93	2	22403	HMGB1,CALR
GO:BP	positive regulation of macromolecule biosynthetic process	GO:0010557	0.0233017	1.63261	1882	93	16	22403	IFI16,STAT1,SP100,PARP9,PLSCR1,HIST1H1C,HSP90AB1,HNRNPA2B1,MTDH,HSPA5,IRF7,KLF6,ARID5B,HMGB1,IKZF3,ATF4
GO:BP	protein localization to membrane	GO:0072657	0.0233017	1.63261	625	93	8	22403	GBP1,SEC62,HSPA5,RPS26,GZMB,ARF6,SRP14,PMAIP1
GO:BP	receptor signaling pathway via STAT	GO:0097696	0.0233017	1.63261	160	93	4	22403	NMI,STAT1,PARP9,PARP14
GO:BP	positive regulation of phosphorylation	GO:0042327	0.0233017	1.63261	1061	93	11	22403	EIF2AK2,CFLAR,PARP9,PARP14,HSP90AB1,CCND2,HMGB1,CCL3,CCL4,CCL3L3,SOD1
GO:BP	phagocytosis, recognition	GO:0006910	0.0243288	1.61388	81	93	3	22403	IGHM,IGLL5,IGLC3
GO:BP	modification of morphology or physiology of other organism	GO:0035821	0.0247869	1.60578	163	93	4	22403	EIF2AK2,PRF1,CCL3,CCL4
GO:BP	organic cyclic compound catabolic process	GO:1901361	0.0248665	1.60439	633	93	8	22403	PSMB9,NT5C3A,SET,RPS26,HMGB1,PSME1,ISG20,ZFP36
GO:BP	positive regulation of DNA-binding transcription factor activity	GO:0051091	0.0248665	1.60439	263	93	5	22403	EIF2AK2,CFLAR,MTDH,TRIM22,ARID5B
GO:BP	eosinophil migration	GO:0072677	0.0248665	1.60439	25	93	2	22403	CCL3,CCL3L3
GO:BP	negative regulation of RNA splicing	GO:0033119	0.0248665	1.60439	25	93	2	22403	HNRNPA2B1,RPS26
GO:BP	interaction with symbiont	GO:0051702	0.0249148	1.60354	82	93	3	22403	HSPD1,CCL3,CCL4
GO:BP	response to corticosteroid	GO:0031960	0.026156	1.58243	166	93	4	22403	HSPD1,CFLAR,CBX3,ZFP36
GO:BP	neurotransmitter receptor internalization	GO:0099590	0.0264842	1.57701	26	93	2	22403	MX2,MX1
GO:BP	regulation of phosphatase activity	GO:0010921	0.0264842	1.57701	167	93	4	22403	EIF2AK2,HSP90AB1,SET,HSP90B1
GO:BP	regulation of lymphocyte chemotaxis	GO:1901623	0.0264842	1.57701	26	93	2	22403	CCL3,CCL4
GO:BP	tolerance induction	GO:0002507	0.0264842	1.57701	26	93	2	22403	HLA-B,HMGB1
GO:BP	Fc-epsilon receptor signaling pathway	GO:0038095	0.0264842	1.57701	167	93	4	22403	IGKV3-11,PSMB9,PSME1,IGLC3
GO:BP	myeloid leukocyte activation	GO:0002274	0.0271506	1.56622	644	93	8	22403	HSPD1,PLSCR1,HLA-B,HSP90AB1,HMGB1,SRP14,CCL3,BST2
GO:BP	hematopoietic stem cell differentiation	GO:0060218	0.0271623	1.56603	85	93	3	22403	EIF2AK2,PSMB9,PSME1
GO:BP	regulation of phosphorylation	GO:0042325	0.0273048	1.56376	1576	93	14	22403	GBP1,ADAR,EIF2AK2,CFLAR,PARP9,PARP14,CCNL1,HSP90AB1,CCND2,HMGB1,CCL3,CCL4,CCL3L3,SOD1
GO:BP	complement activation	GO:0006956	0.0279511	1.5536	170	93	4	22403	IGKV3-11,IGHM,IGLL5,IGLC3
GO:BP	regulation of hematopoietic progenitor cell differentiation	GO:1901532	0.0279511	1.5536	86	93	3	22403	EIF2AK2,PSMB9,PSME1
GO:BP	cellular response to organonitrogen compound	GO:0071417	0.0281078	1.55117	649	93	8	22403	STAT1,CFLAR,CPEB4,HSPA5,HSP90B1,GNAS,ATF4,SOD1
GO:BP	positive regulation of protein insertion into mitochondrial membrane involved in apoptotic signaling pathway	GO:1900740	0.0281078	1.55117	27	93	2	22403	GZMB,PMAIP1
GO:BP	regulation of protein insertion into mitochondrial membrane involved in apoptotic signaling pathway	GO:1900739	0.0281078	1.55117	27	93	2	22403	GZMB,PMAIP1
GO:BP	organonitrogen compound biosynthetic process	GO:1901566	0.0281354	1.55075	1754	93	15	22403	EIF2AK2,EIF5B,NMI,PARP9,PLSCR1,RPL22L1,CPEB4,RPS26,GZMB,EIF3J,RRBP1,EIF2S2,CALR,ZFP36,ATF4
GO:BP	positive regulation of tumor necrosis factor production	GO:0032760	0.0285841	1.54388	87	93	3	22403	HSPD1,HMGB1,CCL3
GO:BP	sex differentiation	GO:0007548	0.0289838	1.53784	275	93	5	22403	TNFSF10,HSPA5,ARID5B,EIF2S2,SOD1
GO:BP	regulation of cellular localization	GO:0060341	0.0289838	1.53784	796	93	9	22403	GBP1,SP100,PARP9,HSP90AB1,GZMB,ARF6,PMAIP1,ZFP36,MX2
GO:BP	cellular response to endogenous stimulus	GO:0071495	0.0290682	1.53658	1423	93	13	22403	STAT1,CFLAR,CPEB4,HSP90AB1,CBX3,HSPA5,HSP90B1,ARF6,GNAS,CALR,ZFP36,ATF4,SOD1
GO:BP	regulation of reactive oxygen species biosynthetic process	GO:1903426	0.029111	1.53594	88	93	3	22403	HSPD1,CFLAR,HSP90AB1
GO:BP	positive regulation of apoptotic signaling pathway	GO:2001235	0.029111	1.53594	173	93	4	22403	TNFSF10,GZMB,PMAIP1,SOD1
GO:BP	macromolecule modification	GO:0043412	0.029111	1.53594	4224	93	28	22403	ISG15,GBP1,ADAR,EIF2AK2,NMI,CFLAR,PARP9,PARP14,CCNL1,HIST1H1C,PSMB9,HSP90AB1,CYCS,IL2RG,HSPA5,SET,TRIM22,CCND2,HSP90B1,HMGB1,PSME1,CCL3,CCL4,CCL3L3,TOP1,GNAS,ZFP36,SOD1
GO:BP	import into cell	GO:0098657	0.029111	1.53594	797	93	9	22403	IGKV3-11,HSP90B1,ARF6,IGHM,CALR,IGLL5,IGLC3,MX2,MX1
GO:BP	chemokine-mediated signaling pathway	GO:0070098	0.029111	1.53594	88	93	3	22403	CCL3,CCL4,CCL3L3
GO:BP	dendritic cell migration	GO:0036336	0.0294388	1.53108	28	93	2	22403	HMGB1,CALR
GO:BP	positive regulation of release of cytochrome c from mitochondria	GO:0090200	0.0294388	1.53108	28	93	2	22403	TNFSF10,PMAIP1
GO:BP	hematopoietic progenitor cell differentiation	GO:0002244	0.0294388	1.53108	174	93	4	22403	ADAR,EIF2AK2,PSMB9,PSME1
GO:BP	positive regulation of erythrocyte differentiation	GO:0045648	0.0294388	1.53108	28	93	2	22403	ISG15,STAT1
GO:BP	regulation of viral entry into host cell	GO:0046596	0.0294388	1.53108	28	93	2	22403	IFITM2,IFITM3
GO:BP	cellular protein modification process	GO:0006464	0.0295924	1.52882	4032	93	27	22403	ISG15,GBP1,ADAR,EIF2AK2,NMI,CFLAR,PARP9,PARP14,CCNL1,HIST1H1C,PSMB9,HSP90AB1,CYCS,IL2RG,HSPA5,SET,TRIM22,CCND2,HSP90B1,HMGB1,PSME1,CCL3,CCL4,CCL3L3,TOP1,ZFP36,SOD1
GO:BP	positive regulation of tumor necrosis factor superfamily cytokine production	GO:1903557	0.0295924	1.52882	89	93	3	22403	HSPD1,HMGB1,CCL3
GO:BP	protein modification process	GO:0036211	0.0295924	1.52882	4032	93	27	22403	ISG15,GBP1,ADAR,EIF2AK2,NMI,CFLAR,PARP9,PARP14,CCNL1,HIST1H1C,PSMB9,HSP90AB1,CYCS,IL2RG,HSPA5,SET,TRIM22,CCND2,HSP90B1,HMGB1,PSME1,CCL3,CCL4,CCL3L3,TOP1,ZFP36,SOD1
GO:BP	interleukin-1 beta production	GO:0032611	0.0295924	1.52882	89	93	3	22403	IFI16,HMGB1,CCL3
GO:BP	negative regulation of cysteine-type endopeptidase activity	GO:2000117	0.0303225	1.51823	90	93	3	22403	IFI6,IFI16,CFLAR
GO:BP	regulation of biomineral tissue development	GO:0070167	0.0303225	1.51823	90	93	3	22403	ISG15,CCL3,ATF4
GO:BP	regulation of reactive oxygen species metabolic process	GO:2000377	0.0303225	1.51823	176	93	4	22403	HSPD1,CFLAR,HSP90AB1,SOD1
GO:BP	regulation of biomineralization	GO:0110149	0.0303225	1.51823	90	93	3	22403	ISG15,CCL3,ATF4
GO:BP	negative regulation of molecular function	GO:0044092	0.0304712	1.51611	1112	93	11	22403	IFI6,ADAR,IFI16,CFLAR,SP100,PARP9,LY6E,SET,IFIT2,BST2,ZFP36
GO:BP	negative regulation of reactive oxygen species biosynthetic process	GO:1903427	0.031021	1.50834	29	93	2	22403	HSPD1,CFLAR
GO:BP	positive regulation of MAPK cascade	GO:0043410	0.031235	1.50536	529	93	7	22403	EIF2AK2,CFLAR,HMGB1,CCL3,CCL4,CCL3L3,SOD1
GO:BP	leukocyte degranulation	GO:0043299	0.031235	1.50536	529	93	7	22403	HLA-F,HLA-B,HSP90AB1,HMGB1,SRP14,CCL3,BST2
GO:BP	regulation of mRNA stability	GO:0043488	0.0317228	1.49863	179	93	4	22403	PSMB9,SET,PSME1,ZFP36
GO:BP	RNA catabolic process	GO:0006401	0.0317228	1.49863	402	93	6	22403	PSMB9,SET,RPS26,PSME1,ISG20,ZFP36
GO:BP	intrinsic apoptotic signaling pathway	GO:0097193	0.0317228	1.49863	284	93	5	22403	IFI6,IFI16,PMAIP1,ATF4,SOD1
GO:BP	positive regulation of nucleic acid-templated transcription	GO:1903508	0.0319276	1.49583	1616	93	14	22403	IFI16,STAT1,SP100,PARP9,PLSCR1,HIST1H1C,MTDH,HSPA5,IRF7,KLF6,ARID5B,HMGB1,IKZF3,ATF4
GO:BP	positive regulation of RNA biosynthetic process	GO:1902680	0.0320453	1.49424	1617	93	14	22403	IFI16,STAT1,SP100,PARP9,PLSCR1,HIST1H1C,MTDH,HSPA5,IRF7,KLF6,ARID5B,HMGB1,IKZF3,ATF4
GO:BP	regulation of interleukin-1 production	GO:0032652	0.0326102	1.48665	93	93	3	22403	IFI16,HMGB1,CCL3
GO:BP	mitochondrial respiratory chain complex assembly	GO:0033108	0.0326102	1.48665	93	93	3	22403	PET100,NDUFA3,MT-ND6
GO:BP	negative regulation of cytokine biosynthetic process	GO:0042036	0.0326163	1.48657	30	93	2	22403	NMI,ZFP36
GO:BP	positive regulation of cellular biosynthetic process	GO:0031328	0.0328088	1.48401	1972	93	16	22403	IFI16,STAT1,SP100,PARP9,PLSCR1,HIST1H1C,HSP90AB1,HNRNPA2B1,MTDH,HSPA5,IRF7,KLF6,ARID5B,HMGB1,IKZF3,ATF4
GO:BP	positive regulation of cell differentiation	GO:0045597	0.0328088	1.48401	970	93	10	22403	ISG15,STAT1,CFLAR,HSP90AB1,HSPA5,HMGB1,CCL3,GNAS,CALR,ZFP36
GO:BP	regulation of B cell activation	GO:0050864	0.0331206	1.4799	182	93	4	22403	IGHM,IKZF3,IGLL5,IGLC3
GO:BP	gene silencing	GO:0016458	0.0331206	1.4799	288	93	5	22403	ADAR,HIST1H1C,HNRNPA2B1,HMGB1,ZFP36
GO:BP	positive regulation of myeloid cell differentiation	GO:0045639	0.0332021	1.47883	94	93	3	22403	ISG15,STAT1,GNAS
GO:BP	positive regulation of phosphorus metabolic process	GO:0010562	0.0332021	1.47883	1130	93	11	22403	EIF2AK2,CFLAR,PARP9,PARP14,HSP90AB1,CCND2,HMGB1,CCL3,CCL4,CCL3L3,SOD1
GO:BP	regulation of calcium-mediated signaling	GO:0050848	0.0332021	1.47883	94	93	3	22403	GBP1,CCL3,CCL4
GO:BP	positive regulation of phosphate metabolic process	GO:0045937	0.0332021	1.47883	1130	93	11	22403	EIF2AK2,CFLAR,PARP9,PARP14,HSP90AB1,CCND2,HMGB1,CCL3,CCL4,CCL3L3,SOD1
GO:BP	ribonucleoprotein complex assembly	GO:0022618	0.033447	1.47564	183	93	4	22403	ADAR,HSP90AB1,EIF3J,EIF2S2
GO:BP	regulation of cellular protein localization	GO:1903827	0.0334941	1.47503	539	93	7	22403	GBP1,SP100,PARP9,HSP90AB1,GZMB,ARF6,PMAIP1
GO:BP	positive regulation of transcription from RNA polymerase II promoter in response to stress	GO:0036003	0.0340464	1.46793	31	93	2	22403	HSPA5,ATF4
GO:BP	localization of cell	GO:0051674	0.0340464	1.46793	1634	93	14	22403	IGKV3-11,SP100,PARP9,HSPA5,ARID5B,HMGB1,ARF6,IGHM,CCL3,CCL4,CCL3L3,CALR,BST2,IGLC3
GO:BP	cell motility	GO:0048870	0.0340464	1.46793	1634	93	14	22403	IGKV3-11,SP100,PARP9,HSPA5,ARID5B,HMGB1,ARF6,IGHM,CCL3,CCL4,CCL3L3,CALR,BST2,IGLC3
GO:BP	protein insertion into mitochondrial membrane involved in apoptotic signaling pathway	GO:0001844	0.0340464	1.46793	31	93	2	22403	GZMB,PMAIP1
GO:BP	cell chemotaxis	GO:0060326	0.0340464	1.46793	291	93	5	22403	HMGB1,CCL3,CCL4,CCL3L3,CALR
GO:BP	pattern recognition receptor signaling pathway	GO:0002221	0.0343484	1.46409	185	93	4	22403	HSPD1,IRF7,HSP90B1,HMGB1
GO:BP	mitochondrial ATP synthesis coupled electron transport	GO:0042775	0.0344803	1.46243	96	93	3	22403	CYCS,NDUFA3,MT-ND6
GO:BP	response to chemokine	GO:1990868	0.0344803	1.46243	96	93	3	22403	CCL3,CCL4,CCL3L3
GO:BP	cellular response to chemokine	GO:1990869	0.0344803	1.46243	96	93	3	22403	CCL3,CCL4,CCL3L3
GO:BP	regulation of cellular catabolic process	GO:0031329	0.0347413	1.45915	830	93	9	22403	IFI16,PSMB9,HSP90AB1,MTDH,SET,TRIM22,HMGB1,PSME1,ZFP36
GO:BP	positive regulation of DNA metabolic process	GO:0051054	0.0351529	1.45404	187	93	4	22403	PARP9,HSP90AB1,HNRNPA2B1,HMGB1
GO:BP	regulation of RNA stability	GO:0043487	0.0351529	1.45404	187	93	4	22403	PSMB9,SET,PSME1,ZFP36
GO:BP	regulation of interferon-gamma production	GO:0032649	0.0351529	1.45404	97	93	3	22403	ISG15,HSPD1,HMGB1
GO:BP	ATP synthesis coupled electron transport	GO:0042773	0.0351529	1.45404	97	93	3	22403	CYCS,NDUFA3,MT-ND6
GO:BP	positive regulation of response to DNA damage stimulus	GO:2001022	0.0351529	1.45404	97	93	3	22403	PARP9,HMGB1,PMAIP1
GO:BP	myeloid cell apoptotic process	GO:0033028	0.0354021	1.45097	32	93	2	22403	IRF7,ARF6
GO:BP	cellular response to dexamethasone stimulus	GO:0071549	0.0354021	1.45097	32	93	2	22403	CFLAR,CBX3
GO:BP	cytoplasmic translational initiation	GO:0002183	0.0354021	1.45097	32	93	2	22403	EIF3J,EIF2S2
GO:BP	negative regulation of myoblast fusion	GO:1901740	0.0355432	1.44924	2	93	1	22403	CFLAR
GO:BP	cerebellum structural organization	GO:0021589	0.0355432	1.44924	2	93	1	22403	HSPA5
GO:BP	positive regulation of protein K48-linked ubiquitination	GO:1902524	0.0355432	1.44924	2	93	1	22403	NMI
GO:BP	ribonucleoprotein complex subunit organization	GO:0071826	0.0355432	1.44924	190	93	4	22403	ADAR,HSP90AB1,EIF3J,EIF2S2
GO:BP	negative regulation of RNA interference	GO:1900369	0.0355432	1.44924	2	93	1	22403	ADAR
GO:BP	peptide antigen assembly with MHC class I protein complex	GO:0002502	0.0355432	1.44924	2	93	1	22403	CALR
GO:BP	positive regulation of interleukin-4-mediated signaling pathway	GO:1902216	0.0355432	1.44924	2	93	1	22403	PARP14
GO:BP	neutrophil chemotaxis	GO:0030593	0.0355432	1.44924	98	93	3	22403	CCL3,CCL4,CCL3L3
GO:BP	regulation of Fas signaling pathway	GO:1902044	0.0355432	1.44924	2	93	1	22403	SP100
GO:BP	antigen processing and presentation of endogenous peptide antigen via MHC class I via ER pathway	GO:0002484	0.0355432	1.44924	2	93	1	22403	HLA-B
GO:BP	mitigation of host immune response by virus	GO:0030683	0.0355432	1.44924	2	93	1	22403	EIF2AK2
GO:BP	negative regulation of nephron tubule epithelial cell differentiation	GO:0072183	0.0355432	1.44924	2	93	1	22403	STAT1
GO:BP	positive regulation of interleukin-1 beta secretion	GO:0050718	0.0355432	1.44924	33	93	2	22403	HMGB1,CCL3
GO:BP	negative regulation of apoptotic cell clearance	GO:2000426	0.0355432	1.44924	2	93	1	22403	HMGB1
GO:BP	negative regulation of intracellular transport of viral material	GO:1901253	0.0355432	1.44924	2	93	1	22403	BST2
GO:BP	actin rod assembly	GO:0031247	0.0355432	1.44924	2	93	1	22403	HSP90B1
GO:BP	B cell cytokine production	GO:0002368	0.0355432	1.44924	2	93	1	22403	HSPD1
GO:BP	positive regulation of T cell mediated immune response to tumor cell	GO:0002842	0.0355432	1.44924	2	93	1	22403	HSPD1
GO:BP	regulation of parathyroid hormone secretion	GO:2000828	0.0355432	1.44924	2	93	1	22403	GNAS
GO:BP	response to methamphetamine hydrochloride	GO:1904313	0.0355432	1.44924	2	93	1	22403	HSPA5
GO:BP	positive regulation of cyclin-dependent protein kinase activity	GO:1904031	0.0355432	1.44924	33	93	2	22403	HSP90AB1,CCND2
GO:BP	regulation of cyclin-dependent protein kinase activity	GO:1904029	0.0355432	1.44924	99	93	3	22403	CCNL1,HSP90AB1,CCND2
GO:BP	regulation of transcription from RNA polymerase II promoter in response to arsenic-containing substance	GO:0061394	0.0355432	1.44924	2	93	1	22403	ATF4
GO:BP	hindbrain structural organization	GO:0021577	0.0355432	1.44924	2	93	1	22403	HSPA5
GO:BP	female gonad development	GO:0008585	0.0355432	1.44924	99	93	3	22403	HSPA5,ARID5B,SOD1
GO:BP	regulation of protein localization to membrane	GO:1905475	0.0355432	1.44924	189	93	4	22403	GBP1,GZMB,ARF6,PMAIP1
GO:BP	positive regulation of biosynthetic process	GO:0009891	0.0355432	1.44924	2001	93	16	22403	IFI16,STAT1,SP100,PARP9,PLSCR1,HIST1H1C,HSP90AB1,HNRNPA2B1,MTDH,HSPA5,IRF7,KLF6,ARID5B,HMGB1,IKZF3,ATF4
GO:BP	negative regulation of dendritic cell cytokine production	GO:0002731	0.0355432	1.44924	2	93	1	22403	BST2
GO:BP	mitigation of host defenses by virus	GO:0019049	0.0355432	1.44924	2	93	1	22403	EIF2AK2
GO:BP	protein import into mitochondrial intermembrane space	GO:0045041	0.0355432	1.44924	2	93	1	22403	HSPD1
GO:BP	mRNA metabolic process	GO:0016071	0.0355432	1.44924	836	93	9	22403	ADAR,TRA2B,PSMB9,HNRNPA2B1,SET,RPS26,PSME1,ZFP36,ATF4
GO:BP	positive regulation of hemopoiesis	GO:1903708	0.0355432	1.44924	189	93	4	22403	ISG15,STAT1,HMGB1,GNAS
GO:BP	regulation of DNA-binding transcription factor activity	GO:0051090	0.0355432	1.44924	421	93	6	22403	EIF2AK2,CFLAR,SP100,MTDH,TRIM22,ARID5B
GO:BP	positive regulation of telomerase RNA reverse transcriptase activity	GO:1905663	0.0355432	1.44924	2	93	1	22403	HNRNPA2B1
GO:BP	negative regulation of interferon-alpha biosynthetic process	GO:0045355	0.0355432	1.44924	2	93	1	22403	NMI
GO:BP	negative regulation of RNA polymerase II transcriptional preinitiation complex assembly	GO:0017055	0.0355432	1.44924	2	93	1	22403	HMGB1
GO:BP	cellular response to ketone	GO:1901655	0.0355432	1.44924	98	93	3	22403	CFLAR,CBX3,GNAS
GO:BP	negative regulation of natural killer cell cytokine production	GO:0002728	0.0355432	1.44924	2	93	1	22403	HLA-F
GO:BP	leukocyte activation involved in immune response	GO:0002366	0.0358309	1.44574	696	93	8	22403	HSPD1,HLA-F,HLA-B,HSP90AB1,HMGB1,SRP14,CCL3,BST2
GO:BP	cotranslational protein targeting to membrane	GO:0006613	0.0358309	1.44574	100	93	3	22403	SEC62,RPS26,SRP14
GO:BP	intracellular protein transport	GO:0006886	0.0363088	1.43999	1159	93	11	22403	HSPD1,SP100,SEC62,HSP90AB1,HNRNPA2B1,HSPA5,RPS26,HSP90B1,ARF6,SRP14,CALR
GO:BP	cellular response to nitrogen compound	GO:1901699	0.0363108	1.43996	698	93	8	22403	STAT1,CFLAR,CPEB4,HSPA5,HSP90B1,GNAS,ATF4,SOD1
GO:BP	cell activation involved in immune response	GO:0002263	0.0365558	1.43704	699	93	8	22403	HSPD1,HLA-F,HLA-B,HSP90AB1,HMGB1,SRP14,CCL3,BST2
GO:BP	negative regulation of production of molecular mediator of immune response	GO:0002701	0.0372022	1.42943	34	93	2	22403	HLA-F,BST2
GO:BP	tumor necrosis factor secretion	GO:1990774	0.0372022	1.42943	34	93	2	22403	HSPD1,HMGB1
GO:BP	positive regulation of interleukin-6 secretion	GO:2000778	0.0372022	1.42943	34	93	2	22403	HSPD1,HMGB1
GO:BP	protein targeting to membrane	GO:0006612	0.0376911	1.42376	195	93	4	22403	SEC62,HSPA5,RPS26,SRP14
GO:BP	cytokine production involved in immune response	GO:0002367	0.0383835	1.41586	103	93	3	22403	HSPD1,HLA-F,BST2
GO:BP	chemical homeostasis	GO:0048878	0.0383835	1.41586	1170	93	11	22403	IFI6,STAT1,TRA2B,HSP90B1,HMGB1,MT2A,CCL3,GNAS,CALR,ATF4,SOD1
GO:BP	positive regulation of interleukin-10 production	GO:0032733	0.0386476	1.41288	35	93	2	22403	HSPD1,HMGB1
GO:BP	negative regulation of extrinsic apoptotic signaling pathway	GO:2001237	0.0386476	1.41288	104	93	3	22403	IFI6,CFLAR,TNFSF10
GO:BP	regulation of protein transport	GO:0051223	0.0386476	1.41288	709	93	8	22403	GBP1,HSPD1,SP100,HSP90AB1,HMGB1,ARF6,CCL3,GNAS
GO:BP	monocyte differentiation	GO:0030224	0.0386476	1.41288	35	93	2	22403	IFI16,IRF7
GO:BP	mononuclear cell differentiation	GO:1903131	0.0386476	1.41288	35	93	2	22403	IFI16,IRF7
GO:BP	positive regulation of mitochondrial outer membrane permeabilization involved in apoptotic signaling pathway	GO:1901030	0.0386476	1.41288	35	93	2	22403	GZMB,PMAIP1
GO:BP	negative regulation of cell differentiation	GO:0045596	0.0386476	1.41288	708	93	8	22403	GBP1,STAT1,CFLAR,HMGB1,ARF6,CCL3,CALR,ZFP36
GO:BP	interleukin-1 production	GO:0032612	0.0386476	1.41288	104	93	3	22403	IFI16,HMGB1,CCL3
GO:BP	negative regulation of gene silencing	GO:0060969	0.0386476	1.41288	35	93	2	22403	ADAR,HIST1H1C
GO:BP	regulation of cellular response to stress	GO:0080135	0.0386476	1.41288	709	93	8	22403	EIF2AK2,PARP9,HSP90AB1,HSPA5,HMGB1,PMAIP1,ATF4,SOD1
GO:BP	development of primary female sexual characteristics	GO:0046545	0.0386476	1.41288	104	93	3	22403	HSPA5,ARID5B,SOD1
GO:BP	protein ADP-ribosylation	GO:0006471	0.0386476	1.41288	35	93	2	22403	PARP9,PARP14
GO:BP	regulation of defense response to virus by host	GO:0050691	0.0386476	1.41288	35	93	2	22403	STAT1,PARP9
GO:BP	regulation of protein ubiquitination	GO:0031396	0.0386595	1.41274	198	93	4	22403	ISG15,NMI,HSP90AB1,HSPA5
GO:BP	secretion by cell	GO:0032940	0.0386595	1.41274	1509	93	13	22403	ISG15,GBP1,HSPD1,HLA-F,HLA-B,HSP90AB1,HMGB1,ARF6,SRP14,CCL3,GNAS,BST2,SOD1
GO:BP	regulation of leukocyte migration	GO:0002685	0.0386595	1.41274	198	93	4	22403	HMGB1,CCL3,CCL4,CALR
GO:BP	cellular response to hypoxia	GO:0071456	0.0386595	1.41274	198	93	4	22403	CFLAR,PSMB9,PSME1,PMAIP1
GO:BP	regulation of MAPK cascade	GO:0043408	0.0392344	1.40633	712	93	8	22403	GBP1,EIF2AK2,CFLAR,HMGB1,CCL3,CCL4,CCL3L3,SOD1
GO:BP	regulation of dephosphorylation	GO:0035303	0.0398963	1.39907	200	93	4	22403	EIF2AK2,HSP90AB1,SET,HSP90B1
GO:BP	regulation of natural killer cell mediated cytotoxicity	GO:0042269	0.0399516	1.39847	36	93	2	22403	HLA-F,HLA-B
GO:BP	positive regulation of telomerase activity	GO:0051973	0.0399516	1.39847	36	93	2	22403	HSP90AB1,HNRNPA2B1
GO:BP	protein dephosphorylation	GO:0006470	0.0399516	1.39847	312	93	5	22403	EIF2AK2,HSP90AB1,CYCS,SET,HSP90B1
GO:BP	positive regulation of interleukin-12 production	GO:0032735	0.0399516	1.39847	36	93	2	22403	HSPD1,HMGB1
GO:BP	MyD88-dependent toll-like receptor signaling pathway	GO:0002755	0.0399516	1.39847	36	93	2	22403	HSPD1,IRF7
GO:BP	T cell mediated cytotoxicity	GO:0001913	0.0399516	1.39847	36	93	2	22403	HLA-F,PRF1
GO:BP	regulation of NIK/NF-kappaB signaling	GO:1901222	0.0399733	1.39823	106	93	3	22403	EIF2AK2,HMGB1,CALR
GO:BP	regulation of mRNA catabolic process	GO:0061013	0.0401338	1.39649	201	93	4	22403	PSMB9,SET,PSME1,ZFP36
GO:BP	response to ketone	GO:1901654	0.0407053	1.39035	202	93	4	22403	CFLAR,CBX3,GNAS,CALR
GO:BP	cellular response to lipopolysaccharide	GO:0071222	0.0407053	1.39035	202	93	4	22403	MTDH,HMGB1,CCL3,ZFP36
GO:BP	positive regulation of developmental process	GO:0051094	0.040998	1.38724	1354	93	12	22403	ISG15,STAT1,CFLAR,HSP90AB1,MTDH,HSPA5,HMGB1,CCL3,GNAS,CALR,ZFP36,ATF4
GO:BP	DNA conformation change	GO:0071103	0.0414281	1.38271	316	93	5	22403	HIST1H1C,HNRNPA2B1,SET,HMGB1,TOP1
GO:BP	positive regulation of lymphocyte migration	GO:2000403	0.0416056	1.38085	37	93	2	22403	CCL3,CCL4
GO:BP	cellular response to cadmium ion	GO:0071276	0.0416056	1.38085	37	93	2	22403	MT2A,SOD1
GO:BP	epithelial cell apoptotic process	GO:1904019	0.0416056	1.38085	108	93	3	22403	CFLAR,ARF6,ZFP36
GO:BP	regulation of cytokine secretion	GO:0050707	0.0417339	1.37951	204	93	4	22403	GBP1,HSPD1,HMGB1,CCL3
GO:BP	reproductive structure development	GO:0048608	0.0417339	1.37951	443	93	6	22403	TNFSF10,HSP90AB1,HSPA5,ARID5B,EIF2S2,SOD1
GO:BP	myeloid leukocyte migration	GO:0097529	0.0423311	1.37334	205	93	4	22403	HMGB1,CCL3,CCL4,CCL3L3
GO:BP	interferon-gamma production	GO:0032609	0.0424135	1.3725	109	93	3	22403	ISG15,HSPD1,HMGB1
GO:BP	cellular metal ion homeostasis	GO:0006875	0.0427067	1.3695	582	93	7	22403	HSP90B1,HMGB1,MT2A,CCL3,CALR,ATF4,SOD1
GO:BP	reproductive system development	GO:0061458	0.0432114	1.3644	447	93	6	22403	TNFSF10,HSP90AB1,HSPA5,ARID5B,EIF2S2,SOD1
GO:BP	negative regulation of lymphocyte mediated immunity	GO:0002707	0.0432114	1.3644	38	93	2	22403	HLA-F,HLA-B
GO:BP	mitochondrial fission	GO:0000266	0.0432114	1.3644	38	93	2	22403	MX2,MX1
GO:BP	de novo' protein folding	GO:0006458	0.0432114	1.3644	38	93	2	22403	HSPD1,HSPA5
GO:BP	positive regulation of interleukin-1 secretion	GO:0050716	0.0432114	1.3644	38	93	2	22403	HMGB1,CCL3
GO:BP	intracellular transport	GO:0046907	0.043481	1.3617	1714	93	14	22403	HSPD1,SP100,SEC62,HSP90AB1,HNRNPA2B1,HSPA5,RPS26,HSP90B1,ARF6,SRP14,GNAS,CALR,SOD1,MX2
GO:BP	regulation of chemotaxis	GO:0050920	0.0438712	1.35782	208	93	4	22403	HMGB1,CCL3,CCL4,CALR
GO:BP	myeloid leukocyte differentiation	GO:0002573	0.0438712	1.35782	208	93	4	22403	IFI16,IRF7,CCL3,GNAS
GO:BP	regulation of cellular response to transforming growth factor beta stimulus	GO:1903844	0.0439544	1.357	111	93	3	22403	CFLAR,HSP90AB1,HSPA5
GO:BP	positive regulation of cellular protein localization	GO:1903829	0.0441436	1.35513	323	93	5	22403	PARP9,HSP90AB1,GZMB,ARF6,PMAIP1
GO:BP	cellular response to molecule of bacterial origin	GO:0071219	0.04441	1.35252	209	93	4	22403	MTDH,HMGB1,CCL3,ZFP36
GO:BP	protein secretion	GO:0009306	0.0446496	1.35018	590	93	7	22403	ISG15,GBP1,HSPD1,HMGB1,ARF6,CCL3,GNAS
GO:BP	cytolysis	GO:0019835	0.0446496	1.35018	39	93	2	22403	PRF1,GZMB
GO:BP	osteoblast differentiation	GO:0001649	0.0446496	1.35018	210	93	4	22403	ADAR,CCL3,RRBP1,GNAS
GO:BP	protein refolding	GO:0042026	0.0446496	1.35018	39	93	2	22403	HSPD1,HSPA5
GO:BP	regulation of protein localization to cell surface	GO:2000008	0.0446496	1.35018	39	93	2	22403	HSP90AB1,ARF6
GO:BP	negative regulation of cell cycle process	GO:0010948	0.0446496	1.35018	325	93	5	22403	PSMB9,HSP90AB1,CBX3,PSME1,CALR
GO:BP	negative regulation of cellular protein localization	GO:1903828	0.0446496	1.35018	112	93	3	22403	GBP1,SP100,ARF6
GO:BP	negative regulation of extrinsic apoptotic signaling pathway via death domain receptors	GO:1902042	0.0446496	1.35018	39	93	2	22403	CFLAR,TNFSF10
GO:BP	response to copper ion	GO:0046688	0.0446496	1.35018	39	93	2	22403	MT2A,SOD1
GO:BP	establishment of protein localization to extracellular region	GO:0035592	0.0449042	1.34771	591	93	7	22403	ISG15,GBP1,HSPD1,HMGB1,ARF6,CCL3,GNAS
GO:BP	lymphocyte migration	GO:0072676	0.0453352	1.34356	113	93	3	22403	CCL3,CCL4,CCL3L3
GO:BP	regulation of peptide transport	GO:0090087	0.0455627	1.34139	739	93	8	22403	GBP1,HSPD1,SP100,HSP90AB1,HMGB1,ARF6,CCL3,GNAS
GO:BP	cell recognition	GO:0008037	0.0458046	1.33909	212	93	4	22403	PRF1,IGHM,IGLL5,IGLC3
GO:BP	protein localization to extracellular region	GO:0071692	0.0458324	1.33883	598	93	7	22403	ISG15,GBP1,HSPD1,HMGB1,ARF6,CCL3,GNAS
GO:BP	MHC class I protein complex assembly	GO:0002397	0.0458324	1.33883	3	93	1	22403	CALR
GO:BP	regulation of protein K48-linked ubiquitination	GO:0061945	0.0458324	1.33883	3	93	1	22403	NMI
GO:BP	regulation of natural killer cell mediated immunity	GO:0002715	0.0458324	1.33883	40	93	2	22403	HLA-F,HLA-B
GO:BP	kidney mesenchymal cell proliferation	GO:0072135	0.0458324	1.33883	3	93	1	22403	STAT1
GO:BP	metanephric mesenchymal cell proliferation involved in metanephros development	GO:0072136	0.0458324	1.33883	3	93	1	22403	STAT1
GO:BP	negative regulation of mesenchymal to epithelial transition involved in metanephros morphogenesis	GO:0003340	0.0458324	1.33883	3	93	1	22403	STAT1
GO:BP	response to host	GO:0075136	0.0458324	1.33883	3	93	1	22403	EIF2AK2
GO:BP	antigen processing and presentation of exogenous peptide antigen via MHC class Ib	GO:0002477	0.0458324	1.33883	3	93	1	22403	HLA-F
GO:BP	defense response to tumor cell	GO:0002357	0.0458324	1.33883	3	93	1	22403	PRF1
GO:BP	positive regulation of sodium-dependent phosphate transport	GO:2000120	0.0458324	1.33883	3	93	1	22403	ATF4
GO:BP	positive regulation of natural killer cell degranulation	GO:0043323	0.0458324	1.33883	3	93	1	22403	HLA-F
GO:BP	mitigation of host defenses by symbiont	GO:0030682	0.0458324	1.33883	3	93	1	22403	EIF2AK2
GO:BP	modification of morphology or physiology of other organism involved in symbiotic interaction	GO:0051817	0.0458324	1.33883	114	93	3	22403	EIF2AK2,CCL3,CCL4
GO:BP	positive regulation of mismatch repair	GO:0032425	0.0458324	1.33883	3	93	1	22403	HMGB1
GO:BP	export from cell	GO:0140352	0.0458324	1.33883	1555	93	13	22403	ISG15,GBP1,HSPD1,HLA-F,HLA-B,HSP90AB1,HMGB1,ARF6,SRP14,CCL3,GNAS,BST2,SOD1
GO:BP	regulation of nucleocytoplasmic transport	GO:0046822	0.0458324	1.33883	115	93	3	22403	SP100,HSP90AB1,MX2
GO:BP	respiratory electron transport chain	GO:0022904	0.0458324	1.33883	115	93	3	22403	CYCS,NDUFA3,MT-ND6
GO:BP	response to manganese-induced endoplasmic reticulum stress	GO:1990737	0.0458324	1.33883	3	93	1	22403	ATF4
GO:BP	response to antibiotic	GO:0046677	0.0458324	1.33883	330	93	5	22403	STAT1,HSPD1,HSPA5,SOD1,MT-ND6
GO:BP	negative regulation of syncytium formation by plasma membrane fusion	GO:0034242	0.0458324	1.33883	3	93	1	22403	CFLAR
GO:BP	regulation of interleukin-4-mediated signaling pathway	GO:1902214	0.0458324	1.33883	3	93	1	22403	PARP14
GO:BP	parathyroid hormone secretion	GO:0035898	0.0458324	1.33883	3	93	1	22403	GNAS
GO:BP	regulation of intracellular transport of viral material	GO:1901252	0.0458324	1.33883	3	93	1	22403	BST2
GO:BP	miRNA transport	GO:1990428	0.0458324	1.33883	3	93	1	22403	HNRNPA2B1
GO:BP	response to defenses of other organism	GO:0052173	0.0458324	1.33883	3	93	1	22403	EIF2AK2
GO:BP	Fas signaling pathway	GO:0036337	0.0458324	1.33883	3	93	1	22403	SP100
GO:BP	response to host defenses	GO:0052200	0.0458324	1.33883	3	93	1	22403	EIF2AK2
GO:BP	negative regulation of complement-dependent cytotoxicity	GO:1903660	0.0458324	1.33883	3	93	1	22403	HSP90AB1
GO:BP	regulation of telomerase RNA reverse transcriptase activity	GO:1905661	0.0458324	1.33883	3	93	1	22403	HNRNPA2B1
GO:BP	negative regulation of IRE1-mediated unfolded protein response	GO:1903895	0.0458324	1.33883	3	93	1	22403	HSPA5
GO:BP	positive regulation of intracellular mRNA localization	GO:1904582	0.0458324	1.33883	3	93	1	22403	ZFP36
GO:BP	regulation of polynucleotide adenylyltransferase activity	GO:1904245	0.0458324	1.33883	3	93	1	22403	ZFP36
GO:BP	regulation of natural killer cell degranulation	GO:0043321	0.0458324	1.33883	3	93	1	22403	HLA-F
GO:BP	regulation of intracellular mRNA localization	GO:1904580	0.0458324	1.33883	3	93	1	22403	ZFP36
GO:BP	neutrophil migration	GO:1990266	0.0458324	1.33883	115	93	3	22403	CCL3,CCL4,CCL3L3
GO:BP	response to lipopolysaccharide	GO:0032496	0.0458324	1.33883	331	93	5	22403	HSPD1,MTDH,HMGB1,CCL3,ZFP36
GO:BP	production of miRNAs involved in gene silencing by miRNA	GO:0035196	0.046158	1.33575	41	93	2	22403	ADAR,HNRNPA2B1
GO:BP	cytokine biosynthetic process	GO:0042089	0.046158	1.33575	116	93	3	22403	NMI,IRF7,ZFP36
GO:BP	DNA catabolic process	GO:0006308	0.046158	1.33575	41	93	2	22403	HMGB1,ISG20
GO:BP	phagocytosis, engulfment	GO:0006911	0.046158	1.33575	116	93	3	22403	IGHM,IGLL5,IGLC3
GO:BP	response to interleukin-7	GO:0098760	0.046158	1.33575	41	93	2	22403	HSPD1,IL2RG
GO:BP	cellular response to interleukin-7	GO:0098761	0.046158	1.33575	41	93	2	22403	HSPD1,IL2RG
GO:BP	negative regulation of signal transduction	GO:0009968	0.0461601	1.33573	1226	93	11	22403	IFI6,GBP1,ADAR,STAT1,CFLAR,PARP14,TNFSF10,PSMB9,HSPA5,PSME1,CALR
GO:BP	positive regulation of mitochondrion organization	GO:0010822	0.0466533	1.33112	117	93	3	22403	TNFSF10,GZMB,PMAIP1
GO:BP	regulation of epithelial cell migration	GO:0010632	0.0466533	1.33112	217	93	4	22403	SP100,HMGB1,ARF6,CALR
GO:BP	cytokine metabolic process	GO:0042107	0.0466533	1.33112	117	93	3	22403	NMI,IRF7,ZFP36
GO:BP	regulation of stem cell differentiation	GO:2000736	0.0466533	1.33112	117	93	3	22403	EIF2AK2,PSMB9,PSME1
GO:BP	granulocyte chemotaxis	GO:0071621	0.0466533	1.33112	117	93	3	22403	CCL3,CCL4,CCL3L3
GO:BP	maintenance of protein localization in organelle	GO:0072595	0.047512	1.3232	42	93	2	22403	SP100,HSPA5
GO:BP	regulation of myeloid leukocyte differentiation	GO:0002761	0.047512	1.3232	118	93	3	22403	IRF7,CCL3,GNAS
GO:BP	dendritic cell differentiation	GO:0097028	0.047512	1.3232	42	93	2	22403	HLA-B,HMGB1
GO:BP	response to dexamethasone	GO:0071548	0.047512	1.3232	42	93	2	22403	CFLAR,CBX3
GO:BP	positive regulation of calcium-mediated signaling	GO:0050850	0.047512	1.3232	42	93	2	22403	CCL3,CCL4
GO:BP	female sex differentiation	GO:0046660	0.047512	1.3232	118	93	3	22403	HSPA5,ARID5B,SOD1
GO:BP	cortical actin cytoskeleton organization	GO:0030866	0.047512	1.3232	42	93	2	22403	ARF6,CALR
GO:BP	response to testosterone	GO:0033574	0.047512	1.3232	42	93	2	22403	CFLAR,CALR
GO:BP	dephosphorylation	GO:0016311	0.0475615	1.32274	467	93	6	22403	EIF2AK2,HSP90AB1,CYCS,NT5C3A,SET,HSP90B1
GO:BP	negative regulation of immune effector process	GO:0002698	0.0482255	1.31672	119	93	3	22403	HLA-F,HLA-B,BST2
GO:BP	regulation of protein secretion	GO:0050708	0.0483681	1.31544	469	93	6	22403	GBP1,HSPD1,HMGB1,ARF6,CCL3,GNAS
GO:BP	regulation of DNA metabolic process	GO:0051052	0.0486215	1.31317	339	93	5	22403	PARP9,HIST1H1C,HSP90AB1,HNRNPA2B1,HMGB1
GO:BP	response to nutrient	GO:0007584	0.0487074	1.3124	221	93	4	22403	STAT1,HSPD1,HSP90B1,SOD1
GO:BP	macromolecule catabolic process	GO:0009057	0.0488176	1.31142	1410	93	12	22403	ISG15,PSMB9,HSP90AB1,HSPA5,SET,RPS26,HSP90B1,HMGB1,PSME1,ISG20,PMAIP1,ZFP36
GO:BP	positive regulation of T cell mediated immunity	GO:0002711	0.0491575	1.30841	43	93	2	22403	HSPD1,HLA-F
GO:BP	negative regulation of type I interferon production	GO:0032480	0.0491575	1.30841	43	93	2	22403	ISG15,NMI
GO:BP	cellular response to amino acid starvation	GO:0034198	0.0491575	1.30841	43	93	2	22403	EIF2AK2,ATF4
GO:BP	proteasomal protein catabolic process	GO:0010498	0.049343	1.30677	472	93	6	22403	PSMB9,HSP90AB1,HSPA5,HSP90B1,PSME1,PMAIP1
GO:BP	maintenance of location	GO:0051235	0.049343	1.30677	341	93	5	22403	SP100,HSPA5,HSP90B1,CCL3,CALR
GO:BP	positive regulation of autophagy	GO:0010508	0.0498153	1.30264	121	93	3	22403	MTDH,TRIM22,HMGB1

## Sheet: Cluster2_GO_BP_gProfiler2
source	term_name	term_id	adjusted_p_value	negative_log10_of_adjusted_p_value	term_size	query_size	intersection_size	effective_domain_size	intersections
GO:BP	oxidative phosphorylation	GO:0006119	8.98989e-29	28.0462	127	123	25	22403	PARK7,UQCRH,COX5B,NDUFB3,NDUFS6,UQCRQ,NDUFA4,NDUFB2,NDUFB11,COX7B,COX6C,NDUFB9,COX6A1,COX5A,NDUFB10,NDUFV2,NDUFS7,NDUFA11,NDUFB7,NDUFA13,COX6B1,CHCHD10,UQCR10,ATP5J,MT-ND1
GO:BP	mitochondrial ATP synthesis coupled electron transport	GO:0042775	9.45367e-29	28.0244	96	123	23	22403	PARK7,UQCRH,COX5B,NDUFB3,NDUFS6,UQCRQ,NDUFA4,NDUFB2,NDUFB11,COX7B,COX6C,NDUFB9,COX6A1,COX5A,NDUFB10,NDUFV2,NDUFS7,NDUFA11,NDUFB7,NDUFA13,COX6B1,UQCR10,MT-ND1
GO:BP	ATP synthesis coupled electron transport	GO:0042773	9.45367e-29	28.0244	97	123	23	22403	PARK7,UQCRH,COX5B,NDUFB3,NDUFS6,UQCRQ,NDUFA4,NDUFB2,NDUFB11,COX7B,COX6C,NDUFB9,COX6A1,COX5A,NDUFB10,NDUFV2,NDUFS7,NDUFA11,NDUFB7,NDUFA13,COX6B1,UQCR10,MT-ND1
GO:BP	ATP metabolic process	GO:0046034	2.44684e-27	26.6114	283	123	30	22403	PARK7,ENO1,UQCRH,GUK1,COX5B,NDUFB3,NDUFS6,UQCRQ,NDUFA4,NDUFB2,NDUFB11,COX7B,COX6C,NDUFB9,PGAM1,GAPDH,TPI1,COX6A1,COX5A,NDUFB10,NDUFV2,NDUFS7,NDUFA11,NDUFB7,NDUFA13,COX6B1,CHCHD10,UQCR10,ATP5J,MT-ND1
GO:BP	respiratory electron transport chain	GO:0022904	4.24512e-27	26.3721	115	123	23	22403	PARK7,UQCRH,COX5B,NDUFB3,NDUFS6,UQCRQ,NDUFA4,NDUFB2,NDUFB11,COX7B,COX6C,NDUFB9,COX6A1,COX5A,NDUFB10,NDUFV2,NDUFS7,NDUFA11,NDUFB7,NDUFA13,COX6B1,UQCR10,MT-ND1
GO:BP	electron transport chain	GO:0022900	2.1367e-25	24.6703	182	123	25	22403	PARK7,UQCRH,COX5B,NDUFB3,NDUFS6,UQCRQ,COX7A2,NDUFA4,NDUFB2,NDUFB11,COX7B,COX6C,NDUFB9,COX6A1,COX5A,NDUFB10,CYBA,NDUFV2,NDUFS7,NDUFA11,NDUFB7,NDUFA13,COX6B1,UQCR10,MT-ND1
GO:BP	cellular respiration	GO:0045333	3.70562e-25	24.4311	187	123	25	22403	PARK7,UQCRH,COX5B,NDUFB3,NDUFS6,UQCRQ,PRELID1,NDUFA4,NDUFB2,NDUFB11,COX7B,COX6C,NDUFB9,COX6A1,COX5A,IDH2,NDUFB10,NDUFV2,NDUFS7,NDUFA11,NDUFB7,NDUFA13,COX6B1,UQCR10,MT-ND1
GO:BP	generation of precursor metabolites and energy	GO:0006091	1.25183e-23	22.9025	511	123	33	22403	PARK7,ENO1,UQCRH,COX5B,NDUFB3,NDUFS6,UQCRQ,PRELID1,COX7A2,NDUFA4,NDUFB2,NDUFB11,COX7B,COX6C,NDUFB9,PGAM1,GAPDH,TPI1,COX6A1,COX5A,IDH2,NDUFB10,CYBA,NDUFV2,NDUFS7,NDUFA11,NDUFB7,NDUFA13,COX6B1,CHCHD10,UQCR10,ATP5J,MT-ND1
GO:BP	energy derivation by oxidation of organic compounds	GO:0015980	6.96634e-21	20.157	278	123	25	22403	PARK7,UQCRH,COX5B,NDUFB3,NDUFS6,UQCRQ,PRELID1,NDUFA4,NDUFB2,NDUFB11,COX7B,COX6C,NDUFB9,COX6A1,COX5A,IDH2,NDUFB10,NDUFV2,NDUFS7,NDUFA11,NDUFB7,NDUFA13,COX6B1,UQCR10,MT-ND1
GO:BP	mitochondrial electron transport, NADH to ubiquinone	GO:0006120	1.14162e-17	16.9425	55	123	14	22403	PARK7,NDUFB3,NDUFS6,NDUFA4,NDUFB2,NDUFB11,NDUFB9,NDUFB10,NDUFV2,NDUFS7,NDUFA11,NDUFB7,NDUFA13,MT-ND1
GO:BP	oxidation-reduction process	GO:0055114	7.61057e-17	16.1186	985	123	35	22403	PARK7,ENO1,PRDX1,UQCRH,COX5B,NDUFB3,NDUFS6,UQCRQ,PRELID1,COX7A2,NDUFA4,NDUFB2,NDUFB11,COX7B,COX6C,NDUFB9,PGAM1,GAPDH,TPI1,COX6A1,COX5A,IDH2,NDUFB10,CYBA,P4HB,NDUFV2,NDUFS7,NDUFA11,TECR,NDUFB7,NDUFA13,COX6B1,ECH1,UQCR10,MT-ND1
GO:BP	NADH dehydrogenase complex assembly	GO:0010257	1.28979e-13	12.8895	61	123	12	22403	NDUFB3,NDUFS6,NDUFB2,NDUFB11,NDUFB9,NDUFB10,NDUFV2,NDUFS7,NDUFA11,NDUFB7,NDUFA13,MT-ND1
GO:BP	phosphorylation	GO:0016310	1.28979e-13	12.8895	2359	123	47	22403	AURKAIP1,PARK7,ENO1,PRDX1,UQCRH,JTB,GUK1,COX5B,NDUFB3,NDUFS6,UQCRQ,PSMB8,PSMB1,NDUFA4,NDUFB2,NDUFB11,PIM2,COX7B,COX6C,NDUFB9,PGAM1,CD27,GAPDH,TPI1,ERP29,PEBP1,COX6A1,DYNLL1,PSME2,ANXA2,COX5A,NDUFB10,PSMB10,PSMB6,PSMB3,NDUFV2,PSMA7,NDUFS7,NDUFA11,NDUFB7,NDUFA13,COX6B1,CHCHD10,MIF,UQCR10,ATP5J,MT-ND1
GO:BP	mitochondrial respiratory chain complex I assembly	GO:0032981	1.28979e-13	12.8895	61	123	12	22403	NDUFB3,NDUFS6,NDUFB2,NDUFB11,NDUFB9,NDUFB10,NDUFV2,NDUFS7,NDUFA11,NDUFB7,NDUFA13,MT-ND1
GO:BP	mitochondrial respiratory chain complex assembly	GO:0033108	7.72047e-13	12.1124	93	123	13	22403	NDUFB3,NDUFS6,NDUFB2,NDUFB11,NDUFB9,NDUFB10,NDUFV2,NDUFS7,NDUFA11,NDUFB7,NDUFA13,UQCR10,MT-ND1
GO:BP	phosphate-containing compound metabolic process	GO:0006796	6.77274e-12	11.1692	3199	123	52	22403	AURKAIP1,PARK7,ENO1,PRDX1,UQCRH,JTB,GUK1,PLEK,COX5B,NDUFB3,NDUFS6,UQCRQ,PSMB8,PSMB1,NDUFA4,NDUFB2,NDUFB11,PIM2,COX7B,COX6C,NDUFB9,PGAM1,CD27,GAPDH,TPI1,ERP29,PEBP1,COX6A1,DYNLL1,RAN,PSME2,ERH,ANXA2,COX5A,IDH2,NDUFB10,PSMB10,PSMB6,PSMB3,NDUFV2,PSMA7,NDUFS7,NDUFA11,TECR,NDUFB7,NDUFA13,COX6B1,CHCHD10,MIF,UQCR10,ATP5J,MT-ND1
GO:BP	phosphorus metabolic process	GO:0006793	8.87183e-12	11.052	3225	123	52	22403	AURKAIP1,PARK7,ENO1,PRDX1,UQCRH,JTB,GUK1,PLEK,COX5B,NDUFB3,NDUFS6,UQCRQ,PSMB8,PSMB1,NDUFA4,NDUFB2,NDUFB11,PIM2,COX7B,COX6C,NDUFB9,PGAM1,CD27,GAPDH,TPI1,ERP29,PEBP1,COX6A1,DYNLL1,RAN,PSME2,ERH,ANXA2,COX5A,IDH2,NDUFB10,PSMB10,PSMB6,PSMB3,NDUFV2,PSMA7,NDUFS7,NDUFA11,TECR,NDUFB7,NDUFA13,COX6B1,CHCHD10,MIF,UQCR10,ATP5J,MT-ND1
GO:BP	aerobic respiration	GO:0009060	9.06465e-12	11.0426	87	123	12	22403	UQCRH,COX5B,NDUFA4,COX7B,COX6C,COX6A1,COX5A,IDH2,NDUFS7,COX6B1,UQCR10,MT-ND1
GO:BP	antigen processing and presentation of exogenous peptide antigen via MHC class I, TAP-dependent	GO:0002479	4.98441e-11	10.3024	75	123	11	22403	HLA-A,HLA-C,PSMB8,PSMB1,PSME2,B2M,PSMB10,CYBA,PSMB6,PSMB3,PSMA7
GO:BP	cellular metabolic process	GO:0044237	5.18792e-11	10.285	10316	123	96	22403	AURKAIP1,PARK7,ENO1,SRM,ATP6V0B,PRDX1,UQCRH,TMEM59,MCL1,S100A11,JTB,KRTCAP2,GUK1,OST4,PLEK,COX5B,NDUFB3,SPCS1,EAF2,H1FX,SERP1,LRPAP1,PLAC8,H2AFZ,HMGB2,NDUFS6,UQCRQ,PRELID1,HLA-A,PSMB8,COX7A2,PSMB1,NDUFA4,CHCHD2,NDUFB2,SAT1,NDUFB11,PIM2,COX7B,COX6C,NDUFB9,EDF1,POLR2L,MRPL23,TRMT112,VIM,PGAM1,CD27,GAPDH,TPI1,FKBP11,TMBIM6,ERP29,PEBP1,COX6A1,SRSF9,DYNLL1,RAN,DAD1,PSME2,NEDD8,ERH,TMED10,NOP10,B2M,ANX…
GO:BP	antigen processing and presentation of exogenous peptide antigen via MHC class I	GO:0042590	8.16857e-11	10.0879	79	123	11	22403	HLA-A,HLA-C,PSMB8,PSMB1,PSME2,B2M,PSMB10,CYBA,PSMB6,PSMB3,PSMA7
GO:BP	biological_process	GO:0008150	9.99786e-11	10.0001	16914	123	121	22403	AURKAIP1,PARK7,ENO1,SRM,STMN1,HMGN2,ATP6V0B,PRDX1,UQCRH,TMEM59,CD53,MCL1,S100A11,JTB,KRTCAP2,SSR2,GUK1,RHOB,OST4,PLEK,TMSB10,COX5B,NDUFB3,SPCS1,EAF2,H1FX,SERP1,LRPAP1,PLAC8,H2AFZ,HMGB2,NDUFS6,UQCRQ,PRELID1,TMED9,SSR1,HLA-A,TUBB,HLA-C,CLIC1,PSMB8,CUTA,COX7A2,PSMB1,NDUFA4,SEC61G,CHCHD2,NDUFB2,SAT1,NDUFB11,PIM2,COX7B,TRAM1,COX6C,NDUFB9,EDF1,POLR2L,LSP1,MRPL23,TRMT112,VIM,PGAM1,CD27,GAPDH,TPI1,FKBP11…
GO:BP	mitochondrion organization	GO:0007005	4.7172e-10	9.32632	498	123	20	22403	PARK7,NDUFB3,NDUFS6,PRELID1,CHCHD2,NDUFB2,NDUFB11,PIM2,NDUFB9,NDUFB10,NDUFV2,NDUFS7,NDUFA11,UBL5,NDUFB7,NDUFA13,CHCHD10,UQCR10,ATP5J,MT-ND1
GO:BP	antigen processing and presentation of peptide antigen via MHC class I	GO:0002474	6.45048e-10	9.19041	96	123	11	22403	HLA-A,HLA-C,PSMB8,PSMB1,PSME2,B2M,PSMB10,CYBA,PSMB6,PSMB3,PSMA7
GO:BP	aerobic electron transport chain	GO:0019646	6.96958e-10	9.15679	19	123	7	22403	COX5B,NDUFA4,COX7B,COX6C,COX6A1,COX5A,COX6B1
GO:BP	mitochondrial electron transport, cytochrome c to oxygen	GO:0006123	6.96958e-10	9.15679	19	123	7	22403	COX5B,NDUFA4,COX7B,COX6C,COX6A1,COX5A,COX6B1
GO:BP	metabolic process	GO:0008152	9.73219e-10	9.01179	10987	123	97	22403	AURKAIP1,PARK7,ENO1,SRM,ATP6V0B,PRDX1,UQCRH,TMEM59,MCL1,S100A11,JTB,KRTCAP2,GUK1,OST4,PLEK,COX5B,NDUFB3,SPCS1,EAF2,H1FX,SERP1,LRPAP1,PLAC8,H2AFZ,HMGB2,NDUFS6,UQCRQ,PRELID1,HLA-A,PSMB8,COX7A2,PSMB1,NDUFA4,CHCHD2,NDUFB2,SAT1,NDUFB11,PIM2,COX7B,COX6C,NDUFB9,EDF1,POLR2L,MRPL23,TRMT112,VIM,PGAM1,CD27,GAPDH,TPI1,FKBP11,TMBIM6,ERP29,PEBP1,COX6A1,SRSF9,DYNLL1,TMED2,RAN,DAD1,PSME2,NEDD8,ERH,TMED10,NOP10,B…
GO:BP	proton transmembrane transport	GO:1902600	2.22065e-09	8.65352	142	123	12	22403	PARK7,ATP6V0B,COX5B,COX7A2,NDUFA4,COX7B,COX6C,COX6A1,COX5A,NDUFS7,COX6B1,ATP5J
GO:BP	localization	GO:0051179	3.47753e-09	8.45873	6524	123	71	22403	PARK7,STMN1,ATP6V0B,TMEM59,CD53,MCL1,S100A11,SSR2,GUK1,RHOB,PLEK,TMSB10,COX5B,SPCS1,SERP1,LRPAP1,PLAC8,HMGB2,PRELID1,TMED9,SSR1,TUBB,HLA-C,CLIC1,PSMB8,CUTA,COX7A2,PSMB1,NDUFA4,SEC61G,COX7B,TRAM1,COX6C,PGAM1,GAPDH,TUBA1B,TMBIM6,ITGB7,ERP29,COX6A1,SRSF9,DYNLL1,TMED2,RAN,PSME2,NEDD8,TMED10,NOP10,B2M,ANXA2,COX5A,IDH2,HERPUD1,PSMB10,CYBA,PSMB6,EIF5A,TRAPPC1,PSMB3,MYL12A,PSMA7,BSG,NDUFS7,UBL5,COPE,NDUF…
GO:BP	transport	GO:0006810	6.71627e-09	8.17287	5105	123	61	22403	PARK7,ATP6V0B,CD53,MCL1,S100A11,SSR2,GUK1,RHOB,PLEK,COX5B,SPCS1,SERP1,LRPAP1,PLAC8,PRELID1,TMED9,SSR1,TUBB,HLA-C,CLIC1,PSMB8,COX7A2,PSMB1,NDUFA4,SEC61G,COX7B,TRAM1,COX6C,PGAM1,GAPDH,TUBA1B,TMBIM6,ERP29,COX6A1,SRSF9,DYNLL1,TMED2,RAN,PSME2,TMED10,B2M,ANXA2,COX5A,IDH2,HERPUD1,PSMB10,CYBA,PSMB6,EIF5A,TRAPPC1,PSMB3,PSMA7,NDUFS7,UBL5,COPE,NDUFA13,COX6B1,ECH1,CHCHD10,MIF,ATP5J
GO:BP	cellular process	GO:0009987	8.05327e-09	8.09403	15349	123	114	22403	AURKAIP1,PARK7,ENO1,SRM,STMN1,ATP6V0B,PRDX1,UQCRH,TMEM59,CD53,MCL1,S100A11,JTB,KRTCAP2,GUK1,RHOB,OST4,PLEK,TMSB10,COX5B,NDUFB3,SPCS1,EAF2,H1FX,SERP1,LRPAP1,PLAC8,H2AFZ,HMGB2,NDUFS6,UQCRQ,PRELID1,TMED9,SSR1,HLA-A,TUBB,HLA-C,CLIC1,PSMB8,COX7A2,PSMB1,NDUFA4,CHCHD2,NDUFB2,SAT1,NDUFB11,PIM2,COX7B,COX6C,NDUFB9,EDF1,POLR2L,LSP1,MRPL23,TRMT112,VIM,PGAM1,CD27,GAPDH,TPI1,FKBP11,TUBA1B,TMBIM6,ITGB7,MYL6,ERP…
GO:BP	establishment of localization	GO:0051234	1.61145e-08	7.79278	5217	123	61	22403	PARK7,ATP6V0B,CD53,MCL1,S100A11,SSR2,GUK1,RHOB,PLEK,COX5B,SPCS1,SERP1,LRPAP1,PLAC8,PRELID1,TMED9,SSR1,TUBB,HLA-C,CLIC1,PSMB8,COX7A2,PSMB1,NDUFA4,SEC61G,COX7B,TRAM1,COX6C,PGAM1,GAPDH,TUBA1B,TMBIM6,ERP29,COX6A1,SRSF9,DYNLL1,TMED2,RAN,PSME2,TMED10,B2M,ANXA2,COX5A,IDH2,HERPUD1,PSMB10,CYBA,PSMB6,EIF5A,TRAPPC1,PSMB3,PSMA7,NDUFS7,UBL5,COPE,NDUFA13,COX6B1,ECH1,CHCHD10,MIF,ATP5J
GO:BP	antigen processing and presentation of exogenous peptide antigen	GO:0002478	1.90725e-08	7.71959	173	123	12	22403	HLA-A,HLA-C,PSMB8,PSMB1,DYNLL1,PSME2,B2M,PSMB10,CYBA,PSMB6,PSMB3,PSMA7
GO:BP	antigen processing and presentation of exogenous antigen	GO:0019884	2.93039e-08	7.53308	180	123	12	22403	HLA-A,HLA-C,PSMB8,PSMB1,DYNLL1,PSME2,B2M,PSMB10,CYBA,PSMB6,PSMB3,PSMA7
GO:BP	antigen processing and presentation of peptide antigen	GO:0048002	5.63737e-08	7.24892	191	123	12	22403	HLA-A,HLA-C,PSMB8,PSMB1,DYNLL1,PSME2,B2M,PSMB10,CYBA,PSMB6,PSMB3,PSMA7
GO:BP	protein-containing complex subunit organization	GO:0043933	8.61566e-08	7.06471	1973	123	34	22403	AURKAIP1,PARK7,STMN1,PLEK,TMSB10,NDUFB3,H1FX,HMGB2,NDUFS6,NDUFB2,NDUFB11,NDUFB9,MRPL23,TRMT112,SRSF9,TMED2,TMED10,B2M,ANXA2,RPS27L,NDUFB10,CYBA,EIF5A,TRAPPC1,P4HB,NDUFV2,NDUFS7,NDUFA11,NDUFB7,NDUFA13,CHCHD10,MIF,UQCR10,MT-ND1
GO:BP	proteasomal ubiquitin-independent protein catabolic process	GO:0010499	1.36448e-07	6.86503	22	123	6	22403	PSMB8,PSMB1,PSMB10,PSMB6,PSMB3,PSMA7
GO:BP	regulation of cellular amino acid metabolic process	GO:0006521	1.55896e-07	6.80716	63	123	8	22403	PARK7,PSMB8,PSMB1,PSME2,PSMB10,PSMB6,PSMB3,PSMA7
GO:BP	cellular amine metabolic process	GO:0044106	2.0228e-07	6.69405	130	123	10	22403	PARK7,SRM,PSMB8,PSMB1,SAT1,PSME2,PSMB10,PSMB6,PSMB3,PSMA7
GO:BP	amine metabolic process	GO:0009308	3.78371e-07	6.42208	139	123	10	22403	PARK7,SRM,PSMB8,PSMB1,SAT1,PSME2,PSMB10,PSMB6,PSMB3,PSMA7
GO:BP	antigen processing and presentation	GO:0019882	3.78417e-07	6.42203	229	123	12	22403	HLA-A,HLA-C,PSMB8,PSMB1,DYNLL1,PSME2,B2M,PSMB10,CYBA,PSMB6,PSMB3,PSMA7
GO:BP	protein-containing complex assembly	GO:0065003	5.46606e-07	6.26233	1701	123	30	22403	PARK7,STMN1,PLEK,TMSB10,NDUFB3,H1FX,HMGB2,NDUFS6,NDUFB2,NDUFB11,NDUFB9,SRSF9,TMED2,TMED10,B2M,ANXA2,RPS27L,NDUFB10,CYBA,TRAPPC1,P4HB,NDUFV2,NDUFS7,NDUFA11,NDUFB7,NDUFA13,CHCHD10,MIF,UQCR10,MT-ND1
GO:BP	cellular response to hypoxia	GO:0071456	8.84062e-07	6.05352	198	123	11	22403	ENO1,PSMB8,PSMB1,CHCHD2,TMBIM6,PSME2,PSMB10,PSMB6,PSMB3,P4HB,PSMA7
GO:BP	regulation of transcription from RNA polymerase II promoter in response to stress	GO:0043618	1.15484e-06	5.93748	117	123	9	22403	PSMB8,PSMB1,TMBIM6,PSME2,PSMB10,PSMB6,PSMB3,PSMA7,KLF2
GO:BP	regulation of cellular amine metabolic process	GO:0033238	1.22364e-06	5.91235	83	123	8	22403	PARK7,PSMB8,PSMB1,PSME2,PSMB10,PSMB6,PSMB3,PSMA7
GO:BP	cellular response to decreased oxygen levels	GO:0036294	1.37593e-06	5.8614	208	123	11	22403	ENO1,PSMB8,PSMB1,CHCHD2,TMBIM6,PSME2,PSMB10,PSMB6,PSMB3,P4HB,PSMA7
GO:BP	regulation of DNA-templated transcription in response to stress	GO:0043620	1.56038e-06	5.80677	122	123	9	22403	PSMB8,PSMB1,TMBIM6,PSME2,PSMB10,PSMB6,PSMB3,PSMA7,KLF2
GO:BP	cellular response to oxygen levels	GO:0071453	2.94673e-06	5.53066	225	123	11	22403	ENO1,PSMB8,PSMB1,CHCHD2,TMBIM6,PSME2,PSMB10,PSMB6,PSMB3,P4HB,PSMA7
GO:BP	macromolecule localization	GO:0033036	2.94673e-06	5.53066	3152	123	41	22403	PARK7,ATP6V0B,TMEM59,MCL1,SSR2,GUK1,RHOB,PLEK,TMSB10,SPCS1,SERP1,PRELID1,TMED9,SSR1,CUTA,SEC61G,TRAM1,GAPDH,TMBIM6,ITGB7,ERP29,SRSF9,DYNLL1,TMED2,RAN,NEDD8,TMED10,NOP10,ANXA2,IDH2,HERPUD1,EIF5A,MYL12A,BSG,UBL5,COPE,NDUFA13,ECH1,CHCHD10,MIF,ATP5J
GO:BP	protein localization	GO:0008104	3.84741e-06	5.41483	2806	123	38	22403	PARK7,ATP6V0B,TMEM59,MCL1,SSR2,GUK1,RHOB,PLEK,TMSB10,SPCS1,SERP1,TMED9,SSR1,CUTA,SEC61G,TRAM1,GAPDH,TMBIM6,ITGB7,ERP29,SRSF9,DYNLL1,TMED2,RAN,NEDD8,TMED10,ANXA2,IDH2,HERPUD1,EIF5A,MYL12A,BSG,UBL5,COPE,NDUFA13,ECH1,CHCHD10,MIF
GO:BP	cellular component organization	GO:0016043	4.54741e-06	5.34224	6208	123	62	22403	AURKAIP1,PARK7,ENO1,STMN1,ATP6V0B,CD53,RHOB,PLEK,TMSB10,NDUFB3,EAF2,H1FX,SERP1,LRPAP1,H2AFZ,HMGB2,NDUFS6,PRELID1,TMED9,TUBB,CHCHD2,NDUFB2,NDUFB11,PIM2,NDUFB9,MRPL23,TRMT112,VIM,GAPDH,TUBA1B,ITGB7,SRSF9,DYNLL1,TMED2,RAN,TMED10,NOP10,B2M,ANXA2,RPS27L,NDUFB10,PSMB10,CYBA,EIF5A,TRAPPC1,P4HB,MYL12A,NDUFV2,BSG,NDUFS7,NDUFA11,UBL5,NDUFB7,KLF2,NDUFA13,ECH1,EMP3,CHCHD10,MIF,UQCR10,ATP5J,MT-ND1
GO:BP	cellular response to cytokine stimulus	GO:0071345	6.8223e-06	5.16607	1094	123	22	22403	SRM,MCL1,HLA-A,HLA-C,PSMB8,PSMB1,VIM,CD27,GAPDH,TUBA1B,PSME2,B2M,ANXA2,PSMB10,CYBA,PSMB6,PSMB3,P4HB,PSMA7,KLF2,NDUFA13,MIF
GO:BP	regulation of hematopoietic stem cell differentiation	GO:1902036	8.60271e-06	5.06536	73	123	7	22403	PSMB8,PSMB1,PSME2,PSMB10,PSMB6,PSMB3,PSMA7
GO:BP	interspecies interaction between organisms	GO:0044419	8.60271e-06	5.06536	926	123	20	22403	HMGN2,SPCS1,HLA-A,HLA-C,PSMB8,PSMB1,TRAM1,POLR2L,VIM,GAPDH,ITGB7,DYNLL1,RAN,B2M,ANXA2,PSMB10,PSMB6,PSMB3,P4HB,PSMA7
GO:BP	regulation of transcription from RNA polymerase II promoter in response to hypoxia	GO:0061418	1.20868e-05	4.91769	77	123	7	22403	PSMB8,PSMB1,PSME2,PSMB10,PSMB6,PSMB3,PSMA7
GO:BP	cellular component organization or biogenesis	GO:0071840	1.25468e-05	4.90147	6386	123	62	22403	AURKAIP1,PARK7,ENO1,STMN1,ATP6V0B,CD53,RHOB,PLEK,TMSB10,NDUFB3,EAF2,H1FX,SERP1,LRPAP1,H2AFZ,HMGB2,NDUFS6,PRELID1,TMED9,TUBB,CHCHD2,NDUFB2,NDUFB11,PIM2,NDUFB9,MRPL23,TRMT112,VIM,GAPDH,TUBA1B,ITGB7,SRSF9,DYNLL1,TMED2,RAN,TMED10,NOP10,B2M,ANXA2,RPS27L,NDUFB10,PSMB10,CYBA,EIF5A,TRAPPC1,P4HB,MYL12A,NDUFV2,BSG,NDUFS7,NDUFA11,UBL5,NDUFB7,KLF2,NDUFA13,ECH1,EMP3,CHCHD10,MIF,UQCR10,ATP5J,MT-ND1
GO:BP	regulation of intrinsic apoptotic signaling pathway	GO:2001242	1.40711e-05	4.85167	161	123	9	22403	PARK7,ENO1,MCL1,TMBIM6,ERP29,HERPUD1,P4HB,NDUFA13,MIF
GO:BP	symbiotic process	GO:0044403	1.48665e-05	4.82779	872	123	19	22403	SPCS1,HLA-A,HLA-C,PSMB8,PSMB1,TRAM1,POLR2L,VIM,GAPDH,ITGB7,DYNLL1,RAN,B2M,ANXA2,PSMB10,PSMB6,PSMB3,P4HB,PSMA7
GO:BP	anaphase-promoting complex-dependent catabolic process	GO:0031145	1.59993e-05	4.7959	81	123	7	22403	PSMB8,PSMB1,PSME2,PSMB10,PSMB6,PSMB3,PSMA7
GO:BP	NIK/NF-kappaB signaling	GO:0038061	1.82278e-05	4.73927	167	123	9	22403	PRDX1,PSMB8,PSMB1,CD27,PSME2,PSMB10,PSMB6,PSMB3,PSMA7
GO:BP	response to cytokine	GO:0034097	2.12238e-05	4.67318	1181	123	22	22403	SRM,MCL1,HLA-A,HLA-C,PSMB8,PSMB1,VIM,CD27,GAPDH,TUBA1B,PSME2,B2M,ANXA2,PSMB10,CYBA,PSMB6,PSMB3,P4HB,PSMA7,KLF2,NDUFA13,MIF
GO:BP	hematopoietic stem cell differentiation	GO:0060218	2.12238e-05	4.67318	85	123	7	22403	PSMB8,PSMB1,PSME2,PSMB10,PSMB6,PSMB3,PSMA7
GO:BP	response to hypoxia	GO:0001666	2.22812e-05	4.65206	346	123	12	22403	ENO1,PSMB8,PSMB1,CHCHD2,TMBIM6,PSME2,PSMB10,CYBA,PSMB6,PSMB3,P4HB,PSMA7
GO:BP	regulation of hematopoietic progenitor cell differentiation	GO:1901532	2.22812e-05	4.65206	86	123	7	22403	PSMB8,PSMB1,PSME2,PSMB10,PSMB6,PSMB3,PSMA7
GO:BP	viral process	GO:0016032	2.53573e-05	4.5959	820	123	18	22403	SPCS1,HLA-A,HLA-C,PSMB8,PSMB1,TRAM1,POLR2L,VIM,ITGB7,DYNLL1,RAN,B2M,ANXA2,PSMB10,PSMB6,PSMB3,P4HB,PSMA7
GO:BP	negative regulation of G2/M transition of mitotic cell cycle	GO:0010972	2.95035e-05	4.53013	90	123	7	22403	PSMB8,PSMB1,PSME2,PSMB10,PSMB6,PSMB3,PSMA7
GO:BP	response to decreased oxygen levels	GO:0036293	3.03294e-05	4.51814	358	123	12	22403	ENO1,PSMB8,PSMB1,CHCHD2,TMBIM6,PSME2,PSMB10,CYBA,PSMB6,PSMB3,P4HB,PSMA7
GO:BP	cellular protein-containing complex assembly	GO:0034622	3.19652e-05	4.49532	1021	123	20	22403	STMN1,TMSB10,NDUFB3,H1FX,HMGB2,NDUFS6,NDUFB2,NDUFB11,NDUFB9,SRSF9,RPS27L,NDUFB10,CYBA,NDUFV2,NDUFS7,NDUFA11,NDUFB7,NDUFA13,UQCR10,MT-ND1
GO:BP	SCF-dependent proteasomal ubiquitin-dependent protein catabolic process	GO:0031146	3.79687e-05	4.42057	94	123	7	22403	PSMB8,PSMB1,PSME2,PSMB10,PSMB6,PSMB3,PSMA7
GO:BP	apoptotic signaling pathway	GO:0097190	3.8061e-05	4.41952	591	123	15	22403	PARK7,ENO1,MCL1,HMGB2,PRELID1,CD27,TMBIM6,ERP29,IFI27L2,RPS27L,HERPUD1,P4HB,NDUFA13,CHCHD10,MIF
GO:BP	organelle organization	GO:0006996	4.25417e-05	4.37119	3794	123	43	22403	AURKAIP1,PARK7,STMN1,ATP6V0B,RHOB,PLEK,TMSB10,NDUFB3,H1FX,H2AFZ,HMGB2,NDUFS6,PRELID1,TMED9,TUBB,CHCHD2,NDUFB2,NDUFB11,PIM2,NDUFB9,VIM,GAPDH,TUBA1B,DYNLL1,TMED2,RAN,TMED10,NOP10,ANXA2,RPS27L,NDUFB10,TRAPPC1,NDUFV2,NDUFS7,NDUFA11,UBL5,NDUFB7,NDUFA13,ECH1,CHCHD10,UQCR10,ATP5J,MT-ND1
GO:BP	transmembrane transport	GO:0055085	4.26179e-05	4.37041	1558	123	25	22403	PARK7,ATP6V0B,MCL1,COX5B,CLIC1,PSMB8,COX7A2,PSMB1,NDUFA4,SEC61G,COX7B,TRAM1,COX6C,COX6A1,PSME2,ANXA2,COX5A,PSMB10,CYBA,PSMB6,PSMB3,PSMA7,NDUFS7,COX6B1,ATP5J
GO:BP	negative regulation of intrinsic apoptotic signaling pathway	GO:2001243	4.44328e-05	4.3523	97	123	7	22403	PARK7,ENO1,MCL1,TMBIM6,HERPUD1,NDUFA13,MIF
GO:BP	positive regulation of multi-organism process	GO:0043902	4.58442e-05	4.33872	523	123	14	22403	HMGB2,PSMB8,PSMB1,POLR2L,GAPDH,PSME2,ANXA2,PSMB10,CYBA,PSMB6,PSMB3,P4HB,PSMA7,MIF
GO:BP	interleukin-1-mediated signaling pathway	GO:0070498	5.07726e-05	4.29437	100	123	7	22403	PSMB8,PSMB1,PSME2,PSMB10,PSMB6,PSMB3,PSMA7
GO:BP	regulation of G2/M transition of mitotic cell cycle	GO:0010389	5.07726e-05	4.29437	195	123	9	22403	TUBB,PSMB8,PSMB1,DYNLL1,PSME2,PSMB10,PSMB6,PSMB3,PSMA7
GO:BP	negative regulation of cell cycle G2/M phase transition	GO:1902750	5.07726e-05	4.29437	100	123	7	22403	PSMB8,PSMB1,PSME2,PSMB10,PSMB6,PSMB3,PSMA7
GO:BP	response to oxygen levels	GO:0070482	5.07726e-05	4.29437	382	123	12	22403	ENO1,PSMB8,PSMB1,CHCHD2,TMBIM6,PSME2,PSMB10,CYBA,PSMB6,PSMB3,P4HB,PSMA7
GO:BP	cellular localization	GO:0051641	5.07726e-05	4.29437	2768	123	35	22403	PARK7,TMEM59,SSR2,RHOB,PLEK,TMSB10,COX5B,SPCS1,TMED9,SSR1,TUBB,SEC61G,TRAM1,TUBA1B,TMBIM6,ITGB7,ERP29,SRSF9,DYNLL1,TMED2,RAN,TMED10,ANXA2,HERPUD1,CYBA,EIF5A,TRAPPC1,MYL12A,BSG,UBL5,COPE,NDUFA13,ECH1,CHCHD10,ATP5J
GO:BP	protein transport	GO:0015031	5.22357e-05	4.28203	2039	123	29	22403	PARK7,ATP6V0B,MCL1,SSR2,GUK1,RHOB,PLEK,SPCS1,SERP1,TMED9,SSR1,SEC61G,TRAM1,GAPDH,TMBIM6,ERP29,SRSF9,DYNLL1,TMED2,RAN,TMED10,IDH2,HERPUD1,EIF5A,UBL5,COPE,NDUFA13,ECH1,MIF
GO:BP	intracellular transport	GO:0046907	6.32824e-05	4.19872	1714	123	26	22403	PARK7,SSR2,RHOB,COX5B,SPCS1,TMED9,SSR1,TUBB,SEC61G,TRAM1,TUBA1B,ERP29,SRSF9,DYNLL1,TMED2,RAN,TMED10,ANXA2,HERPUD1,EIF5A,TRAPPC1,UBL5,COPE,NDUFA13,ECH1,ATP5J
GO:BP	response to interleukin-1	GO:0070555	7.09825e-05	4.14885	204	123	9	22403	PSMB8,PSMB1,PSME2,PSMB10,CYBA,PSMB6,PSMB3,PSMA7,KLF2
GO:BP	regulation of apoptotic signaling pathway	GO:2001233	7.2078e-05	4.1422	397	123	12	22403	PARK7,ENO1,MCL1,HMGB2,PRELID1,TMBIM6,ERP29,HERPUD1,P4HB,NDUFA13,CHCHD10,MIF
GO:BP	peptide transport	GO:0015833	7.28771e-05	4.13741	2078	123	29	22403	PARK7,ATP6V0B,MCL1,SSR2,GUK1,RHOB,PLEK,SPCS1,SERP1,TMED9,SSR1,SEC61G,TRAM1,GAPDH,TMBIM6,ERP29,SRSF9,DYNLL1,TMED2,RAN,TMED10,IDH2,HERPUD1,EIF5A,UBL5,COPE,NDUFA13,ECH1,MIF
GO:BP	Wnt signaling pathway, planar cell polarity pathway	GO:0060071	8.38319e-05	4.07659	109	123	7	22403	PSMB8,PSMB1,PSME2,PSMB10,PSMB6,PSMB3,PSMA7
GO:BP	regulation of cell cycle G2/M phase transition	GO:1902749	8.59168e-05	4.06592	210	123	9	22403	TUBB,PSMB8,PSMB1,DYNLL1,PSME2,PSMB10,PSMB6,PSMB3,PSMA7
GO:BP	neutrophil degranulation	GO:0043312	8.60867e-05	4.06506	481	123	13	22403	CD53,S100A11,PLAC8,TUBB,HLA-C,PSMB1,PGAM1,DYNLL1,B2M,ANXA2,CYBA,TRAPPC1,MIF
GO:BP	stimulatory C-type lectin receptor signaling pathway	GO:0002223	8.60867e-05	4.06506	110	123	7	22403	PSMB8,PSMB1,PSME2,PSMB10,PSMB6,PSMB3,PSMA7
GO:BP	neutrophil activation involved in immune response	GO:0002283	8.98658e-05	4.04641	484	123	13	22403	CD53,S100A11,PLAC8,TUBB,HLA-C,PSMB1,PGAM1,DYNLL1,B2M,ANXA2,CYBA,TRAPPC1,MIF
GO:BP	regulation of establishment of planar polarity	GO:0090175	8.98658e-05	4.04641	111	123	7	22403	PSMB8,PSMB1,PSME2,PSMB10,PSMB6,PSMB3,PSMA7
GO:BP	cellular component biogenesis	GO:0044085	9.03085e-05	4.04427	3118	123	37	22403	PARK7,STMN1,RHOB,PLEK,TMSB10,NDUFB3,H1FX,HMGB2,NDUFS6,TUBB,NDUFB2,NDUFB11,NDUFB9,TRMT112,SRSF9,DYNLL1,TMED2,RAN,TMED10,NOP10,B2M,ANXA2,RPS27L,NDUFB10,CYBA,TRAPPC1,P4HB,NDUFV2,NDUFS7,NDUFA11,NDUFB7,NDUFA13,EMP3,CHCHD10,MIF,UQCR10,MT-ND1
GO:BP	amide transport	GO:0042886	9.11559e-05	4.04022	2111	123	29	22403	PARK7,ATP6V0B,MCL1,SSR2,GUK1,RHOB,PLEK,SPCS1,SERP1,TMED9,SSR1,SEC61G,TRAM1,GAPDH,TMBIM6,ERP29,SRSF9,DYNLL1,TMED2,RAN,TMED10,IDH2,HERPUD1,EIF5A,UBL5,COPE,NDUFA13,ECH1,MIF
GO:BP	regulation of cellular catabolic process	GO:0031329	9.62838e-05	4.01645	830	123	17	22403	PARK7,ATP6V0B,TMEM59,MCL1,PSMB8,PSMB1,PIM2,VIM,PGAM1,GAPDH,PSME2,ANXA2,HERPUD1,PSMB10,PSMB6,PSMB3,PSMA7
GO:BP	innate immune response activating cell surface receptor signaling pathway	GO:0002220	9.64908e-05	4.01551	113	123	7	22403	PSMB8,PSMB1,PSME2,PSMB10,PSMB6,PSMB3,PSMA7
GO:BP	Golgi transport vesicle coating	GO:0048200	9.87677e-05	4.00539	6	123	3	22403	TMED9,TMED2,TMED10
GO:BP	COPI coating of Golgi vesicle	GO:0048205	9.87677e-05	4.00539	6	123	3	22403	TMED9,TMED2,TMED10
GO:BP	COPI-coated vesicle budding	GO:0035964	9.87677e-05	4.00539	6	123	3	22403	TMED9,TMED2,TMED10
GO:BP	neutrophil activation	GO:0042119	0.000103162	3.98648	494	123	13	22403	CD53,S100A11,PLAC8,TUBB,HLA-C,PSMB1,PGAM1,DYNLL1,B2M,ANXA2,CYBA,TRAPPC1,MIF
GO:BP	neutrophil mediated immunity	GO:0002446	0.000104393	3.98133	495	123	13	22403	CD53,S100A11,PLAC8,TUBB,HLA-C,PSMB1,PGAM1,DYNLL1,B2M,ANXA2,CYBA,TRAPPC1,MIF
GO:BP	cellular response to tumor necrosis factor	GO:0071356	0.000110099	3.95822	284	123	10	22403	PSMB8,PSMB1,CD27,PSME2,PSMB10,CYBA,PSMB6,PSMB3,PSMA7,KLF2
GO:BP	tumor necrosis factor-mediated signaling pathway	GO:0033209	0.000110099	3.95822	166	123	8	22403	PSMB8,PSMB1,CD27,PSME2,PSMB10,PSMB6,PSMB3,PSMA7
GO:BP	granulocyte activation	GO:0036230	0.000110099	3.95822	501	123	13	22403	CD53,S100A11,PLAC8,TUBB,HLA-C,PSMB1,PGAM1,DYNLL1,B2M,ANXA2,CYBA,TRAPPC1,MIF
GO:BP	positive regulation of biological process	GO:0048518	0.000110099	3.95822	6072	123	57	22403	AURKAIP1,PARK7,ENO1,STMN1,TMEM59,CD53,MCL1,S100A11,JTB,RHOB,PLEK,EAF2,H1FX,SERP1,LRPAP1,PLAC8,H2AFZ,HMGB2,PRELID1,TMED9,SSR1,HLA-A,CLIC1,PSMB8,PSMB1,CHCHD2,PIM2,EDF1,POLR2L,TRMT112,VIM,CD27,GAPDH,ERP29,TMED2,RAN,PSME2,ERH,NOP10,B2M,ANXA2,RPS27L,HERPUD1,PSMB10,CYBA,PSMB6,EIF5A,PSMB3,P4HB,SCAND1,PSMA7,UBL5,KLF2,NDUFA13,CHCHD10,MIF,ATP5J
GO:BP	regulation of small molecule metabolic process	GO:0062012	0.000110099	3.95822	423	123	12	22403	PARK7,ENO1,PLEK,PSMB8,PSMB1,PGAM1,RAN,PSME2,PSMB10,PSMB6,PSMB3,PSMA7
GO:BP	establishment of protein localization	GO:0045184	0.000110099	3.95822	2147	123	29	22403	PARK7,ATP6V0B,MCL1,SSR2,GUK1,RHOB,PLEK,SPCS1,SERP1,TMED9,SSR1,SEC61G,TRAM1,GAPDH,TMBIM6,ERP29,SRSF9,DYNLL1,TMED2,RAN,TMED10,IDH2,HERPUD1,EIF5A,UBL5,COPE,NDUFA13,ECH1,MIF
GO:BP	regulation of stem cell differentiation	GO:2000736	0.000110099	3.95822	117	123	7	22403	PSMB8,PSMB1,PSME2,PSMB10,PSMB6,PSMB3,PSMA7
GO:BP	intrinsic apoptotic signaling pathway	GO:0097193	0.000110099	3.95822	284	123	10	22403	PARK7,ENO1,MCL1,TMBIM6,ERP29,RPS27L,HERPUD1,P4HB,NDUFA13,MIF
GO:BP	regulation of response to stress	GO:0080134	0.000116983	3.93188	1463	123	23	22403	PARK7,ENO1,PRDX1,MCL1,PLEK,HMGB2,PSMB8,PSMB1,CHCHD2,CD27,TMBIM6,ERP29,PSME2,B2M,ANXA2,HERPUD1,PSMB10,CYBA,PSMB6,PSMB3,P4HB,PSMA7,MIF
GO:BP	negative regulation of apoptotic signaling pathway	GO:2001234	0.00013152	3.88101	228	123	9	22403	PARK7,ENO1,MCL1,HMGB2,PRELID1,TMBIM6,HERPUD1,NDUFA13,MIF
GO:BP	positive regulation of cellular process	GO:0048522	0.00013152	3.88101	5345	123	52	22403	AURKAIP1,PARK7,ENO1,STMN1,TMEM59,CD53,MCL1,S100A11,JTB,RHOB,PLEK,EAF2,H1FX,SERP1,PLAC8,H2AFZ,HMGB2,PRELID1,TMED9,SSR1,HLA-A,CLIC1,PSMB8,PSMB1,CHCHD2,PIM2,EDF1,TRMT112,VIM,CD27,GAPDH,ERP29,RAN,PSME2,ERH,B2M,ANXA2,RPS27L,HERPUD1,PSMB10,CYBA,PSMB6,EIF5A,PSMB3,P4HB,SCAND1,PSMA7,UBL5,KLF2,NDUFA13,CHCHD10,MIF
GO:BP	hematopoietic progenitor cell differentiation	GO:0002244	0.000145639	3.83672	174	123	8	22403	PLEK,PSMB8,PSMB1,PSME2,PSMB10,PSMB6,PSMB3,PSMA7
GO:BP	regulation of cellular ketone metabolic process	GO:0010565	0.000145639	3.83672	174	123	8	22403	PARK7,PSMB8,PSMB1,PSME2,PSMB10,PSMB6,PSMB3,PSMA7
GO:BP	cytokine-mediated signaling pathway	GO:0019221	0.000146304	3.83474	776	123	16	22403	MCL1,HLA-A,HLA-C,PSMB8,PSMB1,VIM,CD27,PSME2,B2M,ANXA2,PSMB10,PSMB6,PSMB3,P4HB,PSMA7,MIF
GO:BP	establishment of planar polarity	GO:0001736	0.000154242	3.8118	125	123	7	22403	PSMB8,PSMB1,PSME2,PSMB10,PSMB6,PSMB3,PSMA7
GO:BP	establishment of tissue polarity	GO:0007164	0.000154242	3.8118	125	123	7	22403	PSMB8,PSMB1,PSME2,PSMB10,PSMB6,PSMB3,PSMA7
GO:BP	posttranscriptional regulation of gene expression	GO:0010608	0.000166979	3.77734	608	123	14	22403	SERP1,PSMB8,PSMB1,POLR2L,VIM,GAPDH,RAN,PSME2,RPS27L,PSMB10,PSMB6,EIF5A,PSMB3,PSMA7
GO:BP	regulation of mRNA stability	GO:0043488	0.000171732	3.76515	179	123	8	22403	PSMB8,PSMB1,VIM,PSME2,PSMB10,PSMB6,PSMB3,PSMA7
GO:BP	cellular response to interleukin-1	GO:0071347	0.000177386	3.75108	180	123	8	22403	PSMB8,PSMB1,PSME2,PSMB10,PSMB6,PSMB3,PSMA7,KLF2
GO:BP	leukocyte degranulation	GO:0043299	0.000177952	3.7497	529	123	13	22403	CD53,S100A11,PLAC8,TUBB,HLA-C,PSMB1,PGAM1,DYNLL1,B2M,ANXA2,CYBA,TRAPPC1,MIF
GO:BP	regulation of catabolic process	GO:0009894	0.000183638	3.73604	986	123	18	22403	PARK7,ATP6V0B,TMEM59,MCL1,PSMB8,PSMB1,PIM2,VIM,PGAM1,GAPDH,PSME2,ANXA2,HERPUD1,PSMB10,PSMB6,PSMB3,PSMA7,NDUFA13
GO:BP	response to tumor necrosis factor	GO:0034612	0.000186308	3.72977	306	123	10	22403	PSMB8,PSMB1,CD27,PSME2,PSMB10,CYBA,PSMB6,PSMB3,PSMA7,KLF2
GO:BP	cellular ketone metabolic process	GO:0042180	0.000198339	3.70259	243	123	9	22403	PARK7,PSMB8,PSMB1,TPI1,PSME2,PSMB10,PSMB6,PSMB3,PSMA7
GO:BP	cellular response to chemical stimulus	GO:0070887	0.000209066	3.67972	3274	123	37	22403	PARK7,ENO1,SRM,ATP6V0B,PRDX1,MCL1,GUK1,RHOB,SERP1,H2AFZ,HMGB2,SSR1,HLA-A,HLA-C,PSMB8,PSMB1,CHCHD2,POLR2L,VIM,CD27,GAPDH,TUBA1B,TMBIM6,RAN,PSME2,B2M,ANXA2,HERPUD1,PSMB10,CYBA,PSMB6,PSMB3,P4HB,PSMA7,KLF2,NDUFA13,MIF
GO:BP	myeloid cell activation involved in immune response	GO:0002275	0.000209066	3.67972	539	123	13	22403	CD53,S100A11,PLAC8,TUBB,HLA-C,PSMB1,PGAM1,DYNLL1,B2M,ANXA2,CYBA,TRAPPC1,MIF
GO:BP	antigen processing and presentation of exogenous peptide antigen via MHC class I, TAP-independent	GO:0002480	0.00020971	3.67838	8	123	3	22403	HLA-A,HLA-C,B2M
GO:BP	immune response	GO:0006955	0.00020971	3.67838	2238	123	29	22403	PARK7,HMGN2,PRDX1,CD53,S100A11,PLAC8,HMGB2,PRELID1,HLA-A,TUBB,HLA-C,PSMB8,PSMB1,VIM,PGAM1,CD27,GAPDH,ITGB7,DYNLL1,PSME2,B2M,ANXA2,PSMB10,CYBA,PSMB6,TRAPPC1,PSMB3,PSMA7,MIF
GO:BP	regulation of proteolysis	GO:0030162	0.00020971	3.67838	714	123	15	22403	AURKAIP1,PARK7,ENO1,TMEM59,PRELID1,PSMB8,CD27,GAPDH,PEBP1,PSME2,NEDD8,ANXA2,RPS27L,HERPUD1,NDUFA13
GO:BP	response to organic substance	GO:0010033	0.00020981	3.67817	3279	123	37	22403	PARK7,SRM,ATP6V0B,MCL1,SERP1,H2AFZ,HMGB2,SSR1,HLA-A,HLA-C,PSMB8,PSMB1,POLR2L,VIM,CD27,GAPDH,TUBA1B,TMBIM6,SRSF9,RAN,PSME2,NEDD8,TMED10,B2M,ANXA2,HERPUD1,PSMB10,CYBA,PSMB6,PSMB3,P4HB,PSMA7,BSG,KLF2,NDUFA13,MIF,MT-ND1
GO:BP	regulation of RNA stability	GO:0043487	0.00021454	3.66849	187	123	8	22403	PSMB8,PSMB1,VIM,PSME2,PSMB10,PSMB6,PSMB3,PSMA7
GO:BP	cellular response to stress	GO:0033554	0.000219424	3.65872	2004	123	27	22403	PARK7,ENO1,PRDX1,MCL1,RHOB,SERP1,HMGB2,SSR1,PSMB8,PSMB1,CHCHD2,POLR2L,CD27,TMBIM6,ERP29,PSME2,B2M,RPS27L,HERPUD1,PSMB10,CYBA,PSMB6,PSMB3,P4HB,PSMA7,KLF2,MIF
GO:BP	cellular component assembly	GO:0022607	0.000219424	3.65872	2887	123	34	22403	PARK7,STMN1,RHOB,PLEK,TMSB10,NDUFB3,H1FX,HMGB2,NDUFS6,TUBB,NDUFB2,NDUFB11,NDUFB9,SRSF9,DYNLL1,TMED2,TMED10,B2M,ANXA2,RPS27L,NDUFB10,CYBA,TRAPPC1,P4HB,NDUFV2,NDUFS7,NDUFA11,NDUFB7,NDUFA13,EMP3,CHCHD10,MIF,UQCR10,MT-ND1
GO:BP	myeloid leukocyte mediated immunity	GO:0002444	0.000224844	3.64812	546	123	13	22403	CD53,S100A11,PLAC8,TUBB,HLA-C,PSMB1,PGAM1,DYNLL1,B2M,ANXA2,CYBA,TRAPPC1,MIF
GO:BP	G2/M transition of mitotic cell cycle	GO:0000086	0.000228476	3.64116	250	123	9	22403	TUBB,PSMB8,PSMB1,DYNLL1,PSME2,PSMB10,PSMB6,PSMB3,PSMA7
GO:BP	negative regulation of signal transduction	GO:0009968	0.000256391	3.5911	1226	123	20	22403	PARK7,ENO1,STMN1,MCL1,PLEK,LRPAP1,HMGB2,PRELID1,PSMB8,PSMB1,TMBIM6,PEBP1,PSME2,HERPUD1,PSMB10,PSMB6,PSMB3,PSMA7,NDUFA13,MIF
GO:BP	T cell receptor signaling pathway	GO:0050852	0.000267919	3.572	194	123	8	22403	HLA-A,PSMB8,PSMB1,PSME2,PSMB10,PSMB6,PSMB3,PSMA7
GO:BP	negative regulation of cell cycle process	GO:0010948	0.000279895	3.553	325	123	10	22403	AURKAIP1,PSMB8,PSMB1,PSME2,RPS27L,PSMB10,PSMB6,PSMB3,PSMA7,MIF
GO:BP	nitrogen compound transport	GO:0071705	0.000293694	3.5321	2415	123	30	22403	PARK7,ATP6V0B,MCL1,SSR2,GUK1,RHOB,PLEK,SPCS1,SERP1,TMED9,SSR1,SEC61G,TRAM1,GAPDH,TMBIM6,ERP29,SRSF9,DYNLL1,TMED2,RAN,TMED10,IDH2,HERPUD1,CYBA,EIF5A,UBL5,COPE,NDUFA13,ECH1,MIF
GO:BP	glucose catabolic process to pyruvate	GO:0061718	0.000293694	3.5321	27	123	4	22403	ENO1,PGAM1,GAPDH,TPI1
GO:BP	NADH regeneration	GO:0006735	0.000293694	3.5321	27	123	4	22403	ENO1,PGAM1,GAPDH,TPI1
GO:BP	cellular protein localization	GO:0034613	0.000293694	3.5321	1924	123	26	22403	PARK7,TMEM59,SSR2,RHOB,TMSB10,SPCS1,TMED9,SSR1,SEC61G,TRAM1,ITGB7,ERP29,SRSF9,DYNLL1,TMED2,RAN,TMED10,ANXA2,HERPUD1,EIF5A,MYL12A,BSG,UBL5,NDUFA13,ECH1,CHCHD10
GO:BP	canonical glycolysis	GO:0061621	0.000293694	3.5321	27	123	4	22403	ENO1,PGAM1,GAPDH,TPI1
GO:BP	carboxylic acid metabolic process	GO:0019752	0.00029532	3.52971	1034	123	18	22403	PARK7,ENO1,NDUFS6,PSMB8,PSMB1,PGAM1,GAPDH,TPI1,PSME2,IDH2,PSMB10,PSMB6,PSMB3,PSMA7,BSG,TECR,ECH1,MIF
GO:BP	positive regulation of canonical Wnt signaling pathway	GO:0090263	0.000299709	3.5233	143	123	7	22403	PSMB8,PSMB1,PSME2,PSMB10,PSMB6,PSMB3,PSMA7
GO:BP	morphogenesis of a polarized epithelium	GO:0001738	0.000308515	3.51072	144	123	7	22403	PSMB8,PSMB1,PSME2,PSMB10,PSMB6,PSMB3,PSMA7
GO:BP	organic substance transport	GO:0071702	0.000308515	3.51072	2816	123	33	22403	PARK7,ATP6V0B,MCL1,SSR2,GUK1,RHOB,PLEK,SPCS1,SERP1,PRELID1,TMED9,SSR1,SEC61G,TRAM1,GAPDH,TMBIM6,ERP29,SRSF9,DYNLL1,TMED2,RAN,TMED10,ANXA2,IDH2,HERPUD1,CYBA,EIF5A,UBL5,COPE,NDUFA13,ECH1,MIF,ATP5J
GO:BP	cellular macromolecule localization	GO:0070727	0.000308515	3.51072	1934	123	26	22403	PARK7,TMEM59,SSR2,RHOB,TMSB10,SPCS1,TMED9,SSR1,SEC61G,TRAM1,ITGB7,ERP29,SRSF9,DYNLL1,TMED2,RAN,TMED10,ANXA2,HERPUD1,EIF5A,MYL12A,BSG,UBL5,NDUFA13,ECH1,CHCHD10
GO:BP	mitotic cell cycle process	GO:1903047	0.000308515	3.51072	841	123	16	22403	AURKAIP1,STMN1,JTB,RHOB,TUBB,PSMB8,PSMB1,PIM2,DYNLL1,RAN,PSME2,RPS27L,PSMB10,PSMB6,PSMB3,PSMA7
GO:BP	regulation of mRNA catabolic process	GO:0061013	0.000315952	3.50038	201	123	8	22403	PSMB8,PSMB1,VIM,PSME2,PSMB10,PSMB6,PSMB3,PSMA7
GO:BP	glycolytic process through glucose-6-phosphate	GO:0061620	0.000322292	3.49175	28	123	4	22403	ENO1,PGAM1,GAPDH,TPI1
GO:BP	cellular response to organic substance	GO:0071310	0.000328799	3.48307	2697	123	32	22403	PARK7,SRM,ATP6V0B,MCL1,SERP1,H2AFZ,HMGB2,SSR1,HLA-A,HLA-C,PSMB8,PSMB1,POLR2L,VIM,CD27,GAPDH,TUBA1B,TMBIM6,RAN,PSME2,B2M,ANXA2,HERPUD1,PSMB10,CYBA,PSMB6,PSMB3,P4HB,PSMA7,KLF2,NDUFA13,MIF
GO:BP	cell cycle G2/M phase transition	GO:0044839	0.000329773	3.48178	266	123	9	22403	TUBB,PSMB8,PSMB1,DYNLL1,PSME2,PSMB10,PSMB6,PSMB3,PSMA7
GO:BP	non-canonical Wnt signaling pathway	GO:0035567	0.000337287	3.472	147	123	7	22403	PSMB8,PSMB1,PSME2,PSMB10,PSMB6,PSMB3,PSMA7
GO:BP	intracellular protein transport	GO:0006886	0.000357134	3.44717	1159	123	19	22403	PARK7,SSR2,RHOB,SPCS1,TMED9,SSR1,SEC61G,TRAM1,ERP29,SRSF9,DYNLL1,TMED2,RAN,TMED10,HERPUD1,EIF5A,UBL5,NDUFA13,ECH1
GO:BP	glycolytic process through fructose-6-phosphate	GO:0061615	0.000360189	3.44347	29	123	4	22403	ENO1,PGAM1,GAPDH,TPI1
GO:BP	negative regulation of protein binding	GO:0032091	0.00038854	3.41056	101	123	6	22403	PARK7,STMN1,LRPAP1,PIM2,TMBIM6,B2M
GO:BP	response to other organism	GO:0051707	0.000392444	3.40622	1498	123	22	22403	ENO1,STMN1,HMGN2,PRDX1,PLAC8,HMGB2,HLA-A,TUBB,HLA-C,PSMB8,PSMB1,PIM2,VIM,GAPDH,PSME2,B2M,PSMB10,CYBA,PSMB6,PSMB3,PSMA7,MIF
GO:BP	regulation of protein binding	GO:0043393	0.000393419	3.40514	209	123	8	22403	PARK7,STMN1,LRPAP1,PIM2,TMBIM6,RAN,B2M,ANXA2
GO:BP	leukocyte mediated immunity	GO:0002443	0.000393419	3.40514	864	123	16	22403	PRDX1,CD53,S100A11,PLAC8,HLA-A,TUBB,HLA-C,PSMB1,PGAM1,CD27,DYNLL1,B2M,ANXA2,CYBA,TRAPPC1,MIF
GO:BP	response to external biotic stimulus	GO:0043207	0.000393419	3.40514	1500	123	22	22403	ENO1,STMN1,HMGN2,PRDX1,PLAC8,HMGB2,HLA-A,TUBB,HLA-C,PSMB8,PSMB1,PIM2,VIM,GAPDH,PSME2,B2M,PSMB10,CYBA,PSMB6,PSMB3,PSMA7,MIF
GO:BP	protein deubiquitination	GO:0016579	0.000479595	3.31913	281	123	9	22403	PARK7,PSMB8,PSMB1,PSME2,NEDD8,PSMB10,PSMB6,PSMB3,PSMA7
GO:BP	monovalent inorganic cation transport	GO:0015672	0.000481162	3.31771	512	123	12	22403	PARK7,ATP6V0B,COX5B,COX7A2,NDUFA4,COX7B,COX6C,COX6A1,COX5A,NDUFS7,COX6B1,ATP5J
GO:BP	innate immune response	GO:0045087	0.000492969	3.30718	982	123	17	22403	PRDX1,HMGB2,HLA-A,TUBB,HLA-C,PSMB8,PSMB1,VIM,GAPDH,PSME2,B2M,PSMB10,CYBA,PSMB6,PSMB3,PSMA7,MIF
GO:BP	regulation of endoplasmic reticulum stress-induced intrinsic apoptotic signaling pathway	GO:1902235	0.000506902	3.29508	32	123	4	22403	PARK7,TMBIM6,ERP29,HERPUD1
GO:BP	regulated exocytosis	GO:0045055	0.000506902	3.29508	787	123	15	22403	CD53,S100A11,PLEK,PLAC8,TUBB,HLA-C,PSMB1,PGAM1,DYNLL1,TMED10,B2M,ANXA2,CYBA,TRAPPC1,MIF
GO:BP	response to biotic stimulus	GO:0009607	0.000507492	3.29457	1529	123	22	22403	ENO1,STMN1,HMGN2,PRDX1,PLAC8,HMGB2,HLA-A,TUBB,HLA-C,PSMB8,PSMB1,PIM2,VIM,GAPDH,PSME2,B2M,PSMB10,CYBA,PSMB6,PSMB3,PSMA7,MIF
GO:BP	cell activation	GO:0001775	0.000550742	3.25905	1424	123	21	22403	PRDX1,CD53,S100A11,PLEK,PLAC8,PRELID1,HLA-A,TUBB,HLA-C,CLIC1,PSMB1,PGAM1,CD27,DYNLL1,B2M,ANXA2,PSMB10,CYBA,TRAPPC1,MYL12A,MIF
GO:BP	nucleotide metabolic process	GO:0009117	0.000560132	3.25171	522	123	12	22403	PARK7,ENO1,GUK1,COX5B,PGAM1,GAPDH,TPI1,RAN,ERH,IDH2,TECR,ATP5J
GO:BP	purine nucleoside triphosphate metabolic process	GO:0009144	0.000561675	3.25051	66	123	5	22403	ENO1,GUK1,COX5B,RAN,ATP5J
GO:BP	negative regulation of mitotic cell cycle phase transition	GO:1901991	0.000601572	3.22071	224	123	8	22403	PSMB8,PSMB1,PSME2,RPS27L,PSMB10,PSMB6,PSMB3,PSMA7
GO:BP	regulation of binding	GO:0051098	0.000614953	3.21116	366	123	10	22403	PARK7,STMN1,LRPAP1,HMGB2,PIM2,EDF1,TMBIM6,RAN,B2M,ANXA2
GO:BP	small molecule metabolic process	GO:0044281	0.000614953	3.21116	1908	123	25	22403	PARK7,ENO1,GUK1,PLEK,COX5B,SERP1,NDUFS6,PSMB8,PSMB1,PGAM1,GAPDH,TPI1,RAN,PSME2,ERH,IDH2,PSMB10,PSMB6,PSMB3,PSMA7,BSG,TECR,ECH1,MIF,ATP5J
GO:BP	nucleoside phosphate metabolic process	GO:0006753	0.000618918	3.20837	529	123	12	22403	PARK7,ENO1,GUK1,COX5B,PGAM1,GAPDH,TPI1,RAN,ERH,IDH2,TECR,ATP5J
GO:BP	Fc-epsilon receptor signaling pathway	GO:0038095	0.000669116	3.1745	167	123	7	22403	PSMB8,PSMB1,PSME2,PSMB10,PSMB6,PSMB3,PSMA7
GO:BP	negative regulation of cell communication	GO:0010648	0.000669116	3.1745	1335	123	20	22403	PARK7,ENO1,STMN1,MCL1,PLEK,LRPAP1,HMGB2,PRELID1,PSMB8,PSMB1,TMBIM6,PEBP1,PSME2,HERPUD1,PSMB10,PSMB6,PSMB3,PSMA7,NDUFA13,MIF
GO:BP	glucose catabolic process	GO:0006007	0.000681201	3.16672	35	123	4	22403	ENO1,PGAM1,GAPDH,TPI1
GO:BP	negative regulation of signaling	GO:0023057	0.00068558	3.16394	1339	123	20	22403	PARK7,ENO1,STMN1,MCL1,PLEK,LRPAP1,HMGB2,PRELID1,PSMB8,PSMB1,TMBIM6,PEBP1,PSME2,HERPUD1,PSMB10,PSMB6,PSMB3,PSMA7,NDUFA13,MIF
GO:BP	protein modification by small protein removal	GO:0070646	0.00068558	3.16394	298	123	9	22403	PARK7,PSMB8,PSMB1,PSME2,NEDD8,PSMB10,PSMB6,PSMB3,PSMA7
GO:BP	oxoacid metabolic process	GO:0043436	0.000709277	3.14918	1124	123	18	22403	PARK7,ENO1,NDUFS6,PSMB8,PSMB1,PGAM1,GAPDH,TPI1,PSME2,IDH2,PSMB10,PSMB6,PSMB3,PSMA7,BSG,TECR,ECH1,MIF
GO:BP	regulation of cellular response to hypoxia	GO:1900037	0.000744128	3.12835	13	123	3	22403	ENO1,CHCHD2,TMBIM6
GO:BP	inorganic ion transmembrane transport	GO:0098660	0.000761519	3.11832	823	123	15	22403	PARK7,ATP6V0B,COX5B,CLIC1,COX7A2,NDUFA4,COX7B,COX6C,COX6A1,ANXA2,COX5A,CYBA,NDUFS7,COX6B1,ATP5J
GO:BP	mitotic cell cycle	GO:0000278	0.000761519	3.11832	1026	123	17	22403	AURKAIP1,STMN1,JTB,RHOB,TUBB,PSMB8,PSMB1,PIM2,TUBA1B,DYNLL1,RAN,PSME2,RPS27L,PSMB10,PSMB6,PSMB3,PSMA7
GO:BP	positive regulation of response to biotic stimulus	GO:0002833	0.000761519	3.11832	378	123	10	22403	HMGB2,PSMB8,PSMB1,PSME2,PSMB10,CYBA,PSMB6,PSMB3,PSMA7,MIF
GO:BP	response to chemical	GO:0042221	0.000784174	3.10559	4697	123	45	22403	PARK7,ENO1,SRM,ATP6V0B,PRDX1,MCL1,GUK1,RHOB,SERP1,H2AFZ,HMGB2,SSR1,HLA-A,HLA-C,PSMB8,CUTA,PSMB1,CHCHD2,POLR2L,VIM,CD27,GAPDH,TUBA1B,TMBIM6,SRSF9,RAN,DAD1,PSME2,NEDD8,TMED10,B2M,ANXA2,HERPUD1,PSMB10,CYBA,PSMB6,PSMB3,P4HB,RPN2,PSMA7,BSG,KLF2,NDUFA13,MIF,MT-ND1
GO:BP	multi-organism process	GO:0051704	0.000823851	3.08415	2988	123	33	22403	PARK7,ENO1,STMN1,HMGN2,PRDX1,SPCS1,PLAC8,HMGB2,HLA-A,TUBB,HLA-C,PSMB8,PSMB1,PIM2,TRAM1,POLR2L,VIM,GAPDH,ITGB7,DYNLL1,TMED2,RAN,PSME2,B2M,ANXA2,PSMB10,CYBA,PSMB6,PSMB3,P4HB,PSMA7,BSG,MIF
GO:BP	organic acid metabolic process	GO:0006082	0.000843199	3.07407	1143	123	18	22403	PARK7,ENO1,NDUFS6,PSMB8,PSMB1,PGAM1,GAPDH,TPI1,PSME2,IDH2,PSMB10,PSMB6,PSMB3,PSMA7,BSG,TECR,ECH1,MIF
GO:BP	negative regulation of cell cycle phase transition	GO:1901988	0.000843199	3.07407	238	123	8	22403	PSMB8,PSMB1,PSME2,RPS27L,PSMB10,PSMB6,PSMB3,PSMA7
GO:BP	inorganic cation transmembrane transport	GO:0098662	0.000854275	3.0684	736	123	14	22403	PARK7,ATP6V0B,COX5B,COX7A2,NDUFA4,COX7B,COX6C,COX6A1,ANXA2,COX5A,CYBA,NDUFS7,COX6B1,ATP5J
GO:BP	negative regulation of mitotic cell cycle	GO:0045930	0.000854275	3.0684	309	123	9	22403	AURKAIP1,PSMB8,PSMB1,PSME2,RPS27L,PSMB10,PSMB6,PSMB3,PSMA7
GO:BP	myeloid leukocyte activation	GO:0002274	0.000873979	3.0585	644	123	13	22403	CD53,S100A11,PLAC8,TUBB,HLA-C,PSMB1,PGAM1,DYNLL1,B2M,ANXA2,CYBA,TRAPPC1,MIF
GO:BP	mitochondrial electron transport, ubiquinol to cytochrome c	GO:0006122	0.000879408	3.05581	14	123	3	22403	UQCRH,UQCRQ,UQCR10
GO:BP	positive regulation of binding	GO:0051099	0.000879408	3.05581	177	123	7	22403	PARK7,STMN1,HMGB2,EDF1,RAN,B2M,ANXA2
GO:BP	positive regulation of Wnt signaling pathway	GO:0030177	0.000879408	3.05581	177	123	7	22403	PSMB8,PSMB1,PSME2,PSMB10,PSMB6,PSMB3,PSMA7
GO:BP	regulation of multi-organism process	GO:0043900	0.000917836	3.03723	743	123	14	22403	HMGB2,PSMB8,PSMB1,POLR2L,GAPDH,PSME2,ANXA2,PSMB10,CYBA,PSMB6,PSMB3,P4HB,PSMA7,MIF
GO:BP	negative regulation of canonical Wnt signaling pathway	GO:0090090	0.00093205	3.03056	179	123	7	22403	PSMB8,PSMB1,PSME2,PSMB10,PSMB6,PSMB3,PSMA7
GO:BP	regulation of morphogenesis of an epithelium	GO:1905330	0.000989513	3.00458	181	123	7	22403	PSMB8,PSMB1,PSME2,PSMB10,PSMB6,PSMB3,PSMA7
GO:BP	regulation of hemopoiesis	GO:1903706	0.000989513	3.00458	476	123	11	22403	HMGB2,PRELID1,PSMB8,PSMB1,CD27,PSME2,B2M,PSMB10,PSMB6,PSMB3,PSMA7
GO:BP	secretion by cell	GO:0032940	0.00107361	2.96916	1509	123	21	22403	PARK7,CD53,S100A11,PLEK,SERP1,PLAC8,TUBB,HLA-C,PSMB1,PGAM1,GAPDH,TMBIM6,ERP29,DYNLL1,TMED10,B2M,ANXA2,IDH2,CYBA,TRAPPC1,MIF
GO:BP	organonitrogen compound biosynthetic process	GO:1901566	0.00114337	2.94181	1754	123	23	22403	AURKAIP1,PARK7,ENO1,SRM,TMEM59,KRTCAP2,GUK1,OST4,COX5B,SERP1,SAT1,MRPL23,TRMT112,VIM,GAPDH,DAD1,ERH,RPS27L,IDH2,EIF5A,RPN2,TECR,ATP5J
GO:BP	cellular biosynthetic process	GO:0044249	0.00114702	2.94043	5869	123	52	22403	AURKAIP1,PARK7,ENO1,SRM,TMEM59,S100A11,KRTCAP2,GUK1,OST4,PLEK,COX5B,EAF2,H1FX,SERP1,PLAC8,H2AFZ,HMGB2,PSMB8,PSMB1,CHCHD2,SAT1,PIM2,EDF1,POLR2L,MRPL23,TRMT112,VIM,GAPDH,TPI1,TMBIM6,RAN,DAD1,PSME2,NEDD8,ERH,NOP10,RPS27L,IDH2,PSMB10,CYBA,PSMB6,EIF5A,PSMB3,SCAND1,RPN2,PSMA7,TECR,KLF2,NDUFA13,CHCHD10,MIF,ATP5J
GO:BP	defense response to other organism	GO:0098542	0.00116658	2.93308	1179	123	18	22403	PRDX1,PLAC8,HMGB2,HLA-A,TUBB,HLA-C,PSMB8,PSMB1,VIM,GAPDH,PSME2,B2M,PSMB10,CYBA,PSMB6,PSMB3,PSMA7,MIF
GO:BP	regulation of endopeptidase activity	GO:0052548	0.00124288	2.90557	406	123	10	22403	PARK7,PRELID1,PSMB8,CD27,GAPDH,PEBP1,PSME2,RPS27L,HERPUD1,NDUFA13
GO:BP	secretion	GO:0046903	0.00126302	2.89859	1648	123	22	22403	PARK7,CD53,S100A11,PLEK,SERP1,PLAC8,TUBB,HLA-C,PSMB1,PGAM1,GAPDH,TMBIM6,ERP29,DYNLL1,TMED10,B2M,ANXA2,IDH2,CYBA,TRAPPC1,MIF,ATP5J
GO:BP	biosynthetic process	GO:0009058	0.00126302	2.89859	6052	123	53	22403	AURKAIP1,PARK7,ENO1,SRM,TMEM59,S100A11,KRTCAP2,GUK1,OST4,PLEK,COX5B,EAF2,H1FX,SERP1,PLAC8,H2AFZ,HMGB2,PSMB8,PSMB1,CHCHD2,SAT1,PIM2,EDF1,POLR2L,MRPL23,TRMT112,VIM,PGAM1,GAPDH,TPI1,TMBIM6,RAN,DAD1,PSME2,NEDD8,ERH,NOP10,RPS27L,IDH2,PSMB10,CYBA,PSMB6,EIF5A,PSMB3,SCAND1,RPN2,PSMA7,TECR,KLF2,NDUFA13,CHCHD10,MIF,ATP5J
GO:BP	regulation of mRNA metabolic process	GO:1903311	0.00127252	2.89534	329	123	9	22403	PSMB8,PSMB1,VIM,SRSF9,PSME2,PSMB10,PSMB6,PSMB3,PSMA7
GO:BP	regulation of mitotic cell cycle phase transition	GO:1901990	0.00131848	2.87993	410	123	10	22403	TUBB,PSMB8,PSMB1,DYNLL1,PSME2,RPS27L,PSMB10,PSMB6,PSMB3,PSMA7
GO:BP	NADH metabolic process	GO:0006734	0.00131848	2.87993	43	123	4	22403	ENO1,PGAM1,GAPDH,TPI1
GO:BP	carbohydrate derivative metabolic process	GO:1901135	0.00132778	2.87688	1085	123	17	22403	PARK7,ENO1,TMEM59,KRTCAP2,GUK1,OST4,COX5B,SERP1,PGAM1,GAPDH,TPI1,RAN,DAD1,ERH,RPN2,TECR,ATP5J
GO:BP	apoptotic process	GO:0006915	0.00138365	2.85897	1905	123	24	22403	PARK7,ENO1,MCL1,JTB,RHOB,EAF2,PLAC8,HMGB2,PRELID1,PIM2,CD27,GAPDH,TMBIM6,ERP29,DYNLL1,DAD1,IFI27L2,RPS27L,HERPUD1,EIF5A,P4HB,NDUFA13,CHCHD10,MIF
GO:BP	export from cell	GO:0140352	0.0015477	2.81031	1555	123	21	22403	PARK7,CD53,S100A11,PLEK,SERP1,PLAC8,TUBB,HLA-C,PSMB1,PGAM1,GAPDH,TMBIM6,ERP29,DYNLL1,TMED10,B2M,ANXA2,IDH2,CYBA,TRAPPC1,MIF
GO:BP	cell death	GO:0008219	0.00156665	2.80503	2174	123	26	22403	PARK7,ENO1,MCL1,JTB,RHOB,EAF2,LRPAP1,PLAC8,HMGB2,PRELID1,PIM2,CD27,GAPDH,TMBIM6,ERP29,DYNLL1,DAD1,IFI27L2,RPS27L,HERPUD1,EIF5A,P4HB,NDUFA13,EMP3,CHCHD10,MIF
GO:BP	response to stress	GO:0006950	0.00160567	2.79434	3966	123	39	22403	PARK7,ENO1,PRDX1,MCL1,RHOB,PLEK,SERP1,PLAC8,HMGB2,SSR1,HLA-A,TUBB,HLA-C,CLIC1,PSMB8,PSMB1,CHCHD2,POLR2L,LSP1,VIM,CD27,GAPDH,TMBIM6,ERP29,PSME2,B2M,ANXA2,RPS27L,HERPUD1,PSMB10,CYBA,PSMB6,PSMB3,P4HB,MYL12A,PSMA7,KLF2,MIF,MT-ND1
GO:BP	exocytosis	GO:0006887	0.00160775	2.79378	892	123	15	22403	CD53,S100A11,PLEK,PLAC8,TUBB,HLA-C,PSMB1,PGAM1,DYNLL1,TMED10,B2M,ANXA2,CYBA,TRAPPC1,MIF
GO:BP	organic substance biosynthetic process	GO:1901576	0.00167549	2.77586	5964	123	52	22403	AURKAIP1,PARK7,ENO1,SRM,TMEM59,S100A11,KRTCAP2,GUK1,OST4,PLEK,COX5B,EAF2,H1FX,SERP1,PLAC8,H2AFZ,HMGB2,PSMB8,PSMB1,CHCHD2,SAT1,PIM2,EDF1,POLR2L,MRPL23,TRMT112,VIM,PGAM1,GAPDH,TPI1,TMBIM6,RAN,DAD1,PSME2,NEDD8,ERH,NOP10,RPS27L,IDH2,PSMB10,PSMB6,EIF5A,PSMB3,SCAND1,RPN2,PSMA7,TECR,KLF2,NDUFA13,CHCHD10,MIF,ATP5J
GO:BP	leukocyte activation involved in immune response	GO:0002366	0.00168207	2.77416	696	123	13	22403	CD53,S100A11,PLAC8,TUBB,HLA-C,PSMB1,PGAM1,DYNLL1,B2M,ANXA2,CYBA,TRAPPC1,MIF
GO:BP	cell activation involved in immune response	GO:0002263	0.00174121	2.75915	699	123	13	22403	CD53,S100A11,PLAC8,TUBB,HLA-C,PSMB1,PGAM1,DYNLL1,B2M,ANXA2,CYBA,TRAPPC1,MIF
GO:BP	negative regulation of metabolic process	GO:0009892	0.00174121	2.75915	2991	123	32	22403	PARK7,ENO1,TMEM59,MCL1,S100A11,PLEK,H1FX,LRPAP1,H2AFZ,HMGB2,PSMB8,PSMB1,POLR2L,VIM,CD27,GAPDH,TMBIM6,ERP29,PEBP1,SRSF9,DYNLL1,RAN,PSME2,ANXA2,HERPUD1,PSMB10,PSMB6,PSMB3,PSMA7,KLF2,NDUFA13,MIF
GO:BP	interleukin-12-mediated signaling pathway	GO:0035722	0.00177862	2.74992	47	123	4	22403	PSME2,ANXA2,P4HB,MIF
GO:BP	nucleobase-containing small molecule metabolic process	GO:0055086	0.00180512	2.74349	607	123	12	22403	PARK7,ENO1,GUK1,COX5B,PGAM1,GAPDH,TPI1,RAN,ERH,IDH2,TECR,ATP5J
GO:BP	nucleoside triphosphate metabolic process	GO:0009141	0.00180981	2.74237	89	123	5	22403	ENO1,GUK1,COX5B,RAN,ATP5J
GO:BP	immune system process	GO:0002376	0.00191886	2.71696	3148	123	33	22403	PARK7,HMGN2,PRDX1,CD53,S100A11,PLEK,PLAC8,HMGB2,PRELID1,HLA-A,TUBB,HLA-C,PSMB8,PSMB1,VIM,PGAM1,CD27,GAPDH,TMBIM6,ITGB7,DYNLL1,PSME2,B2M,ANXA2,PSMB10,CYBA,PSMB6,TRAPPC1,PSMB3,PSMA7,BSG,KLF2,MIF
GO:BP	regulation of peptidase activity	GO:0052547	0.00195081	2.70979	434	123	10	22403	PARK7,PRELID1,PSMB8,CD27,GAPDH,PEBP1,PSME2,RPS27L,HERPUD1,NDUFA13
GO:BP	negative regulation of endoplasmic reticulum stress-induced intrinsic apoptotic signaling pathway	GO:1902236	0.00198447	2.70235	19	123	3	22403	PARK7,TMBIM6,HERPUD1
GO:BP	negative regulation of response to stimulus	GO:0048585	0.00199617	2.6998	1591	123	21	22403	PARK7,ENO1,STMN1,MCL1,PLEK,LRPAP1,HMGB2,PRELID1,PSMB8,PSMB1,TMBIM6,PEBP1,PSME2,ANXA2,HERPUD1,PSMB10,PSMB6,PSMB3,PSMA7,NDUFA13,MIF
GO:BP	NAD metabolic process	GO:0019674	0.00202049	2.69454	49	123	4	22403	ENO1,PGAM1,GAPDH,TPI1
GO:BP	cellular response to interleukin-12	GO:0071349	0.00202049	2.69454	49	123	4	22403	PSME2,ANXA2,P4HB,MIF
GO:BP	negative regulation of Wnt signaling pathway	GO:0030178	0.0021034	2.67708	209	123	7	22403	PSMB8,PSMB1,PSME2,PSMB10,PSMB6,PSMB3,PSMA7
GO:BP	regulation of cell cycle phase transition	GO:1901987	0.00215814	2.66592	441	123	10	22403	TUBB,PSMB8,PSMB1,DYNLL1,PSME2,RPS27L,PSMB10,PSMB6,PSMB3,PSMA7
GO:BP	response to interleukin-12	GO:0070671	0.00215814	2.66592	50	123	4	22403	PSME2,ANXA2,P4HB,MIF
GO:BP	positive regulation of innate immune response	GO:0045089	0.00218785	2.65998	359	123	9	22403	HMGB2,PSMB8,PSMB1,PSME2,PSMB10,CYBA,PSMB6,PSMB3,PSMA7
GO:BP	innate immune response-activating signal transduction	GO:0002758	0.00225303	2.64723	283	123	8	22403	PSMB8,PSMB1,PSME2,PSMB10,CYBA,PSMB6,PSMB3,PSMA7
GO:BP	post-translational protein modification	GO:0043687	0.00226064	2.64577	361	123	9	22403	PSMB8,PSMB1,PSME2,NEDD8,PSMB10,PSMB6,PSMB3,P4HB,PSMA7
GO:BP	regulation of cellular metabolic process	GO:0031323	0.00254375	2.59453	6075	123	52	22403	AURKAIP1,PARK7,ENO1,ATP6V0B,PRDX1,TMEM59,MCL1,S100A11,JTB,PLEK,EAF2,H1FX,SERP1,LRPAP1,PLAC8,H2AFZ,HMGB2,PRELID1,PSMB8,PSMB1,CHCHD2,PIM2,EDF1,POLR2L,TRMT112,VIM,PGAM1,CD27,GAPDH,TMBIM6,ERP29,PEBP1,SRSF9,DYNLL1,RAN,PSME2,NEDD8,TMED10,ANXA2,RPS27L,HERPUD1,PSMB10,CYBA,PSMB6,EIF5A,PSMB3,SCAND1,PSMA7,KLF2,NDUFA13,CHCHD10,MIF
GO:BP	leukocyte activation	GO:0045321	0.00256216	2.59139	1271	123	18	22403	PRDX1,CD53,S100A11,PLAC8,PRELID1,HLA-A,TUBB,HLA-C,PSMB1,PGAM1,CD27,DYNLL1,B2M,ANXA2,PSMB10,CYBA,TRAPPC1,MIF
GO:BP	carbohydrate derivative biosynthetic process	GO:1901137	0.00258899	2.58687	636	123	12	22403	ENO1,TMEM59,KRTCAP2,GUK1,OST4,COX5B,SERP1,TPI1,DAD1,RPN2,TECR,ATP5J
GO:BP	negative regulation of biological process	GO:0048519	0.00284297	2.54623	5310	123	47	22403	AURKAIP1,PARK7,ENO1,STMN1,TMEM59,MCL1,S100A11,RHOB,PLEK,TMSB10,EAF2,H1FX,LRPAP1,PLAC8,H2AFZ,HMGB2,PRELID1,PSMB8,PSMB1,PIM2,POLR2L,VIM,CD27,GAPDH,TMBIM6,ERP29,PEBP1,SRSF9,DYNLL1,TMED2,RAN,DAD1,PSME2,B2M,ANXA2,RPS27L,IDH2,HERPUD1,PSMB10,CYBA,PSMB6,PSMB3,PSMA7,KLF2,NDUFA13,MIF,ATP5J
GO:BP	negative regulation of cellular process	GO:0048523	0.0029741	2.52665	4703	123	43	22403	AURKAIP1,PARK7,ENO1,STMN1,TMEM59,MCL1,S100A11,RHOB,PLEK,TMSB10,EAF2,H1FX,LRPAP1,PLAC8,H2AFZ,HMGB2,PRELID1,PSMB8,PSMB1,PIM2,VIM,CD27,GAPDH,TMBIM6,ERP29,PEBP1,SRSF9,DYNLL1,DAD1,PSME2,B2M,ANXA2,RPS27L,IDH2,HERPUD1,PSMB10,CYBA,PSMB6,PSMB3,PSMA7,KLF2,NDUFA13,MIF
GO:BP	cation transmembrane transport	GO:0098655	0.00301264	2.52105	849	123	14	22403	PARK7,ATP6V0B,COX5B,COX7A2,NDUFA4,COX7B,COX6C,COX6A1,ANXA2,COX5A,CYBA,NDUFS7,COX6B1,ATP5J
GO:BP	negative regulation of gene expression	GO:0010629	0.00313331	2.504	1901	123	23	22403	PARK7,ENO1,TMEM59,H1FX,H2AFZ,HMGB2,PSMB8,PSMB1,POLR2L,VIM,GAPDH,TMBIM6,ERP29,SRSF9,RAN,PSME2,PSMB10,PSMB6,PSMB3,PSMA7,KLF2,NDUFA13,MIF
GO:BP	purine ribonucleotide metabolic process	GO:0009150	0.00313331	2.504	379	123	9	22403	ENO1,GUK1,COX5B,PGAM1,GAPDH,TPI1,RAN,TECR,ATP5J
GO:BP	hexose catabolic process	GO:0019320	0.00318785	2.4965	56	123	4	22403	ENO1,PGAM1,GAPDH,TPI1
GO:BP	mitotic cell cycle phase transition	GO:0044772	0.00322021	2.49212	558	123	11	22403	TUBB,PSMB8,PSMB1,PIM2,DYNLL1,PSME2,RPS27L,PSMB10,PSMB6,PSMB3,PSMA7
GO:BP	antigen receptor-mediated signaling pathway	GO:0050851	0.0033851	2.47043	303	123	8	22403	HLA-A,PSMB8,PSMB1,PSME2,PSMB10,PSMB6,PSMB3,PSMA7
GO:BP	vesicle budding from membrane	GO:0006900	0.0033851	2.47043	104	123	5	22403	TMED9,TMED2,TMED10,ANXA2,TRAPPC1
GO:BP	cell killing	GO:0001906	0.00339302	2.46941	162	123	6	22403	HMGN2,PRDX1,HLA-A,TUBB,GAPDH,B2M
GO:BP	programmed cell death	GO:0012501	0.00339661	2.46895	2043	123	24	22403	PARK7,ENO1,MCL1,JTB,RHOB,EAF2,PLAC8,HMGB2,PRELID1,PIM2,CD27,GAPDH,TMBIM6,ERP29,DYNLL1,DAD1,IFI27L2,RPS27L,HERPUD1,EIF5A,P4HB,NDUFA13,CHCHD10,MIF
GO:BP	activation of innate immune response	GO:0002218	0.00341864	2.46615	304	123	8	22403	PSMB8,PSMB1,PSME2,PSMB10,CYBA,PSMB6,PSMB3,PSMA7
GO:BP	purine ribonucleoside triphosphate metabolic process	GO:0009205	0.00354792	2.45003	58	123	4	22403	ENO1,COX5B,RAN,ATP5J
GO:BP	negative regulation of hypoxia-induced intrinsic apoptotic signaling pathway	GO:1903298	0.00356603	2.44781	5	123	2	22403	ENO1,TMBIM6
GO:BP	regulation of hypoxia-induced intrinsic apoptotic signaling pathway	GO:1903297	0.00356603	2.44781	5	123	2	22403	ENO1,TMBIM6
GO:BP	response to stimulus	GO:0050896	0.00360016	2.44368	9047	123	69	22403	PARK7,ENO1,SRM,STMN1,HMGN2,ATP6V0B,PRDX1,CD53,MCL1,S100A11,GUK1,RHOB,PLEK,SERP1,LRPAP1,PLAC8,H2AFZ,HMGB2,PRELID1,SSR1,HLA-A,TUBB,HLA-C,CLIC1,PSMB8,CUTA,PSMB1,CHCHD2,PIM2,POLR2L,LSP1,VIM,PGAM1,CD27,GAPDH,TUBA1B,TMBIM6,ITGB7,ERP29,PEBP1,SRSF9,DYNLL1,RAN,DAD1,PSME2,NEDD8,ERH,TMED10,IFI27L2,B2M,ANXA2,RPS27L,HERPUD1,PSMB10,CYBA,PSMB6,TRAPPC1,PSMB3,P4HB,MYL12A,RPN2,PSMA7,BSG,KLF2,NDUFA13,CHCHD10,MIF,AT…
GO:BP	negative regulation of binding	GO:0051100	0.00363977	2.43893	165	123	6	22403	PARK7,STMN1,LRPAP1,PIM2,TMBIM6,B2M
GO:BP	regulation of biological quality	GO:0065008	0.0038041	2.41975	4014	123	38	22403	PARK7,STMN1,ATP6V0B,PRDX1,MCL1,RHOB,PLEK,TMSB10,SERP1,PLAC8,HMGB2,PRELID1,TUBB,CLIC1,PSMB8,PSMB1,PIM2,VIM,GAPDH,TMBIM6,PSME2,NEDD8,NOP10,SERF2,B2M,ANXA2,HERPUD1,PSMB10,CYBA,PSMB6,PSMB3,P4HB,MYL12A,PSMA7,KLF2,CHCHD10,MIF,ATP5J
GO:BP	regulation of mitotic cell cycle	GO:0007346	0.00389735	2.40923	671	123	12	22403	AURKAIP1,TUBB,PSMB8,PSMB1,PIM2,DYNLL1,PSME2,RPS27L,PSMB10,PSMB6,PSMB3,PSMA7
GO:BP	ribonucleotide metabolic process	GO:0009259	0.00391348	2.40744	394	123	9	22403	ENO1,GUK1,COX5B,PGAM1,GAPDH,TPI1,RAN,TECR,ATP5J
GO:BP	positive regulation of defense response	GO:0031349	0.00391348	2.40744	482	123	10	22403	PARK7,HMGB2,PSMB8,PSMB1,PSME2,PSMB10,CYBA,PSMB6,PSMB3,PSMA7
GO:BP	intrinsic apoptotic signaling pathway in response to endoplasmic reticulum stress	GO:0070059	0.00415751	2.38117	61	123	4	22403	PARK7,TMBIM6,ERP29,HERPUD1
GO:BP	Fc receptor signaling pathway	GO:0038093	0.00418585	2.37822	239	123	7	22403	PSMB8,PSMB1,PSME2,PSMB10,PSMB6,PSMB3,PSMA7
GO:BP	negative regulation of intracellular signal transduction	GO:1902532	0.00419535	2.37723	487	123	10	22403	PARK7,ENO1,STMN1,MCL1,PLEK,TMBIM6,PEBP1,HERPUD1,NDUFA13,MIF
GO:BP	negative regulation of macromolecule metabolic process	GO:0010605	0.0042387	2.37277	2751	123	29	22403	PARK7,ENO1,TMEM59,S100A11,H1FX,LRPAP1,H2AFZ,HMGB2,PSMB8,PSMB1,POLR2L,VIM,CD27,GAPDH,TMBIM6,ERP29,PEBP1,SRSF9,RAN,PSME2,ANXA2,HERPUD1,PSMB10,PSMB6,PSMB3,PSMA7,KLF2,NDUFA13,MIF
GO:BP	ribose phosphate metabolic process	GO:0019693	0.00459319	2.33789	404	123	9	22403	ENO1,GUK1,COX5B,PGAM1,GAPDH,TPI1,RAN,TECR,ATP5J
GO:BP	regulation of response to biotic stimulus	GO:0002831	0.00471235	2.32676	495	123	10	22403	HMGB2,PSMB8,PSMB1,PSME2,PSMB10,CYBA,PSMB6,PSMB3,PSMA7,MIF
GO:BP	hemopoiesis	GO:0030097	0.00479703	2.31903	898	123	14	22403	PLEK,HMGB2,PRELID1,PSMB8,PSMB1,CD27,PSME2,B2M,ANXA2,PSMB10,PSMB6,PSMB3,PSMA7,KLF2
GO:BP	ribonucleoside triphosphate metabolic process	GO:0009199	0.00486516	2.3129	64	123	4	22403	ENO1,COX5B,RAN,ATP5J
GO:BP	regulation of oxidative stress-induced intrinsic apoptotic signaling pathway	GO:1902175	0.00487836	2.31173	27	123	3	22403	PARK7,MCL1,P4HB
GO:BP	negative regulation of cell cycle	GO:0045786	0.00489717	2.31006	593	123	11	22403	AURKAIP1,RHOB,PSMB8,PSMB1,PSME2,RPS27L,PSMB10,PSMB6,PSMB3,PSMA7,MIF
GO:BP	positive regulation of oxidative stress-induced intrinsic apoptotic signaling pathway	GO:1902177	0.00498918	2.30197	6	123	2	22403	PARK7,MCL1
GO:BP	cell cycle phase transition	GO:0044770	0.00499929	2.30109	595	123	11	22403	TUBB,PSMB8,PSMB1,PIM2,DYNLL1,PSME2,RPS27L,PSMB10,PSMB6,PSMB3,PSMA7
GO:BP	proteasome-mediated ubiquitin-dependent protein catabolic process	GO:0043161	0.00529698	2.27597	414	123	9	22403	PARK7,PSMB8,PSMB1,PSME2,HERPUD1,PSMB10,PSMB6,PSMB3,PSMA7
GO:BP	purine nucleotide metabolic process	GO:0006163	0.00529698	2.27597	414	123	9	22403	ENO1,GUK1,COX5B,PGAM1,GAPDH,TPI1,RAN,TECR,ATP5J
GO:BP	monosaccharide catabolic process	GO:0046365	0.00533038	2.27324	66	123	4	22403	ENO1,PGAM1,GAPDH,TPI1
GO:BP	immune effector process	GO:0002252	0.00555238	2.25552	1254	123	17	22403	PRDX1,CD53,S100A11,PLAC8,HLA-A,TUBB,HLA-C,PSMB1,PGAM1,CD27,TMBIM6,DYNLL1,B2M,ANXA2,CYBA,TRAPPC1,MIF
GO:BP	cellular amino acid metabolic process	GO:0006520	0.0056646	2.24683	333	123	8	22403	PARK7,PSMB8,PSMB1,PSME2,PSMB10,PSMB6,PSMB3,PSMA7
GO:BP	regulation of animal organ morphogenesis	GO:2000027	0.00580415	2.23626	255	123	7	22403	PSMB8,PSMB1,PSME2,PSMB10,PSMB6,PSMB3,PSMA7
GO:BP	cation transport	GO:0006812	0.00581062	2.23578	1144	123	16	22403	PARK7,ATP6V0B,COX5B,COX7A2,NDUFA4,COX7B,COX6C,TMBIM6,COX6A1,B2M,ANXA2,COX5A,CYBA,NDUFS7,COX6B1,ATP5J
GO:BP	positive regulation of response to external stimulus	GO:0032103	0.00581104	2.23575	608	123	11	22403	PARK7,HMGB2,PSMB8,PSMB1,PSME2,PSMB10,CYBA,PSMB6,PSMB3,PSMA7,MIF
GO:BP	regulation of cellular response to stress	GO:0080135	0.0058394	2.23363	709	123	12	22403	PARK7,ENO1,PRDX1,MCL1,CHCHD2,CD27,TMBIM6,ERP29,B2M,HERPUD1,P4HB,MIF
GO:BP	stem cell differentiation	GO:0048863	0.00585477	2.23249	256	123	7	22403	PSMB8,PSMB1,PSME2,PSMB10,PSMB6,PSMB3,PSMA7
GO:BP	nucleotide biosynthetic process	GO:0009165	0.00597016	2.22401	257	123	7	22403	ENO1,GUK1,COX5B,ERH,IDH2,TECR,ATP5J
GO:BP	proteolysis	GO:0006508	0.00598422	2.22299	1755	123	21	22403	AURKAIP1,PARK7,ENO1,TMEM59,SPCS1,PRELID1,PSMB8,PSMB1,CD27,GAPDH,PEBP1,PSME2,NEDD8,ANXA2,RPS27L,HERPUD1,PSMB10,PSMB6,PSMB3,PSMA7,NDUFA13
GO:BP	cellular nitrogen compound biosynthetic process	GO:0044271	0.00620143	2.20751	4742	123	42	22403	AURKAIP1,PARK7,ENO1,SRM,GUK1,COX5B,EAF2,H1FX,SERP1,PLAC8,H2AFZ,HMGB2,PSMB8,PSMB1,CHCHD2,SAT1,PIM2,EDF1,POLR2L,MRPL23,TRMT112,VIM,GAPDH,TMBIM6,RAN,PSME2,NEDD8,ERH,NOP10,RPS27L,IDH2,PSMB10,PSMB6,EIF5A,PSMB3,SCAND1,PSMA7,TECR,KLF2,NDUFA13,CHCHD10,ATP5J
GO:BP	regulation of apoptotic process	GO:0042981	0.00623851	2.20492	1512	123	19	22403	PARK7,ENO1,MCL1,RHOB,PLAC8,HMGB2,PRELID1,PIM2,CD27,GAPDH,TMBIM6,ERP29,DAD1,RPS27L,HERPUD1,P4HB,NDUFA13,CHCHD10,MIF
GO:BP	regulation of innate immune response	GO:0045088	0.00630638	2.20022	427	123	9	22403	HMGB2,PSMB8,PSMB1,PSME2,PSMB10,CYBA,PSMB6,PSMB3,PSMA7
GO:BP	vesicle coating	GO:0006901	0.00636148	2.19644	70	123	4	22403	TMED9,TMED2,TMED10,TRAPPC1
GO:BP	nucleoside phosphate biosynthetic process	GO:1901293	0.00640339	2.19359	261	123	7	22403	ENO1,GUK1,COX5B,ERH,IDH2,TECR,ATP5J
GO:BP	methylglyoxal metabolic process	GO:0009438	0.0064281	2.19192	7	123	2	22403	PARK7,TPI1
GO:BP	negative regulation of cellular response to hypoxia	GO:1900038	0.0064281	2.19192	7	123	2	22403	ENO1,TMBIM6
GO:BP	positive regulation of NAD(P)H oxidase activity	GO:0033864	0.0064281	2.19192	7	123	2	22403	PARK7,CYBA
GO:BP	intrinsic apoptotic signaling pathway in response to hypoxia	GO:1990144	0.0064281	2.19192	7	123	2	22403	ENO1,TMBIM6
GO:BP	hematopoietic or lymphoid organ development	GO:0048534	0.00668501	2.1749	938	123	14	22403	PLEK,HMGB2,PRELID1,PSMB8,PSMB1,CD27,PSME2,B2M,ANXA2,PSMB10,PSMB6,PSMB3,PSMA7,KLF2
GO:BP	inner mitochondrial membrane organization	GO:0007007	0.00671633	2.17287	31	123	3	22403	NDUFA13,CHCHD10,ATP5J
GO:BP	regulation of cell death	GO:0010941	0.00692393	2.15965	1654	123	20	22403	PARK7,ENO1,MCL1,RHOB,LRPAP1,PLAC8,HMGB2,PRELID1,PIM2,CD27,GAPDH,TMBIM6,ERP29,DAD1,RPS27L,HERPUD1,P4HB,NDUFA13,CHCHD10,MIF
GO:BP	regulation of metabolic process	GO:0019222	0.00701517	2.15396	6535	123	53	22403	AURKAIP1,PARK7,ENO1,ATP6V0B,PRDX1,TMEM59,MCL1,S100A11,JTB,PLEK,EAF2,H1FX,SERP1,LRPAP1,PLAC8,H2AFZ,HMGB2,PRELID1,PSMB8,PSMB1,CHCHD2,PIM2,EDF1,POLR2L,TRMT112,VIM,PGAM1,CD27,GAPDH,TMBIM6,ERP29,PEBP1,SRSF9,DYNLL1,TMED2,RAN,PSME2,NEDD8,TMED10,ANXA2,RPS27L,HERPUD1,PSMB10,CYBA,PSMB6,EIF5A,PSMB3,SCAND1,PSMA7,KLF2,NDUFA13,CHCHD10,MIF
GO:BP	regulation of programmed cell death	GO:0043067	0.00701517	2.15396	1532	123	19	22403	PARK7,ENO1,MCL1,RHOB,PLAC8,HMGB2,PRELID1,PIM2,CD27,GAPDH,TMBIM6,ERP29,DAD1,RPS27L,HERPUD1,P4HB,NDUFA13,CHCHD10,MIF
GO:BP	positive regulation of cellular metabolic process	GO:0031325	0.00737184	2.13242	3294	123	32	22403	AURKAIP1,PARK7,ENO1,TMEM59,JTB,PLEK,EAF2,H1FX,SERP1,PLAC8,H2AFZ,HMGB2,PRELID1,CHCHD2,PIM2,EDF1,TRMT112,VIM,CD27,ERP29,RAN,PSME2,ANXA2,RPS27L,HERPUD1,CYBA,EIF5A,SCAND1,KLF2,NDUFA13,CHCHD10,MIF
GO:BP	organonitrogen compound metabolic process	GO:1901564	0.00751595	2.12402	6556	123	53	22403	AURKAIP1,PARK7,ENO1,SRM,PRDX1,TMEM59,JTB,KRTCAP2,GUK1,OST4,COX5B,SPCS1,SERP1,PRELID1,HLA-A,PSMB8,PSMB1,SAT1,PIM2,MRPL23,TRMT112,VIM,PGAM1,CD27,GAPDH,TPI1,FKBP11,ERP29,PEBP1,RAN,DAD1,PSME2,NEDD8,ERH,TMED10,B2M,ANXA2,RPS27L,IDH2,HERPUD1,PSMB10,PSMB6,EIF5A,PSMB3,P4HB,RPN2,PSMA7,UBL5,TECR,KLF2,NDUFA13,MIF,ATP5J
GO:BP	vesicle targeting, to, from or within Golgi	GO:0048199	0.00751595	2.12402	74	123	4	22403	TMED9,TMED2,TMED10,TRAPPC1
GO:BP	positive regulation of metabolic process	GO:0009893	0.00756777	2.12103	3592	123	34	22403	AURKAIP1,PARK7,ENO1,TMEM59,JTB,PLEK,EAF2,H1FX,SERP1,PLAC8,H2AFZ,HMGB2,PRELID1,CHCHD2,PIM2,EDF1,POLR2L,TRMT112,VIM,CD27,ERP29,TMED2,RAN,PSME2,ANXA2,RPS27L,HERPUD1,CYBA,EIF5A,SCAND1,KLF2,NDUFA13,CHCHD10,MIF
GO:BP	protein N-linked glycosylation via asparagine	GO:0018279	0.00787019	2.10401	33	123	3	22403	OST4,DAD1,RPN2
GO:BP	purine-containing compound metabolic process	GO:0072521	0.00797238	2.09841	445	123	9	22403	ENO1,GUK1,COX5B,PGAM1,GAPDH,TPI1,RAN,TECR,ATP5J
GO:BP	regulation of immune response	GO:0050776	0.00803846	2.09483	1073	123	15	22403	PARK7,HMGB2,HLA-A,HLA-C,PSMB8,PSMB1,ITGB7,PSME2,B2M,PSMB10,CYBA,PSMB6,PSMB3,PSMA7,MIF
GO:BP	regulation of cell cycle process	GO:0010564	0.00806661	2.09331	743	123	12	22403	AURKAIP1,TUBB,PSMB8,PSMB1,DYNLL1,PSME2,RPS27L,PSMB10,PSMB6,PSMB3,PSMA7,MIF
GO:BP	mitochondrial ATP synthesis coupled proton transport	GO:0042776	0.00809052	2.09202	8	123	2	22403	COX5B,ATP5J
GO:BP	regulation of oxidative stress-induced neuron intrinsic apoptotic signaling pathway	GO:1903376	0.00809052	2.09202	8	123	2	22403	PARK7,MCL1
GO:BP	neuron intrinsic apoptotic signaling pathway in response to oxidative stress	GO:0036480	0.00809052	2.09202	8	123	2	22403	PARK7,MCL1
GO:BP	catabolic process	GO:0009056	0.00824623	2.08374	2614	123	27	22403	PARK7,ENO1,ATP6V0B,PRDX1,TMEM59,MCL1,HMGB2,PSMB8,PSMB1,SAT1,PIM2,VIM,PGAM1,GAPDH,TPI1,TMBIM6,DYNLL1,PSME2,NEDD8,ANXA2,HERPUD1,PSMB10,PSMB6,PSMB3,PSMA7,NDUFA13,ECH1
GO:BP	ATP biosynthetic process	GO:0006754	0.00834534	2.07856	34	123	3	22403	ENO1,COX5B,ATP5J
GO:BP	peptidyl-asparagine modification	GO:0018196	0.00834534	2.07856	34	123	3	22403	OST4,DAD1,RPN2
GO:BP	cell cycle process	GO:0022402	0.00842411	2.07448	1317	123	17	22403	AURKAIP1,STMN1,JTB,RHOB,TUBB,PSMB8,PSMB1,PIM2,DYNLL1,RAN,PSME2,RPS27L,PSMB10,PSMB6,PSMB3,PSMA7,MIF
GO:BP	monocarboxylic acid metabolic process	GO:0032787	0.00842411	2.07448	645	123	11	22403	PARK7,ENO1,NDUFS6,PGAM1,GAPDH,TPI1,IDH2,BSG,TECR,ECH1,MIF
GO:BP	positive regulation of immune response	GO:0050778	0.00844492	2.0734	857	123	13	22403	PARK7,HMGB2,HLA-A,PSMB8,PSMB1,PSME2,B2M,PSMB10,CYBA,PSMB6,PSMB3,PSMA7,MIF
GO:BP	mRNA catabolic process	GO:0006402	0.00853036	2.06903	362	123	8	22403	PSMB8,PSMB1,VIM,PSME2,PSMB10,PSMB6,PSMB3,PSMA7
GO:BP	protein N-linked glycosylation	GO:0006487	0.00867907	2.06153	78	123	4	22403	KRTCAP2,OST4,DAD1,RPN2
GO:BP	nucleotide phosphorylation	GO:0046939	0.00889133	2.05103	136	123	5	22403	ENO1,GUK1,PGAM1,GAPDH,TPI1
GO:BP	purine ribonucleoside diphosphate metabolic process	GO:0009179	0.00889133	2.05103	136	123	5	22403	ENO1,GUK1,PGAM1,GAPDH,TPI1
GO:BP	purine nucleoside diphosphate metabolic process	GO:0009135	0.00889133	2.05103	136	123	5	22403	ENO1,GUK1,PGAM1,GAPDH,TPI1
GO:BP	negative regulation of cell death	GO:0060548	0.00889222	2.05099	975	123	14	22403	PARK7,ENO1,MCL1,LRPAP1,PLAC8,HMGB2,PRELID1,PIM2,CD27,TMBIM6,DAD1,HERPUD1,NDUFA13,MIF
GO:BP	defense response	GO:0006952	0.00899728	2.04589	1701	123	20	22403	PARK7,PRDX1,PLAC8,HMGB2,HLA-A,TUBB,HLA-C,PSMB8,PSMB1,LSP1,VIM,GAPDH,PSME2,B2M,PSMB10,CYBA,PSMB6,PSMB3,PSMA7,MIF
GO:BP	regulation of canonical Wnt signaling pathway	GO:0060828	0.00900004	2.04576	282	123	7	22403	PSMB8,PSMB1,PSME2,PSMB10,PSMB6,PSMB3,PSMA7
GO:BP	regulation of signal transduction	GO:0009966	0.00910462	2.04074	3062	123	30	22403	PARK7,ENO1,STMN1,PRDX1,MCL1,RHOB,PLEK,LRPAP1,HMGB2,PRELID1,PSMB8,PSMB1,PIM2,CD27,TMBIM6,ERP29,PEBP1,PSME2,ERH,HERPUD1,PSMB10,CYBA,PSMB6,PSMB3,P4HB,PSMA7,KLF2,NDUFA13,CHCHD10,MIF
GO:BP	response to endoplasmic reticulum stress	GO:0034976	0.00912955	2.03955	283	123	7	22403	PARK7,SERP1,SSR1,TMBIM6,ERP29,HERPUD1,P4HB
GO:BP	endoplasmic reticulum to Golgi vesicle-mediated transport	GO:0006888	0.00915304	2.03843	206	123	6	22403	TMED9,DYNLL1,TMED2,TMED10,TRAPPC1,COPE
GO:BP	Golgi vesicle budding	GO:0048194	0.00924604	2.03404	80	123	4	22403	TMED9,TMED2,TMED10,TRAPPC1
GO:BP	ribonucleoside diphosphate metabolic process	GO:0009185	0.00925712	2.03352	138	123	5	22403	ENO1,GUK1,PGAM1,GAPDH,TPI1
GO:BP	immune system development	GO:0002520	0.00960315	2.01759	986	123	14	22403	PLEK,HMGB2,PRELID1,PSMB8,PSMB1,CD27,PSME2,B2M,ANXA2,PSMB10,PSMB6,PSMB3,PSMA7,KLF2
GO:BP	regulation of arachidonic acid secretion	GO:0090237	0.00960315	2.01759	9	123	2	22403	MIF,ATP5J
GO:BP	ATP synthesis coupled proton transport	GO:0015986	0.00960315	2.01759	9	123	2	22403	COX5B,ATP5J
GO:BP	cellular response to oxidative stress	GO:0034599	0.00960315	2.01759	287	123	7	22403	PARK7,PRDX1,MCL1,RHOB,CYBA,P4HB,KLF2
GO:BP	spermidine metabolic process	GO:0008216	0.00960315	2.01759	9	123	2	22403	SRM,SAT1
GO:BP	energy coupled proton transport, down electrochemical gradient	GO:0015985	0.00960315	2.01759	9	123	2	22403	COX5B,ATP5J
GO:BP	negative regulation of apoptotic process	GO:0043066	0.00960315	2.01759	875	123	13	22403	PARK7,ENO1,MCL1,PLAC8,HMGB2,PRELID1,PIM2,CD27,TMBIM6,DAD1,HERPUD1,NDUFA13,MIF
GO:BP	cellular catabolic process	GO:0044248	0.0101006	1.99565	2251	123	24	22403	PARK7,ATP6V0B,PRDX1,TMEM59,MCL1,HMGB2,PSMB8,PSMB1,PIM2,VIM,PGAM1,GAPDH,TPI1,TMBIM6,DYNLL1,PSME2,NEDD8,ANXA2,HERPUD1,PSMB10,PSMB6,PSMB3,PSMA7,ECH1
GO:BP	response to external stimulus	GO:0009605	0.0102391	1.98974	2807	123	28	22403	PARK7,ENO1,STMN1,HMGN2,PRDX1,PLEK,PLAC8,HMGB2,HLA-A,TUBB,HLA-C,PSMB8,PSMB1,PIM2,VIM,GAPDH,TMBIM6,DAD1,PSME2,B2M,ANXA2,PSMB10,CYBA,PSMB6,PSMB3,PSMA7,BSG,MIF
GO:BP	regulation of response to endoplasmic reticulum stress	GO:1905897	0.0107252	1.96959	84	123	4	22403	PARK7,TMBIM6,ERP29,HERPUD1
GO:BP	proteasomal protein catabolic process	GO:0010498	0.0107728	1.96767	472	123	9	22403	PARK7,PSMB8,PSMB1,PSME2,HERPUD1,PSMB10,PSMB6,PSMB3,PSMA7
GO:BP	cellular protein complex disassembly	GO:0043624	0.0109268	1.96151	215	123	6	22403	AURKAIP1,STMN1,PLEK,MRPL23,TRMT112,EIF5A
GO:BP	retrograde vesicle-mediated transport, Golgi to endoplasmic reticulum	GO:0006890	0.0110746	1.95567	85	123	4	22403	TMED9,TMED2,TMED10,COPE
GO:BP	negative regulation of programmed cell death	GO:0043069	0.0110746	1.95567	891	123	13	22403	PARK7,ENO1,MCL1,PLAC8,HMGB2,PRELID1,PIM2,CD27,TMBIM6,DAD1,HERPUD1,NDUFA13,MIF
GO:BP	positive regulation of cellular respiration	GO:1901857	0.0115087	1.93897	10	123	2	22403	PARK7,PRELID1
GO:BP	positive regulation of receptor binding	GO:1900122	0.0115087	1.93897	10	123	2	22403	B2M,ANXA2
GO:BP	antigen processing and presentation of endogenous peptide antigen via MHC class I	GO:0019885	0.0115087	1.93897	10	123	2	22403	HLA-A,B2M
GO:BP	gluconeogenesis	GO:0006094	0.0115087	1.93897	86	123	4	22403	ENO1,PGAM1,GAPDH,TPI1
GO:BP	ion transmembrane transport	GO:0034220	0.0115329	1.93806	1127	123	15	22403	PARK7,ATP6V0B,COX5B,CLIC1,COX7A2,NDUFA4,COX7B,COX6C,COX6A1,ANXA2,COX5A,CYBA,NDUFS7,COX6B1,ATP5J
GO:BP	regulation of multicellular organismal process	GO:0051239	0.0117078	1.93152	3124	123	30	22403	PARK7,ENO1,RHOB,PLEK,EAF2,SERP1,LRPAP1,PLAC8,HMGB2,PRELID1,HLA-A,CLIC1,PSMB8,PSMB1,POLR2L,VIM,CD27,GAPDH,PSME2,B2M,ANXA2,IDH2,PSMB10,CYBA,PSMB6,PSMB3,PSMA7,KLF2,MIF,ATP5J
GO:BP	hexose biosynthetic process	GO:0019319	0.0128645	1.89061	89	123	4	22403	ENO1,PGAM1,GAPDH,TPI1
GO:BP	pyruvate metabolic process	GO:0006090	0.0132739	1.877	152	123	5	22403	ENO1,PGAM1,GAPDH,TPI1,BSG
GO:BP	purine ribonucleotide biosynthetic process	GO:0009152	0.0132739	1.877	152	123	5	22403	ENO1,GUK1,COX5B,TECR,ATP5J
GO:BP	positive regulation of macromolecule metabolic process	GO:0010604	0.0134993	1.86969	3300	123	31	22403	AURKAIP1,PARK7,ENO1,JTB,EAF2,H1FX,SERP1,PLAC8,H2AFZ,HMGB2,PRELID1,CHCHD2,PIM2,EDF1,POLR2L,TRMT112,VIM,CD27,ERP29,TMED2,RAN,PSME2,ANXA2,RPS27L,HERPUD1,EIF5A,SCAND1,KLF2,NDUFA13,CHCHD10,MIF
GO:BP	regulation of prostaglandin secretion	GO:0032306	0.013691	1.86357	11	123	2	22403	MIF,ATP5J
GO:BP	regulation of NAD(P)H oxidase activity	GO:0033860	0.013691	1.86357	11	123	2	22403	PARK7,CYBA
GO:BP	ion transport	GO:0006811	0.013691	1.86357	1646	123	19	22403	PARK7,ATP6V0B,COX5B,PRELID1,CLIC1,COX7A2,NDUFA4,COX7B,COX6C,TMBIM6,COX6A1,B2M,ANXA2,COX5A,CYBA,NDUFS7,COX6B1,MIF,ATP5J
GO:BP	midbrain development	GO:0030901	0.0142474	1.84626	92	123	4	22403	UQCRQ,DYNLL1,COX6B1,ATP5J
GO:BP	negative regulation of response to endoplasmic reticulum stress	GO:1903573	0.0144398	1.84044	43	123	3	22403	PARK7,TMBIM6,HERPUD1
GO:BP	substantia nigra development	GO:0021762	0.0144398	1.84044	43	123	3	22403	DYNLL1,COX6B1,ATP5J
GO:BP	RNA catabolic process	GO:0006401	0.014534	1.83762	402	123	8	22403	PSMB8,PSMB1,VIM,PSME2,PSMB10,PSMB6,PSMB3,PSMA7
GO:BP	nucleoside diphosphate metabolic process	GO:0009132	0.014534	1.83762	156	123	5	22403	ENO1,GUK1,PGAM1,GAPDH,TPI1
GO:BP	vesicle targeting	GO:0006903	0.0152027	1.81808	94	123	4	22403	TMED9,TMED2,TMED10,TRAPPC1
GO:BP	intrinsic apoptotic signaling pathway in response to oxidative stress	GO:0008631	0.0152618	1.81639	44	123	3	22403	PARK7,MCL1,P4HB
GO:BP	cell cycle	GO:0007049	0.0157107	1.8038	1800	123	20	22403	AURKAIP1,STMN1,JTB,RHOB,TUBB,CLIC1,PSMB8,PSMB1,PIM2,TUBA1B,DYNLL1,RAN,PSME2,ERH,RPS27L,PSMB10,PSMB6,PSMB3,PSMA7,MIF
GO:BP	monosaccharide biosynthetic process	GO:0046364	0.0157107	1.8038	95	123	4	22403	ENO1,PGAM1,GAPDH,TPI1
GO:BP	protein polyubiquitination	GO:0000209	0.0157863	1.80172	318	123	7	22403	PSMB8,PSMB1,PSME2,PSMB10,PSMB6,PSMB3,PSMA7
GO:BP	thrombin-activated receptor signaling pathway	GO:0070493	0.0157863	1.80172	12	123	2	22403	STMN1,PLEK
GO:BP	response to mercury ion	GO:0046689	0.0157863	1.80172	12	123	2	22403	PARK7,BSG
GO:BP	regulation of signaling	GO:0023051	0.0159208	1.79804	3491	123	32	22403	PARK7,ENO1,STMN1,PRDX1,MCL1,RHOB,PLEK,SERP1,LRPAP1,HMGB2,PRELID1,PSMB8,PSMB1,PIM2,CD27,TMBIM6,ERP29,PEBP1,PSME2,ERH,ANXA2,HERPUD1,PSMB10,CYBA,PSMB6,PSMB3,P4HB,PSMA7,KLF2,NDUFA13,CHCHD10,MIF
GO:BP	purine ribonucleoside triphosphate biosynthetic process	GO:0009206	0.0159737	1.7966	45	123	3	22403	ENO1,COX5B,ATP5J
GO:BP	regulation of macromolecule metabolic process	GO:0060255	0.016901	1.77209	6005	123	48	22403	AURKAIP1,PARK7,ENO1,PRDX1,TMEM59,S100A11,JTB,EAF2,H1FX,SERP1,LRPAP1,PLAC8,H2AFZ,HMGB2,PRELID1,PSMB8,PSMB1,CHCHD2,PIM2,EDF1,POLR2L,TRMT112,VIM,PGAM1,CD27,GAPDH,TMBIM6,ERP29,PEBP1,SRSF9,TMED2,RAN,PSME2,NEDD8,TMED10,ANXA2,RPS27L,HERPUD1,PSMB10,PSMB6,EIF5A,PSMB3,SCAND1,PSMA7,KLF2,NDUFA13,CHCHD10,MIF
GO:BP	purine nucleoside triphosphate biosynthetic process	GO:0009145	0.0169271	1.77142	46	123	3	22403	ENO1,COX5B,ATP5J
GO:BP	signal transduction	GO:0007165	0.0178618	1.74807	6023	123	48	22403	PARK7,ENO1,STMN1,ATP6V0B,PRDX1,CD53,MCL1,S100A11,RHOB,PLEK,SERP1,LRPAP1,HMGB2,PRELID1,SSR1,HLA-A,HLA-C,CLIC1,PSMB8,PSMB1,PIM2,POLR2L,LSP1,VIM,CD27,TMBIM6,ITGB7,ERP29,PEBP1,RAN,PSME2,ERH,IFI27L2,B2M,ANXA2,RPS27L,HERPUD1,PSMB10,CYBA,PSMB6,PSMB3,P4HB,PSMA7,BSG,KLF2,NDUFA13,CHCHD10,MIF
GO:BP	mRNA metabolic process	GO:0016071	0.0178618	1.74807	836	123	12	22403	AURKAIP1,PSMB8,PSMB1,POLR2L,VIM,SRSF9,PSME2,PSMB10,PSMB6,PSMB3,PSMA7,UBL5
GO:BP	ribonucleotide biosynthetic process	GO:0009260	0.0178618	1.74807	165	123	5	22403	ENO1,GUK1,COX5B,TECR,ATP5J
GO:BP	polyamine biosynthetic process	GO:0006596	0.0181877	1.74022	13	123	2	22403	SRM,SAT1
GO:BP	leukocyte mediated cytotoxicity	GO:0001909	0.0182422	1.73892	100	123	4	22403	PRDX1,HLA-A,TUBB,B2M
GO:BP	canonical Wnt signaling pathway	GO:0060070	0.0182422	1.73892	328	123	7	22403	PSMB8,PSMB1,PSME2,PSMB10,PSMB6,PSMB3,PSMA7
GO:BP	cellular macromolecule biosynthetic process	GO:0034645	0.018895	1.72365	4759	123	40	22403	AURKAIP1,PARK7,ENO1,TMEM59,S100A11,KRTCAP2,OST4,EAF2,H1FX,SERP1,PLAC8,H2AFZ,HMGB2,PSMB8,PSMB1,CHCHD2,PIM2,EDF1,POLR2L,MRPL23,TRMT112,VIM,GAPDH,TMBIM6,RAN,DAD1,PSME2,NEDD8,NOP10,RPS27L,PSMB10,PSMB6,EIF5A,PSMB3,SCAND1,RPN2,PSMA7,KLF2,NDUFA13,CHCHD10
GO:BP	ubiquitin-dependent protein catabolic process	GO:0006511	0.0189835	1.72162	625	123	10	22403	PARK7,PSMB8,PSMB1,PSME2,NEDD8,HERPUD1,PSMB10,PSMB6,PSMB3,PSMA7
GO:BP	protein localization to membrane	GO:0072657	0.0189835	1.72162	625	123	10	22403	TMEM59,SSR2,SSR1,TRAM1,ITGB7,TMED2,ANXA2,MYL12A,BSG,NDUFA13
GO:BP	translational termination	GO:0006415	0.0193959	1.71229	102	123	4	22403	AURKAIP1,MRPL23,TRMT112,EIF5A
GO:BP	regulation of cell cycle	GO:0051726	0.0194102	1.71197	1201	123	15	22403	AURKAIP1,RHOB,TUBB,CLIC1,PSMB8,PSMB1,PIM2,DYNLL1,PSME2,RPS27L,PSMB10,PSMB6,PSMB3,PSMA7,MIF
GO:BP	macromolecule glycosylation	GO:0043413	0.0194535	1.711	247	123	6	22403	TMEM59,KRTCAP2,OST4,SERP1,DAD1,RPN2
GO:BP	protein glycosylation	GO:0006486	0.0194535	1.711	247	123	6	22403	TMEM59,KRTCAP2,OST4,SERP1,DAD1,RPN2
GO:BP	protein targeting	GO:0006605	0.0197312	1.70485	427	123	8	22403	SSR2,SPCS1,SSR1,SEC61G,TRAM1,UBL5,NDUFA13,ECH1
GO:BP	modification-dependent protein catabolic process	GO:0019941	0.0200153	1.69864	631	123	10	22403	PARK7,PSMB8,PSMB1,PSME2,NEDD8,HERPUD1,PSMB10,PSMB6,PSMB3,PSMA7
GO:BP	positive regulation of gene expression	GO:0010628	0.0203225	1.69202	1984	123	21	22403	PARK7,ENO1,EAF2,H1FX,SERP1,PLAC8,H2AFZ,HMGB2,CHCHD2,PIM2,EDF1,POLR2L,TRMT112,VIM,ERP29,TMED2,RAN,RPS27L,EIF5A,KLF2,CHCHD10
GO:BP	prostaglandin secretion	GO:0032310	0.0203721	1.69096	14	123	2	22403	MIF,ATP5J
GO:BP	regulation of plasminogen activation	GO:0010755	0.0203721	1.69096	14	123	2	22403	ENO1,ANXA2
GO:BP	ribose phosphate biosynthetic process	GO:0046390	0.0204199	1.68995	172	123	5	22403	ENO1,GUK1,COX5B,TECR,ATP5J
GO:BP	cellular response to chemical stress	GO:0062197	0.0204199	1.68995	337	123	7	22403	PARK7,PRDX1,MCL1,RHOB,CYBA,P4HB,KLF2
GO:BP	ribonucleoside triphosphate biosynthetic process	GO:0009201	0.0214733	1.6681	51	123	3	22403	ENO1,COX5B,ATP5J
GO:BP	positive regulation of reactive oxygen species biosynthetic process	GO:1903428	0.0214733	1.6681	51	123	3	22403	PARK7,CYBA,KLF2
GO:BP	modification-dependent macromolecule catabolic process	GO:0043632	0.0216977	1.66359	640	123	10	22403	PARK7,PSMB8,PSMB1,PSME2,NEDD8,HERPUD1,PSMB10,PSMB6,PSMB3,PSMA7
GO:BP	regulation of response to stimulus	GO:0048583	0.0217192	1.66316	4183	123	36	22403	PARK7,ENO1,STMN1,PRDX1,MCL1,RHOB,PLEK,LRPAP1,HMGB2,PRELID1,HLA-A,HLA-C,PSMB8,PSMB1,CHCHD2,PIM2,CD27,TMBIM6,ITGB7,ERP29,PEBP1,PSME2,ERH,B2M,ANXA2,HERPUD1,PSMB10,CYBA,PSMB6,PSMB3,P4HB,PSMA7,KLF2,NDUFA13,CHCHD10,MIF
GO:BP	purine nucleotide biosynthetic process	GO:0006164	0.0217192	1.66316	175	123	5	22403	ENO1,GUK1,COX5B,TECR,ATP5J
GO:BP	response to oxidative stress	GO:0006979	0.0217299	1.66294	436	123	8	22403	PARK7,PRDX1,MCL1,RHOB,CYBA,P4HB,KLF2,MT-ND1
GO:BP	nucleobase-containing compound catabolic process	GO:0034655	0.0218982	1.65959	537	123	9	22403	HMGB2,PSMB8,PSMB1,VIM,PSME2,PSMB10,PSMB6,PSMB3,PSMA7
GO:BP	positive regulation of nitrogen compound metabolic process	GO:0051173	0.0218982	1.65959	3133	123	29	22403	AURKAIP1,PARK7,ENO1,JTB,EAF2,H1FX,SERP1,PLAC8,H2AFZ,HMGB2,PRELID1,CHCHD2,PIM2,EDF1,TRMT112,VIM,CD27,ERP29,RAN,PSME2,ANXA2,RPS27L,HERPUD1,EIF5A,SCAND1,KLF2,NDUFA13,CHCHD10,MIF
GO:BP	regulation of lipid transport	GO:0032368	0.0219556	1.65845	107	123	4	22403	PRELID1,ANXA2,MIF,ATP5J
GO:BP	regulation of cellular process	GO:0050794	0.0222489	1.65269	10618	123	74	22403	AURKAIP1,PARK7,ENO1,STMN1,ATP6V0B,PRDX1,TMEM59,CD53,MCL1,S100A11,JTB,RHOB,PLEK,TMSB10,EAF2,H1FX,SERP1,LRPAP1,PLAC8,H2AFZ,HMGB2,PRELID1,TMED9,SSR1,HLA-A,TUBB,HLA-C,CLIC1,PSMB8,PSMB1,CHCHD2,SAT1,PIM2,EDF1,POLR2L,LSP1,TRMT112,VIM,PGAM1,CD27,GAPDH,TMBIM6,ITGB7,ERP29,PEBP1,SRSF9,DYNLL1,RAN,DAD1,PSME2,NEDD8,ERH,TMED10,IFI27L2,B2M,ANXA2,RPS27L,IDH2,HERPUD1,PSMB10,CYBA,PSMB6,EIF5A,PSMB3,P4HB,MYL12A,SCAND…
GO:BP	cellular component disassembly	GO:0022411	0.022549	1.64687	540	123	9	22403	AURKAIP1,PARK7,STMN1,PLEK,HMGB2,MRPL23,TRMT112,EIF5A,BSG
GO:BP	organic substance metabolic process	GO:0071704	0.0225901	1.64608	10442	123	73	22403	AURKAIP1,PARK7,ENO1,SRM,PRDX1,TMEM59,S100A11,JTB,KRTCAP2,GUK1,OST4,PLEK,COX5B,SPCS1,EAF2,H1FX,SERP1,LRPAP1,PLAC8,H2AFZ,HMGB2,NDUFS6,PRELID1,HLA-A,PSMB8,PSMB1,CHCHD2,SAT1,PIM2,EDF1,POLR2L,MRPL23,TRMT112,VIM,PGAM1,CD27,GAPDH,TPI1,FKBP11,TMBIM6,ERP29,PEBP1,SRSF9,TMED2,RAN,DAD1,PSME2,NEDD8,ERH,TMED10,NOP10,B2M,ANXA2,RPS27L,IDH2,HERPUD1,PSMB10,PSMB6,EIF5A,PSMB3,P4HB,SCAND1,RPN2,PSMA7,BSG,UBL5,TECR,KLF…
GO:BP	regulation of gene expression	GO:0010468	0.0232361	1.63384	4359	123	37	22403	PARK7,ENO1,TMEM59,EAF2,H1FX,SERP1,PLAC8,H2AFZ,HMGB2,PSMB8,PSMB1,CHCHD2,PIM2,EDF1,POLR2L,TRMT112,VIM,GAPDH,TMBIM6,ERP29,SRSF9,TMED2,RAN,PSME2,NEDD8,ANXA2,RPS27L,PSMB10,PSMB6,EIF5A,PSMB3,SCAND1,PSMA7,KLF2,NDUFA13,CHCHD10,MIF
GO:BP	glycosylation	GO:0070085	0.0233042	1.63257	259	123	6	22403	TMEM59,KRTCAP2,OST4,SERP1,DAD1,RPN2
GO:BP	cellular response to interferon-gamma	GO:0071346	0.0233126	1.63241	179	123	5	22403	HLA-A,HLA-C,VIM,GAPDH,B2M
GO:BP	regulation of cell communication	GO:0010646	0.0235778	1.6275	3450	123	31	22403	PARK7,ENO1,STMN1,PRDX1,MCL1,RHOB,PLEK,SERP1,LRPAP1,HMGB2,PRELID1,PSMB8,PSMB1,PIM2,CD27,TMBIM6,ERP29,PEBP1,PSME2,ERH,HERPUD1,PSMB10,CYBA,PSMB6,PSMB3,P4HB,PSMA7,KLF2,NDUFA13,CHCHD10,MIF
GO:BP	positive regulation of proteolysis	GO:0045862	0.0237321	1.62466	349	123	7	22403	AURKAIP1,ENO1,PRELID1,PSME2,RPS27L,HERPUD1,NDUFA13
GO:BP	regulation of immune system process	GO:0002682	0.023937	1.62093	1620	123	18	22403	PARK7,HMGB2,PRELID1,HLA-A,HLA-C,PSMB8,PSMB1,CD27,TMBIM6,ITGB7,PSME2,B2M,PSMB10,CYBA,PSMB6,PSMB3,PSMA7,MIF
GO:BP	morphogenesis of an epithelium	GO:0002009	0.0249442	1.60303	550	123	9	22403	RHOB,PSMB8,PSMB1,TMED2,PSME2,PSMB10,PSMB6,PSMB3,PSMA7
GO:BP	antigen processing and presentation of endogenous peptide antigen	GO:0002483	0.0251649	1.5992	16	123	2	22403	HLA-A,B2M
GO:BP	positive regulation of oxidative stress-induced cell death	GO:1903209	0.0251649	1.5992	16	123	2	22403	PARK7,MCL1
GO:BP	organophosphate metabolic process	GO:0019637	0.0252132	1.59837	1001	123	13	22403	PARK7,ENO1,GUK1,PLEK,COX5B,PGAM1,GAPDH,TPI1,RAN,ERH,IDH2,TECR,ATP5J
GO:BP	regulation of lymphocyte apoptotic process	GO:0070228	0.0252576	1.59761	55	123	3	22403	PRELID1,CD27,MIF
GO:BP	regulation of cellular component organization	GO:0051128	0.0256634	1.59069	2453	123	24	22403	AURKAIP1,PARK7,ENO1,STMN1,CD53,RHOB,PLEK,TMSB10,EAF2,H1FX,LRPAP1,PRELID1,TMED9,TUBB,VIM,B2M,ANXA2,CYBA,EIF5A,P4HB,MYL12A,UBL5,NDUFA13,CHCHD10
GO:BP	cellular nitrogen compound metabolic process	GO:0034641	0.0259362	1.58609	6158	123	48	22403	AURKAIP1,PARK7,ENO1,SRM,GUK1,COX5B,SPCS1,EAF2,H1FX,SERP1,PLAC8,H2AFZ,HMGB2,PSMB8,PSMB1,CHCHD2,SAT1,PIM2,EDF1,POLR2L,MRPL23,TRMT112,VIM,PGAM1,GAPDH,TPI1,TMBIM6,SRSF9,RAN,PSME2,NEDD8,ERH,TMED10,NOP10,RPS27L,IDH2,PSMB10,PSMB6,EIF5A,PSMB3,SCAND1,PSMA7,UBL5,TECR,KLF2,NDUFA13,CHCHD10,ATP5J
GO:BP	positive regulation of cytokine production involved in immune response	GO:0002720	0.0263239	1.57965	56	123	3	22403	HLA-A,B2M,MIF
GO:BP	hydrogen peroxide metabolic process	GO:0042743	0.0263239	1.57965	56	123	3	22403	PARK7,PRDX1,CYBA
GO:BP	regulation of hydrolase activity	GO:0051336	0.0263501	1.57922	1253	123	15	22403	PARK7,PLEK,HMGB2,PRELID1,PSMB8,CD27,GAPDH,TMBIM6,PEBP1,DYNLL1,TMED2,PSME2,RPS27L,HERPUD1,NDUFA13
GO:BP	purine-containing compound biosynthetic process	GO:0072522	0.0264443	1.57767	186	123	5	22403	ENO1,GUK1,COX5B,TECR,ATP5J
GO:BP	immune response-activating cell surface receptor signaling pathway	GO:0002429	0.0264443	1.57767	455	123	8	22403	HLA-A,PSMB8,PSMB1,PSME2,PSMB10,PSMB6,PSMB3,PSMA7
GO:BP	positive regulation of cytokine production	GO:0001819	0.0264443	1.57767	455	123	8	22403	PARK7,HMGB2,HLA-A,POLR2L,GAPDH,B2M,CYBA,MIF
GO:BP	regulation of Wnt signaling pathway	GO:0030111	0.0267099	1.57333	359	123	7	22403	PSMB8,PSMB1,PSME2,PSMB10,PSMB6,PSMB3,PSMA7
GO:BP	glycolytic process	GO:0006096	0.0268137	1.57164	115	123	4	22403	ENO1,PGAM1,GAPDH,TPI1
GO:BP	protein transmembrane transport	GO:0071806	0.0272149	1.56519	57	123	3	22403	MCL1,SEC61G,TRAM1
GO:BP	polyamine metabolic process	GO:0006595	0.0272649	1.5644	17	123	2	22403	SRM,SAT1
GO:BP	cellular protein catabolic process	GO:0044257	0.0272649	1.5644	781	123	11	22403	PARK7,PSMB8,PSMB1,PSME2,NEDD8,ANXA2,HERPUD1,PSMB10,PSMB6,PSMB3,PSMA7
GO:BP	prostaglandin transport	GO:0015732	0.0272649	1.5644	17	123	2	22403	MIF,ATP5J
GO:BP	ATP generation from ADP	GO:0006757	0.0272649	1.5644	116	123	4	22403	ENO1,PGAM1,GAPDH,TPI1
GO:BP	MAPK cascade	GO:0000165	0.0272649	1.5644	896	123	12	22403	PRDX1,PSMB8,PSMB1,CD27,ERP29,PEBP1,PSME2,PSMB10,PSMB6,PSMB3,PSMA7,MIF
GO:BP	regulation of nitrogen compound metabolic process	GO:0051171	0.0286017	1.54361	5705	123	45	22403	AURKAIP1,PARK7,ENO1,PRDX1,TMEM59,JTB,EAF2,H1FX,SERP1,PLAC8,H2AFZ,HMGB2,PRELID1,PSMB8,PSMB1,CHCHD2,PIM2,EDF1,POLR2L,TRMT112,VIM,PGAM1,CD27,GAPDH,TMBIM6,ERP29,PEBP1,SRSF9,RAN,PSME2,NEDD8,TMED10,ANXA2,RPS27L,HERPUD1,PSMB10,PSMB6,EIF5A,PSMB3,SCAND1,PSMA7,KLF2,NDUFA13,CHCHD10,MIF
GO:BP	platelet aggregation	GO:0070527	0.0294151	1.53143	59	123	3	22403	PLEK,CLIC1,MYL12A
GO:BP	regulation of primary metabolic process	GO:0080090	0.0294151	1.53143	5877	123	46	22403	AURKAIP1,PARK7,ENO1,PRDX1,TMEM59,JTB,PLEK,EAF2,H1FX,SERP1,PLAC8,H2AFZ,HMGB2,PRELID1,PSMB8,PSMB1,CHCHD2,PIM2,EDF1,POLR2L,TRMT112,VIM,PGAM1,CD27,GAPDH,TMBIM6,ERP29,PEBP1,SRSF9,RAN,PSME2,NEDD8,TMED10,ANXA2,RPS27L,HERPUD1,PSMB10,PSMB6,EIF5A,PSMB3,SCAND1,PSMA7,KLF2,NDUFA13,CHCHD10,MIF
GO:BP	macromolecule biosynthetic process	GO:0009059	0.0294151	1.53143	4910	123	40	22403	AURKAIP1,PARK7,ENO1,TMEM59,S100A11,KRTCAP2,OST4,EAF2,H1FX,SERP1,PLAC8,H2AFZ,HMGB2,PSMB8,PSMB1,CHCHD2,PIM2,EDF1,POLR2L,MRPL23,TRMT112,VIM,GAPDH,TMBIM6,RAN,DAD1,PSME2,NEDD8,NOP10,RPS27L,PSMB10,PSMB6,EIF5A,PSMB3,SCAND1,RPN2,PSMA7,KLF2,NDUFA13,CHCHD10
GO:BP	organophosphate biosynthetic process	GO:0090407	0.0296553	1.5279	570	123	9	22403	ENO1,GUK1,PLEK,COX5B,TPI1,ERH,IDH2,TECR,ATP5J
GO:BP	positive regulation of immune system process	GO:0002684	0.029973	1.52327	1151	123	14	22403	PARK7,HMGB2,HLA-A,PSMB8,PSMB1,CD27,PSME2,B2M,PSMB10,CYBA,PSMB6,PSMB3,PSMA7,MIF
GO:BP	erythrocyte homeostasis	GO:0034101	0.0302618	1.51911	120	123	4	22403	PRDX1,HMGB2,B2M,KLF2
GO:BP	positive regulation of DNA binding	GO:0043388	0.0303666	1.5176	60	123	3	22403	PARK7,HMGB2,EDF1
GO:BP	gene expression	GO:0010467	0.0303666	1.5176	5242	123	42	22403	AURKAIP1,PARK7,ENO1,TMEM59,SPCS1,EAF2,H1FX,SERP1,PLAC8,H2AFZ,HMGB2,PSMB8,PSMB1,CHCHD2,PIM2,EDF1,POLR2L,MRPL23,TRMT112,VIM,GAPDH,TMBIM6,ERP29,SRSF9,TMED2,RAN,PSME2,NEDD8,NOP10,ANXA2,RPS27L,PSMB10,PSMB6,EIF5A,PSMB3,SCAND1,PSMA7,UBL5,KLF2,NDUFA13,CHCHD10,MIF
GO:BP	regulation of biological process	GO:0050789	0.0303666	1.5176	11307	123	77	22403	AURKAIP1,PARK7,ENO1,STMN1,ATP6V0B,PRDX1,TMEM59,CD53,MCL1,S100A11,JTB,RHOB,PLEK,TMSB10,EAF2,H1FX,SERP1,LRPAP1,PLAC8,H2AFZ,HMGB2,PRELID1,TMED9,SSR1,HLA-A,TUBB,HLA-C,CLIC1,PSMB8,PSMB1,CHCHD2,SAT1,PIM2,EDF1,POLR2L,LSP1,TRMT112,VIM,PGAM1,CD27,GAPDH,TMBIM6,ITGB7,ERP29,PEBP1,SRSF9,DYNLL1,TMED2,RAN,DAD1,PSME2,NEDD8,ERH,TMED10,IFI27L2,NOP10,B2M,ANXA2,RPS27L,IDH2,HERPUD1,PSMB10,CYBA,PSMB6,EIF5A,PSMB3,P4HB,…
GO:BP	signal transduction by protein phosphorylation	GO:0023014	0.0306942	1.51294	913	123	12	22403	PRDX1,PSMB8,PSMB1,CD27,ERP29,PEBP1,PSME2,PSMB10,PSMB6,PSMB3,PSMA7,MIF
GO:BP	regulation of molecular function	GO:0065009	0.0322747	1.49114	2945	123	27	22403	PARK7,STMN1,JTB,PLEK,LRPAP1,HMGB2,PRELID1,PSMB8,PIM2,EDF1,CD27,GAPDH,TMBIM6,ERP29,PEBP1,COX6A1,DYNLL1,TMED2,RAN,PSME2,B2M,ANXA2,RPS27L,HERPUD1,CYBA,NDUFA13,MIF
GO:BP	glutathione deglycation	GO:0036531	0.0323176	1.49056	1	123	1	22403	PARK7
GO:BP	positive regulation of L-dopa biosynthetic process	GO:1903197	0.0323176	1.49056	1	123	1	22403	PARK7
GO:BP	regulation of L-dopa decarboxylase activity	GO:1903198	0.0323176	1.49056	1	123	1	22403	PARK7
GO:BP	smooth muscle hypertrophy	GO:0014895	0.0323176	1.49056	1	123	1	22403	CYBA
GO:BP	positive regulation of L-dopa decarboxylase activity	GO:1903200	0.0323176	1.49056	1	123	1	22403	PARK7
GO:BP	mitochondrial nucleoid organization	GO:0090144	0.0323176	1.49056	1	123	1	22403	CHCHD10
GO:BP	regulation of oxidative stress-induced cell death	GO:1903201	0.0323176	1.49056	63	123	3	22403	PARK7,MCL1,P4HB
GO:BP	dGDP biosynthetic process	GO:0006185	0.0323176	1.49056	1	123	1	22403	GUK1
GO:BP	cellular nitrogen compound catabolic process	GO:0044270	0.0323176	1.49056	585	123	9	22403	HMGB2,PSMB8,PSMB1,VIM,PSME2,PSMB10,PSMB6,PSMB3,PSMA7
GO:BP	purine deoxyribonucleoside monophosphate metabolic process	GO:0009170	0.0323176	1.49056	1	123	1	22403	GUK1
GO:BP	positive regulation of oxidative phosphorylation uncoupler activity	GO:2000277	0.0323176	1.49056	1	123	1	22403	PARK7
GO:BP	positive regulation of cellular amino acid biosynthetic process	GO:2000284	0.0323176	1.49056	1	123	1	22403	PARK7
GO:BP	small molecule biosynthetic process	GO:0044283	0.0323176	1.49056	701	123	10	22403	PARK7,ENO1,GUK1,PLEK,PGAM1,GAPDH,TPI1,RAN,TECR,MIF
GO:BP	positive regulation of apoptotic process in other organism	GO:0044533	0.0323176	1.49056	1	123	1	22403	GAPDH
GO:BP	enzyme active site formation via L-cysteine sulfinic acid	GO:0018323	0.0323176	1.49056	1	123	1	22403	PARK7
GO:BP	nucleoid organization	GO:0090143	0.0323176	1.49056	1	123	1	22403	CHCHD10
GO:BP	protein ubiquitination	GO:0016567	0.0323176	1.49056	818	123	11	22403	PARK7,HLA-A,PSMB8,PSMB1,PSME2,NEDD8,HERPUD1,PSMB10,PSMB6,PSMB3,PSMA7
GO:BP	regulation of L-dopa biosynthetic process	GO:1903195	0.0323176	1.49056	1	123	1	22403	PARK7
GO:BP	cellular detoxification of methylglyoxal	GO:0140041	0.0323176	1.49056	1	123	1	22403	PARK7
GO:BP	L-dopa biosynthetic process	GO:1903185	0.0323176	1.49056	1	123	1	22403	PARK7
GO:BP	positive regulation of cellular response to oxidative stress	GO:1900409	0.0323176	1.49056	19	123	2	22403	PARK7,MCL1
GO:BP	heterocycle catabolic process	GO:0046700	0.0323176	1.49056	584	123	9	22403	HMGB2,PSMB8,PSMB1,VIM,PSME2,PSMB10,PSMB6,PSMB3,PSMA7
GO:BP	guanine deglycation, glyoxal removal	GO:0106046	0.0323176	1.49056	1	123	1	22403	PARK7
GO:BP	guanine deglycation, methylglyoxal removal	GO:0106045	0.0323176	1.49056	1	123	1	22403	PARK7
GO:BP	dGMP metabolic process	GO:0046054	0.0323176	1.49056	1	123	1	22403	GUK1
GO:BP	guanine deglycation	GO:0106044	0.0323176	1.49056	1	123	1	22403	PARK7
GO:BP	nucleoside triphosphate biosynthetic process	GO:0009142	0.0323176	1.49056	62	123	3	22403	ENO1,COX5B,ATP5J
GO:BP	negative regulation of inositol phosphate biosynthetic process	GO:0010920	0.0323176	1.49056	1	123	1	22403	PLEK
GO:BP	regulation of inositol-polyphosphate 5-phosphatase activity	GO:0010924	0.0323176	1.49056	1	123	1	22403	PLEK
GO:BP	peptide metabolic process	GO:0006518	0.0323176	1.49056	805	123	11	22403	AURKAIP1,PARK7,SPCS1,SERP1,MRPL23,TRMT112,VIM,GAPDH,TMED10,RPS27L,EIF5A
GO:BP	positive regulation of inositol-polyphosphate 5-phosphatase activity	GO:0010925	0.0323176	1.49056	1	123	1	22403	PLEK
GO:BP	positive regulation of response to oxidative stress	GO:1902884	0.0323176	1.49056	20	123	2	22403	PARK7,MCL1
GO:BP	regulation of death-inducing signaling complex assembly	GO:1903072	0.0323176	1.49056	1	123	1	22403	PARK7
GO:BP	negative regulation of death-inducing signaling complex assembly	GO:1903073	0.0323176	1.49056	1	123	1	22403	PARK7
GO:BP	negative regulation of TRAIL-activated apoptotic signaling pathway	GO:1903122	0.0323176	1.49056	1	123	1	22403	PARK7
GO:BP	regulation of pyrroline-5-carboxylate reductase activity	GO:1903167	0.0323176	1.49056	1	123	1	22403	PARK7
GO:BP	prostaglandin secretion involved in immune response	GO:0090323	0.0323176	1.49056	1	123	1	22403	MIF
GO:BP	positive regulation of pyrroline-5-carboxylate reductase activity	GO:1903168	0.0323176	1.49056	1	123	1	22403	PARK7
GO:BP	regulation of tyrosine 3-monooxygenase activity	GO:1903176	0.0323176	1.49056	1	123	1	22403	PARK7
GO:BP	positive regulation of tyrosine 3-monooxygenase activity	GO:1903178	0.0323176	1.49056	1	123	1	22403	PARK7
GO:BP	L-dopa metabolic process	GO:1903184	0.0323176	1.49056	1	123	1	22403	PARK7
GO:BP	GDP biosynthetic process	GO:0046711	0.0323176	1.49056	1	123	1	22403	GUK1
GO:BP	glyoxal metabolic process	GO:1903189	0.0323176	1.49056	1	123	1	22403	PARK7
GO:BP	protein deglycation, methylglyoxal removal	GO:0036530	0.0323176	1.49056	1	123	1	22403	PARK7
GO:BP	protein N-linked glycosylation via arginine	GO:0042543	0.0323176	1.49056	1	123	1	22403	KRTCAP2
GO:BP	negative regulation of renal output by angiotensin	GO:0003083	0.0323176	1.49056	1	123	1	22403	CYBA
GO:BP	cellular aldehyde metabolic process	GO:0006081	0.0323176	1.49056	64	123	3	22403	PARK7,TPI1,IDH2
GO:BP	ADP metabolic process	GO:0046031	0.0323176	1.49056	124	123	4	22403	ENO1,PGAM1,GAPDH,TPI1
GO:BP	positive regulation of signaling	GO:0023056	0.0323176	1.49056	1825	123	19	22403	PARK7,MCL1,SERP1,PSMB8,PSMB1,PIM2,CD27,ERP29,PSME2,ERH,ANXA2,PSMB10,CYBA,PSMB6,PSMB3,PSMA7,KLF2,CHCHD10,MIF
GO:BP	rRNA (guanine-N7)-methylation	GO:0070476	0.0323176	1.49056	1	123	1	22403	TRMT112
GO:BP	cristae formation	GO:0042407	0.0323176	1.49056	19	123	2	22403	CHCHD10,ATP5J
GO:BP	antigen processing and presentation of endogenous peptide antigen via MHC class I via ER pathway, TAP-dependent	GO:0002485	0.0323176	1.49056	1	123	1	22403	HLA-A
GO:BP	phospholipase C-inhibiting G protein-coupled receptor signaling pathway	GO:0030845	0.0323176	1.49056	1	123	1	22403	PLEK
GO:BP	regulation of cell diameter	GO:0060305	0.0323176	1.49056	1	123	1	22403	PLEK
GO:BP	negative regulation of prostaglandin secretion	GO:0032307	0.0323176	1.49056	1	123	1	22403	ATP5J
GO:BP	positive regulation of T cell cytokine production	GO:0002726	0.0323176	1.49056	20	123	2	22403	HLA-A,B2M
GO:BP	regulation of icosanoid secretion	GO:0032303	0.0323176	1.49056	20	123	2	22403	MIF,ATP5J
GO:BP	regulation of response to external stimulus	GO:0032101	0.0323176	1.49056	1057	123	13	22403	PARK7,PLEK,HMGB2,PSMB8,PSMB1,PSME2,ANXA2,PSMB10,CYBA,PSMB6,PSMB3,PSMA7,MIF
GO:BP	negative regulation of glomerular filtration by angiotensin	GO:0003106	0.0323176	1.49056	1	123	1	22403	CYBA
GO:BP	positive regulation of lipid transport	GO:0032370	0.0323176	1.49056	63	123	3	22403	PRELID1,ANXA2,MIF
GO:BP	neural nucleus development	GO:0048857	0.0323176	1.49056	63	123	3	22403	DYNLL1,COX6B1,ATP5J
GO:BP	positive regulation by organism of apoptotic process in other organism involved in symbiotic interaction	GO:0052501	0.0323176	1.49056	1	123	1	22403	GAPDH
GO:BP	positive regulation of prostaglandin secretion involved in immune response	GO:0061078	0.0323176	1.49056	1	123	1	22403	MIF
GO:BP	antigen processing and presentation of exogenous protein antigen via MHC class Ib, TAP-dependent	GO:0002481	0.0323176	1.49056	1	123	1	22403	B2M
GO:BP	T cell mediated cytotoxicity directed against tumor cell target	GO:0002419	0.0323176	1.49056	1	123	1	22403	HLA-A
GO:BP	protein deglycation, glyoxal removal	GO:0036529	0.0323176	1.49056	1	123	1	22403	PARK7
GO:BP	peptidyl-lysine deglycation	GO:0036528	0.0323176	1.49056	1	123	1	22403	PARK7
GO:BP	peptidyl-arginine deglycation	GO:0036527	0.0323176	1.49056	1	123	1	22403	PARK7
GO:BP	response to interferon-gamma	GO:0034341	0.0323176	1.49056	198	123	5	22403	HLA-A,HLA-C,VIM,GAPDH,B2M
GO:BP	peptidyl-cysteine deglycation	GO:0036526	0.0323176	1.49056	1	123	1	22403	PARK7
GO:BP	glycolate biosynthetic process	GO:0046295	0.0323176	1.49056	1	123	1	22403	PARK7
GO:BP	cellular response to glyoxal	GO:0036471	0.0323176	1.49056	1	123	1	22403	PARK7
GO:BP	subthalamus development	GO:0021539	0.0323176	1.49056	1	123	1	22403	UQCRQ
GO:BP	regulation of protein processing	GO:0070613	0.0323482	1.49015	65	123	3	22403	ENO1,TMEM59,ANXA2
GO:BP	glucose metabolic process	GO:0006006	0.0323855	1.48965	205	123	5	22403	ENO1,SERP1,PGAM1,GAPDH,TPI1
GO:BP	immune response-regulating cell surface receptor signaling pathway	GO:0002768	0.0325704	1.48718	488	123	8	22403	HLA-A,PSMB8,PSMB1,PSME2,PSMB10,PSMB6,PSMB3,PSMA7
GO:BP	positive regulation of translation	GO:0045727	0.0328284	1.48375	129	123	4	22403	SERP1,VIM,RPS27L,EIF5A
GO:BP	protein catabolic process	GO:0030163	0.0329005	1.4828	941	123	12	22403	PARK7,PSMB8,PSMB1,PSME2,NEDD8,ANXA2,HERPUD1,PSMB10,PSMB6,PSMB3,PSMA7,NDUFA13
GO:BP	vesicle targeting, rough ER to cis-Golgi	GO:0048207	0.0333628	1.47674	66	123	3	22403	TMED2,TMED10,TRAPPC1
GO:BP	COPII vesicle coating	GO:0048208	0.0333628	1.47674	66	123	3	22403	TMED2,TMED10,TRAPPC1
GO:BP	regulation of lipoprotein particle clearance	GO:0010984	0.0339873	1.46868	21	123	2	22403	LRPAP1,ANXA2
GO:BP	aromatic compound catabolic process	GO:0019439	0.0341288	1.46688	600	123	9	22403	HMGB2,PSMB8,PSMB1,VIM,PSME2,PSMB10,PSMB6,PSMB3,PSMA7
GO:BP	cellular amide metabolic process	GO:0043603	0.0344161	1.46324	1070	123	13	22403	AURKAIP1,PARK7,SPCS1,SERP1,MRPL23,TRMT112,VIM,PGAM1,GAPDH,TMED10,RPS27L,EIF5A,TECR
GO:BP	regulation of protein maturation	GO:1903317	0.0344552	1.46274	67	123	3	22403	ENO1,TMEM59,ANXA2
GO:BP	carbohydrate biosynthetic process	GO:0016051	0.0344552	1.46274	209	123	5	22403	ENO1,PLEK,PGAM1,GAPDH,TPI1
GO:BP	regulation of cysteine-type endopeptidase activity involved in apoptotic process	GO:0043281	0.0350429	1.4554	210	123	5	22403	PARK7,CD27,RPS27L,HERPUD1,NDUFA13
GO:BP	autophagy	GO:0006914	0.0365117	1.43757	500	123	8	22403	PARK7,ATP6V0B,TMEM59,MCL1,PIM2,GAPDH,TMBIM6,DYNLL1
GO:BP	process utilizing autophagic mechanism	GO:0061919	0.0365117	1.43757	500	123	8	22403	PARK7,ATP6V0B,TMEM59,MCL1,PIM2,GAPDH,TMBIM6,DYNLL1
GO:BP	cellular biogenic amine biosynthetic process	GO:0042401	0.0365117	1.43757	22	123	2	22403	SRM,SAT1
GO:BP	regulation of nuclease activity	GO:0032069	0.0365117	1.43757	22	123	2	22403	HMGB2,TMBIM6
GO:BP	nucleoside diphosphate phosphorylation	GO:0006165	0.0365117	1.43757	134	123	4	22403	ENO1,PGAM1,GAPDH,TPI1
GO:BP	positive regulation of multicellular organismal process	GO:0051240	0.0365117	1.43757	1732	123	18	22403	PARK7,ENO1,RHOB,PLEK,SERP1,LRPAP1,PLAC8,HMGB2,HLA-A,CLIC1,POLR2L,CD27,GAPDH,B2M,ANXA2,CYBA,MIF,ATP5J
GO:BP	regulation of developmental process	GO:0050793	0.0366701	1.43569	2576	123	24	22403	CD53,RHOB,EAF2,SERP1,PLAC8,HMGB2,PRELID1,CLIC1,PSMB8,PSMB1,VIM,CD27,PSME2,B2M,ANXA2,IDH2,PSMB10,PSMB6,PSMB3,P4HB,MYL12A,PSMA7,KLF2,MIF
GO:BP	superoxide metabolic process	GO:0006801	0.0367218	1.43508	69	123	3	22403	PARK7,PRDX1,CYBA
GO:BP	developmental process	GO:0032502	0.0367218	1.43508	6340	123	48	22403	STMN1,PRDX1,CD53,MCL1,SSR2,RHOB,PLEK,EAF2,SERP1,PLAC8,HMGB2,NDUFS6,UQCRQ,PRELID1,CLIC1,PSMB8,PSMB1,SAT1,COX7B,EDF1,POLR2L,VIM,CD27,TPI1,ITGB7,MYL6,DYNLL1,TMED2,DAD1,PSME2,NEDD8,TMED10,B2M,ANXA2,IDH2,PSMB10,PSMB6,PSMB3,P4HB,MYL12A,NDUFV2,RPN2,PSMA7,BSG,KLF2,COX6B1,MIF,ATP5J
GO:BP	glycoprotein metabolic process	GO:0009100	0.0369251	1.43268	399	123	7	22403	PARK7,TMEM59,KRTCAP2,OST4,SERP1,DAD1,RPN2
GO:BP	proteolysis involved in cellular protein catabolic process	GO:0051603	0.0369266	1.43266	723	123	10	22403	PARK7,PSMB8,PSMB1,PSME2,NEDD8,HERPUD1,PSMB10,PSMB6,PSMB3,PSMA7
GO:BP	response to abiotic stimulus	GO:0009628	0.037437	1.4267	1211	123	14	22403	ENO1,RHOB,PLAC8,PSMB8,PSMB1,CHCHD2,TMBIM6,PSME2,PSMB10,CYBA,PSMB6,PSMB3,P4HB,PSMA7
GO:BP	immune response-activating signal transduction	GO:0002757	0.0374454	1.4266	612	123	9	22403	HLA-A,PSMB8,PSMB1,PSME2,PSMB10,CYBA,PSMB6,PSMB3,PSMA7
GO:BP	regulation of mitochondrial membrane potential	GO:0051881	0.0378192	1.42229	70	123	3	22403	PARK7,PRELID1,CLIC1
GO:BP	antigen processing and presentation of endogenous antigen	GO:0019883	0.0390409	1.40848	23	123	2	22403	HLA-A,B2M
GO:BP	mitotic cytokinesis	GO:0000281	0.0390409	1.40848	71	123	3	22403	STMN1,JTB,RHOB
GO:BP	lymphocyte apoptotic process	GO:0070227	0.0390409	1.40848	71	123	3	22403	PRELID1,CD27,MIF
GO:BP	amine biosynthetic process	GO:0009309	0.0390409	1.40848	23	123	2	22403	SRM,SAT1
GO:BP	regulation of production of molecular mediator of immune response	GO:0002700	0.0403891	1.39374	139	123	4	22403	HLA-A,TMBIM6,B2M,MIF
GO:BP	COPII-coated vesicle budding	GO:0090114	0.0404279	1.39332	72	123	3	22403	TMED2,TMED10,TRAPPC1
GO:BP	regulation of lipid localization	GO:1905952	0.0412518	1.38456	140	123	4	22403	PRELID1,ANXA2,MIF,ATP5J
GO:BP	extrinsic apoptotic signaling pathway	GO:0097191	0.0415	1.38195	221	123	5	22403	PARK7,MCL1,HMGB2,CD27,NDUFA13
GO:BP	endoplasmic reticulum calcium ion homeostasis	GO:0032469	0.0416969	1.3799	24	123	2	22403	TMBIM6,HERPUD1
GO:BP	removal of superoxide radicals	GO:0019430	0.0416969	1.3799	24	123	2	22403	PARK7,PRDX1
GO:BP	maintenance of protein location in nucleus	GO:0051457	0.0416969	1.3799	24	123	2	22403	PARK7,CHCHD10
GO:BP	regulation of defense response	GO:0031347	0.0416969	1.3799	739	123	10	22403	PARK7,HMGB2,PSMB8,PSMB1,PSME2,PSMB10,CYBA,PSMB6,PSMB3,PSMA7
GO:BP	regulation of cellular amide metabolic process	GO:0034248	0.0427991	1.36857	413	123	7	22403	SERP1,VIM,PGAM1,GAPDH,TMED10,RPS27L,EIF5A
GO:BP	cellular response to unfolded protein	GO:0034620	0.0427991	1.36857	142	123	4	22403	SERP1,SSR1,TMBIM6,HERPUD1
GO:BP	cellular protein metabolic process	GO:0044267	0.0436301	1.36021	5092	123	40	22403	AURKAIP1,PARK7,ENO1,PRDX1,TMEM59,JTB,KRTCAP2,OST4,SPCS1,SERP1,PRELID1,HLA-A,PSMB8,PSMB1,PIM2,MRPL23,TRMT112,VIM,CD27,GAPDH,FKBP11,ERP29,PEBP1,DAD1,PSME2,NEDD8,B2M,ANXA2,RPS27L,HERPUD1,PSMB10,PSMB6,EIF5A,PSMB3,P4HB,RPN2,PSMA7,UBL5,NDUFA13,MIF
GO:BP	cellular response to stimulus	GO:0051716	0.04396	1.35694	7424	123	54	22403	PARK7,ENO1,SRM,STMN1,ATP6V0B,PRDX1,CD53,MCL1,S100A11,GUK1,RHOB,PLEK,SERP1,LRPAP1,H2AFZ,HMGB2,PRELID1,SSR1,HLA-A,HLA-C,CLIC1,PSMB8,PSMB1,CHCHD2,PIM2,POLR2L,LSP1,VIM,CD27,GAPDH,TUBA1B,TMBIM6,ITGB7,ERP29,PEBP1,RAN,PSME2,ERH,IFI27L2,B2M,ANXA2,RPS27L,HERPUD1,PSMB10,CYBA,PSMB6,PSMB3,P4HB,PSMA7,BSG,KLF2,NDUFA13,CHCHD10,MIF
GO:BP	regulation of cellular macromolecule biosynthetic process	GO:2000112	0.0442937	1.35366	3835	123	32	22403	PARK7,ENO1,TMEM59,S100A11,EAF2,H1FX,SERP1,PLAC8,H2AFZ,HMGB2,PSMB8,PSMB1,CHCHD2,PIM2,EDF1,POLR2L,VIM,GAPDH,TMBIM6,RAN,PSME2,NEDD8,RPS27L,PSMB10,PSMB6,EIF5A,PSMB3,SCAND1,PSMA7,KLF2,NDUFA13,CHCHD10
GO:BP	regulation of oxidative stress-induced neuron death	GO:1903203	0.0442937	1.35366	25	123	2	22403	PARK7,MCL1
GO:BP	plasminogen activation	GO:0031639	0.0442937	1.35366	25	123	2	22403	ENO1,ANXA2
GO:BP	organic cyclic compound catabolic process	GO:1901361	0.0442937	1.35366	633	123	9	22403	HMGB2,PSMB8,PSMB1,VIM,PSME2,PSMB10,PSMB6,PSMB3,PSMA7
GO:BP	vesicle cargo loading	GO:0035459	0.0442937	1.35366	25	123	2	22403	TMED2,TMED10
GO:BP	cell surface receptor signaling pathway	GO:0007166	0.0442937	1.35366	3073	123	27	22403	PARK7,STMN1,ATP6V0B,MCL1,PLEK,HMGB2,HLA-A,HLA-C,PSMB8,PSMB1,POLR2L,VIM,CD27,ITGB7,PSME2,ERH,B2M,ANXA2,PSMB10,CYBA,PSMB6,PSMB3,P4HB,PSMA7,BSG,NDUFA13,MIF
GO:BP	cell redox homeostasis	GO:0045454	0.0442937	1.35366	75	123	3	22403	PRDX1,CYBA,P4HB
GO:BP	negative regulation of RNA splicing	GO:0033119	0.0442937	1.35366	25	123	2	22403	TMBIM6,SRSF9
GO:BP	regulation of cellular response to oxidative stress	GO:1900407	0.0453198	1.34371	76	123	3	22403	PARK7,MCL1,P4HB
GO:BP	protein-containing complex disassembly	GO:0032984	0.0455402	1.3416	320	123	6	22403	AURKAIP1,STMN1,PLEK,MRPL23,TRMT112,EIF5A
GO:BP	myeloid cell homeostasis	GO:0002262	0.0470707	1.32725	147	123	4	22403	PRDX1,HMGB2,B2M,KLF2
GO:BP	regulation of fatty acid transport	GO:2000191	0.0472024	1.32604	26	123	2	22403	MIF,ATP5J
GO:BP	cellular response to oxygen radical	GO:0071450	0.0472024	1.32604	26	123	2	22403	PARK7,PRDX1
GO:BP	cellular response to superoxide	GO:0071451	0.0472024	1.32604	26	123	2	22403	PARK7,PRDX1
GO:BP	positive regulation of signal transduction	GO:0009967	0.0480045	1.31872	1656	123	17	22403	PARK7,MCL1,PSMB8,PSMB1,PIM2,CD27,ERP29,PSME2,ERH,PSMB10,CYBA,PSMB6,PSMB3,PSMA7,KLF2,CHCHD10,MIF
GO:BP	regulation of biosynthetic process	GO:0009889	0.0492637	1.30747	4180	123	34	22403	PARK7,ENO1,TMEM59,S100A11,PLEK,EAF2,H1FX,SERP1,PLAC8,H2AFZ,HMGB2,PSMB8,PSMB1,CHCHD2,PIM2,EDF1,POLR2L,VIM,GAPDH,TMBIM6,RAN,PSME2,NEDD8,RPS27L,PSMB10,CYBA,PSMB6,EIF5A,PSMB3,SCAND1,PSMA7,KLF2,NDUFA13,CHCHD10
GO:BP	immune response-regulating signaling pathway	GO:0002764	0.0492637	1.30747	646	123	9	22403	HLA-A,PSMB8,PSMB1,PSME2,PSMB10,CYBA,PSMB6,PSMB3,PSMA7
GO:BP	regulation of autophagy	GO:0010506	0.0495451	1.305	327	123	6	22403	PARK7,ATP6V0B,TMEM59,MCL1,PIM2,GAPDH
GO:BP	maintenance of protein location in cell	GO:0032507	0.0495451	1.305	79	123	3	22403	PARK7,TMSB10,CHCHD10
GO:BP	cellular response to toxic substance	GO:0097237	0.0496286	1.30427	234	123	5	22403	PARK7,PRDX1,RHOB,B2M,KLF2
GO:BP	regulation of cysteine-type endopeptidase activity	GO:2000116	0.0496286	1.30427	234	123	5	22403	PARK7,CD27,RPS27L,HERPUD1,NDUFA13
GO:BP	vesicle-mediated transport	GO:0016192	0.0496286	1.30427	2081	123	20	22403	CD53,S100A11,RHOB,PLEK,LRPAP1,PLAC8,TMED9,TUBB,HLA-C,PSMB1,PGAM1,DYNLL1,TMED2,TMED10,B2M,ANXA2,CYBA,TRAPPC1,COPE,MIF
GO:BP	regulation of receptor binding	GO:1900120	0.0498301	1.30251	27	123	2	22403	B2M,ANXA2
GO:BP	peptidyl-arginine modification	GO:0018195	0.0498301	1.30251	27	123	2	22403	PARK7,KRTCAP2
GO:BP	neuron death in response to oxidative stress	GO:0036475	0.0498301	1.30251	27	123	2	22403	PARK7,MCL1

## Sheet: Cluster3_GO_BP_gProfiler2
source	term_name	term_id	adjusted_p_value	negative_log10_of_adjusted_p_value	term_size	query_size	intersection_size	effective_domain_size	intersections
GO:BP	SRP-dependent cotranslational protein targeting to membrane	GO:0006614	2.77512e-138	137.557	96	75	61	22403	RPL22,RPL11,RPS8,RPL5,RPS27,RPS7,RPS27A,RPL31,RPL32,RPSA,RPL14,RPL29,RPL24,RPL35A,RPL9,RPL34,RPS3A,RPS23,RPS14,RPS18,RPL10A,RPS12,RPS4X,RPL39,RPS20,RPL7,RPL30,RPS6,RPL35,RPL12,RPL7A,RPLP2,RPL27A,RPS13,FAU,RPS3,RPS25,RPL41,RPL6,RPL21,RPS29,RPL4,RPLP1,RPS17,RPS2,RPS15A,RPL13,RPL26,RPL23A,RPL23,RPL19,RPL27,RPS28,RPL18A,UBA52,RPS16,RPS19,RPL18,RPL13A,RPS11,RPS9
GO:BP	cotranslational protein targeting to membrane	GO:0006613	6.59872e-137	136.181	100	75	61	22403	RPL22,RPL11,RPS8,RPL5,RPS27,RPS7,RPS27A,RPL31,RPL32,RPSA,RPL14,RPL29,RPL24,RPL35A,RPL9,RPL34,RPS3A,RPS23,RPS14,RPS18,RPL10A,RPS12,RPS4X,RPL39,RPS20,RPL7,RPL30,RPS6,RPL35,RPL12,RPL7A,RPLP2,RPL27A,RPS13,FAU,RPS3,RPS25,RPL41,RPL6,RPL21,RPS29,RPL4,RPLP1,RPS17,RPS2,RPS15A,RPL13,RPL26,RPL23A,RPL23,RPL19,RPL27,RPS28,RPL18A,UBA52,RPS16,RPS19,RPL18,RPL13A,RPS11,RPS9
GO:BP	protein targeting to ER	GO:0045047	2.49505e-133	132.603	110	75	61	22403	RPL22,RPL11,RPS8,RPL5,RPS27,RPS7,RPS27A,RPL31,RPL32,RPSA,RPL14,RPL29,RPL24,RPL35A,RPL9,RPL34,RPS3A,RPS23,RPS14,RPS18,RPL10A,RPS12,RPS4X,RPL39,RPS20,RPL7,RPL30,RPS6,RPL35,RPL12,RPL7A,RPLP2,RPL27A,RPS13,FAU,RPS3,RPS25,RPL41,RPL6,RPL21,RPS29,RPL4,RPLP1,RPS17,RPS2,RPS15A,RPL13,RPL26,RPL23A,RPL23,RPL19,RPL27,RPS28,RPL18A,UBA52,RPS16,RPS19,RPL18,RPL13A,RPS11,RPS9
GO:BP	establishment of protein localization to endoplasmic reticulum	GO:0072599	4.25375e-132	131.371	114	75	61	22403	RPL22,RPL11,RPS8,RPL5,RPS27,RPS7,RPS27A,RPL31,RPL32,RPSA,RPL14,RPL29,RPL24,RPL35A,RPL9,RPL34,RPS3A,RPS23,RPS14,RPS18,RPL10A,RPS12,RPS4X,RPL39,RPS20,RPL7,RPL30,RPS6,RPL35,RPL12,RPL7A,RPLP2,RPL27A,RPS13,FAU,RPS3,RPS25,RPL41,RPL6,RPL21,RPS29,RPL4,RPLP1,RPS17,RPS2,RPS15A,RPL13,RPL26,RPL23A,RPL23,RPL19,RPL27,RPS28,RPL18A,UBA52,RPS16,RPS19,RPL18,RPL13A,RPS11,RPS9
GO:BP	nuclear-transcribed mRNA catabolic process, nonsense-mediated decay	GO:0000184	5.53948e-130	129.257	121	75	61	22403	RPL22,RPL11,RPS8,RPL5,RPS27,RPS7,RPS27A,RPL31,RPL32,RPSA,RPL14,RPL29,RPL24,RPL35A,RPL9,RPL34,RPS3A,RPS23,RPS14,RPS18,RPL10A,RPS12,RPS4X,RPL39,RPS20,RPL7,RPL30,RPS6,RPL35,RPL12,RPL7A,RPLP2,RPL27A,RPS13,FAU,RPS3,RPS25,RPL41,RPL6,RPL21,RPS29,RPL4,RPLP1,RPS17,RPS2,RPS15A,RPL13,RPL26,RPL23A,RPL23,RPL19,RPL27,RPS28,RPL18A,UBA52,RPS16,RPS19,RPL18,RPL13A,RPS11,RPS9
GO:BP	protein localization to endoplasmic reticulum	GO:0070972	3.98491e-125	124.4	139	75	61	22403	RPL22,RPL11,RPS8,RPL5,RPS27,RPS7,RPS27A,RPL31,RPL32,RPSA,RPL14,RPL29,RPL24,RPL35A,RPL9,RPL34,RPS3A,RPS23,RPS14,RPS18,RPL10A,RPS12,RPS4X,RPL39,RPS20,RPL7,RPL30,RPS6,RPL35,RPL12,RPL7A,RPLP2,RPL27A,RPS13,FAU,RPS3,RPS25,RPL41,RPL6,RPL21,RPS29,RPL4,RPLP1,RPS17,RPS2,RPS15A,RPL13,RPL26,RPL23A,RPL23,RPL19,RPL27,RPS28,RPL18A,UBA52,RPS16,RPS19,RPL18,RPL13A,RPS11,RPS9
GO:BP	viral gene expression	GO:0019080	3.20019e-117	116.495	193	75	62	22403	RPL22,RPL11,RPS8,RPL5,RPS27,RPS7,RPS27A,RPL31,RPL32,RPSA,RPL14,RPL29,RPL24,RPL35A,RPL9,RPL34,RPS3A,RPS23,RPS14,RPS18,RPL10A,RPS12,RPS4X,RPL39,RPS20,RPL7,RPL30,RPS6,RPL35,RPL12,RPL7A,RPLP2,RPL27A,RPS13,FAU,RPS3,RPS25,PCBP2,RPL41,RPL6,RPL21,RPS29,RPL4,RPLP1,RPS17,RPS2,RPS15A,RPL13,RPL26,RPL23A,RPL23,RPL19,RPL27,RPS28,RPL18A,UBA52,RPS16,RPS19,RPL18,RPL13A,RPS11,RPS9
GO:BP	viral transcription	GO:0019083	3.54908e-117	116.45	177	75	61	22403	RPL22,RPL11,RPS8,RPL5,RPS27,RPS7,RPS27A,RPL31,RPL32,RPSA,RPL14,RPL29,RPL24,RPL35A,RPL9,RPL34,RPS3A,RPS23,RPS14,RPS18,RPL10A,RPS12,RPS4X,RPL39,RPS20,RPL7,RPL30,RPS6,RPL35,RPL12,RPL7A,RPLP2,RPL27A,RPS13,FAU,RPS3,RPS25,RPL41,RPL6,RPL21,RPS29,RPL4,RPLP1,RPS17,RPS2,RPS15A,RPL13,RPL26,RPL23A,RPL23,RPL19,RPL27,RPS28,RPL18A,UBA52,RPS16,RPS19,RPL18,RPL13A,RPS11,RPS9
GO:BP	translational initiation	GO:0006413	5.35725e-117	116.271	195	75	62	22403	RPL22,RPL11,RPS8,RPL5,RPS27,RPS7,RPS27A,RPL31,RPL32,RPSA,RPL14,RPL29,RPL24,RPL35A,RPL9,RPL34,RPS3A,RPS23,RPS14,RPS18,RPL10A,RPS12,RPS4X,RPL39,RPS20,RPL7,RPL30,RPS6,RPL35,RPL12,RPL7A,RPLP2,RPL27A,RPS13,FAU,RPS3,RPS25,EIF4B,RPL41,RPL6,RPL21,RPS29,RPL4,RPLP1,RPS17,RPS2,RPS15A,RPL13,RPL26,RPL23A,RPL23,RPL19,RPL27,RPS28,RPL18A,UBA52,RPS16,RPS19,RPL18,RPL13A,RPS11,RPS9
GO:BP	protein targeting to membrane	GO:0006612	3.53715e-114	113.451	195	75	61	22403	RPL22,RPL11,RPS8,RPL5,RPS27,RPS7,RPS27A,RPL31,RPL32,RPSA,RPL14,RPL29,RPL24,RPL35A,RPL9,RPL34,RPS3A,RPS23,RPS14,RPS18,RPL10A,RPS12,RPS4X,RPL39,RPS20,RPL7,RPL30,RPS6,RPL35,RPL12,RPL7A,RPLP2,RPL27A,RPS13,FAU,RPS3,RPS25,RPL41,RPL6,RPL21,RPS29,RPL4,RPLP1,RPS17,RPS2,RPS15A,RPL13,RPL26,RPL23A,RPL23,RPL19,RPL27,RPS28,RPL18A,UBA52,RPS16,RPS19,RPL18,RPL13A,RPS11,RPS9
GO:BP	nuclear-transcribed mRNA catabolic process	GO:0000956	2.90065e-113	112.538	201	75	61	22403	RPL22,RPL11,RPS8,RPL5,RPS27,RPS7,RPS27A,RPL31,RPL32,RPSA,RPL14,RPL29,RPL24,RPL35A,RPL9,RPL34,RPS3A,RPS23,RPS14,RPS18,RPL10A,RPS12,RPS4X,RPL39,RPS20,RPL7,RPL30,RPS6,RPL35,RPL12,RPL7A,RPLP2,RPL27A,RPS13,FAU,RPS3,RPS25,RPL41,RPL6,RPL21,RPS29,RPL4,RPLP1,RPS17,RPS2,RPS15A,RPL13,RPL26,RPL23A,RPL23,RPL19,RPL27,RPS28,RPL18A,UBA52,RPS16,RPS19,RPL18,RPL13A,RPS11,RPS9
GO:BP	establishment of protein localization to membrane	GO:0090150	3.71646e-99	98.4299	321	75	61	22403	RPL22,RPL11,RPS8,RPL5,RPS27,RPS7,RPS27A,RPL31,RPL32,RPSA,RPL14,RPL29,RPL24,RPL35A,RPL9,RPL34,RPS3A,RPS23,RPS14,RPS18,RPL10A,RPS12,RPS4X,RPL39,RPS20,RPL7,RPL30,RPS6,RPL35,RPL12,RPL7A,RPLP2,RPL27A,RPS13,FAU,RPS3,RPS25,RPL41,RPL6,RPL21,RPS29,RPL4,RPLP1,RPS17,RPS2,RPS15A,RPL13,RPL26,RPL23A,RPL23,RPL19,RPL27,RPS28,RPL18A,UBA52,RPS16,RPS19,RPL18,RPL13A,RPS11,RPS9
GO:BP	mRNA catabolic process	GO:0006402	1.06538e-95	94.9725	362	75	61	22403	RPL22,RPL11,RPS8,RPL5,RPS27,RPS7,RPS27A,RPL31,RPL32,RPSA,RPL14,RPL29,RPL24,RPL35A,RPL9,RPL34,RPS3A,RPS23,RPS14,RPS18,RPL10A,RPS12,RPS4X,RPL39,RPS20,RPL7,RPL30,RPS6,RPL35,RPL12,RPL7A,RPLP2,RPL27A,RPS13,FAU,RPS3,RPS25,RPL41,RPL6,RPL21,RPS29,RPL4,RPLP1,RPS17,RPS2,RPS15A,RPL13,RPL26,RPL23A,RPL23,RPL19,RPL27,RPS28,RPL18A,UBA52,RPS16,RPS19,RPL18,RPL13A,RPS11,RPS9
GO:BP	protein targeting	GO:0006605	2.00022e-93	92.6989	427	75	62	22403	RPL22,RPL11,RPS8,RPL5,RPS27,RPS7,RPS27A,RPL31,RPL32,RPSA,RPL14,RPL29,RPL24,RPL35A,RPL9,RPL34,RPS3A,RPS23,RPS14,RPS18,RPL10A,RPS12,TOMM7,RPS4X,RPL39,RPS20,RPL7,RPL30,RPS6,RPL35,RPL12,RPL7A,RPLP2,RPL27A,RPS13,FAU,RPS3,RPS25,RPL41,RPL6,RPL21,RPS29,RPL4,RPLP1,RPS17,RPS2,RPS15A,RPL13,RPL26,RPL23A,RPL23,RPL19,RPL27,RPS28,RPL18A,UBA52,RPS16,RPS19,RPL18,RPL13A,RPS11,RPS9
GO:BP	RNA catabolic process	GO:0006401	9.45804e-93	92.0242	402	75	61	22403	RPL22,RPL11,RPS8,RPL5,RPS27,RPS7,RPS27A,RPL31,RPL32,RPSA,RPL14,RPL29,RPL24,RPL35A,RPL9,RPL34,RPS3A,RPS23,RPS14,RPS18,RPL10A,RPS12,RPS4X,RPL39,RPS20,RPL7,RPL30,RPS6,RPL35,RPL12,RPL7A,RPLP2,RPL27A,RPS13,FAU,RPS3,RPS25,RPL41,RPL6,RPL21,RPS29,RPL4,RPLP1,RPS17,RPS2,RPS15A,RPL13,RPL26,RPL23A,RPL23,RPL19,RPL27,RPS28,RPL18A,UBA52,RPS16,RPS19,RPL18,RPL13A,RPS11,RPS9
GO:BP	translation	GO:0006412	1.01645e-88	87.9929	643	75	65	22403	RPL22,RPL11,RPS8,RPL5,RPS27,RPS7,RPS27A,RPL31,EEF1B2,RPL32,RPSA,RPL14,RPL29,RPL24,RPL35A,RPL9,RPL34,RPS3A,RPS23,RPS14,RPS18,RPL10A,EEF1A1,RPS12,RPS4X,RPL39,RPS20,RPL7,RPL30,RPS6,RPL35,RPL12,RPL7A,RPLP2,RPL27A,RPS13,FAU,RPS3,RPS25,EIF4B,RPL41,NACA,RPL6,RPL21,RPS29,RPL4,RPLP1,RPS17,RPS2,RPS15A,RPL13,RPL26,RPL23A,RPL23,RPL19,RPL27,RPS28,RPL18A,UBA52,RPS16,RPS19,RPL18,RPL13A,RPS11,RPS9
GO:BP	peptide biosynthetic process	GO:0043043	1.285e-87	86.8911	668	75	65	22403	RPL22,RPL11,RPS8,RPL5,RPS27,RPS7,RPS27A,RPL31,EEF1B2,RPL32,RPSA,RPL14,RPL29,RPL24,RPL35A,RPL9,RPL34,RPS3A,RPS23,RPS14,RPS18,RPL10A,EEF1A1,RPS12,RPS4X,RPL39,RPS20,RPL7,RPL30,RPS6,RPL35,RPL12,RPL7A,RPLP2,RPL27A,RPS13,FAU,RPS3,RPS25,EIF4B,RPL41,NACA,RPL6,RPL21,RPS29,RPL4,RPLP1,RPS17,RPS2,RPS15A,RPL13,RPL26,RPL23A,RPL23,RPL19,RPL27,RPS28,RPL18A,UBA52,RPS16,RPS19,RPL18,RPL13A,RPS11,RPS9
GO:BP	nucleobase-containing compound catabolic process	GO:0034655	5.85536e-87	86.2324	537	75	62	22403	RPL22,RPL11,RPS8,RPL5,RPS27,RPS7,RPS27A,RPL31,RPL32,RPSA,RPL14,RPL29,RPL24,RPL35A,RPL9,RPL34,RPS3A,RPS23,HINT1,RPS14,RPS18,RPL10A,RPS12,RPS4X,RPL39,RPS20,RPL7,RPL30,RPS6,RPL35,RPL12,RPL7A,RPLP2,RPL27A,RPS13,FAU,RPS3,RPS25,RPL41,RPL6,RPL21,RPS29,RPL4,RPLP1,RPS17,RPS2,RPS15A,RPL13,RPL26,RPL23A,RPL23,RPL19,RPL27,RPS28,RPL18A,UBA52,RPS16,RPS19,RPL18,RPL13A,RPS11,RPS9
GO:BP	establishment of protein localization to organelle	GO:0072594	3.43921e-85	84.4635	572	75	62	22403	RPL22,RPL11,RPS8,RPL5,RPS27,RPS7,RPS27A,RPL31,RPL32,RPSA,RPL14,RPL29,RPL24,RPL35A,RPL9,RPL34,RPS3A,RPS23,RPS14,RPS18,RPL10A,RPS12,TOMM7,RPS4X,RPL39,RPS20,RPL7,RPL30,RPS6,RPL35,RPL12,RPL7A,RPLP2,RPL27A,RPS13,FAU,RPS3,RPS25,RPL41,RPL6,RPL21,RPS29,RPL4,RPLP1,RPS17,RPS2,RPS15A,RPL13,RPL26,RPL23A,RPL23,RPL19,RPL27,RPS28,RPL18A,UBA52,RPS16,RPS19,RPL18,RPL13A,RPS11,RPS9
GO:BP	heterocycle catabolic process	GO:0046700	1.26458e-84	83.8981	584	75	62	22403	RPL22,RPL11,RPS8,RPL5,RPS27,RPS7,RPS27A,RPL31,RPL32,RPSA,RPL14,RPL29,RPL24,RPL35A,RPL9,RPL34,RPS3A,RPS23,HINT1,RPS14,RPS18,RPL10A,RPS12,RPS4X,RPL39,RPS20,RPL7,RPL30,RPS6,RPL35,RPL12,RPL7A,RPLP2,RPL27A,RPS13,FAU,RPS3,RPS25,RPL41,RPL6,RPL21,RPS29,RPL4,RPLP1,RPS17,RPS2,RPS15A,RPL13,RPL26,RPL23A,RPL23,RPL19,RPL27,RPS28,RPL18A,UBA52,RPS16,RPS19,RPL18,RPL13A,RPS11,RPS9
GO:BP	cellular nitrogen compound catabolic process	GO:0044270	1.34635e-84	83.8708	585	75	62	22403	RPL22,RPL11,RPS8,RPL5,RPS27,RPS7,RPS27A,RPL31,RPL32,RPSA,RPL14,RPL29,RPL24,RPL35A,RPL9,RPL34,RPS3A,RPS23,HINT1,RPS14,RPS18,RPL10A,RPS12,RPS4X,RPL39,RPS20,RPL7,RPL30,RPS6,RPL35,RPL12,RPL7A,RPLP2,RPL27A,RPS13,FAU,RPS3,RPS25,RPL41,RPL6,RPL21,RPS29,RPL4,RPLP1,RPS17,RPS2,RPS15A,RPL13,RPL26,RPL23A,RPL23,RPL19,RPL27,RPS28,RPL18A,UBA52,RPS16,RPS19,RPL18,RPL13A,RPS11,RPS9
GO:BP	aromatic compound catabolic process	GO:0019439	6.67697e-84	83.1754	600	75	62	22403	RPL22,RPL11,RPS8,RPL5,RPS27,RPS7,RPS27A,RPL31,RPL32,RPSA,RPL14,RPL29,RPL24,RPL35A,RPL9,RPL34,RPS3A,RPS23,HINT1,RPS14,RPS18,RPL10A,RPS12,RPS4X,RPL39,RPS20,RPL7,RPL30,RPS6,RPL35,RPL12,RPL7A,RPLP2,RPL27A,RPS13,FAU,RPS3,RPS25,RPL41,RPL6,RPL21,RPS29,RPL4,RPLP1,RPS17,RPS2,RPS15A,RPL13,RPL26,RPL23A,RPL23,RPL19,RPL27,RPS28,RPL18A,UBA52,RPS16,RPS19,RPL18,RPL13A,RPS11,RPS9
GO:BP	organic cyclic compound catabolic process	GO:1901361	2.0654e-82	81.685	633	75	62	22403	RPL22,RPL11,RPS8,RPL5,RPS27,RPS7,RPS27A,RPL31,RPL32,RPSA,RPL14,RPL29,RPL24,RPL35A,RPL9,RPL34,RPS3A,RPS23,HINT1,RPS14,RPS18,RPL10A,RPS12,RPS4X,RPL39,RPS20,RPL7,RPL30,RPS6,RPL35,RPL12,RPL7A,RPLP2,RPL27A,RPS13,FAU,RPS3,RPS25,RPL41,RPL6,RPL21,RPS29,RPL4,RPLP1,RPS17,RPS2,RPS15A,RPL13,RPL26,RPL23A,RPL23,RPL19,RPL27,RPS28,RPL18A,UBA52,RPS16,RPS19,RPL18,RPL13A,RPS11,RPS9
GO:BP	peptide metabolic process	GO:0006518	2.77353e-82	81.557	805	75	65	22403	RPL22,RPL11,RPS8,RPL5,RPS27,RPS7,RPS27A,RPL31,EEF1B2,RPL32,RPSA,RPL14,RPL29,RPL24,RPL35A,RPL9,RPL34,RPS3A,RPS23,RPS14,RPS18,RPL10A,EEF1A1,RPS12,RPS4X,RPL39,RPS20,RPL7,RPL30,RPS6,RPL35,RPL12,RPL7A,RPLP2,RPL27A,RPS13,FAU,RPS3,RPS25,EIF4B,RPL41,NACA,RPL6,RPL21,RPS29,RPL4,RPLP1,RPS17,RPS2,RPS15A,RPL13,RPL26,RPL23A,RPL23,RPL19,RPL27,RPS28,RPL18A,UBA52,RPS16,RPS19,RPL18,RPL13A,RPS11,RPS9
GO:BP	amide biosynthetic process	GO:0043604	3.71789e-82	81.4297	809	75	65	22403	RPL22,RPL11,RPS8,RPL5,RPS27,RPS7,RPS27A,RPL31,EEF1B2,RPL32,RPSA,RPL14,RPL29,RPL24,RPL35A,RPL9,RPL34,RPS3A,RPS23,RPS14,RPS18,RPL10A,EEF1A1,RPS12,RPS4X,RPL39,RPS20,RPL7,RPL30,RPS6,RPL35,RPL12,RPL7A,RPLP2,RPL27A,RPS13,FAU,RPS3,RPS25,EIF4B,RPL41,NACA,RPL6,RPL21,RPS29,RPL4,RPLP1,RPS17,RPS2,RPS15A,RPL13,RPL26,RPL23A,RPL23,RPL19,RPL27,RPS28,RPL18A,UBA52,RPS16,RPS19,RPL18,RPL13A,RPS11,RPS9
GO:BP	protein localization to membrane	GO:0072657	1.36938e-80	79.8635	625	75	61	22403	RPL22,RPL11,RPS8,RPL5,RPS27,RPS7,RPS27A,RPL31,RPL32,RPSA,RPL14,RPL29,RPL24,RPL35A,RPL9,RPL34,RPS3A,RPS23,RPS14,RPS18,RPL10A,RPS12,RPS4X,RPL39,RPS20,RPL7,RPL30,RPS6,RPL35,RPL12,RPL7A,RPLP2,RPL27A,RPS13,FAU,RPS3,RPS25,RPL41,RPL6,RPL21,RPS29,RPL4,RPLP1,RPS17,RPS2,RPS15A,RPL13,RPL26,RPL23A,RPL23,RPL19,RPL27,RPS28,RPL18A,UBA52,RPS16,RPS19,RPL18,RPL13A,RPS11,RPS9
GO:BP	viral process	GO:0016032	3.0263e-75	74.5191	820	75	62	22403	RPL22,RPL11,RPS8,RPL5,RPS27,RPS7,RPS27A,RPL31,RPL32,RPSA,RPL14,RPL29,RPL24,RPL35A,RPL9,RPL34,RPS3A,RPS23,RPS14,RPS18,RPL10A,RPS12,RPS4X,RPL39,RPS20,RPL7,RPL30,RPS6,RPL35,RPL12,RPL7A,RPLP2,RPL27A,RPS13,FAU,RPS3,RPS25,PCBP2,RPL41,RPL6,RPL21,RPS29,RPL4,RPLP1,RPS17,RPS2,RPS15A,RPL13,RPL26,RPL23A,RPL23,RPL19,RPL27,RPS28,RPL18A,UBA52,RPS16,RPS19,RPL18,RPL13A,RPS11,RPS9
GO:BP	mRNA metabolic process	GO:0016071	1.00347e-74	73.9985	836	75	62	22403	RPL22,RPL11,RPS8,RPL5,RPS27,RPS7,RPS27A,RPL31,RPL32,RPSA,RPL14,RPL29,RPL24,RPL35A,RPL9,RPL34,RPS3A,RPS23,RPS14,RPS18,RPL10A,RPS12,RPS4X,RPL39,RPS20,RPL7,RPL30,RPS6,RPL35,RPL12,RPL7A,RPLP2,RPL27A,RPS13,FAU,RPS3,RPS25,PCBP2,RPL41,RPL6,RPL21,RPS29,RPL4,RPLP1,RPS17,RPS2,RPS15A,RPL13,RPL26,RPL23A,RPL23,RPL19,RPL27,RPS28,RPL18A,UBA52,RPS16,RPS19,RPL18,RPL13A,RPS11,RPS9
GO:BP	cellular amide metabolic process	GO:0043603	4.29473e-74	73.3671	1070	75	65	22403	RPL22,RPL11,RPS8,RPL5,RPS27,RPS7,RPS27A,RPL31,EEF1B2,RPL32,RPSA,RPL14,RPL29,RPL24,RPL35A,RPL9,RPL34,RPS3A,RPS23,RPS14,RPS18,RPL10A,EEF1A1,RPS12,RPS4X,RPL39,RPS20,RPL7,RPL30,RPS6,RPL35,RPL12,RPL7A,RPLP2,RPL27A,RPS13,FAU,RPS3,RPS25,EIF4B,RPL41,NACA,RPL6,RPL21,RPS29,RPL4,RPLP1,RPS17,RPS2,RPS15A,RPL13,RPL26,RPL23A,RPL23,RPL19,RPL27,RPS28,RPL18A,UBA52,RPS16,RPS19,RPL18,RPL13A,RPS11,RPS9
GO:BP	symbiotic process	GO:0044403	1.38073e-73	72.8599	872	75	62	22403	RPL22,RPL11,RPS8,RPL5,RPS27,RPS7,RPS27A,RPL31,RPL32,RPSA,RPL14,RPL29,RPL24,RPL35A,RPL9,RPL34,RPS3A,RPS23,RPS14,RPS18,RPL10A,RPS12,RPS4X,RPL39,RPS20,RPL7,RPL30,RPS6,RPL35,RPL12,RPL7A,RPLP2,RPL27A,RPS13,FAU,RPS3,RPS25,PCBP2,RPL41,RPL6,RPL21,RPS29,RPL4,RPLP1,RPS17,RPS2,RPS15A,RPL13,RPL26,RPL23A,RPL23,RPL19,RPL27,RPS28,RPL18A,UBA52,RPS16,RPS19,RPL18,RPL13A,RPS11,RPS9
GO:BP	interspecies interaction between organisms	GO:0044419	6.1284e-72	71.2127	926	75	62	22403	RPL22,RPL11,RPS8,RPL5,RPS27,RPS7,RPS27A,RPL31,RPL32,RPSA,RPL14,RPL29,RPL24,RPL35A,RPL9,RPL34,RPS3A,RPS23,RPS14,RPS18,RPL10A,RPS12,RPS4X,RPL39,RPS20,RPL7,RPL30,RPS6,RPL35,RPL12,RPL7A,RPLP2,RPL27A,RPS13,FAU,RPS3,RPS25,PCBP2,RPL41,RPL6,RPL21,RPS29,RPL4,RPLP1,RPS17,RPS2,RPS15A,RPL13,RPL26,RPL23A,RPL23,RPL19,RPL27,RPS28,RPL18A,UBA52,RPS16,RPS19,RPL18,RPL13A,RPS11,RPS9
GO:BP	protein localization to organelle	GO:0033365	1.76382e-71	70.7535	942	75	62	22403	RPL22,RPL11,RPS8,RPL5,RPS27,RPS7,RPS27A,RPL31,RPL32,RPSA,RPL14,RPL29,RPL24,RPL35A,RPL9,RPL34,RPS3A,RPS23,RPS14,RPS18,RPL10A,RPS12,TOMM7,RPS4X,RPL39,RPS20,RPL7,RPL30,RPS6,RPL35,RPL12,RPL7A,RPLP2,RPL27A,RPS13,FAU,RPS3,RPS25,RPL41,RPL6,RPL21,RPS29,RPL4,RPLP1,RPS17,RPS2,RPS15A,RPL13,RPL26,RPL23A,RPL23,RPL19,RPL27,RPS28,RPL18A,UBA52,RPS16,RPS19,RPL18,RPL13A,RPS11,RPS9
GO:BP	intracellular protein transport	GO:0006886	8.48489e-66	65.0714	1159	75	62	22403	RPL22,RPL11,RPS8,RPL5,RPS27,RPS7,RPS27A,RPL31,RPL32,RPSA,RPL14,RPL29,RPL24,RPL35A,RPL9,RPL34,RPS3A,RPS23,RPS14,RPS18,RPL10A,RPS12,TOMM7,RPS4X,RPL39,RPS20,RPL7,RPL30,RPS6,RPL35,RPL12,RPL7A,RPLP2,RPL27A,RPS13,FAU,RPS3,RPS25,RPL41,RPL6,RPL21,RPS29,RPL4,RPLP1,RPS17,RPS2,RPS15A,RPL13,RPL26,RPL23A,RPL23,RPL19,RPL27,RPS28,RPL18A,UBA52,RPS16,RPS19,RPL18,RPL13A,RPS11,RPS9
GO:BP	cellular macromolecule catabolic process	GO:0044265	1.66253e-65	64.7792	1172	75	62	22403	RPL22,RPL11,RPS8,RPL5,RPS27,RPS7,RPS27A,RPL31,RPL32,RPSA,RPL14,RPL29,RPL24,RPL35A,RPL9,RPL34,RPS3A,RPS23,RPS14,RPS18,RPL10A,RPS12,RPS4X,RPL39,RPS20,RPL7,RPL30,RPS6,RPL35,RPL12,RPL7A,RPLP2,RPL27A,RPS13,FAU,RPS3,RPS25,PCBP2,RPL41,RPL6,RPL21,RPS29,RPL4,RPLP1,RPS17,RPS2,RPS15A,RPL13,RPL26,RPL23A,RPL23,RPL19,RPL27,RPS28,RPL18A,UBA52,RPS16,RPS19,RPL18,RPL13A,RPS11,RPS9
GO:BP	macromolecule catabolic process	GO:0009057	2.33243e-62	61.6322	1410	75	63	22403	RPL22,RPL11,RPS8,RPL5,RPS27,RPS7,RPS27A,RPL31,RPL32,RPSA,RPL14,RPL29,RPL24,RPL35A,RPL9,RPL34,RPS3A,RPS23,RPS14,RPS18,RPL10A,EEF1A1,RPS12,RPS4X,RPL39,RPS20,RPL7,RPL30,RPS6,RPL35,RPL12,RPL7A,RPLP2,RPL27A,RPS13,FAU,RPS3,RPS25,PCBP2,RPL41,RPL6,RPL21,RPS29,RPL4,RPLP1,RPS17,RPS2,RPS15A,RPL13,RPL26,RPL23A,RPL23,RPL19,RPL27,RPS28,RPL18A,UBA52,RPS16,RPS19,RPL18,RPL13A,RPS11,RPS9
GO:BP	organonitrogen compound biosynthetic process	GO:1901566	4.9208e-60	59.308	1754	75	65	22403	RPL22,RPL11,RPS8,RPL5,RPS27,RPS7,RPS27A,RPL31,EEF1B2,RPL32,RPSA,RPL14,RPL29,RPL24,RPL35A,RPL9,RPL34,RPS3A,RPS23,RPS14,RPS18,RPL10A,EEF1A1,RPS12,RPS4X,RPL39,RPS20,RPL7,RPL30,RPS6,RPL35,RPL12,RPL7A,RPLP2,RPL27A,RPS13,FAU,RPS3,RPS25,EIF4B,RPL41,NACA,RPL6,RPL21,RPS29,RPL4,RPLP1,RPS17,RPS2,RPS15A,RPL13,RPL26,RPL23A,RPL23,RPL19,RPL27,RPS28,RPL18A,UBA52,RPS16,RPS19,RPL18,RPL13A,RPS11,RPS9
GO:BP	intracellular transport	GO:0046907	3.19151e-55	54.496	1714	75	62	22403	RPL22,RPL11,RPS8,RPL5,RPS27,RPS7,RPS27A,RPL31,RPL32,RPSA,RPL14,RPL29,RPL24,RPL35A,RPL9,RPL34,RPS3A,RPS23,RPS14,RPS18,RPL10A,RPS12,TOMM7,RPS4X,RPL39,RPS20,RPL7,RPL30,RPS6,RPL35,RPL12,RPL7A,RPLP2,RPL27A,RPS13,FAU,RPS3,RPS25,RPL41,RPL6,RPL21,RPS29,RPL4,RPLP1,RPS17,RPS2,RPS15A,RPL13,RPL26,RPL23A,RPL23,RPL19,RPL27,RPS28,RPL18A,UBA52,RPS16,RPS19,RPL18,RPL13A,RPS11,RPS9
GO:BP	negative regulation of gene expression	GO:0010629	3.51058e-54	53.4546	1901	75	63	22403	RPL22,RPL11,RPS8,RPL5,RPS27,RPS7,RPS27A,RPL31,RPL32,RPSA,RPL14,RPL29,RPL24,RPL35A,RPL9,RPL34,RPS3A,RPS23,RPS14,RPS18,RPL10A,RPS12,RPS4X,RPL39,RPS20,RPL7,RPL30,RPS6,RPL35,RPL12,RPL7A,RPLP2,RPL27A,RPS13,FAU,RPS3,RPS25,PFDN5,RPL41,NACA,RPL6,RPL21,RPS29,RPL4,RPLP1,RPS17,RPS2,RPS15A,RPL13,RPL26,RPL23A,RPL23,RPL19,RPL27,RPS28,RPL18A,UBA52,RPS16,RPS19,RPL18,RPL13A,RPS11,RPS9
GO:BP	protein transport	GO:0015031	5.09494e-54	53.2929	2039	75	64	22403	RPL22,RPL11,RPS8,RPL5,RPS27,RPS7,RPS27A,RPL31,RPL32,RPSA,RPL14,RPL29,RPL24,RPL35A,RPL9,RPL34,RPS3A,BTF3,RPS23,RPS14,RPS18,RPL10A,RPS12,TOMM7,RPS4X,RPL39,RPS20,RPL7,RPL30,RPS6,RPL35,RPL12,RPL7A,RPLP2,RPL27A,RPS13,FAU,RPS3,RPS25,RPL41,NACA,RPL6,RPL21,RPS29,RPL4,RPLP1,RPS17,RPS2,RPS15A,RPL13,RPL26,RPL23A,RPL23,RPL19,RPL27,RPS28,RPL18A,UBA52,RPS16,RPS19,RPL18,RPL13A,RPS11,RPS9
GO:BP	peptide transport	GO:0015833	1.66718e-53	52.778	2078	75	64	22403	RPL22,RPL11,RPS8,RPL5,RPS27,RPS7,RPS27A,RPL31,RPL32,RPSA,RPL14,RPL29,RPL24,RPL35A,RPL9,RPL34,RPS3A,BTF3,RPS23,RPS14,RPS18,RPL10A,RPS12,TOMM7,RPS4X,RPL39,RPS20,RPL7,RPL30,RPS6,RPL35,RPL12,RPL7A,RPLP2,RPL27A,RPS13,FAU,RPS3,RPS25,RPL41,NACA,RPL6,RPL21,RPS29,RPL4,RPLP1,RPS17,RPS2,RPS15A,RPL13,RPL26,RPL23A,RPL23,RPL19,RPL27,RPS28,RPL18A,UBA52,RPS16,RPS19,RPL18,RPL13A,RPS11,RPS9
GO:BP	amide transport	GO:0042886	4.44919e-53	52.3517	2111	75	64	22403	RPL22,RPL11,RPS8,RPL5,RPS27,RPS7,RPS27A,RPL31,RPL32,RPSA,RPL14,RPL29,RPL24,RPL35A,RPL9,RPL34,RPS3A,BTF3,RPS23,RPS14,RPS18,RPL10A,RPS12,TOMM7,RPS4X,RPL39,RPS20,RPL7,RPL30,RPS6,RPL35,RPL12,RPL7A,RPLP2,RPL27A,RPS13,FAU,RPS3,RPS25,RPL41,NACA,RPL6,RPL21,RPS29,RPL4,RPLP1,RPS17,RPS2,RPS15A,RPL13,RPL26,RPL23A,RPL23,RPL19,RPL27,RPS28,RPL18A,UBA52,RPS16,RPS19,RPL18,RPL13A,RPS11,RPS9
GO:BP	cellular catabolic process	GO:0044248	4.78377e-53	52.3202	2251	75	65	22403	RPL22,RPL11,RPS8,RPL5,RPS27,RPS7,RPS27A,RPL31,RPL32,RPSA,RPL14,RPL29,RPL24,RPL35A,RPL9,RPL34,RPS3A,RPS23,HINT1,RPS14,RPS18,RPL10A,EEF1A1,RPS12,TOMM7,RPS4X,RPL39,RPS20,RPL7,RPL30,RPS6,RPL35,RPL12,RPL7A,RPLP2,RPL27A,RPS13,FAU,RPS3,RPS25,PCBP2,RPL41,RPL6,RPL21,RPS29,RPL4,RPLP1,RPS17,RPS2,RPS15A,RPL13,RPL26,RPL23A,RPL23,RPL19,RPL27,RPS28,RPL18A,UBA52,RPS16,RPS19,RPL18,RPL13A,RPS11,RPS9
GO:BP	establishment of protein localization	GO:0045184	1.24841e-52	51.9036	2147	75	64	22403	RPL22,RPL11,RPS8,RPL5,RPS27,RPS7,RPS27A,RPL31,RPL32,RPSA,RPL14,RPL29,RPL24,RPL35A,RPL9,RPL34,RPS3A,BTF3,RPS23,RPS14,RPS18,RPL10A,RPS12,TOMM7,RPS4X,RPL39,RPS20,RPL7,RPL30,RPS6,RPL35,RPL12,RPL7A,RPLP2,RPL27A,RPS13,FAU,RPS3,RPS25,RPL41,NACA,RPL6,RPL21,RPS29,RPL4,RPLP1,RPS17,RPS2,RPS15A,RPL13,RPL26,RPL23A,RPL23,RPL19,RPL27,RPS28,RPL18A,UBA52,RPS16,RPS19,RPL18,RPL13A,RPS11,RPS9
GO:BP	organic substance catabolic process	GO:1901575	2.87148e-52	51.5419	2176	75	64	22403	RPL22,RPL11,RPS8,RPL5,RPS27,RPS7,RPS27A,RPL31,RPL32,RPSA,RPL14,RPL29,RPL24,RPL35A,RPL9,RPL34,RPS3A,RPS23,HINT1,RPS14,RPS18,RPL10A,EEF1A1,RPS12,RPS4X,RPL39,RPS20,RPL7,RPL30,RPS6,RPL35,RPL12,RPL7A,RPLP2,RPL27A,RPS13,FAU,RPS3,RPS25,PCBP2,RPL41,RPL6,RPL21,RPS29,RPL4,RPLP1,RPS17,RPS2,RPS15A,RPL13,RPL26,RPL23A,RPL23,RPL19,RPL27,RPS28,RPL18A,UBA52,RPS16,RPS19,RPL18,RPL13A,RPS11,RPS9
GO:BP	cellular protein localization	GO:0034613	3.37234e-52	51.4721	1924	75	62	22403	RPL22,RPL11,RPS8,RPL5,RPS27,RPS7,RPS27A,RPL31,RPL32,RPSA,RPL14,RPL29,RPL24,RPL35A,RPL9,RPL34,RPS3A,RPS23,RPS14,RPS18,RPL10A,RPS12,TOMM7,RPS4X,RPL39,RPS20,RPL7,RPL30,RPS6,RPL35,RPL12,RPL7A,RPLP2,RPL27A,RPS13,FAU,RPS3,RPS25,RPL41,RPL6,RPL21,RPS29,RPL4,RPLP1,RPS17,RPS2,RPS15A,RPL13,RPL26,RPL23A,RPL23,RPL19,RPL27,RPS28,RPL18A,UBA52,RPS16,RPS19,RPL18,RPL13A,RPS11,RPS9
GO:BP	cellular macromolecule localization	GO:0070727	4.54484e-52	51.3425	1934	75	62	22403	RPL22,RPL11,RPS8,RPL5,RPS27,RPS7,RPS27A,RPL31,RPL32,RPSA,RPL14,RPL29,RPL24,RPL35A,RPL9,RPL34,RPS3A,RPS23,RPS14,RPS18,RPL10A,RPS12,TOMM7,RPS4X,RPL39,RPS20,RPL7,RPL30,RPS6,RPL35,RPL12,RPL7A,RPLP2,RPL27A,RPS13,FAU,RPS3,RPS25,RPL41,RPL6,RPL21,RPS29,RPL4,RPLP1,RPS17,RPS2,RPS15A,RPL13,RPL26,RPL23A,RPL23,RPL19,RPL27,RPS28,RPL18A,UBA52,RPS16,RPS19,RPL18,RPL13A,RPS11,RPS9
GO:BP	nitrogen compound transport	GO:0071705	2.04526e-49	48.6893	2415	75	64	22403	RPL22,RPL11,RPS8,RPL5,RPS27,RPS7,RPS27A,RPL31,RPL32,RPSA,RPL14,RPL29,RPL24,RPL35A,RPL9,RPL34,RPS3A,BTF3,RPS23,RPS14,RPS18,RPL10A,RPS12,TOMM7,RPS4X,RPL39,RPS20,RPL7,RPL30,RPS6,RPL35,RPL12,RPL7A,RPLP2,RPL27A,RPS13,FAU,RPS3,RPS25,RPL41,NACA,RPL6,RPL21,RPS29,RPL4,RPLP1,RPS17,RPS2,RPS15A,RPL13,RPL26,RPL23A,RPL23,RPL19,RPL27,RPS28,RPL18A,UBA52,RPS16,RPS19,RPL18,RPL13A,RPS11,RPS9
GO:BP	catabolic process	GO:0009056	6.6278e-49	48.1786	2614	75	65	22403	RPL22,RPL11,RPS8,RPL5,RPS27,RPS7,RPS27A,RPL31,RPL32,RPSA,RPL14,RPL29,RPL24,RPL35A,RPL9,RPL34,RPS3A,RPS23,HINT1,RPS14,RPS18,RPL10A,EEF1A1,RPS12,TOMM7,RPS4X,RPL39,RPS20,RPL7,RPL30,RPS6,RPL35,RPL12,RPL7A,RPLP2,RPL27A,RPS13,FAU,RPS3,RPS25,PCBP2,RPL41,RPL6,RPL21,RPS29,RPL4,RPLP1,RPS17,RPS2,RPS15A,RPL13,RPL26,RPL23A,RPL23,RPL19,RPL27,RPS28,RPL18A,UBA52,RPS16,RPS19,RPL18,RPL13A,RPS11,RPS9
GO:BP	protein localization	GO:0008104	2.64356e-45	44.5778	2806	75	64	22403	RPL22,RPL11,RPS8,RPL5,RPS27,RPS7,RPS27A,RPL31,RPL32,RPSA,RPL14,RPL29,RPL24,RPL35A,RPL9,RPL34,RPS3A,BTF3,RPS23,RPS14,RPS18,RPL10A,RPS12,TOMM7,RPS4X,RPL39,RPS20,RPL7,RPL30,RPS6,RPL35,RPL12,RPL7A,RPLP2,RPL27A,RPS13,FAU,RPS3,RPS25,RPL41,NACA,RPL6,RPL21,RPS29,RPL4,RPLP1,RPS17,RPS2,RPS15A,RPL13,RPL26,RPL23A,RPL23,RPL19,RPL27,RPS28,RPL18A,UBA52,RPS16,RPS19,RPL18,RPL13A,RPS11,RPS9
GO:BP	organic substance transport	GO:0071702	3.24357e-45	44.489	2816	75	64	22403	RPL22,RPL11,RPS8,RPL5,RPS27,RPS7,RPS27A,RPL31,RPL32,RPSA,RPL14,RPL29,RPL24,RPL35A,RPL9,RPL34,RPS3A,BTF3,RPS23,RPS14,RPS18,RPL10A,RPS12,TOMM7,RPS4X,RPL39,RPS20,RPL7,RPL30,RPS6,RPL35,RPL12,RPL7A,RPLP2,RPL27A,RPS13,FAU,RPS3,RPS25,RPL41,NACA,RPL6,RPL21,RPS29,RPL4,RPLP1,RPS17,RPS2,RPS15A,RPL13,RPL26,RPL23A,RPL23,RPL19,RPL27,RPS28,RPL18A,UBA52,RPS16,RPS19,RPL18,RPL13A,RPS11,RPS9
GO:BP	negative regulation of macromolecule metabolic process	GO:0010605	2.83966e-44	43.5467	2751	75	63	22403	RPL22,RPL11,RPS8,RPL5,RPS27,RPS7,RPS27A,RPL31,RPL32,RPSA,RPL14,RPL29,RPL24,RPL35A,RPL9,RPL34,RPS3A,RPS23,RPS14,RPS18,RPL10A,RPS12,RPS4X,RPL39,RPS20,RPL7,RPL30,RPS6,RPL35,RPL12,RPL7A,RPLP2,RPL27A,RPS13,FAU,RPS3,RPS25,PFDN5,RPL41,NACA,RPL6,RPL21,RPS29,RPL4,RPLP1,RPS17,RPS2,RPS15A,RPL13,RPL26,RPL23A,RPL23,RPL19,RPL27,RPS28,RPL18A,UBA52,RPS16,RPS19,RPL18,RPL13A,RPS11,RPS9
GO:BP	cellular localization	GO:0051641	1.4384e-42	41.8421	2768	75	62	22403	RPL22,RPL11,RPS8,RPL5,RPS27,RPS7,RPS27A,RPL31,RPL32,RPSA,RPL14,RPL29,RPL24,RPL35A,RPL9,RPL34,RPS3A,RPS23,RPS14,RPS18,RPL10A,RPS12,TOMM7,RPS4X,RPL39,RPS20,RPL7,RPL30,RPS6,RPL35,RPL12,RPL7A,RPLP2,RPL27A,RPS13,FAU,RPS3,RPS25,RPL41,RPL6,RPL21,RPS29,RPL4,RPLP1,RPS17,RPS2,RPS15A,RPL13,RPL26,RPL23A,RPL23,RPL19,RPL27,RPS28,RPL18A,UBA52,RPS16,RPS19,RPL18,RPL13A,RPS11,RPS9
GO:BP	macromolecule localization	GO:0033036	3.72546e-42	41.4288	3152	75	64	22403	RPL22,RPL11,RPS8,RPL5,RPS27,RPS7,RPS27A,RPL31,RPL32,RPSA,RPL14,RPL29,RPL24,RPL35A,RPL9,RPL34,RPS3A,BTF3,RPS23,RPS14,RPS18,RPL10A,RPS12,TOMM7,RPS4X,RPL39,RPS20,RPL7,RPL30,RPS6,RPL35,RPL12,RPL7A,RPLP2,RPL27A,RPS13,FAU,RPS3,RPS25,RPL41,NACA,RPL6,RPL21,RPS29,RPL4,RPLP1,RPS17,RPS2,RPS15A,RPL13,RPL26,RPL23A,RPL23,RPL19,RPL27,RPS28,RPL18A,UBA52,RPS16,RPS19,RPL18,RPL13A,RPS11,RPS9
GO:BP	negative regulation of metabolic process	GO:0009892	4.77738e-42	41.3208	2991	75	63	22403	RPL22,RPL11,RPS8,RPL5,RPS27,RPS7,RPS27A,RPL31,RPL32,RPSA,RPL14,RPL29,RPL24,RPL35A,RPL9,RPL34,RPS3A,RPS23,RPS14,RPS18,RPL10A,RPS12,RPS4X,RPL39,RPS20,RPL7,RPL30,RPS6,RPL35,RPL12,RPL7A,RPLP2,RPL27A,RPS13,FAU,RPS3,RPS25,PFDN5,RPL41,NACA,RPL6,RPL21,RPS29,RPL4,RPLP1,RPS17,RPS2,RPS15A,RPL13,RPL26,RPL23A,RPL23,RPL19,RPL27,RPS28,RPL18A,UBA52,RPS16,RPS19,RPL18,RPL13A,RPS11,RPS9
GO:BP	multi-organism process	GO:0051704	1.42079e-40	39.8475	2988	75	62	22403	RPL22,RPL11,RPS8,RPL5,RPS27,RPS7,RPS27A,RPL31,RPL32,RPSA,RPL14,RPL29,RPL24,RPL35A,RPL9,RPL34,RPS3A,RPS23,RPS14,RPS18,RPL10A,RPS12,RPS4X,RPL39,RPS20,RPL7,RPL30,RPS6,RPL35,RPL12,RPL7A,RPLP2,RPL27A,RPS13,FAU,RPS3,RPS25,PCBP2,RPL41,RPL6,RPL21,RPS29,RPL4,RPLP1,RPS17,RPS2,RPS15A,RPL13,RPL26,RPL23A,RPL23,RPL19,RPL27,RPS28,RPL18A,UBA52,RPS16,RPS19,RPL18,RPL13A,RPS11,RPS9
GO:BP	cellular macromolecule biosynthetic process	GO:0034645	5.89208e-40	39.2297	4759	75	70	22403	RPL22,RPL11,RPS8,RPL5,RPS27,RPS7,RPS27A,RPL31,EEF1B2,RPL32,RPSA,RPL14,RPL29,RPL24,RPL35A,RPL9,RPL34,RPS3A,BTF3,RPS23,HINT1,RPS14,RPS18,RPL10A,EEF1A1,RPS12,RPS4X,RPL39,RPS20,RPL7,RPL30,RPS6,RPL35,RPL12,RPL7A,RPLP2,RPL27A,RPS13,FAU,RPS3,RPS25,EIF4B,PFDN5,RPL41,NACA,NAP1L1,RPL6,RPL21,COMMD6,RPS29,RPL4,RPLP1,RPS17,RPS2,RPS15A,RPL13,RPL26,RPL23A,RPL23,RPL19,RPL27,RPS28,RPL18A,UBA52,RPS16,RPS19,RPL18,R…
GO:BP	macromolecule biosynthetic process	GO:0009059	5.01999e-39	38.2993	4910	75	70	22403	RPL22,RPL11,RPS8,RPL5,RPS27,RPS7,RPS27A,RPL31,EEF1B2,RPL32,RPSA,RPL14,RPL29,RPL24,RPL35A,RPL9,RPL34,RPS3A,BTF3,RPS23,HINT1,RPS14,RPS18,RPL10A,EEF1A1,RPS12,RPS4X,RPL39,RPS20,RPL7,RPL30,RPS6,RPL35,RPL12,RPL7A,RPLP2,RPL27A,RPS13,FAU,RPS3,RPS25,EIF4B,PFDN5,RPL41,NACA,NAP1L1,RPL6,RPL21,COMMD6,RPS29,RPL4,RPLP1,RPS17,RPS2,RPS15A,RPL13,RPL26,RPL23A,RPL23,RPL19,RPL27,RPS28,RPL18A,UBA52,RPS16,RPS19,RPL18,R…
GO:BP	cellular nitrogen compound biosynthetic process	GO:0044271	1.96574e-38	37.7065	4742	75	69	22403	RPL22,RPL11,RPS8,RPL5,RPS27,RPS7,RPS27A,RPL31,EEF1B2,RPL32,RPSA,RPL14,RPL29,RPL24,RPL35A,RPL9,RPL34,RPS3A,BTF3,RPS23,HINT1,RPS14,RPS18,RPL10A,EEF1A1,RPS12,RPS4X,RPL39,RPS20,RPL7,RPL30,RPS6,RPL35,RPL12,RPL7A,RPLP2,RPL27A,RPS13,FAU,RPS3,RPS25,EIF4B,PFDN5,RPL41,NACA,RPL6,RPL21,COMMD6,RPS29,RPL4,RPLP1,RPS17,RPS2,RPS15A,RPL13,RPL26,RPL23A,RPL23,RPL19,RPL27,RPS28,RPL18A,UBA52,RPS16,RPS19,RPL18,RPL13A,R…
GO:BP	gene expression	GO:0010467	4.4424e-37	36.3524	5242	75	70	22403	RPL22,RPL11,RPS8,RPL5,RPS27,RPS7,RPS27A,RPL31,EEF1B2,RPL32,RPSA,RPL14,RPL29,RPL24,RPL35A,RPL9,RPL34,RPS3A,BTF3,RPS23,HINT1,RPS14,RPS18,RPL10A,EEF1A1,RPS12,RPS4X,RPL39,RPS20,RPL7,RPL30,RPS6,RPL35,RPL12,RPL7A,RPLP2,RPL27A,RPS13,FAU,RPS3,RPS25,EIF4B,PFDN5,PCBP2,RPL41,NACA,RPL6,RPL21,COMMD6,RPS29,RPL4,RPLP1,RPS17,RPS2,RPS15A,RPL13,RPL26,RPL23A,RPL23,RPL19,RPL27,RPS28,RPL18A,UBA52,RPS16,RPS19,RPL18,RP…
GO:BP	RNA metabolic process	GO:0016070	9.79662e-37	36.0089	4519	75	67	22403	RPL22,RPL11,RPS8,RPL5,RPS27,RPS7,RPS27A,RPL31,RPL32,RPSA,RPL14,RPL29,RPL24,RPL35A,RPL9,RPL34,RPS3A,BTF3,RPS23,HINT1,RPS14,RPS18,RPL10A,RPS12,RPS4X,RPL39,RPS20,RPL7,RPL30,RPS6,RPL35,RPL12,RPL7A,RPLP2,RPL27A,RPS13,FAU,RPS3,RPS25,PFDN5,PCBP2,RPL41,NACA,RPL6,RPL21,COMMD6,RPS29,RPL4,RPLP1,RPS17,RPS2,RPS15A,RPL13,RPL26,RPL23A,RPL23,RPL19,RPL27,RPS28,RPL18A,UBA52,RPS16,RPS19,RPL18,RPL13A,RPS11,RPS9
GO:BP	regulation of gene expression	GO:0010468	2.84747e-36	35.5455	4359	75	66	22403	RPL22,RPL11,RPS8,RPL5,RPS27,RPS7,RPS27A,RPL31,RPL32,RPSA,RPL14,RPL29,RPL24,RPL35A,RPL9,RPL34,RPS3A,RPS23,HINT1,RPS14,RPS18,RPL10A,RPS12,RPS4X,RPL39,RPS20,RPL7,RPL30,RPS6,RPL35,RPL12,RPL7A,RPLP2,RPL27A,RPS13,FAU,RPS3,RPS25,EIF4B,PFDN5,RPL41,NACA,RPL6,RPL21,COMMD6,RPS29,RPL4,RPLP1,RPS17,RPS2,RPS15A,RPL13,RPL26,RPL23A,RPL23,RPL19,RPL27,RPS28,RPL18A,UBA52,RPS16,RPS19,RPL18,RPL13A,RPS11,RPS9
GO:BP	cytoplasmic translation	GO:0002181	8.0692e-36	35.0932	99	75	23	22403	RPL22,RPL11,RPL31,RPL32,RPSA,RPL29,RPL24,RPL35A,RPL9,RPS23,RPL10A,RPL39,RPL30,RPL41,RPL6,RPS29,RPLP1,RPL26,RPL19,RPS28,RPL18A,RPL18,RPL13A
GO:BP	nucleic acid metabolic process	GO:0090304	4.86871e-34	33.3126	4973	75	67	22403	RPL22,RPL11,RPS8,RPL5,RPS27,RPS7,RPS27A,RPL31,RPL32,RPSA,RPL14,RPL29,RPL24,RPL35A,RPL9,RPL34,RPS3A,BTF3,RPS23,HINT1,RPS14,RPS18,RPL10A,RPS12,RPS4X,RPL39,RPS20,RPL7,RPL30,RPS6,RPL35,RPL12,RPL7A,RPLP2,RPL27A,RPS13,FAU,RPS3,RPS25,PFDN5,PCBP2,RPL41,NACA,RPL6,RPL21,COMMD6,RPS29,RPL4,RPLP1,RPS17,RPS2,RPS15A,RPL13,RPL26,RPL23A,RPL23,RPL19,RPL27,RPS28,RPL18A,UBA52,RPS16,RPS19,RPL18,RPL13A,RPS11,RPS9
GO:BP	cellular biosynthetic process	GO:0044249	9.75525e-34	33.0108	5869	75	70	22403	RPL22,RPL11,RPS8,RPL5,RPS27,RPS7,RPS27A,RPL31,EEF1B2,RPL32,RPSA,RPL14,RPL29,RPL24,RPL35A,RPL9,RPL34,RPS3A,BTF3,RPS23,HINT1,RPS14,RPS18,RPL10A,EEF1A1,RPS12,RPS4X,RPL39,RPS20,RPL7,RPL30,RPS6,RPL35,RPL12,RPL7A,RPLP2,RPL27A,RPS13,FAU,RPS3,RPS25,EIF4B,PFDN5,RPL41,NACA,NAP1L1,RPL6,RPL21,COMMD6,RPS29,RPL4,RPLP1,RPS17,RPS2,RPS15A,RPL13,RPL26,RPL23A,RPL23,RPL19,RPL27,RPS28,RPL18A,UBA52,RPS16,RPS19,RPL18,R…
GO:BP	transport	GO:0006810	2.60166e-33	32.5847	5105	75	67	22403	RPL22,RPL11,RPS8,RPL5,RPS27,RPS7,RPS27A,RPL31,RPL32,RPSA,RPL14,RPL29,RPL24,RPL35A,RPL9,RPL34,RPS3A,BTF3,RPS23,COX7C,RPS14,RPS18,RPL10A,EEF1A1,RPS12,TOMM7,RPS4X,RPL39,RPS20,RPL7,RPL30,RPS6,RPL35,RPL12,RPL7A,RPLP2,RPL27A,RPS13,FAU,RPS3,RPS25,RPL41,NACA,RPL6,RPL21,RPS29,RPL4,RPLP1,RPS17,RPS2,RPS15A,RPL13,RPL26,RPL23A,RPL23,RPL19,RPL27,RPS28,RPL18A,UBA52,RPS16,RPS19,RPL18,RPL13A,RPS11,RPS9,SMDT1
GO:BP	organic substance biosynthetic process	GO:1901576	2.84851e-33	32.5454	5964	75	70	22403	RPL22,RPL11,RPS8,RPL5,RPS27,RPS7,RPS27A,RPL31,EEF1B2,RPL32,RPSA,RPL14,RPL29,RPL24,RPL35A,RPL9,RPL34,RPS3A,BTF3,RPS23,HINT1,RPS14,RPS18,RPL10A,EEF1A1,RPS12,RPS4X,RPL39,RPS20,RPL7,RPL30,RPS6,RPL35,RPL12,RPL7A,RPLP2,RPL27A,RPS13,FAU,RPS3,RPS25,EIF4B,PFDN5,RPL41,NACA,NAP1L1,RPL6,RPL21,COMMD6,RPS29,RPL4,RPLP1,RPS17,RPS2,RPS15A,RPL13,RPL26,RPL23A,RPL23,RPL19,RPL27,RPS28,RPL18A,UBA52,RPS16,RPS19,RPL18,R…
GO:BP	biosynthetic process	GO:0009058	7.66522e-33	32.1155	6052	75	70	22403	RPL22,RPL11,RPS8,RPL5,RPS27,RPS7,RPS27A,RPL31,EEF1B2,RPL32,RPSA,RPL14,RPL29,RPL24,RPL35A,RPL9,RPL34,RPS3A,BTF3,RPS23,HINT1,RPS14,RPS18,RPL10A,EEF1A1,RPS12,RPS4X,RPL39,RPS20,RPL7,RPL30,RPS6,RPL35,RPL12,RPL7A,RPLP2,RPL27A,RPS13,FAU,RPS3,RPS25,EIF4B,PFDN5,RPL41,NACA,NAP1L1,RPL6,RPL21,COMMD6,RPS29,RPL4,RPLP1,RPS17,RPS2,RPS15A,RPL13,RPL26,RPL23A,RPL23,RPL19,RPL27,RPS28,RPL18A,UBA52,RPS16,RPS19,RPL18,R…
GO:BP	establishment of localization	GO:0051234	1.02112e-32	31.9909	5217	75	67	22403	RPL22,RPL11,RPS8,RPL5,RPS27,RPS7,RPS27A,RPL31,RPL32,RPSA,RPL14,RPL29,RPL24,RPL35A,RPL9,RPL34,RPS3A,BTF3,RPS23,COX7C,RPS14,RPS18,RPL10A,EEF1A1,RPS12,TOMM7,RPS4X,RPL39,RPS20,RPL7,RPL30,RPS6,RPL35,RPL12,RPL7A,RPLP2,RPL27A,RPS13,FAU,RPS3,RPS25,RPL41,NACA,RPL6,RPL21,RPS29,RPL4,RPLP1,RPS17,RPS2,RPS15A,RPL13,RPL26,RPL23A,RPL23,RPL19,RPL27,RPS28,RPL18A,UBA52,RPS16,RPS19,RPL18,RPL13A,RPS11,RPS9,SMDT1
GO:BP	cellular nitrogen compound metabolic process	GO:0034641	2.44772e-32	31.6112	6158	75	70	22403	RPL22,RPL11,RPS8,RPL5,RPS27,RPS7,RPS27A,RPL31,EEF1B2,RPL32,RPSA,RPL14,RPL29,RPL24,RPL35A,RPL9,RPL34,RPS3A,BTF3,RPS23,HINT1,RPS14,RPS18,RPL10A,EEF1A1,RPS12,RPS4X,RPL39,RPS20,RPL7,RPL30,RPS6,RPL35,RPL12,RPL7A,RPLP2,RPL27A,RPS13,FAU,RPS3,RPS25,EIF4B,PFDN5,PCBP2,RPL41,NACA,RPL6,RPL21,COMMD6,RPS29,RPL4,RPLP1,RPS17,RPS2,RPS15A,RPL13,RPL26,RPL23A,RPL23,RPL19,RPL27,RPS28,RPL18A,UBA52,RPS16,RPS19,RPL18,RP…
GO:BP	cellular protein metabolic process	GO:0044267	5.27054e-32	31.2781	5092	75	66	22403	RPL22,RPL11,RPS8,RPL5,RPS27,RPS7,RPS27A,RPL31,EEF1B2,RPL32,RPSA,RPL14,RPL29,RPL24,RPL35A,RPL9,RPL34,RPS3A,RPS23,RPS14,RPS18,RPL10A,EEF1A1,RPS12,RPS4X,RPL39,RPS20,RPL7,RPL30,RPS6,RPL35,RPL12,RPL7A,RPLP2,RPL27A,RPS13,FAU,RPS3,RPS25,EIF4B,PCBP2,RPL41,NACA,RPL6,RPL21,RPS29,RPL4,RPLP1,RPS17,RPS2,RPS15A,RPL13,RPL26,RPL23A,RPL23,RPL19,RPL27,RPS28,RPL18A,UBA52,RPS16,RPS19,RPL18,RPL13A,RPS11,RPS9
GO:BP	nucleobase-containing compound metabolic process	GO:0006139	2.14536e-31	30.6685	5471	75	67	22403	RPL22,RPL11,RPS8,RPL5,RPS27,RPS7,RPS27A,RPL31,RPL32,RPSA,RPL14,RPL29,RPL24,RPL35A,RPL9,RPL34,RPS3A,BTF3,RPS23,HINT1,RPS14,RPS18,RPL10A,RPS12,RPS4X,RPL39,RPS20,RPL7,RPL30,RPS6,RPL35,RPL12,RPL7A,RPLP2,RPL27A,RPS13,FAU,RPS3,RPS25,PFDN5,PCBP2,RPL41,NACA,RPL6,RPL21,COMMD6,RPS29,RPL4,RPLP1,RPS17,RPS2,RPS15A,RPL13,RPL26,RPL23A,RPL23,RPL19,RPL27,RPS28,RPL18A,UBA52,RPS16,RPS19,RPL18,RPL13A,RPS11,RPS9
GO:BP	heterocycle metabolic process	GO:0046483	1.48532e-30	29.8282	5638	75	67	22403	RPL22,RPL11,RPS8,RPL5,RPS27,RPS7,RPS27A,RPL31,RPL32,RPSA,RPL14,RPL29,RPL24,RPL35A,RPL9,RPL34,RPS3A,BTF3,RPS23,HINT1,RPS14,RPS18,RPL10A,RPS12,RPS4X,RPL39,RPS20,RPL7,RPL30,RPS6,RPL35,RPL12,RPL7A,RPLP2,RPL27A,RPS13,FAU,RPS3,RPS25,PFDN5,PCBP2,RPL41,NACA,RPL6,RPL21,COMMD6,RPS29,RPL4,RPLP1,RPS17,RPS2,RPS15A,RPL13,RPL26,RPL23A,RPL23,RPL19,RPL27,RPS28,RPL18A,UBA52,RPS16,RPS19,RPL18,RPL13A,RPS11,RPS9
GO:BP	cellular aromatic compound metabolic process	GO:0006725	2.4511e-30	29.6106	5683	75	67	22403	RPL22,RPL11,RPS8,RPL5,RPS27,RPS7,RPS27A,RPL31,RPL32,RPSA,RPL14,RPL29,RPL24,RPL35A,RPL9,RPL34,RPS3A,BTF3,RPS23,HINT1,RPS14,RPS18,RPL10A,RPS12,RPS4X,RPL39,RPS20,RPL7,RPL30,RPS6,RPL35,RPL12,RPL7A,RPLP2,RPL27A,RPS13,FAU,RPS3,RPS25,PFDN5,PCBP2,RPL41,NACA,RPL6,RPL21,COMMD6,RPS29,RPL4,RPLP1,RPS17,RPS2,RPS15A,RPL13,RPL26,RPL23A,RPL23,RPL19,RPL27,RPS28,RPL18A,UBA52,RPS16,RPS19,RPL18,RPL13A,RPS11,RPS9
GO:BP	negative regulation of biological process	GO:0048519	1.55997e-29	28.8069	5310	75	65	22403	RPL22,RPL11,RPS8,RPL5,RPS27,RPS7,RPS27A,RPL31,RPL32,RPSA,RPL14,RPL29,RPL24,RPL35A,RPL9,RPL34,RPS3A,RPS23,RPS14,RPS18,RPL10A,RPS12,RPS4X,RPL39,RPS20,RPL7,RPL30,RPS6,RPL35,RPL12,RPL7A,RPLP2,RPL27A,RPS13,FAU,RPS3,RPS25,PFDN5,PCBP2,RPL41,NACA,RPL6,RPL21,COMMD6,RPS29,RPL4,RPLP1,RPS17,RPS2,RPS15A,RPL13,RPL26,RPL23A,RPL23,RPL19,RPL27,RPS28,RPL18A,UBA52,RPS16,RPS19,RPL18,RPL13A,RPS11,RPS9
GO:BP	ribosome biogenesis	GO:0042254	1.73988e-29	28.7595	287	75	26	22403	RPL11,RPS8,RPL5,RPS27,RPS7,RPSA,RPL14,RPL24,RPL35A,RPS14,RPL10A,RPL7,RPS6,RPL35,RPL12,RPL7A,RPL6,RPS17,RPS2,RPL26,RPL23A,RPL27,RPS28,RPS16,RPS19,RPS9
GO:BP	organic cyclic compound metabolic process	GO:1901360	2.68409e-29	28.5712	5901	75	67	22403	RPL22,RPL11,RPS8,RPL5,RPS27,RPS7,RPS27A,RPL31,RPL32,RPSA,RPL14,RPL29,RPL24,RPL35A,RPL9,RPL34,RPS3A,BTF3,RPS23,HINT1,RPS14,RPS18,RPL10A,RPS12,RPS4X,RPL39,RPS20,RPL7,RPL30,RPS6,RPL35,RPL12,RPL7A,RPLP2,RPL27A,RPS13,FAU,RPS3,RPS25,PFDN5,PCBP2,RPL41,NACA,RPL6,RPL21,COMMD6,RPS29,RPL4,RPLP1,RPS17,RPS2,RPS15A,RPL13,RPL26,RPL23A,RPL23,RPL19,RPL27,RPS28,RPL18A,UBA52,RPS16,RPS19,RPL18,RPL13A,RPS11,RPS9
GO:BP	protein metabolic process	GO:0019538	3.61917e-29	28.4414	5651	75	66	22403	RPL22,RPL11,RPS8,RPL5,RPS27,RPS7,RPS27A,RPL31,EEF1B2,RPL32,RPSA,RPL14,RPL29,RPL24,RPL35A,RPL9,RPL34,RPS3A,RPS23,RPS14,RPS18,RPL10A,EEF1A1,RPS12,RPS4X,RPL39,RPS20,RPL7,RPL30,RPS6,RPL35,RPL12,RPL7A,RPLP2,RPL27A,RPS13,FAU,RPS3,RPS25,EIF4B,PCBP2,RPL41,NACA,RPL6,RPL21,RPS29,RPL4,RPLP1,RPS17,RPS2,RPS15A,RPL13,RPL26,RPL23A,RPL23,RPL19,RPL27,RPS28,RPL18A,UBA52,RPS16,RPS19,RPL18,RPL13A,RPS11,RPS9
GO:BP	regulation of macromolecule metabolic process	GO:0060255	8.07593e-29	28.0928	6005	75	67	22403	RPL22,RPL11,RPS8,RPL5,RPS27,RPS7,RPS27A,RPL31,RPL32,RPSA,RPL14,RPL29,RPL24,RPL35A,RPL9,RPL34,RPS3A,RPS23,HINT1,RPS14,RPS18,RPL10A,EEF1A1,RPS12,RPS4X,RPL39,RPS20,RPL7,RPL30,RPS6,RPL35,RPL12,RPL7A,RPLP2,RPL27A,RPS13,FAU,RPS3,RPS25,EIF4B,PFDN5,RPL41,NACA,RPL6,RPL21,COMMD6,RPS29,RPL4,RPLP1,RPS17,RPS2,RPS15A,RPL13,RPL26,RPL23A,RPL23,RPL19,RPL27,RPS28,RPL18A,UBA52,RPS16,RPS19,RPL18,RPL13A,RPS11,RPS9
GO:BP	regulation of metabolic process	GO:0019222	8.75131e-28	27.0579	6535	75	68	22403	RPL22,RPL11,RPS8,RPL5,RPS27,RPS7,RPS27A,RPL31,RPL32,RPSA,RPL14,RPL29,RPL24,RPL35A,RPL9,RPL34,RPS3A,RPS23,HINT1,RPS14,RPS18,RPL10A,EEF1A1,RPS12,TOMM7,RPS4X,RPL39,RPS20,RPL7,RPL30,RPS6,RPL35,RPL12,RPL7A,RPLP2,RPL27A,RPS13,FAU,RPS3,RPS25,EIF4B,PFDN5,RPL41,NACA,RPL6,RPL21,COMMD6,RPS29,RPL4,RPLP1,RPS17,RPS2,RPS15A,RPL13,RPL26,RPL23A,RPL23,RPL19,RPL27,RPS28,RPL18A,UBA52,RPS16,RPS19,RPL18,RPL13A,RPS11,R…
GO:BP	ribonucleoprotein complex biogenesis	GO:0022613	8.40202e-27	26.0756	415	75	27	22403	RPL11,RPS8,RPL5,RPS27,RPS7,RPSA,RPL14,RPL24,RPL35A,RPS14,RPL10A,RPL7,RPS6,RPL35,RPL12,RPL7A,RPL6,RPS17,RPS2,RPL26,RPL23A,RPL27,RPS28,RPS16,RPS19,RPL13A,RPS9
GO:BP	localization	GO:0051179	1.60791e-26	25.7937	6524	75	67	22403	RPL22,RPL11,RPS8,RPL5,RPS27,RPS7,RPS27A,RPL31,RPL32,RPSA,RPL14,RPL29,RPL24,RPL35A,RPL9,RPL34,RPS3A,BTF3,RPS23,COX7C,RPS14,RPS18,RPL10A,EEF1A1,RPS12,TOMM7,RPS4X,RPL39,RPS20,RPL7,RPL30,RPS6,RPL35,RPL12,RPL7A,RPLP2,RPL27A,RPS13,FAU,RPS3,RPS25,RPL41,NACA,RPL6,RPL21,RPS29,RPL4,RPLP1,RPS17,RPS2,RPS15A,RPL13,RPL26,RPL23A,RPL23,RPL19,RPL27,RPS28,RPL18A,UBA52,RPS16,RPS19,RPL18,RPL13A,RPS11,RPS9,SMDT1
GO:BP	organonitrogen compound metabolic process	GO:1901564	2.17356e-26	25.6628	6556	75	67	22403	RPL22,RPL11,RPS8,RPL5,RPS27,RPS7,RPS27A,RPL31,EEF1B2,RPL32,RPSA,RPL14,RPL29,RPL24,RPL35A,RPL9,RPL34,RPS3A,RPS23,HINT1,RPS14,RPS18,RPL10A,EEF1A1,RPS12,RPS4X,RPL39,RPS20,RPL7,RPL30,RPS6,RPL35,RPL12,RPL7A,RPLP2,RPL27A,RPS13,FAU,RPS3,RPS25,EIF4B,PCBP2,RPL41,NACA,RPL6,RPL21,RPS29,RPL4,RPLP1,RPS17,RPS2,RPS15A,RPL13,RPL26,RPL23A,RPL23,RPL19,RPL27,RPS28,RPL18A,UBA52,RPS16,RPS19,RPL18,RPL13A,RPS11,RPS9
GO:BP	cellular macromolecule metabolic process	GO:0044260	4.63882e-26	25.3336	8009	75	71	22403	RPL22,RPL11,RPS8,RPL5,RPS27,RPS7,RPS27A,RPL31,EEF1B2,RPL32,RPSA,RPL14,RPL29,RPL24,RPL35A,RPL9,RPL34,RPS3A,BTF3,RPS23,HINT1,RPS14,RPS18,RPL10A,EEF1A1,RPS12,RPS4X,RPL39,RPS20,RPL7,RPL30,RPS6,RPL35,RPL12,RPL7A,RPLP2,RPL27A,RPS13,FAU,RPS3,RPS25,EIF4B,PFDN5,PCBP2,RPL41,NACA,NAP1L1,RPL6,RPL21,COMMD6,RPS29,RPL4,RPLP1,RPS17,RPS2,RPS15A,RPL13,RPL26,RPL23A,RPL23,RPL19,RPL27,RPS28,RPL18A,UBA52,RPS16,RPS19,R…
GO:BP	rRNA processing	GO:0006364	1.37752e-24	23.8609	208	75	21	22403	RPL11,RPS8,RPL5,RPS27,RPS7,RPL14,RPL35A,RPS14,RPL10A,RPL7,RPS6,RPL35,RPL7A,RPS17,RPS2,RPL26,RPL27,RPS28,RPS16,RPS19,RPS9
GO:BP	rRNA metabolic process	GO:0016072	4.13431e-24	23.3836	219	75	21	22403	RPL11,RPS8,RPL5,RPS27,RPS7,RPL14,RPL35A,RPS14,RPL10A,RPL7,RPS6,RPL35,RPL7A,RPS17,RPS2,RPL26,RPL27,RPS28,RPS16,RPS19,RPS9
GO:BP	macromolecule metabolic process	GO:0043170	1.46261e-22	21.8349	9007	75	71	22403	RPL22,RPL11,RPS8,RPL5,RPS27,RPS7,RPS27A,RPL31,EEF1B2,RPL32,RPSA,RPL14,RPL29,RPL24,RPL35A,RPL9,RPL34,RPS3A,BTF3,RPS23,HINT1,RPS14,RPS18,RPL10A,EEF1A1,RPS12,RPS4X,RPL39,RPS20,RPL7,RPL30,RPS6,RPL35,RPL12,RPL7A,RPLP2,RPL27A,RPS13,FAU,RPS3,RPS25,EIF4B,PFDN5,PCBP2,RPL41,NACA,NAP1L1,RPL6,RPL21,COMMD6,RPS29,RPL4,RPLP1,RPS17,RPS2,RPS15A,RPL13,RPL26,RPL23A,RPL23,RPL19,RPL27,RPS28,RPL18A,UBA52,RPS16,RPS19,R…
GO:BP	cellular metabolic process	GO:0044237	2.4525e-21	20.6104	10316	75	73	22403	RPL22,RPL11,RPS8,RPL5,RPS27,RPS7,RPS27A,RPL31,EEF1B2,RPL32,RPSA,RPL14,RPL29,RPL24,RPL35A,RPL9,RPL34,RPS3A,BTF3,RPS23,COX7C,HINT1,RPS14,RPS18,RPL10A,EEF1A1,RPS12,TOMM7,RPS4X,RPL39,RPS20,RPL7,RPL30,RPS6,RPL35,RPL12,RPL7A,RPLP2,RPL27A,RPS13,FAU,RPS3,RPS25,EIF4B,PFDN5,PCBP2,RPL41,NACA,NAP1L1,RPL6,RPL21,COMMD6,RPS29,RPL4,RPLP1,RPS17,RPS2,RPS15A,RPL13,RPL26,RPL23A,RPL23,RPL19,RPL27,RPS28,RPL18A,UBA52,R…
GO:BP	ncRNA processing	GO:0034470	1.63487e-19	18.7865	362	75	21	22403	RPL11,RPS8,RPL5,RPS27,RPS7,RPL14,RPL35A,RPS14,RPL10A,RPL7,RPS6,RPL35,RPL7A,RPS17,RPS2,RPL26,RPL27,RPS28,RPS16,RPS19,RPS9
GO:BP	metabolic process	GO:0008152	2.16789e-19	18.664	10987	75	73	22403	RPL22,RPL11,RPS8,RPL5,RPS27,RPS7,RPS27A,RPL31,EEF1B2,RPL32,RPSA,RPL14,RPL29,RPL24,RPL35A,RPL9,RPL34,RPS3A,BTF3,RPS23,COX7C,HINT1,RPS14,RPS18,RPL10A,EEF1A1,RPS12,TOMM7,RPS4X,RPL39,RPS20,RPL7,RPL30,RPS6,RPL35,RPL12,RPL7A,RPLP2,RPL27A,RPS13,FAU,RPS3,RPS25,EIF4B,PFDN5,PCBP2,RPL41,NACA,NAP1L1,RPL6,RPL21,COMMD6,RPS29,RPL4,RPLP1,RPS17,RPS2,RPS15A,RPL13,RPL26,RPL23A,RPL23,RPL19,RPL27,RPS28,RPL18A,UBA52,R…
GO:BP	nitrogen compound metabolic process	GO:0006807	2.20058e-19	18.6575	9605	75	70	22403	RPL22,RPL11,RPS8,RPL5,RPS27,RPS7,RPS27A,RPL31,EEF1B2,RPL32,RPSA,RPL14,RPL29,RPL24,RPL35A,RPL9,RPL34,RPS3A,BTF3,RPS23,HINT1,RPS14,RPS18,RPL10A,EEF1A1,RPS12,RPS4X,RPL39,RPS20,RPL7,RPL30,RPS6,RPL35,RPL12,RPL7A,RPLP2,RPL27A,RPS13,FAU,RPS3,RPS25,EIF4B,PFDN5,PCBP2,RPL41,NACA,RPL6,RPL21,COMMD6,RPS29,RPL4,RPLP1,RPS17,RPS2,RPS15A,RPL13,RPL26,RPL23A,RPL23,RPL19,RPL27,RPS28,RPL18A,UBA52,RPS16,RPS19,RPL18,RP…
GO:BP	ribosomal large subunit biogenesis	GO:0042273	2.03667e-18	17.6911	73	75	13	22403	RPL11,RPL5,RPL14,RPL24,RPL35A,RPL10A,RPL7,RPL35,RPL12,RPL7A,RPL6,RPL26,RPL23A
GO:BP	organic substance metabolic process	GO:0071704	3.30299e-18	17.4811	10442	75	71	22403	RPL22,RPL11,RPS8,RPL5,RPS27,RPS7,RPS27A,RPL31,EEF1B2,RPL32,RPSA,RPL14,RPL29,RPL24,RPL35A,RPL9,RPL34,RPS3A,BTF3,RPS23,HINT1,RPS14,RPS18,RPL10A,EEF1A1,RPS12,RPS4X,RPL39,RPS20,RPL7,RPL30,RPS6,RPL35,RPL12,RPL7A,RPLP2,RPL27A,RPS13,FAU,RPS3,RPS25,EIF4B,PFDN5,PCBP2,RPL41,NACA,NAP1L1,RPL6,RPL21,COMMD6,RPS29,RPL4,RPLP1,RPS17,RPS2,RPS15A,RPL13,RPL26,RPL23A,RPL23,RPL19,RPL27,RPS28,RPL18A,UBA52,RPS16,RPS19,R…
GO:BP	primary metabolic process	GO:0044238	4.70212e-18	17.3277	10063	75	70	22403	RPL22,RPL11,RPS8,RPL5,RPS27,RPS7,RPS27A,RPL31,EEF1B2,RPL32,RPSA,RPL14,RPL29,RPL24,RPL35A,RPL9,RPL34,RPS3A,BTF3,RPS23,HINT1,RPS14,RPS18,RPL10A,EEF1A1,RPS12,RPS4X,RPL39,RPS20,RPL7,RPL30,RPS6,RPL35,RPL12,RPL7A,RPLP2,RPL27A,RPS13,FAU,RPS3,RPS25,EIF4B,PFDN5,PCBP2,RPL41,NACA,RPL6,RPL21,COMMD6,RPS29,RPL4,RPLP1,RPS17,RPS2,RPS15A,RPL13,RPL26,RPL23A,RPL23,RPL19,RPL27,RPS28,RPL18A,UBA52,RPS16,RPS19,RPL18,RP…
GO:BP	ncRNA metabolic process	GO:0034660	1.61994e-17	16.7905	454	75	21	22403	RPL11,RPS8,RPL5,RPS27,RPS7,RPL14,RPL35A,RPS14,RPL10A,RPL7,RPS6,RPL35,RPL7A,RPS17,RPS2,RPL26,RPL27,RPS28,RPS16,RPS19,RPS9
GO:BP	regulation of biological process	GO:0050789	6.92013e-16	15.1599	11307	75	71	22403	RPL22,RPL11,RPS8,RPL5,RPS27,RPS7,RPS27A,RPL31,RPL32,RPSA,RPL14,RPL29,RPL24,RPL35A,RPL9,RPL34,RPS3A,RPS23,HINT1,RPS14,RPS18,RPL10A,EEF1A1,RPS12,TOMM7,RPS4X,RPL39,RPS20,RPL7,RPL30,RPS6,RPL35,RPL12,RPL7A,RPLP2,RPL27A,RPS13,FAU,RPS3,RPS25,KLRB1,EIF4B,PFDN5,PCBP2,RPL41,NACA,NAP1L1,RPL6,RPL21,COMMD6,RPS29,RPL4,RPLP1,RPS17,RPS2,RPS15A,RPL13,RPL26,RPL23A,RPL23,RPL19,RPL27,RPS28,RPL18A,UBA52,RPS16,RPS19,R…
GO:BP	ribosome assembly	GO:0042255	8.01419e-16	15.0961	59	75	11	22403	RPL11,RPL5,RPS27,RPSA,RPL24,RPS14,RPL12,RPL6,RPL23A,RPS28,RPS19
GO:BP	biological regulation	GO:0065007	1.90127e-15	14.721	11968	75	72	22403	RPL22,RPL11,RPS8,RPL5,RPS27,RPS7,RPS27A,RPL31,RPL32,RPSA,RPL14,RPL29,RPL24,RPL35A,RPL9,RPL34,RPS3A,RPS23,HINT1,RPS14,RPS18,RPL10A,EEF1A1,RPS12,TOMM7,RPS4X,RPL39,RPS20,RPL7,RPL30,RPS6,RPL35,RPL12,RPL7A,RPLP2,RPL27A,RPS13,FAU,RPS3,RPS25,KLRB1,EIF4B,PFDN5,PCBP2,RPL41,NACA,NAP1L1,RPL6,RPL21,COMMD6,RPS29,RPL4,RPLP1,RPS17,RPS2,RPS15A,RPL13,RPL26,RPL23A,RPL23,RPL19,RPL27,RPS28,RPL18A,UBA52,RPS16,RPS19,R…
GO:BP	RNA processing	GO:0006396	9.91858e-14	13.0036	895	75	23	22403	RPL11,RPS8,RPL5,RPS27,RPS7,RPL14,RPL35A,RPS14,RPL10A,RPL7,RPS6,RPL35,RPL7A,RPS13,PCBP2,RPS17,RPS2,RPL26,RPL27,RPS28,RPS16,RPS19,RPS9
GO:BP	ribosomal small subunit biogenesis	GO:0042274	3.15669e-13	12.5008	69	75	10	22403	RPS8,RPS27,RPS7,RPSA,RPS14,RPS6,RPS17,RPS28,RPS16,RPS19
GO:BP	cellular process	GO:0009987	5.16712e-12	11.2868	15349	75	75	22403	RPL22,RPL11,RPS8,RPL5,RPS27,RPS7,RPS27A,RPL31,EEF1B2,RPL32,RPSA,RPL14,RPL29,RPL24,RPL35A,RPL9,RPL34,RPS3A,BTF3,RPS23,COX7C,HINT1,RPS14,RPS18,RPL10A,EEF1A1,RPS12,TOMM7,RPS4X,RPL39,RPS20,RPL7,RPL30,RPS6,RPL35,RPL12,RPL7A,RPLP2,RPL27A,RPS13,FAU,RPS3,RPS25,KLRB1,EIF4B,PFDN5,PCBP2,RPL41,NACA,NAP1L1,RPL6,RPL21,COMMD6,RPS29,RPL4,RPLP1,RPS17,RPS2,RPS15A,RPL13,RPL26,RPL23A,RPL23,RPL19,RPL27,RPS28,RPL18A,U…
GO:BP	ribonucleoprotein complex assembly	GO:0022618	1.15123e-11	10.9388	183	75	12	22403	RPL11,RPL5,RPS27,RPSA,RPL24,RPS14,RPL12,RPL6,RPL23A,RPS28,RPS19,RPL13A
GO:BP	ribonucleoprotein complex subunit organization	GO:0071826	1.7807e-11	10.7494	190	75	12	22403	RPL11,RPL5,RPS27,RPSA,RPL24,RPS14,RPL12,RPL6,RPL23A,RPS28,RPS19,RPL13A
GO:BP	cellular component biogenesis	GO:0044085	2.56894e-09	8.59025	3118	75	33	22403	RPL11,RPS8,RPL5,RPS27,RPS7,RPS27A,RPSA,RPL14,RPL24,RPL35A,RPS23,RPS14,RPL10A,RPL7,RPS6,RPL35,RPL12,RPL7A,RPS3,EIF4B,NAP1L1,RPL6,RPS17,RPS2,RPL26,RPL23A,RPL27,RPS28,UBA52,RPS16,RPS19,RPL13A,RPS9
GO:BP	ribosomal large subunit assembly	GO:0000027	4.45147e-09	8.3515	28	75	6	22403	RPL11,RPL5,RPL24,RPL12,RPL6,RPL23A
GO:BP	biological_process	GO:0008150	7.27469e-09	8.13819	16914	75	75	22403	RPL22,RPL11,RPS8,RPL5,RPS27,RPS7,RPS27A,RPL31,EEF1B2,RPL32,RPSA,RPL14,RPL29,RPL24,RPL35A,RPL9,RPL34,RPS3A,BTF3,RPS23,COX7C,HINT1,RPS14,RPS18,RPL10A,EEF1A1,RPS12,TOMM7,RPS4X,RPL39,RPS20,RPL7,RPL30,RPS6,RPL35,RPL12,RPL7A,RPLP2,RPL27A,RPS13,FAU,RPS3,RPS25,KLRB1,EIF4B,PFDN5,PCBP2,RPL41,NACA,NAP1L1,RPL6,RPL21,COMMD6,RPS29,RPL4,RPLP1,RPS17,RPS2,RPS15A,RPL13,RPL26,RPL23A,RPL23,RPL19,RPL27,RPS28,RPL18A,U…
GO:BP	ribosomal small subunit assembly	GO:0000028	2.35788e-08	7.62748	17	75	5	22403	RPS27,RPSA,RPS14,RPS28,RPS19
GO:BP	negative regulation of ubiquitin protein ligase activity	GO:1904667	2.5413e-07	6.59494	10	75	4	22403	RPL11,RPL5,RPS7,RPL23
GO:BP	cellular protein-containing complex assembly	GO:0034622	3.54676e-07	6.45017	1021	75	17	22403	RPL11,RPL5,RPS27,RPS27A,RPSA,RPL24,RPS14,RPL12,RPS3,EIF4B,NAP1L1,RPL6,RPL23A,RPS28,UBA52,RPS19,RPL13A
GO:BP	negative regulation of ubiquitin-protein transferase activity	GO:0051444	2.77752e-06	5.55634	17	75	4	22403	RPL11,RPL5,RPS7,RPL23
GO:BP	regulation of translation	GO:0006417	3.34371e-06	5.47577	359	75	10	22403	RPL5,RPS14,RPS4X,RPL30,RPS3,EIF4B,RPLP1,RPL26,RPL13A,RPS9
GO:BP	positive regulation of intrinsic apoptotic signaling pathway by p53 class mediator	GO:1902255	3.66718e-06	5.43567	5	75	3	22403	RPL11,RPS7,RPL26
GO:BP	maturation of SSU-rRNA	GO:0030490	6.32673e-06	5.19882	49	75	5	22403	RPS8,RPS14,RPS28,RPS16,RPS19
GO:BP	posttranscriptional regulation of gene expression	GO:0010608	7.9041e-06	5.10215	608	75	12	22403	RPL5,RPS27A,RPS14,RPS4X,RPL30,RPS3,EIF4B,RPLP1,RPL26,UBA52,RPL13A,RPS9
GO:BP	positive regulation of signal transduction by p53 class mediator	GO:1901798	9.73154e-06	5.01182	23	75	4	22403	RPL11,RPS7,RPL26,RPL23
GO:BP	regulation of ubiquitin-protein transferase activity	GO:0051438	1.00868e-05	4.99625	54	75	5	22403	RPL11,RPL5,RPS7,RPS2,RPL23
GO:BP	regulation of cellular amide metabolic process	GO:0034248	1.13396e-05	4.9454	413	75	10	22403	RPL5,RPS14,RPS4X,RPL30,RPS3,EIF4B,RPLP1,RPL26,RPL13A,RPS9
GO:BP	regulation of ubiquitin protein ligase activity	GO:1904666	1.13496e-05	4.94502	24	75	4	22403	RPL11,RPL5,RPS7,RPL23
GO:BP	maturation of LSU-rRNA	GO:0000470	2.48366e-05	4.60491	29	75	4	22403	RPL10A,RPL7,RPL35,RPL7A
GO:BP	organelle assembly	GO:0070925	2.59674e-05	4.58557	813	75	13	22403	RPL11,RPL5,RPS27,RPSA,RPL24,RPS23,RPS14,RPL12,RPS3,RPL6,RPL23A,RPS28,RPS19
GO:BP	negative regulation of protein ubiquitination	GO:0031397	4.99498e-05	4.30147	75	75	5	22403	RPL11,RPL5,RPS7,RPS3,RPL23
GO:BP	maturation of SSU-rRNA from tricistronic rRNA transcript (SSU-rRNA, 5.8S rRNA, LSU-rRNA)	GO:0000462	5.25899e-05	4.2791	35	75	4	22403	RPS8,RPS14,RPS16,RPS19
GO:BP	negative regulation of protein modification by small protein conjugation or removal	GO:1903321	9.09768e-05	4.04107	85	75	5	22403	RPL11,RPL5,RPS7,RPS3,RPL23
GO:BP	negative regulation of ubiquitin-dependent protein catabolic process	GO:2000059	0.000202054	3.69453	49	75	4	22403	RPL11,RPL5,RPS7,RPL23
GO:BP	negative regulation of protein neddylation	GO:2000435	0.000303006	3.51855	3	75	2	22403	RPL11,RPL5
GO:BP	protein-containing complex assembly	GO:0065003	0.000332221	3.47857	1701	75	17	22403	RPL11,RPL5,RPS27,RPS27A,RPSA,RPL24,RPS14,RPL12,RPS3,EIF4B,NAP1L1,RPL6,RPL23A,RPS28,UBA52,RPS19,RPL13A
GO:BP	positive regulation of intrinsic apoptotic signaling pathway	GO:2001244	0.000386076	3.41333	58	75	4	22403	RPL11,RPS7,RPS3,RPL26
GO:BP	regulation of protein ubiquitination	GO:0031396	0.000478968	3.31969	198	75	6	22403	RPL11,RPL5,RPS7,RPS3,RPS2,RPL23
GO:BP	regulation of protein neddylation	GO:2000434	0.000585799	3.23225	4	75	2	22403	RPL11,RPL5
GO:BP	protein-containing complex subunit organization	GO:0043933	0.000600913	3.22119	1973	75	18	22403	RPL11,RPL5,RPS27,RPS27A,RPSA,RPL24,RPS14,RPL12,RPS3,EIF4B,NAP1L1,RPL6,RPL23A,RPL23,RPS28,UBA52,RPS19,RPL13A
GO:BP	positive regulation of translation	GO:0045727	0.00063903	3.19448	129	75	5	22403	RPL5,RPS4X,RPL30,RPL26,RPS9
GO:BP	translational elongation	GO:0006414	0.000759311	3.11958	134	75	5	22403	EEF1B2,EEF1A1,RPL30,RPLP2,RPLP1
GO:BP	regulation of protein modification by small protein conjugation or removal	GO:1903320	0.000952615	3.02108	226	75	6	22403	RPL11,RPL5,RPS7,RPS3,RPS2,RPL23
GO:BP	negative regulation of proteolysis involved in cellular protein catabolic process	GO:1903051	0.000952615	3.02108	74	75	4	22403	RPL11,RPL5,RPS7,RPL23
GO:BP	antimicrobial humoral immune response mediated by antimicrobial peptide	GO:0061844	0.000996254	3.00163	75	75	4	22403	RPL39,RPL30,FAU,RPS19
GO:BP	intrinsic apoptotic signaling pathway by p53 class mediator	GO:0072332	0.00109546	2.9604	77	75	4	22403	RPL11,RPS7,HINT1,RPL26
GO:BP	regulation of intrinsic apoptotic signaling pathway by p53 class mediator	GO:1902253	0.00114415	2.94152	30	75	3	22403	RPL11,RPS7,RPL26
GO:BP	positive regulation of intrinsic apoptotic signaling pathway in response to DNA damage	GO:1902231	0.00136235	2.86571	6	75	2	22403	RPS3,RPL26
GO:BP	positive regulation of cellular amide metabolic process	GO:0034250	0.00138569	2.85833	154	75	5	22403	RPL5,RPS4X,RPL30,RPL26,RPS9
GO:BP	negative regulation of cellular protein catabolic process	GO:1903363	0.0017831	2.74882	88	75	4	22403	RPL11,RPL5,RPS7,RPL23
GO:BP	DNA damage response, detection of DNA damage	GO:0042769	0.0020916	2.67952	37	75	3	22403	RPS27A,RPS3,UBA52
GO:BP	signal transduction by p53 class mediator	GO:0072331	0.00211955	2.67376	265	75	6	22403	RPL11,RPL5,RPS7,HINT1,RPL26,RPL23
GO:BP	regulation of signal transduction by p53 class mediator	GO:1901796	0.00263403	2.57938	178	75	5	22403	RPL11,RPL5,RPS7,RPL26,RPL23
GO:BP	cellular component organization or biogenesis	GO:0071840	0.00495504	2.30495	6386	75	35	22403	RPL11,RPS8,RPL5,RPS27,RPS7,RPS27A,RPSA,RPL14,RPL24,RPL35A,RPS23,RPS14,RPL10A,TOMM7,RPL7,RPS6,RPL35,RPL12,RPL7A,RPS3,EIF4B,NAP1L1,RPL6,RPS17,RPS2,RPL26,RPL23A,RPL23,RPL27,RPS28,UBA52,RPS16,RPS19,RPL13A,RPS9
GO:BP	antimicrobial humoral response	GO:0019730	0.00632377	2.19902	124	75	4	22403	RPL39,RPL30,FAU,RPS19
GO:BP	maturation of LSU-rRNA from tricistronic rRNA transcript (SSU-rRNA, 5.8S rRNA, LSU-rRNA)	GO:0000463	0.00767449	2.11495	14	75	2	22403	RPL7,RPL35
GO:BP	negative regulation of protein catabolic process	GO:0042177	0.00855776	2.06764	135	75	4	22403	RPL11,RPL5,RPS7,RPL23
GO:BP	protein neddylation	GO:0045116	0.00993932	2.00264	16	75	2	22403	RPL11,RPL5
GO:BP	regulation of transferase activity	GO:0051338	0.011716	1.93122	979	75	10	22403	RPL11,RPL5,RPS7,RPS27A,EEF1A1,RPS3,RPLP1,RPS2,RPL23,UBA52
GO:BP	regulation of ubiquitin-dependent protein catabolic process	GO:2000058	0.0126683	1.89728	151	75	4	22403	RPL11,RPL5,RPS7,RPL23
GO:BP	error-free translesion synthesis	GO:0070987	0.0151882	1.81849	20	75	2	22403	RPS27A,UBA52
GO:BP	error-prone translesion synthesis	GO:0042276	0.0151882	1.81849	20	75	2	22403	RPS27A,UBA52
GO:BP	regulation of intrinsic apoptotic signaling pathway	GO:2001242	0.0156907	1.80436	161	75	4	22403	RPL11,RPS7,RPS3,RPL26
GO:BP	regulation of protein stability	GO:0031647	0.0180701	1.74304	279	75	5	22403	RPL11,RPL5,RPS7,TOMM7,RPL23
GO:BP	nucleotide-excision repair, DNA duplex unwinding	GO:0000717	0.0180701	1.74304	22	75	2	22403	RPS27A,UBA52
GO:BP	nucleotide-excision repair, DNA gap filling	GO:0006297	0.0193254	1.71387	23	75	2	22403	RPS27A,UBA52
GO:BP	intrinsic apoptotic signaling pathway	GO:0097193	0.0193254	1.71387	284	75	5	22403	RPL11,RPS7,HINT1,RPS3,RPL26
GO:BP	nucleotide-excision repair, DNA damage recognition	GO:0000715	0.0193254	1.71387	23	75	2	22403	RPS27A,UBA52
GO:BP	positive regulation of apoptotic signaling pathway	GO:2001235	0.0195784	1.70822	173	75	4	22403	RPL11,RPS7,RPS3,RPL26
GO:BP	protein stabilization	GO:0050821	0.0206965	1.6841	176	75	4	22403	RPL11,RPL5,RPS7,RPL23
GO:BP	positive regulation of DNA N-glycosylase activity	GO:1902546	0.0223513	1.6507	1	75	1	22403	RPS3
GO:BP	positive regulation of selenocysteine incorporation	GO:1904571	0.0223513	1.6507	1	75	1	22403	RPL30
GO:BP	negative regulation of cytoplasmic translational initiation	GO:1904689	0.0223513	1.6507	1	75	1	22403	RPL13A
GO:BP	regulation of translation involved in cellular response to UV	GO:1904803	0.0223513	1.6507	1	75	1	22403	RPL26
GO:BP	positive regulation of intrinsic apoptotic signaling pathway in response to DNA damage by p53 class mediator	GO:1902167	0.0223513	1.6507	1	75	1	22403	RPL26
GO:BP	negative regulation of transcription from RNA polymerase II promoter involved in heart development	GO:1901227	0.0223513	1.6507	1	75	1	22403	NACA
GO:BP	negative regulation of formation of translation preinitiation complex	GO:1901194	0.0223513	1.6507	1	75	1	22403	RPL13A
GO:BP	response to TNF agonist	GO:0061481	0.0223513	1.6507	1	75	1	22403	RPS3
GO:BP	innate immune response in mucosa	GO:0002227	0.0223513	1.6507	25	75	2	22403	RPL39,FAU
GO:BP	regulation of formation of translation preinitiation complex	GO:1901193	0.0223513	1.6507	1	75	1	22403	RPL13A
GO:BP	regulation of D-erythro-sphingosine kinase activity	GO:1900022	0.0223513	1.6507	1	75	1	22403	EEF1A1
GO:BP	global genome nucleotide-excision repair	GO:0070911	0.0226452	1.64502	26	75	2	22403	RPS27A,UBA52
GO:BP	TRIF-dependent toll-like receptor signaling pathway	GO:0035666	0.0277813	1.55625	29	75	2	22403	RPS27A,UBA52
GO:BP	nucleotide-excision repair, preincision complex assembly	GO:0006294	0.0277813	1.55625	29	75	2	22403	RPS27A,UBA52
GO:BP	ubiquitin-dependent protein catabolic process	GO:0006511	0.0319746	1.49519	625	75	7	22403	RPL11,RPL5,RPS7,RPS27A,PCBP2,RPL23,UBA52
GO:BP	modification-dependent protein catabolic process	GO:0019941	0.0334673	1.47538	631	75	7	22403	RPL11,RPL5,RPS7,RPS27A,PCBP2,RPL23,UBA52
GO:BP	positive regulation of apoptotic process	GO:0043065	0.0350084	1.45583	637	75	7	22403	RPL11,RPS7,RPS27A,RPS6,RPS3,RPL26,UBA52
GO:BP	MyD88-independent toll-like receptor signaling pathway	GO:0002756	0.0350091	1.45582	33	75	2	22403	RPS27A,UBA52
GO:BP	modification-dependent macromolecule catabolic process	GO:0043632	0.0354958	1.44982	640	75	7	22403	RPL11,RPL5,RPS7,RPS27A,PCBP2,RPL23,UBA52
GO:BP	positive regulation of programmed cell death	GO:0043068	0.0358906	1.44502	642	75	7	22403	RPL11,RPS7,RPS27A,RPS6,RPS3,RPL26,UBA52
GO:BP	nucleotide-binding oligomerization domain containing signaling pathway	GO:0070423	0.0364984	1.43773	34	75	2	22403	RPS27A,UBA52
GO:BP	protein ubiquitination	GO:0016567	0.0373507	1.4277	818	75	8	22403	RPL11,RPL5,RPS7,RPS27A,RPS3,RPS2,RPL23,UBA52
GO:BP	regulation of proteolysis involved in cellular protein catabolic process	GO:1903050	0.0373507	1.4277	216	75	4	22403	RPL11,RPL5,RPS7,RPL23
GO:BP	cellular component assembly	GO:0022607	0.0375418	1.42549	2887	75	18	22403	RPL11,RPL5,RPS27,RPS27A,RPSA,RPL24,RPS23,RPS14,RPL12,RPS3,EIF4B,NAP1L1,RPL6,RPL23A,RPS28,UBA52,RPS19,RPL13A
GO:BP	nucleotide-binding domain, leucine rich repeat containing receptor signaling pathway	GO:0035872	0.0377872	1.42265	35	75	2	22403	RPS27A,UBA52
GO:BP	MyD88-dependent toll-like receptor signaling pathway	GO:0002755	0.0391076	1.40774	36	75	2	22403	RPS27A,UBA52
GO:BP	regulation of DNA N-glycosylase activity	GO:1902544	0.0391076	1.40774	2	75	1	22403	RPS3
GO:BP	regulation of cellular catabolic process	GO:0031329	0.0391076	1.40774	830	75	8	22403	RPL11,RPL5,RPS7,RPS27A,EEF1A1,TOMM7,RPL23,UBA52
GO:BP	eukaryotic translation initiation factor 4F complex assembly	GO:0097010	0.0391076	1.40774	2	75	1	22403	EIF4B
GO:BP	maintenance of translational fidelity	GO:1990145	0.0391076	1.40774	2	75	1	22403	RPS23
GO:BP	positive regulation of cysteine-type endopeptidase activity involved in execution phase of apoptosis	GO:2001272	0.0391076	1.40774	2	75	1	22403	RPS3
GO:BP	regulation of base-excision repair	GO:1905051	0.0391076	1.40774	2	75	1	22403	RPS3
GO:BP	positive regulation of respiratory burst involved in inflammatory response	GO:0060265	0.0391076	1.40774	2	75	1	22403	RPS19
GO:BP	positive regulation of base-excision repair	GO:1905053	0.0391076	1.40774	2	75	1	22403	RPS3
GO:BP	regulation of selenocysteine incorporation	GO:1904569	0.0391076	1.40774	2	75	1	22403	RPL30
GO:BP	mucosal immune response	GO:0002385	0.0395358	1.40301	37	75	2	22403	RPL39,FAU
GO:BP	nucleotide-excision repair, DNA incision, 5'-to lesion	GO:0006296	0.0395358	1.40301	37	75	2	22403	RPS27A,UBA52
GO:BP	regulation of intrinsic apoptotic signaling pathway in response to DNA damage	GO:1902229	0.0414309	1.38268	38	75	2	22403	RPS3,RPL26
GO:BP	virion assembly	GO:0019068	0.0433563	1.36295	39	75	2	22403	RPS27A,UBA52
GO:BP	erythrocyte homeostasis	GO:0034101	0.0436153	1.36036	120	75	3	22403	RPS14,RPS17,RPS19
GO:BP	translesion synthesis	GO:0019985	0.0448603	1.34814	40	75	2	22403	RPS27A,UBA52
GO:BP	organ or tissue specific immune response	GO:0002251	0.0448603	1.34814	40	75	2	22403	RPL39,FAU
GO:BP	nucleotide-excision repair, DNA incision	GO:0033683	0.0468263	1.32951	41	75	2	22403	RPS27A,UBA52
GO:BP	positive regulation of cell death	GO:0010942	0.0474745	1.32354	694	75	7	22403	RPL11,RPS7,RPS27A,RPS6,RPS3,RPL26,UBA52
GO:BP	regulation of protein metabolic process	GO:0051246	0.0474745	1.32354	2752	75	17	22403	RPL11,RPL5,RPS7,RPS27A,RPS14,EEF1A1,RPS4X,RPL30,RPS3,EIF4B,RPLP1,RPS2,RPL26,RPL23,UBA52,RPL13A,RPS9

## Sheet: Cluster4_GO_BP_gProfiler2
source	term_name	term_id	adjusted_p_value	negative_log10_of_adjusted_p_value	term_size	query_size	intersection_size	effective_domain_size	intersections
GO:BP	gene expression	GO:0010467	4.56893e-22	21.3402	5242	120	82	22403	PRDM2,HP1BP3,SRRM1,SYF2,SFPQ,PABPC4,SERBP1,ZRANB2,PRPF38B,RBM8A,TPR,PTPRC,ARID4B,HNRNPU,SRSF7,REL,ZC3H15,NOP58,NCL,PTMA,LRRFIP1,GOLGB1,XRN1,U2SURP,MBNL1,KLF3,RFC1,YTHDC1,CNOT6L,LARP7,GPBP1,PIK3R1,BDP1,CAST,CHD1,IRF1,IK,PRPF4B,ABCF1,BCLAF1,TRA2A,KMT2E,DNAJB6,DDX3X,ATRX,RBMX,YWHAZ,TLE4,SPTY2D1,ETS1,UPF2,DDX21,EIF3A,SCAF11,USP15,BTG1,METAP2,ELF1,HNRNPC,NFKBIA,PNN,RPL36AL,SRSF5,RBM25,PPP2R5C,SLTM,MOR…
GO:BP	macromolecule metabolic process	GO:0043170	2.95063e-20	19.5301	9007	120	101	22403	PRDM2,HP1BP3,SRRM1,SYF2,SFPQ,PABPC4,NASP,JAK1,SERBP1,ZRANB2,SH3GLB1,PRPF38B,RBM8A,TPR,PTPRC,ARID4B,HNRNPU,SRSF7,REL,ZC3H15,STK17B,NOP58,NCL,PTMA,LRRFIP1,GOLGB1,XRN1,U2SURP,MBNL1,KLF3,RFC1,YTHDC1,CXCL8,CNOT6L,LARP7,GPBP1,PIK3R1,BDP1,CAST,CHD1,IRF1,IK,PRPF4B,ABCF1,BCLAF1,TRA2A,STK17A,AKAP9,KMT2E,NUB1,DNAJB6,DDX3X,ATRX,RBMX,RNF19A,YWHAZ,DNAJA1,TLE4,SPTY2D1,ETS1,UPF2,DDX21,EIF3A,SCAF11,USP15,RAP1B,BT…
GO:BP	mRNA processing	GO:0006397	2.95063e-20	19.5301	499	120	30	22403	SRRM1,SYF2,SFPQ,ZRANB2,PRPF38B,RBM8A,HNRNPU,SRSF7,NCL,U2SURP,MBNL1,YTHDC1,CNOT6L,IK,PRPF4B,TRA2A,RBMX,SCAF11,HNRNPC,PNN,SRSF5,RBM25,SLTM,SRRM2,FUS,DDX5,RNMT,RBM39,HNRNPM,SON
GO:BP	mRNA metabolic process	GO:0016071	3.58934e-20	19.445	836	120	36	22403	SRRM1,SYF2,SFPQ,PABPC4,SERBP1,ZRANB2,PRPF38B,RBM8A,HNRNPU,SRSF7,NCL,XRN1,U2SURP,MBNL1,YTHDC1,CNOT6L,IK,PRPF4B,TRA2A,RBMX,YWHAZ,UPF2,SCAF11,HNRNPC,PNN,SRSF5,RBM25,SLTM,SRRM2,FUS,UBB,DDX5,RNMT,RBM39,HNRNPM,SON
GO:BP	RNA splicing	GO:0008380	7.37499e-20	19.1322	431	120	28	22403	SRRM1,SYF2,SFPQ,ZRANB2,PRPF38B,RBM8A,HNRNPU,SRSF7,NCL,U2SURP,MBNL1,YTHDC1,PIK3R1,IK,PRPF4B,TRA2A,RBMX,SCAF11,HNRNPC,PNN,SRSF5,RBM25,SRRM2,FUS,DDX5,RBM39,HNRNPM,SON
GO:BP	RNA metabolic process	GO:0016070	1.0262e-19	18.9888	4519	120	73	22403	PRDM2,HP1BP3,SRRM1,SYF2,SFPQ,PABPC4,SERBP1,ZRANB2,PRPF38B,RBM8A,TPR,ARID4B,HNRNPU,SRSF7,REL,NOP58,NCL,PTMA,LRRFIP1,GOLGB1,XRN1,U2SURP,MBNL1,KLF3,RFC1,YTHDC1,CNOT6L,LARP7,GPBP1,PIK3R1,BDP1,CHD1,IRF1,IK,PRPF4B,BCLAF1,TRA2A,KMT2E,DNAJB6,DDX3X,ATRX,RBMX,YWHAZ,TLE4,SPTY2D1,ETS1,UPF2,DDX21,SCAF11,USP15,BTG1,ELF1,HNRNPC,NFKBIA,PNN,SRSF5,RBM25,DDX24,SLTM,MORF4L1,SRRM2,FUS,TCF25,UBB,DDX5,SMCHD1,RNMT,RBM39…
GO:BP	nucleic acid metabolic process	GO:0090304	9.3749e-19	18.028	4973	120	75	22403	PRDM2,HP1BP3,SRRM1,SYF2,SFPQ,PABPC4,SERBP1,ZRANB2,PRPF38B,RBM8A,TPR,PTPRC,ARID4B,HNRNPU,SRSF7,REL,NOP58,NCL,PTMA,LRRFIP1,GOLGB1,XRN1,U2SURP,MBNL1,KLF3,RFC1,YTHDC1,CNOT6L,LARP7,GPBP1,PIK3R1,BDP1,CHD1,IRF1,IK,PRPF4B,BCLAF1,TRA2A,KMT2E,DNAJB6,DDX3X,ATRX,RBMX,YWHAZ,TLE4,SPTY2D1,ETS1,UPF2,DDX21,SCAF11,USP15,BTG1,ELF1,HNRNPC,NFKBIA,PNN,SRSF5,RBM25,DDX24,HSP90AA1,SLTM,MORF4L1,SRRM2,FUS,TCF25,UBB,DDX5,SM…
GO:BP	RNA processing	GO:0006396	1.86369e-18	17.7296	895	120	35	22403	SRRM1,SYF2,SFPQ,PABPC4,ZRANB2,PRPF38B,RBM8A,HNRNPU,SRSF7,NOP58,NCL,U2SURP,MBNL1,YTHDC1,CNOT6L,LARP7,PIK3R1,IK,PRPF4B,TRA2A,RBMX,DDX21,SCAF11,HNRNPC,PNN,SRSF5,RBM25,SLTM,SRRM2,FUS,DDX5,RNMT,RBM39,HNRNPM,SON
GO:BP	cellular nitrogen compound metabolic process	GO:0034641	3.91694e-18	17.4071	6158	120	82	22403	PRDM2,HP1BP3,SRRM1,SYF2,SFPQ,PABPC4,SERBP1,ZRANB2,PRPF38B,RBM8A,TPR,PTPRC,ARID4B,HNRNPU,SRSF7,REL,ZC3H15,NOP58,NCL,PTMA,LRRFIP1,GOLGB1,XRN1,U2SURP,MBNL1,KLF3,RFC1,YTHDC1,CNOT6L,LARP7,GPBP1,PIK3R1,BDP1,CHD1,IRF1,IK,PRPF4B,ABCF1,BCLAF1,TRA2A,KMT2E,DNAJB6,DDX3X,ATRX,RBMX,YWHAZ,TLE4,HBB,SPTY2D1,ETS1,UPF2,DDX21,EIF3A,SCAF11,USP15,BTG1,ELF1,HNRNPC,NFKBIA,PNN,RPL36AL,SRSF5,RBM25,DDX24,HSP90AA1,SLTM,MORF…
GO:BP	RNA splicing, via transesterification reactions with bulged adenosine as nucleophile	GO:0000377	9.63482e-18	17.0162	344	120	24	22403	SRRM1,SYF2,SFPQ,RBM8A,HNRNPU,SRSF7,NCL,U2SURP,MBNL1,YTHDC1,IK,PRPF4B,TRA2A,RBMX,SCAF11,HNRNPC,PNN,SRSF5,RBM25,SRRM2,FUS,DDX5,HNRNPM,SON
GO:BP	mRNA splicing, via spliceosome	GO:0000398	9.63482e-18	17.0162	344	120	24	22403	SRRM1,SYF2,SFPQ,RBM8A,HNRNPU,SRSF7,NCL,U2SURP,MBNL1,YTHDC1,IK,PRPF4B,TRA2A,RBMX,SCAF11,HNRNPC,PNN,SRSF5,RBM25,SRRM2,FUS,DDX5,HNRNPM,SON
GO:BP	RNA splicing, via transesterification reactions	GO:0000375	1.08212e-17	16.9657	347	120	24	22403	SRRM1,SYF2,SFPQ,RBM8A,HNRNPU,SRSF7,NCL,U2SURP,MBNL1,YTHDC1,IK,PRPF4B,TRA2A,RBMX,SCAF11,HNRNPC,PNN,SRSF5,RBM25,SRRM2,FUS,DDX5,HNRNPM,SON
GO:BP	regulation of mRNA metabolic process	GO:1903311	5.10716e-17	16.2918	329	120	23	22403	PABPC4,SERBP1,RBM8A,HNRNPU,SRSF7,NCL,XRN1,MBNL1,YTHDC1,CNOT6L,IK,TRA2A,RBMX,YWHAZ,HNRNPC,SRSF5,RBM25,SLTM,FUS,UBB,DDX5,HNRNPM,SON
GO:BP	nitrogen compound metabolic process	GO:0006807	8.1806e-17	16.0872	9605	120	99	22403	PRDM2,HP1BP3,SRRM1,SYF2,SFPQ,PABPC4,JAK1,SERBP1,ZRANB2,PRPF38B,RBM8A,TPR,PTPRC,ARID4B,HNRNPU,SRSF7,REL,ZC3H15,STK17B,NOP58,NCL,PTMA,LRRFIP1,GOLGB1,XRN1,U2SURP,MBNL1,KLF3,RFC1,YTHDC1,CNOT6L,LARP7,GPBP1,PIK3R1,BDP1,CAST,CHD1,IRF1,IK,PRPF4B,ABCF1,BCLAF1,TRA2A,STK17A,AKAP9,KMT2E,NUB1,DNAJB6,DDX3X,ATRX,RBMX,RNF19A,YWHAZ,DNAJA1,TLE4,HBB,SPTY2D1,ETS1,UPF2,DDX21,EIF3A,SCAF11,USP15,RAP1B,BTG1,METAP2,ELF1,…
GO:BP	cellular metabolic process	GO:0044237	1.30154e-16	15.8855	10316	120	102	22403	PRDM2,HP1BP3,SRRM1,SYF2,SFPQ,PABPC4,NASP,JAK1,SERBP1,ZRANB2,SH3GLB1,PRPF38B,RBM8A,TPR,PTPRC,ARID4B,HNRNPU,SRSF7,REL,ZC3H15,STK17B,NOP58,NCL,PTMA,LRRFIP1,GOLGB1,XRN1,U2SURP,MBNL1,KLF3,RFC1,YTHDC1,CXCL8,CNOT6L,LARP7,GPBP1,PIK3R1,BDP1,CAST,CHD1,IRF1,IK,PRPF4B,ABCF1,BCLAF1,TRA2A,STK17A,AKAP9,KMT2E,NUB1,DNAJB6,DDX3X,ATRX,RBMX,RNF19A,YWHAZ,DNAJA1,TLE4,HBB,SPTY2D1,ETS1,UPF2,DDX21,EIF3A,SCAF11,USP15,RAP1…
GO:BP	nucleobase-containing compound metabolic process	GO:0006139	1.54245e-16	15.8118	5471	120	75	22403	PRDM2,HP1BP3,SRRM1,SYF2,SFPQ,PABPC4,SERBP1,ZRANB2,PRPF38B,RBM8A,TPR,PTPRC,ARID4B,HNRNPU,SRSF7,REL,NOP58,NCL,PTMA,LRRFIP1,GOLGB1,XRN1,U2SURP,MBNL1,KLF3,RFC1,YTHDC1,CNOT6L,LARP7,GPBP1,PIK3R1,BDP1,CHD1,IRF1,IK,PRPF4B,BCLAF1,TRA2A,KMT2E,DNAJB6,DDX3X,ATRX,RBMX,YWHAZ,TLE4,SPTY2D1,ETS1,UPF2,DDX21,SCAF11,USP15,BTG1,ELF1,HNRNPC,NFKBIA,PNN,SRSF5,RBM25,DDX24,HSP90AA1,SLTM,MORF4L1,SRRM2,FUS,TCF25,UBB,DDX5,SM…
GO:BP	organic substance metabolic process	GO:0071704	3.31308e-16	15.4798	10442	120	102	22403	PRDM2,HP1BP3,SRRM1,SYF2,SFPQ,PABPC4,NASP,JAK1,SERBP1,ZRANB2,SH3GLB1,PRPF38B,RBM8A,TPR,PTPRC,G0S2,ARID4B,HNRNPU,SRSF7,REL,ZC3H15,STK17B,NOP58,NCL,PTMA,LRRFIP1,GOLGB1,XRN1,U2SURP,MBNL1,KLF3,RFC1,YTHDC1,CXCL8,CNOT6L,LARP7,GPBP1,PIK3R1,BDP1,CAST,CHD1,IRF1,IK,PRPF4B,ABCF1,BCLAF1,TRA2A,STK17A,AKAP9,KMT2E,NUB1,DNAJB6,DDX3X,ATRX,RBMX,RNF19A,YWHAZ,DNAJA1,TLE4,SPTY2D1,ETS1,UPF2,DDX21,EIF3A,SCAF11,USP15,RAP…
GO:BP	primary metabolic process	GO:0044238	5.19769e-16	15.2842	10063	120	100	22403	PRDM2,HP1BP3,SRRM1,SYF2,SFPQ,PABPC4,JAK1,SERBP1,ZRANB2,SH3GLB1,PRPF38B,RBM8A,TPR,PTPRC,G0S2,ARID4B,HNRNPU,SRSF7,REL,ZC3H15,STK17B,NOP58,NCL,PTMA,LRRFIP1,GOLGB1,XRN1,U2SURP,MBNL1,KLF3,RFC1,YTHDC1,CNOT6L,LARP7,GPBP1,PIK3R1,BDP1,CAST,CHD1,IRF1,IK,PRPF4B,ABCF1,BCLAF1,TRA2A,STK17A,AKAP9,KMT2E,NUB1,DNAJB6,DDX3X,ATRX,RBMX,RNF19A,YWHAZ,DNAJA1,TLE4,SPTY2D1,ETS1,UPF2,DDX21,EIF3A,SCAF11,USP15,RAP1B,BTG1,MET…
GO:BP	heterocycle metabolic process	GO:0046483	8.1225e-16	15.0903	5638	120	75	22403	PRDM2,HP1BP3,SRRM1,SYF2,SFPQ,PABPC4,SERBP1,ZRANB2,PRPF38B,RBM8A,TPR,PTPRC,ARID4B,HNRNPU,SRSF7,REL,NOP58,NCL,PTMA,LRRFIP1,GOLGB1,XRN1,U2SURP,MBNL1,KLF3,RFC1,YTHDC1,CNOT6L,LARP7,GPBP1,PIK3R1,BDP1,CHD1,IRF1,IK,PRPF4B,BCLAF1,TRA2A,KMT2E,DNAJB6,DDX3X,ATRX,RBMX,YWHAZ,TLE4,SPTY2D1,ETS1,UPF2,DDX21,SCAF11,USP15,BTG1,ELF1,HNRNPC,NFKBIA,PNN,SRSF5,RBM25,DDX24,HSP90AA1,SLTM,MORF4L1,SRRM2,FUS,TCF25,UBB,DDX5,SM…
GO:BP	cellular aromatic compound metabolic process	GO:0006725	1.2491e-15	14.9034	5683	120	75	22403	PRDM2,HP1BP3,SRRM1,SYF2,SFPQ,PABPC4,SERBP1,ZRANB2,PRPF38B,RBM8A,TPR,PTPRC,ARID4B,HNRNPU,SRSF7,REL,NOP58,NCL,PTMA,LRRFIP1,GOLGB1,XRN1,U2SURP,MBNL1,KLF3,RFC1,YTHDC1,CNOT6L,LARP7,GPBP1,PIK3R1,BDP1,CHD1,IRF1,IK,PRPF4B,BCLAF1,TRA2A,KMT2E,DNAJB6,DDX3X,ATRX,RBMX,YWHAZ,TLE4,SPTY2D1,ETS1,UPF2,DDX21,SCAF11,USP15,BTG1,ELF1,HNRNPC,NFKBIA,PNN,SRSF5,RBM25,DDX24,HSP90AA1,SLTM,MORF4L1,SRRM2,FUS,TCF25,UBB,DDX5,SM…
GO:BP	metabolic process	GO:0008152	3.57108e-15	14.4472	10987	120	103	22403	PRDM2,HP1BP3,SRRM1,SYF2,SFPQ,PABPC4,NASP,JAK1,SERBP1,ZRANB2,SH3GLB1,PRPF38B,RBM8A,TPR,PTPRC,G0S2,ARID4B,HNRNPU,SRSF7,REL,ZC3H15,STK17B,NOP58,NCL,PTMA,LRRFIP1,GOLGB1,XRN1,U2SURP,MBNL1,KLF3,RFC1,YTHDC1,CXCL8,CNOT6L,LARP7,GPBP1,PIK3R1,BDP1,CAST,CHD1,IRF1,IK,PRPF4B,ABCF1,BCLAF1,TRA2A,STK17A,AKAP9,KMT2E,NUB1,DNAJB6,DDX3X,ATRX,RBMX,RNF19A,YWHAZ,DNAJA1,TLE4,HBB,SPTY2D1,ETS1,UPF2,DDX21,EIF3A,SCAF11,USP15…
GO:BP	organic cyclic compound metabolic process	GO:1901360	1.09138e-14	13.962	5901	120	75	22403	PRDM2,HP1BP3,SRRM1,SYF2,SFPQ,PABPC4,SERBP1,ZRANB2,PRPF38B,RBM8A,TPR,PTPRC,ARID4B,HNRNPU,SRSF7,REL,NOP58,NCL,PTMA,LRRFIP1,GOLGB1,XRN1,U2SURP,MBNL1,KLF3,RFC1,YTHDC1,CNOT6L,LARP7,GPBP1,PIK3R1,BDP1,CHD1,IRF1,IK,PRPF4B,BCLAF1,TRA2A,KMT2E,DNAJB6,DDX3X,ATRX,RBMX,YWHAZ,TLE4,SPTY2D1,ETS1,UPF2,DDX21,SCAF11,USP15,BTG1,ELF1,HNRNPC,NFKBIA,PNN,SRSF5,RBM25,DDX24,HSP90AA1,SLTM,MORF4L1,SRRM2,FUS,TCF25,UBB,DDX5,SM…
GO:BP	regulation of RNA splicing	GO:0043484	1.3255e-13	12.8776	140	120	15	22403	RBM8A,HNRNPU,SRSF7,NCL,MBNL1,YTHDC1,PIK3R1,IK,TRA2A,RBMX,SRSF5,RBM25,FUS,DDX5,SON
GO:BP	regulation of nitrogen compound metabolic process	GO:0051171	1.36404e-13	12.8652	5705	120	72	22403	PRDM2,HP1BP3,SFPQ,PABPC4,SERBP1,ZRANB2,RBM8A,TPR,PTPRC,ARID4B,HNRNPU,SRSF7,REL,NCL,LRRFIP1,GOLGB1,XRN1,MBNL1,KLF3,RFC1,YTHDC1,CNOT6L,GPBP1,PIK3R1,CAST,CHD1,IRF1,IK,BCLAF1,TRA2A,AKAP9,KMT2E,NUB1,DNAJB6,DDX3X,ATRX,RBMX,RNF19A,YWHAZ,DNAJA1,TLE4,HBB,SPTY2D1,ETS1,EIF3A,USP15,RAP1B,BTG1,ELF1,HNRNPC,NFKBIA,SRSF5,RBM25,PPP2R5C,HSP90AA1,SLTM,MORF4L1,AKAP13,IQGAP1,FUS,TCF25,UBB,EIF1,DDX5,SMCHD1,STK4,HNRNPM…
GO:BP	regulation of primary metabolic process	GO:0080090	1.58838e-13	12.799	5877	120	73	22403	PRDM2,HP1BP3,SFPQ,PABPC4,SERBP1,ZRANB2,SH3GLB1,RBM8A,TPR,PTPRC,G0S2,ARID4B,HNRNPU,SRSF7,REL,NCL,LRRFIP1,GOLGB1,XRN1,MBNL1,KLF3,RFC1,YTHDC1,CNOT6L,GPBP1,PIK3R1,CAST,CHD1,IRF1,IK,BCLAF1,TRA2A,AKAP9,KMT2E,NUB1,DNAJB6,DDX3X,ATRX,RBMX,RNF19A,YWHAZ,DNAJA1,TLE4,SPTY2D1,ETS1,EIF3A,USP15,RAP1B,BTG1,ELF1,HNRNPC,NFKBIA,SRSF5,RBM25,PPP2R5C,HSP90AA1,SLTM,MORF4L1,AKAP13,IQGAP1,FUS,TCF25,UBB,EIF1,DDX5,SMCHD1,ST…
GO:BP	regulation of metabolic process	GO:0019222	2.00493e-13	12.6979	6535	120	77	22403	PRDM2,HP1BP3,SFPQ,PABPC4,SERBP1,ZRANB2,SH3GLB1,RBM8A,TPR,PTPRC,G0S2,ARID4B,HNRNPU,SRSF7,REL,NCL,LRRFIP1,GOLGB1,XRN1,MBNL1,KLF3,RFC1,YTHDC1,CNOT6L,GPBP1,PIK3R1,CAST,CHD1,IRF1,IK,BCLAF1,TRA2A,STK17A,AKAP9,KMT2E,NUB1,DNAJB6,DDX3X,ATRX,RBMX,RNF19A,YWHAZ,DNAJA1,TLE4,HBB,SPTY2D1,ETS1,UPF2,DDX21,EIF3A,USP15,RAP1B,BTG1,ELF1,HNRNPC,NFKBIA,SRSF5,RBM25,PPP2R5C,HSP90AA1,SLTM,MORF4L1,AKAP13,IQGAP1,FUS,TCF25,U…
GO:BP	regulation of cellular metabolic process	GO:0031323	2.23243e-13	12.6512	6075	120	74	22403	PRDM2,HP1BP3,SFPQ,PABPC4,SERBP1,ZRANB2,SH3GLB1,RBM8A,TPR,PTPRC,ARID4B,HNRNPU,SRSF7,REL,NCL,LRRFIP1,GOLGB1,XRN1,MBNL1,KLF3,RFC1,YTHDC1,CNOT6L,GPBP1,PIK3R1,CAST,CHD1,IRF1,IK,BCLAF1,TRA2A,STK17A,AKAP9,KMT2E,NUB1,DNAJB6,DDX3X,ATRX,RBMX,RNF19A,YWHAZ,DNAJA1,TLE4,HBB,SPTY2D1,ETS1,EIF3A,USP15,RAP1B,BTG1,ELF1,HNRNPC,NFKBIA,SRSF5,RBM25,PPP2R5C,HSP90AA1,SLTM,MORF4L1,AKAP13,IQGAP1,FUS,TCF25,UBB,EIF1,DDX5,SMC…
GO:BP	regulation of gene expression	GO:0010468	2.78628e-13	12.555	4359	120	62	22403	PRDM2,HP1BP3,SFPQ,PABPC4,SERBP1,ZRANB2,RBM8A,TPR,PTPRC,ARID4B,HNRNPU,SRSF7,REL,NCL,LRRFIP1,GOLGB1,XRN1,MBNL1,KLF3,RFC1,YTHDC1,CNOT6L,GPBP1,PIK3R1,CAST,CHD1,IRF1,IK,BCLAF1,TRA2A,KMT2E,DNAJB6,DDX3X,ATRX,RBMX,YWHAZ,TLE4,SPTY2D1,ETS1,UPF2,DDX21,USP15,BTG1,ELF1,HNRNPC,NFKBIA,SRSF5,RBM25,SLTM,MORF4L1,FUS,TCF25,UBB,EIF1,DDX5,SMCHD1,HNRNPM,JUND,PPP1R15A,USP16,SON,PRMT2
GO:BP	regulation of macromolecule metabolic process	GO:0060255	4.66125e-13	12.3315	6005	120	73	22403	PRDM2,HP1BP3,SFPQ,PABPC4,SERBP1,ZRANB2,RBM8A,TPR,PTPRC,ARID4B,HNRNPU,SRSF7,REL,NCL,LRRFIP1,GOLGB1,XRN1,MBNL1,KLF3,RFC1,YTHDC1,CNOT6L,GPBP1,PIK3R1,CAST,CHD1,IRF1,IK,BCLAF1,TRA2A,AKAP9,KMT2E,NUB1,DNAJB6,DDX3X,ATRX,RBMX,RNF19A,YWHAZ,DNAJA1,TLE4,SPTY2D1,ETS1,UPF2,DDX21,EIF3A,USP15,RAP1B,BTG1,ELF1,HNRNPC,NFKBIA,SRSF5,RBM25,PPP2R5C,HSP90AA1,SLTM,MORF4L1,AKAP13,IQGAP1,FUS,TCF25,UBB,EIF1,DDX5,SMCHD1,STK4…
GO:BP	regulation of nucleobase-containing compound metabolic process	GO:0019219	9.83599e-13	12.0072	3947	120	58	22403	PRDM2,HP1BP3,SFPQ,PABPC4,SERBP1,ZRANB2,RBM8A,TPR,PTPRC,ARID4B,HNRNPU,SRSF7,REL,NCL,LRRFIP1,GOLGB1,XRN1,MBNL1,KLF3,RFC1,YTHDC1,CNOT6L,GPBP1,PIK3R1,CHD1,IRF1,IK,BCLAF1,TRA2A,KMT2E,DNAJB6,DDX3X,ATRX,RBMX,YWHAZ,TLE4,SPTY2D1,ETS1,USP15,BTG1,ELF1,HNRNPC,NFKBIA,SRSF5,RBM25,HSP90AA1,SLTM,MORF4L1,FUS,TCF25,UBB,DDX5,SMCHD1,HNRNPM,JUND,USP16,SON,PRMT2
GO:BP	regulation of RNA metabolic process	GO:0051252	1.18512e-12	11.9262	3709	120	56	22403	PRDM2,HP1BP3,SFPQ,PABPC4,SERBP1,ZRANB2,RBM8A,TPR,ARID4B,HNRNPU,SRSF7,REL,NCL,LRRFIP1,GOLGB1,XRN1,MBNL1,KLF3,RFC1,YTHDC1,CNOT6L,GPBP1,PIK3R1,CHD1,IRF1,IK,BCLAF1,TRA2A,KMT2E,DNAJB6,DDX3X,ATRX,RBMX,YWHAZ,TLE4,SPTY2D1,ETS1,USP15,BTG1,ELF1,HNRNPC,NFKBIA,SRSF5,RBM25,SLTM,MORF4L1,FUS,TCF25,UBB,DDX5,SMCHD1,HNRNPM,JUND,USP16,SON,PRMT2
GO:BP	regulation of mRNA splicing, via spliceosome	GO:0048024	1.23936e-12	11.9068	105	120	13	22403	RBM8A,HNRNPU,SRSF7,NCL,MBNL1,YTHDC1,IK,TRA2A,RBMX,SRSF5,RBM25,DDX5,SON
GO:BP	alternative mRNA splicing, via spliceosome	GO:0000380	1.39693e-12	11.8548	81	120	12	22403	SFPQ,RBM8A,HNRNPU,SRSF7,MBNL1,YTHDC1,IK,RBMX,SRSF5,RBM25,DDX5,HNRNPM
GO:BP	regulation of mRNA processing	GO:0050684	3.01611e-12	11.5206	143	120	14	22403	RBM8A,HNRNPU,SRSF7,NCL,MBNL1,YTHDC1,IK,TRA2A,RBMX,SRSF5,RBM25,SLTM,DDX5,SON
GO:BP	cellular macromolecule metabolic process	GO:0044260	2.8962e-11	10.5382	8009	120	82	22403	PRDM2,HP1BP3,SFPQ,PABPC4,NASP,JAK1,SERBP1,ZRANB2,SH3GLB1,RBM8A,TPR,PTPRC,ARID4B,HNRNPU,REL,ZC3H15,STK17B,NCL,PTMA,LRRFIP1,GOLGB1,XRN1,KLF3,RFC1,CXCL8,CNOT6L,GPBP1,PIK3R1,BDP1,CAST,CHD1,IRF1,PRPF4B,ABCF1,BCLAF1,STK17A,AKAP9,KMT2E,NUB1,DNAJB6,DDX3X,ATRX,RBMX,RNF19A,YWHAZ,DNAJA1,TLE4,SPTY2D1,ETS1,UPF2,DDX21,EIF3A,USP15,RAP1B,BTG1,METAP2,ELF1,HNRNPC,NFKBIA,RPL36AL,KTN1,PPP2R5C,HSP90AA1,SLTM,MORF4L1,A…
GO:BP	regulation of alternative mRNA splicing, via spliceosome	GO:0000381	3.12477e-10	9.50518	70	120	10	22403	RBM8A,HNRNPU,SRSF7,MBNL1,YTHDC1,IK,RBMX,SRSF5,RBM25,DDX5
GO:BP	cellular nitrogen compound biosynthetic process	GO:0044271	8.79129e-09	8.05595	4742	120	57	22403	PRDM2,HP1BP3,SFPQ,PABPC4,ZRANB2,RBM8A,TPR,ARID4B,HNRNPU,REL,ZC3H15,NCL,PTMA,LRRFIP1,GOLGB1,XRN1,KLF3,RFC1,CNOT6L,GPBP1,PIK3R1,BDP1,CHD1,IRF1,ABCF1,BCLAF1,KMT2E,DNAJB6,DDX3X,ATRX,RBMX,TLE4,HBB,SPTY2D1,ETS1,DDX21,EIF3A,USP15,BTG1,ELF1,HNRNPC,NFKBIA,RPL36AL,HSP90AA1,SLTM,MORF4L1,FUS,TCF25,UBB,EIF1,DDX5,SMCHD1,RNMT,JUND,PPP1R15A,USP16,PRMT2
GO:BP	cellular macromolecule biosynthetic process	GO:0034645	9.90771e-09	8.00403	4759	120	57	22403	PRDM2,HP1BP3,SFPQ,PABPC4,NASP,ZRANB2,RBM8A,TPR,ARID4B,HNRNPU,REL,ZC3H15,NCL,PTMA,LRRFIP1,GOLGB1,XRN1,KLF3,RFC1,CNOT6L,GPBP1,PIK3R1,BDP1,CHD1,IRF1,ABCF1,BCLAF1,KMT2E,DNAJB6,DDX3X,ATRX,RBMX,TLE4,SPTY2D1,ETS1,DDX21,EIF3A,USP15,BTG1,ELF1,HNRNPC,NFKBIA,RPL36AL,HSP90AA1,SLTM,MORF4L1,FUS,TCF25,UBB,EIF1,DDX5,SMCHD1,RNMT,JUND,PPP1R15A,USP16,PRMT2
GO:BP	macromolecule biosynthetic process	GO:0009059	1.02015e-08	7.99134	4910	120	58	22403	PRDM2,HP1BP3,SFPQ,PABPC4,NASP,ZRANB2,RBM8A,TPR,PTPRC,ARID4B,HNRNPU,REL,ZC3H15,NCL,PTMA,LRRFIP1,GOLGB1,XRN1,KLF3,RFC1,CNOT6L,GPBP1,PIK3R1,BDP1,CHD1,IRF1,ABCF1,BCLAF1,KMT2E,DNAJB6,DDX3X,ATRX,RBMX,TLE4,SPTY2D1,ETS1,DDX21,EIF3A,USP15,BTG1,ELF1,HNRNPC,NFKBIA,RPL36AL,HSP90AA1,SLTM,MORF4L1,FUS,TCF25,UBB,EIF1,DDX5,SMCHD1,RNMT,JUND,PPP1R15A,USP16,PRMT2
GO:BP	negative regulation of gene expression	GO:0010629	1.31929e-08	7.87966	1901	120	34	22403	SFPQ,PABPC4,SERBP1,RBM8A,TPR,HNRNPU,SRSF7,REL,NCL,LRRFIP1,XRN1,KLF3,RFC1,CNOT6L,CAST,IRF1,BCLAF1,DNAJB6,DDX3X,ATRX,RBMX,YWHAZ,TLE4,UPF2,HNRNPC,MORF4L1,FUS,TCF25,UBB,DDX5,SMCHD1,HNRNPM,JUND,PRMT2
GO:BP	cellular process	GO:0009987	1.41814e-08	7.84828	15349	120	111	22403	PRDM2,HP1BP3,SRRM1,SYF2,SFPQ,PABPC4,NASP,JAK1,SERBP1,ZRANB2,SH3GLB1,PRPF38B,CD2,RBM8A,TPM3,PRRC2C,TPR,RGS1,PTPRC,G0S2,ARID4B,HNRNPU,SRSF7,REL,ZC3H15,STK17B,NOP58,NCL,PTMA,LRRFIP1,GOLGB1,XRN1,U2SURP,MBNL1,KLF3,RFC1,YTHDC1,CXCL8,CNOT6L,LARP7,GPBP1,PIK3R1,BDP1,CAST,CHD1,IRF1,IK,PRPF4B,ABCF1,BCLAF1,UTRN,TRA2A,STK17A,AKAP9,KMT2E,NUB1,DNAJB6,DDX3X,ATRX,RBMX,PCM1,RNF19A,YWHAZ,DNAJA1,TLE4,HBB,SPTY2D1,ETS…
GO:BP	posttranscriptional regulation of gene expression	GO:0010608	3.97275e-08	7.40091	608	120	19	22403	PABPC4,SERBP1,RBM8A,TPR,HNRNPU,NCL,XRN1,YTHDC1,CNOT6L,DDX3X,YWHAZ,HNRNPC,FUS,UBB,EIF1,DDX5,HNRNPM,PPP1R15A,USP16
GO:BP	regulation of cell cycle	GO:0051726	2.67425e-07	6.5728	1201	120	25	22403	SYF2,SFPQ,SH3GLB1,TPR,PTPRC,HNRNPU,CXCL8,CNOT6L,IRF1,IK,AKAP9,KMT2E,DDX3X,ATRX,PCM1,BTG1,SRSF5,HSP90AA1,IQGAP1,STK4,JUND,PPP1R15A,USP16,SON,PRMT2
GO:BP	regulation of cellular process	GO:0050794	4.0399e-07	6.39363	10618	120	88	22403	PRDM2,HP1BP3,SYF2,SFPQ,PABPC4,JAK1,SERBP1,ZRANB2,SH3GLB1,CD2,RBM8A,TPR,RGS1,PTPRC,G0S2,ARID4B,HNRNPU,SRSF7,REL,ZC3H15,STK17B,NCL,PTMA,LRRFIP1,GOLGB1,XRN1,MBNL1,KLF3,RFC1,YTHDC1,CXCL8,CNOT6L,GPBP1,PIK3R1,CAST,CHD1,IRF1,IK,BCLAF1,TRA2A,STK17A,AKAP9,KMT2E,NUB1,DNAJB6,DDX3X,ATRX,RBMX,PCM1,RNF19A,YWHAZ,DNAJA1,TLE4,HBB,SPTY2D1,ETS1,DDX21,EIF3A,USP15,RAP1B,BTG1,METAP2,ELF1,HNRNPC,NFKBIA,SYNE2,SRSF5,RBM2…
GO:BP	regulation of macromolecule biosynthetic process	GO:0010556	4.44687e-07	6.35195	3963	120	48	22403	PRDM2,HP1BP3,SFPQ,ZRANB2,RBM8A,TPR,PTPRC,ARID4B,HNRNPU,REL,NCL,LRRFIP1,GOLGB1,XRN1,KLF3,RFC1,CNOT6L,GPBP1,PIK3R1,CHD1,IRF1,BCLAF1,KMT2E,DNAJB6,DDX3X,ATRX,RBMX,TLE4,SPTY2D1,ETS1,USP15,BTG1,ELF1,HNRNPC,NFKBIA,HSP90AA1,SLTM,MORF4L1,FUS,TCF25,UBB,EIF1,DDX5,SMCHD1,JUND,PPP1R15A,USP16,PRMT2
GO:BP	regulation of cellular biosynthetic process	GO:0031326	4.44687e-07	6.35195	4102	120	49	22403	PRDM2,HP1BP3,SFPQ,ZRANB2,RBM8A,TPR,PTPRC,ARID4B,HNRNPU,REL,NCL,LRRFIP1,GOLGB1,XRN1,KLF3,RFC1,CNOT6L,GPBP1,PIK3R1,CHD1,IRF1,BCLAF1,KMT2E,DNAJB6,DDX3X,ATRX,RBMX,TLE4,HBB,SPTY2D1,ETS1,USP15,BTG1,ELF1,HNRNPC,NFKBIA,HSP90AA1,SLTM,MORF4L1,FUS,TCF25,UBB,EIF1,DDX5,SMCHD1,JUND,PPP1R15A,USP16,PRMT2
GO:BP	regulation of cellular macromolecule biosynthetic process	GO:2000112	4.68615e-07	6.32918	3835	120	47	22403	PRDM2,HP1BP3,SFPQ,ZRANB2,RBM8A,TPR,ARID4B,HNRNPU,REL,NCL,LRRFIP1,GOLGB1,XRN1,KLF3,RFC1,CNOT6L,GPBP1,PIK3R1,CHD1,IRF1,BCLAF1,KMT2E,DNAJB6,DDX3X,ATRX,RBMX,TLE4,SPTY2D1,ETS1,USP15,BTG1,ELF1,HNRNPC,NFKBIA,HSP90AA1,SLTM,MORF4L1,FUS,TCF25,UBB,EIF1,DDX5,SMCHD1,JUND,PPP1R15A,USP16,PRMT2
GO:BP	regulation of biosynthetic process	GO:0009889	8.04208e-07	6.09463	4180	120	49	22403	PRDM2,HP1BP3,SFPQ,ZRANB2,RBM8A,TPR,PTPRC,ARID4B,HNRNPU,REL,NCL,LRRFIP1,GOLGB1,XRN1,KLF3,RFC1,CNOT6L,GPBP1,PIK3R1,CHD1,IRF1,BCLAF1,KMT2E,DNAJB6,DDX3X,ATRX,RBMX,TLE4,HBB,SPTY2D1,ETS1,USP15,BTG1,ELF1,HNRNPC,NFKBIA,HSP90AA1,SLTM,MORF4L1,FUS,TCF25,UBB,EIF1,DDX5,SMCHD1,JUND,PPP1R15A,USP16,PRMT2
GO:BP	response to cytokine	GO:0034097	8.05347e-07	6.09402	1181	120	24	22403	JAK1,TPR,PTPRC,HNRNPU,SRSF7,REL,ZC3H15,NCL,CXCL8,PIK3R1,IRF1,BCLAF1,NUB1,RBMX,YWHAZ,TLE4,ETS1,RAP1B,ELF1,NFKBIA,HSP90AA1,UBB,RNMT,JUND
GO:BP	negative regulation of macromolecule metabolic process	GO:0010605	1.00432e-06	5.99813	2751	120	38	22403	SFPQ,PABPC4,SERBP1,RBM8A,TPR,PTPRC,HNRNPU,SRSF7,REL,NCL,LRRFIP1,XRN1,KLF3,RFC1,CNOT6L,CAST,IRF1,BCLAF1,DNAJB6,DDX3X,ATRX,RBMX,YWHAZ,DNAJA1,TLE4,UPF2,EIF3A,HNRNPC,MORF4L1,FUS,TCF25,UBB,DDX5,SMCHD1,HNRNPM,JUND,PPP1R15A,PRMT2
GO:BP	cellular biosynthetic process	GO:0044249	1.11216e-06	5.95383	5869	120	60	22403	PRDM2,HP1BP3,SFPQ,PABPC4,NASP,ZRANB2,SH3GLB1,RBM8A,TPR,PTPRC,ARID4B,HNRNPU,REL,ZC3H15,NCL,PTMA,LRRFIP1,GOLGB1,XRN1,KLF3,RFC1,CNOT6L,GPBP1,PIK3R1,BDP1,CHD1,IRF1,ABCF1,BCLAF1,KMT2E,DNAJB6,DDX3X,ATRX,RBMX,TLE4,HBB,SPTY2D1,ETS1,DDX21,EIF3A,USP15,BTG1,ELF1,HNRNPC,NFKBIA,RPL36AL,HSP90AA1,SLTM,MORF4L1,FUS,TCF25,UBB,EIF1,DDX5,SMCHD1,RNMT,JUND,PPP1R15A,USP16,PRMT2
GO:BP	transcription, DNA-templated	GO:0006351	1.22455e-06	5.91202	3553	120	44	22403	PRDM2,HP1BP3,SFPQ,ZRANB2,TPR,ARID4B,HNRNPU,REL,NCL,PTMA,LRRFIP1,GOLGB1,KLF3,RFC1,GPBP1,PIK3R1,BDP1,CHD1,IRF1,BCLAF1,KMT2E,DNAJB6,DDX3X,ATRX,RBMX,TLE4,SPTY2D1,ETS1,DDX21,USP15,BTG1,ELF1,NFKBIA,SLTM,MORF4L1,FUS,TCF25,UBB,DDX5,SMCHD1,RNMT,JUND,USP16,PRMT2
GO:BP	regulation of biological process	GO:0050789	1.56851e-06	5.80451	11307	120	90	22403	PRDM2,HP1BP3,SYF2,SFPQ,PABPC4,JAK1,SERBP1,ZRANB2,SH3GLB1,CD2,RBM8A,TPR,RGS1,PTPRC,G0S2,ARID4B,HNRNPU,SRSF7,REL,ZC3H15,STK17B,NCL,PTMA,LRRFIP1,GOLGB1,XRN1,MBNL1,KLF3,RFC1,YTHDC1,CXCL8,CNOT6L,GPBP1,PIK3R1,CAST,CHD1,IRF1,IK,BCLAF1,UTRN,TRA2A,STK17A,AKAP9,KMT2E,NUB1,DNAJB6,DDX3X,ATRX,RBMX,PCM1,RNF19A,YWHAZ,DNAJA1,TLE4,HBB,SPTY2D1,ETS1,UPF2,DDX21,EIF3A,USP15,RAP1B,BTG1,METAP2,ELF1,HNRNPC,NFKBIA,SYNE2,…
GO:BP	positive regulation of nucleobase-containing compound metabolic process	GO:0045935	1.56851e-06	5.80451	1857	120	30	22403	PRDM2,SFPQ,PTPRC,ARID4B,HNRNPU,REL,NCL,RFC1,CNOT6L,GPBP1,PIK3R1,IRF1,BCLAF1,TRA2A,KMT2E,DDX3X,ATRX,RBMX,ETS1,ELF1,NFKBIA,SRSF5,HSP90AA1,FUS,UBB,DDX5,SMCHD1,JUND,USP16,PRMT2
GO:BP	negative regulation of biological process	GO:0048519	1.56851e-06	5.80451	5310	120	56	22403	SYF2,SFPQ,PABPC4,SERBP1,RBM8A,TPR,RGS1,PTPRC,HNRNPU,SRSF7,REL,NCL,PTMA,LRRFIP1,XRN1,KLF3,RFC1,CXCL8,CNOT6L,PIK3R1,CAST,IRF1,IK,BCLAF1,KMT2E,DNAJB6,DDX3X,ATRX,RBMX,PCM1,YWHAZ,DNAJA1,TLE4,ETS1,UPF2,EIF3A,RAP1B,BTG1,ELF1,HNRNPC,NFKBIA,PPP2R5C,MORF4L1,IQGAP1,FUS,TCF25,UBB,DDX5,SMCHD1,RNF125,STK4,HNRNPM,JUND,PPP1R15A,SON,PRMT2
GO:BP	nucleic acid-templated transcription	GO:0097659	1.66586e-06	5.77836	3598	120	44	22403	PRDM2,HP1BP3,SFPQ,ZRANB2,TPR,ARID4B,HNRNPU,REL,NCL,PTMA,LRRFIP1,GOLGB1,KLF3,RFC1,GPBP1,PIK3R1,BDP1,CHD1,IRF1,BCLAF1,KMT2E,DNAJB6,DDX3X,ATRX,RBMX,TLE4,SPTY2D1,ETS1,DDX21,USP15,BTG1,ELF1,NFKBIA,SLTM,MORF4L1,FUS,TCF25,UBB,DDX5,SMCHD1,RNMT,JUND,USP16,PRMT2
GO:BP	RNA biosynthetic process	GO:0032774	1.82502e-06	5.73873	3611	120	44	22403	PRDM2,HP1BP3,SFPQ,ZRANB2,TPR,ARID4B,HNRNPU,REL,NCL,PTMA,LRRFIP1,GOLGB1,KLF3,RFC1,GPBP1,PIK3R1,BDP1,CHD1,IRF1,BCLAF1,KMT2E,DNAJB6,DDX3X,ATRX,RBMX,TLE4,SPTY2D1,ETS1,DDX21,USP15,BTG1,ELF1,NFKBIA,SLTM,MORF4L1,FUS,TCF25,UBB,DDX5,SMCHD1,RNMT,JUND,USP16,PRMT2
GO:BP	regulation of mRNA stability	GO:0043488	2.14723e-06	5.66812	179	120	10	22403	PABPC4,SERBP1,HNRNPU,XRN1,CNOT6L,YWHAZ,HNRNPC,FUS,UBB,HNRNPM
GO:BP	nucleobase-containing compound biosynthetic process	GO:0034654	2.14723e-06	5.66812	4049	120	47	22403	PRDM2,HP1BP3,SFPQ,ZRANB2,TPR,ARID4B,HNRNPU,REL,NCL,PTMA,LRRFIP1,GOLGB1,XRN1,KLF3,RFC1,GPBP1,PIK3R1,BDP1,CHD1,IRF1,BCLAF1,KMT2E,DNAJB6,DDX3X,ATRX,RBMX,TLE4,SPTY2D1,ETS1,DDX21,USP15,BTG1,ELF1,HNRNPC,NFKBIA,HSP90AA1,SLTM,MORF4L1,FUS,TCF25,UBB,DDX5,SMCHD1,RNMT,JUND,USP16,PRMT2
GO:BP	negative regulation of metabolic process	GO:0009892	2.45988e-06	5.60909	2991	120	39	22403	SFPQ,PABPC4,SERBP1,RBM8A,TPR,PTPRC,HNRNPU,SRSF7,REL,NCL,LRRFIP1,XRN1,KLF3,RFC1,CNOT6L,CAST,IRF1,BCLAF1,DNAJB6,DDX3X,ATRX,RBMX,YWHAZ,DNAJA1,TLE4,UPF2,EIF3A,HNRNPC,MORF4L1,IQGAP1,FUS,TCF25,UBB,DDX5,SMCHD1,HNRNPM,JUND,PPP1R15A,PRMT2
GO:BP	cellular response to chemical stimulus	GO:0070887	2.94671e-06	5.53066	3274	120	41	22403	HP1BP3,SFPQ,JAK1,TPR,PTPRC,HNRNPU,SRSF7,ZC3H15,NCL,XRN1,KLF3,CXCL8,PIK3R1,IRF1,BCLAF1,AKAP9,DDX3X,ATRX,RBMX,YWHAZ,DNAJA1,TLE4,HBB,ETS1,CD69,USP15,RAP1B,ELF1,NFKBIA,SRSF5,HSP90AA1,AKAP13,IQGAP1,FUS,UBB,DDX5,RNMT,HNRNPM,JUND,PPP1R15A,PRMT2
GO:BP	biosynthetic process	GO:0009058	3.00729e-06	5.52182	6052	120	60	22403	PRDM2,HP1BP3,SFPQ,PABPC4,NASP,ZRANB2,SH3GLB1,RBM8A,TPR,PTPRC,ARID4B,HNRNPU,REL,ZC3H15,NCL,PTMA,LRRFIP1,GOLGB1,XRN1,KLF3,RFC1,CNOT6L,GPBP1,PIK3R1,BDP1,CHD1,IRF1,ABCF1,BCLAF1,KMT2E,DNAJB6,DDX3X,ATRX,RBMX,TLE4,HBB,SPTY2D1,ETS1,DDX21,EIF3A,USP15,BTG1,ELF1,HNRNPC,NFKBIA,RPL36AL,HSP90AA1,SLTM,MORF4L1,FUS,TCF25,UBB,EIF1,DDX5,SMCHD1,RNMT,JUND,PPP1R15A,USP16,PRMT2
GO:BP	regulation of RNA stability	GO:0043487	3.00729e-06	5.52182	187	120	10	22403	PABPC4,SERBP1,HNRNPU,XRN1,CNOT6L,YWHAZ,HNRNPC,FUS,UBB,HNRNPM
GO:BP	heterocycle biosynthetic process	GO:0018130	3.17412e-06	5.49838	4110	120	47	22403	PRDM2,HP1BP3,SFPQ,ZRANB2,TPR,ARID4B,HNRNPU,REL,NCL,PTMA,LRRFIP1,GOLGB1,XRN1,KLF3,RFC1,GPBP1,PIK3R1,BDP1,CHD1,IRF1,BCLAF1,KMT2E,DNAJB6,DDX3X,ATRX,RBMX,TLE4,SPTY2D1,ETS1,DDX21,USP15,BTG1,ELF1,HNRNPC,NFKBIA,HSP90AA1,SLTM,MORF4L1,FUS,TCF25,UBB,DDX5,SMCHD1,RNMT,JUND,USP16,PRMT2
GO:BP	positive regulation of biological process	GO:0048518	3.25681e-06	5.48721	6072	120	60	22403	PRDM2,SYF2,SFPQ,JAK1,SH3GLB1,CD2,TPR,PTPRC,G0S2,ARID4B,HNRNPU,REL,STK17B,NCL,LRRFIP1,RFC1,CXCL8,CNOT6L,GPBP1,PIK3R1,CHD1,IRF1,BCLAF1,UTRN,TRA2A,STK17A,AKAP9,KMT2E,NUB1,DDX3X,ATRX,RBMX,PCM1,RNF19A,YWHAZ,DNAJA1,HBB,ETS1,DDX21,USP15,RAP1B,BTG1,ELF1,HNRNPC,NFKBIA,SYNE2,SRSF5,HSP90AA1,AKAP13,IQGAP1,FUS,UBB,DDX5,SMCHD1,RNF125,STK4,JUND,PPP1R15A,USP16,PRMT2
GO:BP	mRNA catabolic process	GO:0006402	3.25681e-06	5.48721	362	120	13	22403	PABPC4,SERBP1,RBM8A,HNRNPU,XRN1,CNOT6L,YWHAZ,UPF2,HNRNPC,FUS,UBB,DDX5,HNRNPM
GO:BP	aromatic compound biosynthetic process	GO:0019438	3.32274e-06	5.4785	4122	120	47	22403	PRDM2,HP1BP3,SFPQ,ZRANB2,TPR,ARID4B,HNRNPU,REL,NCL,PTMA,LRRFIP1,GOLGB1,XRN1,KLF3,RFC1,GPBP1,PIK3R1,BDP1,CHD1,IRF1,BCLAF1,KMT2E,DNAJB6,DDX3X,ATRX,RBMX,TLE4,SPTY2D1,ETS1,DDX21,USP15,BTG1,ELF1,HNRNPC,NFKBIA,HSP90AA1,SLTM,MORF4L1,FUS,TCF25,UBB,DDX5,SMCHD1,RNMT,JUND,USP16,PRMT2
GO:BP	negative regulation of cellular process	GO:0048523	3.36182e-06	5.47343	4703	120	51	22403	SYF2,SFPQ,TPR,RGS1,PTPRC,HNRNPU,SRSF7,REL,NCL,PTMA,LRRFIP1,XRN1,KLF3,RFC1,CXCL8,CNOT6L,PIK3R1,CAST,IRF1,IK,BCLAF1,KMT2E,DNAJB6,DDX3X,ATRX,RBMX,PCM1,YWHAZ,DNAJA1,TLE4,ETS1,EIF3A,RAP1B,BTG1,ELF1,HNRNPC,NFKBIA,PPP2R5C,MORF4L1,IQGAP1,FUS,TCF25,UBB,DDX5,SMCHD1,RNF125,STK4,JUND,PPP1R15A,SON,PRMT2
GO:BP	positive regulation of metabolic process	GO:0009893	3.94202e-06	5.40428	3592	120	43	22403	PRDM2,SFPQ,SH3GLB1,PTPRC,G0S2,ARID4B,HNRNPU,REL,NCL,RFC1,CNOT6L,GPBP1,PIK3R1,IRF1,BCLAF1,TRA2A,AKAP9,KMT2E,NUB1,DDX3X,ATRX,RBMX,RNF19A,HBB,ETS1,DDX21,RAP1B,ELF1,HNRNPC,NFKBIA,SRSF5,HSP90AA1,AKAP13,IQGAP1,FUS,UBB,DDX5,SMCHD1,STK4,JUND,PPP1R15A,USP16,PRMT2
GO:BP	chromosome organization	GO:0051276	4.11627e-06	5.3855	1212	120	23	22403	HP1BP3,SFPQ,NASP,TPR,ARID4B,HNRNPU,PTMA,XRN1,RFC1,CHD1,IK,KMT2E,DDX3X,ATRX,SPTY2D1,USP15,HNRNPC,HSP90AA1,MORF4L1,UBB,SMCHD1,USP16,PRMT2
GO:BP	organic substance biosynthetic process	GO:1901576	4.17927e-06	5.3789	5964	120	59	22403	PRDM2,HP1BP3,SFPQ,PABPC4,NASP,ZRANB2,SH3GLB1,RBM8A,TPR,PTPRC,ARID4B,HNRNPU,REL,ZC3H15,NCL,PTMA,LRRFIP1,GOLGB1,XRN1,KLF3,RFC1,CNOT6L,GPBP1,PIK3R1,BDP1,CHD1,IRF1,ABCF1,BCLAF1,KMT2E,DNAJB6,DDX3X,ATRX,RBMX,TLE4,SPTY2D1,ETS1,DDX21,EIF3A,USP15,BTG1,ELF1,HNRNPC,NFKBIA,RPL36AL,HSP90AA1,SLTM,MORF4L1,FUS,TCF25,UBB,EIF1,DDX5,SMCHD1,RNMT,JUND,PPP1R15A,USP16,PRMT2
GO:BP	regulation of mRNA catabolic process	GO:0061013	5.17652e-06	5.28596	201	120	10	22403	PABPC4,SERBP1,HNRNPU,XRN1,CNOT6L,YWHAZ,HNRNPC,FUS,UBB,HNRNPM
GO:BP	positive regulation of nitrogen compound metabolic process	GO:0051173	7.04643e-06	5.15203	3133	120	39	22403	PRDM2,SFPQ,PTPRC,ARID4B,HNRNPU,REL,NCL,RFC1,CNOT6L,GPBP1,PIK3R1,IRF1,BCLAF1,TRA2A,AKAP9,KMT2E,NUB1,DDX3X,ATRX,RBMX,RNF19A,HBB,ETS1,RAP1B,ELF1,NFKBIA,SRSF5,HSP90AA1,AKAP13,IQGAP1,FUS,UBB,DDX5,SMCHD1,STK4,JUND,PPP1R15A,USP16,PRMT2
GO:BP	cell cycle	GO:0007049	8.16392e-06	5.0881	1800	120	28	22403	SYF2,SFPQ,NASP,SH3GLB1,TPR,PTPRC,HNRNPU,RFC1,CXCL8,CNOT6L,IRF1,IK,AKAP9,KMT2E,DDX3X,ATRX,PCM1,BTG1,SRSF5,HSP90AA1,IQGAP1,UBB,STK4,JUND,PPP1R15A,USP16,SON,PRMT2
GO:BP	positive regulation of cellular metabolic process	GO:0031325	8.56715e-06	5.06716	3294	120	40	22403	PRDM2,SFPQ,SH3GLB1,PTPRC,ARID4B,HNRNPU,REL,NCL,RFC1,CNOT6L,GPBP1,PIK3R1,IRF1,BCLAF1,TRA2A,AKAP9,KMT2E,NUB1,DDX3X,ATRX,RBMX,RNF19A,HBB,ETS1,RAP1B,ELF1,NFKBIA,SRSF5,HSP90AA1,AKAP13,IQGAP1,FUS,UBB,DDX5,SMCHD1,STK4,JUND,PPP1R15A,USP16,PRMT2
GO:BP	organic cyclic compound biosynthetic process	GO:1901362	8.56715e-06	5.06716	4267	120	47	22403	PRDM2,HP1BP3,SFPQ,ZRANB2,TPR,ARID4B,HNRNPU,REL,NCL,PTMA,LRRFIP1,GOLGB1,XRN1,KLF3,RFC1,GPBP1,PIK3R1,BDP1,CHD1,IRF1,BCLAF1,KMT2E,DNAJB6,DDX3X,ATRX,RBMX,TLE4,SPTY2D1,ETS1,DDX21,USP15,BTG1,ELF1,HNRNPC,NFKBIA,HSP90AA1,SLTM,MORF4L1,FUS,TCF25,UBB,DDX5,SMCHD1,RNMT,JUND,USP16,PRMT2
GO:BP	positive regulation of macromolecule metabolic process	GO:0010604	8.8756e-06	5.0518	3300	120	40	22403	PRDM2,SFPQ,PTPRC,ARID4B,HNRNPU,REL,NCL,RFC1,CNOT6L,GPBP1,PIK3R1,IRF1,BCLAF1,TRA2A,AKAP9,KMT2E,NUB1,DDX3X,ATRX,RBMX,RNF19A,ETS1,DDX21,RAP1B,ELF1,HNRNPC,NFKBIA,SRSF5,HSP90AA1,AKAP13,IQGAP1,FUS,UBB,DDX5,SMCHD1,STK4,JUND,PPP1R15A,USP16,PRMT2
GO:BP	RNA catabolic process	GO:0006401	9.09595e-06	5.04115	402	120	13	22403	PABPC4,SERBP1,RBM8A,HNRNPU,XRN1,CNOT6L,YWHAZ,UPF2,HNRNPC,FUS,UBB,DDX5,HNRNPM
GO:BP	positive regulation of RNA metabolic process	GO:0051254	9.09595e-06	5.04115	1703	120	27	22403	PRDM2,SFPQ,ARID4B,HNRNPU,REL,NCL,RFC1,CNOT6L,GPBP1,PIK3R1,IRF1,BCLAF1,TRA2A,KMT2E,DDX3X,ATRX,RBMX,ETS1,ELF1,NFKBIA,SRSF5,FUS,UBB,DDX5,JUND,USP16,PRMT2
GO:BP	biological_process	GO:0008150	9.76784e-06	5.0102	16914	120	112	22403	PRDM2,HP1BP3,SRRM1,SYF2,SFPQ,PABPC4,NASP,JAK1,SERBP1,ZRANB2,SH3GLB1,PRPF38B,CD2,RBM8A,TPM3,PRRC2C,TPR,RGS1,PTPRC,G0S2,ARID4B,HNRNPU,SRSF7,REL,ZC3H15,STK17B,NOP58,NCL,PTMA,LRRFIP1,GOLGB1,XRN1,U2SURP,MBNL1,KLF3,RFC1,YTHDC1,CXCL8,CNOT6L,LARP7,GPBP1,PIK3R1,BDP1,CAST,CHD1,IRF1,IK,PRPF4B,ABCF1,BCLAF1,UTRN,TRA2A,STK17A,AKAP9,KMT2E,NUB1,DNAJB6,DDX3X,ATRX,RBMX,PCM1,RNF19A,YWHAZ,DNAJA1,TLE4,HBB,SPTY2D1,ETS…
GO:BP	biological regulation	GO:0065007	1.11342e-05	4.95334	11968	120	91	22403	PRDM2,HP1BP3,SYF2,SFPQ,PABPC4,JAK1,SERBP1,ZRANB2,SH3GLB1,CD2,RBM8A,TPR,RGS1,PTPRC,G0S2,ARID4B,HNRNPU,SRSF7,REL,ZC3H15,STK17B,NCL,PTMA,LRRFIP1,GOLGB1,XRN1,MBNL1,KLF3,RFC1,YTHDC1,CXCL8,CNOT6L,GPBP1,PIK3R1,CAST,CHD1,IRF1,IK,BCLAF1,UTRN,TRA2A,STK17A,AKAP9,KMT2E,NUB1,DNAJB6,DDX3X,ATRX,RBMX,PCM1,RNF19A,YWHAZ,DNAJA1,TLE4,HBB,SPTY2D1,ETS1,UPF2,DDX21,EIF3A,USP15,RAP1B,BTG1,METAP2,ELF1,HNRNPC,NFKBIA,SYNE2,…
GO:BP	negative regulation of macromolecule biosynthetic process	GO:0010558	1.24599e-05	4.90449	1513	120	25	22403	SFPQ,TPR,PTPRC,HNRNPU,REL,NCL,LRRFIP1,XRN1,KLF3,RFC1,CNOT6L,IRF1,BCLAF1,DNAJB6,DDX3X,ATRX,TLE4,HNRNPC,MORF4L1,TCF25,UBB,DDX5,SMCHD1,JUND,PRMT2
GO:BP	cell cycle process	GO:0022402	1.51267e-05	4.82026	1317	120	23	22403	SYF2,SFPQ,NASP,SH3GLB1,TPR,PTPRC,HNRNPU,RFC1,CXCL8,CNOT6L,IRF1,IK,AKAP9,KMT2E,DDX3X,ATRX,PCM1,HSP90AA1,UBB,PPP1R15A,USP16,SON,PRMT2
GO:BP	positive regulation of gene expression	GO:0010628	1.52985e-05	4.81535	1984	120	29	22403	PRDM2,SFPQ,ARID4B,HNRNPU,REL,NCL,RFC1,GPBP1,PIK3R1,IRF1,BCLAF1,TRA2A,KMT2E,DDX3X,ATRX,RBMX,ETS1,DDX21,ELF1,HNRNPC,NFKBIA,SRSF5,FUS,UBB,DDX5,JUND,PPP1R15A,USP16,PRMT2
GO:BP	RNA localization	GO:0006403	1.65195e-05	4.782	232	120	10	22403	SRRM1,SFPQ,RBM8A,TPR,HNRNPU,SRSF7,NOP58,YTHDC1,UPF2,SRSF5
GO:BP	regulation of transcription, DNA-templated	GO:0006355	1.67372e-05	4.77632	3394	120	40	22403	PRDM2,HP1BP3,SFPQ,ZRANB2,TPR,ARID4B,HNRNPU,REL,NCL,LRRFIP1,GOLGB1,KLF3,RFC1,GPBP1,PIK3R1,CHD1,IRF1,BCLAF1,KMT2E,DNAJB6,DDX3X,ATRX,RBMX,TLE4,SPTY2D1,ETS1,USP15,BTG1,ELF1,NFKBIA,SLTM,MORF4L1,FUS,TCF25,UBB,DDX5,SMCHD1,JUND,USP16,PRMT2
GO:BP	negative regulation of cellular macromolecule biosynthetic process	GO:2000113	1.67372e-05	4.77632	1434	120	24	22403	SFPQ,TPR,HNRNPU,REL,NCL,LRRFIP1,XRN1,KLF3,RFC1,CNOT6L,IRF1,BCLAF1,DNAJB6,DDX3X,ATRX,TLE4,HNRNPC,MORF4L1,TCF25,UBB,DDX5,SMCHD1,JUND,PRMT2
GO:BP	negative regulation of nitrogen compound metabolic process	GO:0051172	1.83549e-05	4.73625	2368	120	32	22403	SFPQ,TPR,PTPRC,HNRNPU,SRSF7,REL,NCL,LRRFIP1,XRN1,KLF3,RFC1,CNOT6L,CAST,IRF1,BCLAF1,DNAJB6,DDX3X,ATRX,RBMX,DNAJA1,TLE4,EIF3A,HNRNPC,MORF4L1,FUS,TCF25,UBB,DDX5,SMCHD1,JUND,PPP1R15A,PRMT2
GO:BP	response to organic substance	GO:0010033	1.91017e-05	4.71893	3279	120	39	22403	NASP,JAK1,TPR,PTPRC,HNRNPU,SRSF7,REL,ZC3H15,NCL,XRN1,KLF3,CXCL8,PIK3R1,IRF1,BCLAF1,AKAP9,NUB1,ATRX,RBMX,YWHAZ,DNAJA1,TLE4,ETS1,DDX21,USP15,RAP1B,ELF1,NFKBIA,SRSF5,HSP90AA1,AKAP13,IQGAP1,UBB,DDX5,RNMT,HNRNPM,JUND,PPP1R15A,PRMT2
GO:BP	apoptotic process	GO:0006915	2.12358e-05	4.67293	1905	120	28	22403	SFPQ,SERBP1,SH3GLB1,CD2,PTPRC,G0S2,STK17B,PTMA,PIK3R1,CAST,IRF1,BCLAF1,STK17A,DNAJB6,DDX3X,YWHAZ,DNAJA1,BTG1,NFKBIA,RBM25,SLTM,AKAP13,UBB,DDX5,STK4,PPP1R15A,SON,PRMT2
GO:BP	negative regulation of cellular biosynthetic process	GO:0031327	2.17716e-05	4.66211	1568	120	25	22403	SFPQ,TPR,PTPRC,HNRNPU,REL,NCL,LRRFIP1,XRN1,KLF3,RFC1,CNOT6L,IRF1,BCLAF1,DNAJB6,DDX3X,ATRX,TLE4,HNRNPC,MORF4L1,TCF25,UBB,DDX5,SMCHD1,JUND,PRMT2
GO:BP	positive regulation of cellular process	GO:0048522	2.3783e-05	4.62373	5345	120	53	22403	PRDM2,SYF2,SFPQ,SH3GLB1,CD2,TPR,PTPRC,G0S2,ARID4B,HNRNPU,REL,STK17B,NCL,RFC1,CXCL8,CNOT6L,GPBP1,PIK3R1,IRF1,BCLAF1,TRA2A,STK17A,AKAP9,KMT2E,NUB1,DDX3X,ATRX,RBMX,RNF19A,YWHAZ,DNAJA1,HBB,ETS1,DDX21,USP15,RAP1B,BTG1,ELF1,NFKBIA,SYNE2,SRSF5,HSP90AA1,AKAP13,IQGAP1,FUS,UBB,DDX5,SMCHD1,STK4,JUND,PPP1R15A,USP16,PRMT2
GO:BP	regulation of nucleic acid-templated transcription	GO:1903506	2.39802e-05	4.62015	3450	120	40	22403	PRDM2,HP1BP3,SFPQ,ZRANB2,TPR,ARID4B,HNRNPU,REL,NCL,LRRFIP1,GOLGB1,KLF3,RFC1,GPBP1,PIK3R1,CHD1,IRF1,BCLAF1,KMT2E,DNAJB6,DDX3X,ATRX,RBMX,TLE4,SPTY2D1,ETS1,USP15,BTG1,ELF1,NFKBIA,SLTM,MORF4L1,FUS,TCF25,UBB,DDX5,SMCHD1,JUND,USP16,PRMT2
GO:BP	regulation of RNA biosynthetic process	GO:2001141	2.4644e-05	4.60829	3455	120	40	22403	PRDM2,HP1BP3,SFPQ,ZRANB2,TPR,ARID4B,HNRNPU,REL,NCL,LRRFIP1,GOLGB1,KLF3,RFC1,GPBP1,PIK3R1,CHD1,IRF1,BCLAF1,KMT2E,DNAJB6,DDX3X,ATRX,RBMX,TLE4,SPTY2D1,ETS1,USP15,BTG1,ELF1,NFKBIA,SLTM,MORF4L1,FUS,TCF25,UBB,DDX5,SMCHD1,JUND,USP16,PRMT2
GO:BP	negative regulation of nucleobase-containing compound metabolic process	GO:0045934	2.66278e-05	4.57466	1479	120	24	22403	SFPQ,TPR,HNRNPU,SRSF7,REL,LRRFIP1,XRN1,KLF3,RFC1,IRF1,BCLAF1,DNAJB6,ATRX,RBMX,TLE4,HNRNPC,MORF4L1,FUS,TCF25,UBB,DDX5,SMCHD1,JUND,PRMT2
GO:BP	cell death	GO:0008219	2.71951e-05	4.56551	2174	120	30	22403	SFPQ,SERBP1,SH3GLB1,CD2,PTPRC,G0S2,REL,STK17B,PTMA,PIK3R1,CAST,IRF1,BCLAF1,STK17A,DNAJB6,DDX3X,YWHAZ,DNAJA1,HBB,BTG1,NFKBIA,RBM25,SLTM,AKAP13,UBB,DDX5,STK4,PPP1R15A,SON,PRMT2
GO:BP	positive regulation of cell death	GO:0010942	2.71951e-05	4.56551	694	120	16	22403	SFPQ,SH3GLB1,PTPRC,G0S2,STK17B,BCLAF1,STK17A,DDX3X,YWHAZ,DNAJA1,HBB,BTG1,AKAP13,UBB,STK4,PRMT2
GO:BP	negative regulation of cellular metabolic process	GO:0031324	2.73771e-05	4.56261	2549	120	33	22403	SFPQ,TPR,PTPRC,HNRNPU,SRSF7,REL,NCL,LRRFIP1,XRN1,KLF3,RFC1,CNOT6L,CAST,IRF1,BCLAF1,DNAJB6,DDX3X,ATRX,RBMX,DNAJA1,TLE4,EIF3A,HNRNPC,MORF4L1,IQGAP1,FUS,TCF25,UBB,DDX5,SMCHD1,JUND,PPP1R15A,PRMT2
GO:BP	negative regulation of biosynthetic process	GO:0009890	2.73771e-05	4.56261	1595	120	25	22403	SFPQ,TPR,PTPRC,HNRNPU,REL,NCL,LRRFIP1,XRN1,KLF3,RFC1,CNOT6L,IRF1,BCLAF1,DNAJB6,DDX3X,ATRX,TLE4,HNRNPC,MORF4L1,TCF25,UBB,DDX5,SMCHD1,JUND,PRMT2
GO:BP	nucleic acid transport	GO:0050657	3.0063e-05	4.52197	195	120	9	22403	SRRM1,SFPQ,RBM8A,TPR,HNRNPU,SRSF7,YTHDC1,UPF2,SRSF5
GO:BP	RNA transport	GO:0050658	3.0063e-05	4.52197	195	120	9	22403	SRRM1,SFPQ,RBM8A,TPR,HNRNPU,SRSF7,YTHDC1,UPF2,SRSF5
GO:BP	negative regulation of RNA metabolic process	GO:0051253	3.06113e-05	4.51412	1389	120	23	22403	SFPQ,TPR,HNRNPU,SRSF7,REL,LRRFIP1,KLF3,RFC1,IRF1,BCLAF1,DNAJB6,ATRX,RBMX,TLE4,HNRNPC,MORF4L1,FUS,TCF25,UBB,DDX5,SMCHD1,JUND,PRMT2
GO:BP	chromatin organization	GO:0006325	3.06113e-05	4.51412	792	120	17	22403	HP1BP3,SFPQ,NASP,TPR,ARID4B,HNRNPU,PTMA,CHD1,KMT2E,ATRX,SPTY2D1,USP15,HNRNPC,MORF4L1,SMCHD1,USP16,PRMT2
GO:BP	establishment of RNA localization	GO:0051236	3.31459e-05	4.47957	198	120	9	22403	SRRM1,SFPQ,RBM8A,TPR,HNRNPU,SRSF7,YTHDC1,UPF2,SRSF5
GO:BP	positive regulation of RNA splicing	GO:0033120	3.56787e-05	4.44759	36	120	5	22403	NCL,PIK3R1,TRA2A,RBMX,SRSF5
GO:BP	cellular response to cytokine stimulus	GO:0071345	3.71669e-05	4.42984	1094	120	20	22403	JAK1,TPR,PTPRC,HNRNPU,SRSF7,ZC3H15,NCL,CXCL8,PIK3R1,IRF1,BCLAF1,RBMX,YWHAZ,TLE4,RAP1B,ELF1,NFKBIA,HSP90AA1,UBB,RNMT
GO:BP	positive regulation of apoptotic process	GO:0043065	4.27749e-05	4.36881	637	120	15	22403	SFPQ,SH3GLB1,PTPRC,G0S2,STK17B,BCLAF1,STK17A,DDX3X,YWHAZ,DNAJA1,BTG1,AKAP13,UBB,STK4,PRMT2
GO:BP	dosage compensation by inactivation of X chromosome	GO:0009048	4.57534e-05	4.33958	17	120	4	22403	HNRNPU,YTHDC1,EIF1,SMCHD1
GO:BP	positive regulation of programmed cell death	GO:0043068	4.62327e-05	4.33505	642	120	15	22403	SFPQ,SH3GLB1,PTPRC,G0S2,STK17B,BCLAF1,STK17A,DDX3X,YWHAZ,DNAJA1,BTG1,AKAP13,UBB,STK4,PRMT2
GO:BP	regulation of cell death	GO:0010941	4.76441e-05	4.32199	1654	120	25	22403	SFPQ,SERBP1,SH3GLB1,PTPRC,G0S2,REL,STK17B,PTMA,PIK3R1,CAST,BCLAF1,STK17A,DNAJB6,DDX3X,YWHAZ,DNAJA1,HBB,BTG1,NFKBIA,RBM25,AKAP13,UBB,STK4,SON,PRMT2
GO:BP	mRNA-containing ribonucleoprotein complex export from nucleus	GO:0071427	5.68087e-05	4.24559	111	120	7	22403	SRRM1,RBM8A,TPR,SRSF7,YTHDC1,UPF2,SRSF5
GO:BP	mRNA export from nucleus	GO:0006406	5.68087e-05	4.24559	111	120	7	22403	SRRM1,RBM8A,TPR,SRSF7,YTHDC1,UPF2,SRSF5
GO:BP	programmed cell death	GO:0012501	6.7305e-05	4.17195	2043	120	28	22403	SFPQ,SERBP1,SH3GLB1,CD2,PTPRC,G0S2,STK17B,PTMA,PIK3R1,CAST,IRF1,BCLAF1,STK17A,DNAJB6,DDX3X,YWHAZ,DNAJA1,BTG1,NFKBIA,RBM25,SLTM,AKAP13,UBB,DDX5,STK4,PPP1R15A,SON,PRMT2
GO:BP	dosage compensation	GO:0007549	7.00084e-05	4.15485	19	120	4	22403	HNRNPU,YTHDC1,EIF1,SMCHD1
GO:BP	regulation of mitotic cell cycle	GO:0007346	7.52226e-05	4.12365	671	120	15	22403	SYF2,TPR,HNRNPU,CNOT6L,IK,AKAP9,KMT2E,DDX3X,ATRX,PCM1,BTG1,HSP90AA1,IQGAP1,STK4,PRMT2
GO:BP	protein-containing complex localization	GO:0031503	8.00003e-05	4.09691	286	120	10	22403	SRRM1,SFPQ,RBM8A,TPR,HNRNPU,SRSF7,YTHDC1,PCM1,UPF2,SRSF5
GO:BP	transcription by RNA polymerase II	GO:0006366	8.94471e-05	4.04843	2325	120	30	22403	PRDM2,SFPQ,TPR,ARID4B,HNRNPU,REL,NCL,LRRFIP1,KLF3,RFC1,PIK3R1,CHD1,IRF1,DDX3X,ATRX,RBMX,TLE4,ETS1,DDX21,USP15,ELF1,NFKBIA,SLTM,FUS,TCF25,UBB,DDX5,RNMT,JUND,USP16
GO:BP	cellular macromolecule catabolic process	GO:0044265	9.49416e-05	4.02254	1172	120	20	22403	PABPC4,SERBP1,RBM8A,HNRNPU,XRN1,CNOT6L,NUB1,RNF19A,YWHAZ,UPF2,USP15,HNRNPC,PPP2R5C,HSP90AA1,FUS,UBB,DDX5,RNF125,HNRNPM,USP16
GO:BP	positive regulation of cellular biosynthetic process	GO:0031328	0.00010178	3.99234	1972	120	27	22403	PRDM2,SFPQ,PTPRC,ARID4B,HNRNPU,REL,NCL,RFC1,GPBP1,PIK3R1,IRF1,BCLAF1,KMT2E,DDX3X,ATRX,RBMX,HBB,ETS1,ELF1,NFKBIA,HSP90AA1,FUS,UBB,JUND,PPP1R15A,USP16,PRMT2
GO:BP	positive regulation of apoptotic signaling pathway	GO:2001235	0.00010178	3.99234	173	120	8	22403	SFPQ,SH3GLB1,PTPRC,G0S2,BCLAF1,YWHAZ,UBB,STK4
GO:BP	regulation of apoptotic process	GO:0042981	0.000108222	3.96568	1512	120	23	22403	SFPQ,SERBP1,SH3GLB1,PTPRC,G0S2,STK17B,PTMA,PIK3R1,CAST,BCLAF1,STK17A,DNAJB6,DDX3X,YWHAZ,DNAJA1,BTG1,NFKBIA,RBM25,AKAP13,UBB,STK4,SON,PRMT2
GO:BP	chromatin remodeling	GO:0006338	0.000108222	3.96568	175	120	8	22403	NASP,TPR,PTMA,CHD1,ATRX,SPTY2D1,HNRNPC,SMCHD1
GO:BP	ribonucleoprotein complex export from nucleus	GO:0071426	0.000126827	3.89679	127	120	7	22403	SRRM1,RBM8A,TPR,SRSF7,YTHDC1,UPF2,SRSF5
GO:BP	positive regulation of biosynthetic process	GO:0009891	0.000129233	3.88863	2001	120	27	22403	PRDM2,SFPQ,PTPRC,ARID4B,HNRNPU,REL,NCL,RFC1,GPBP1,PIK3R1,IRF1,BCLAF1,KMT2E,DDX3X,ATRX,RBMX,HBB,ETS1,ELF1,NFKBIA,HSP90AA1,FUS,UBB,JUND,PPP1R15A,USP16,PRMT2
GO:BP	ribonucleoprotein complex localization	GO:0071166	0.000129367	3.88818	128	120	7	22403	SRRM1,RBM8A,TPR,SRSF7,YTHDC1,UPF2,SRSF5
GO:BP	positive regulation of macromolecule biosynthetic process	GO:0010557	0.000129367	3.88818	1882	120	26	22403	PRDM2,SFPQ,PTPRC,ARID4B,HNRNPU,REL,NCL,RFC1,GPBP1,PIK3R1,IRF1,BCLAF1,KMT2E,DDX3X,ATRX,RBMX,ETS1,ELF1,NFKBIA,HSP90AA1,FUS,UBB,JUND,PPP1R15A,USP16,PRMT2
GO:BP	regulation of programmed cell death	GO:0043067	0.000129367	3.88818	1532	120	23	22403	SFPQ,SERBP1,SH3GLB1,PTPRC,G0S2,STK17B,PTMA,PIK3R1,CAST,BCLAF1,STK17A,DNAJB6,DDX3X,YWHAZ,DNAJA1,BTG1,NFKBIA,RBM25,AKAP13,UBB,STK4,SON,PRMT2
GO:BP	nucleobase-containing compound catabolic process	GO:0034655	0.000137872	3.86052	537	120	13	22403	PABPC4,SERBP1,RBM8A,HNRNPU,XRN1,CNOT6L,YWHAZ,UPF2,HNRNPC,FUS,UBB,DDX5,HNRNPM
GO:BP	nucleobase-containing compound transport	GO:0015931	0.00014775	3.83047	244	120	9	22403	SRRM1,SFPQ,RBM8A,TPR,HNRNPU,SRSF7,YTHDC1,UPF2,SRSF5
GO:BP	cellular component organization or biogenesis	GO:0071840	0.000165053	3.78238	6386	120	57	22403	HP1BP3,SFPQ,NASP,SERBP1,SH3GLB1,CD2,TPM3,TPR,PTPRC,ARID4B,HNRNPU,NOP58,PTMA,GOLGB1,XRN1,RFC1,YTHDC1,CNOT6L,PIK3R1,BDP1,CAST,CHD1,IK,UTRN,AKAP9,KMT2E,DNAJB6,DDX3X,ATRX,RBMX,PCM1,RNF19A,YWHAZ,TLE4,SPTY2D1,ETS1,DDX21,EIF3A,SCAF11,USP15,RAP1B,BTG1,HNRNPC,SYNE2,SRSF5,HSP90AA1,MORF4L1,AKAP13,IQGAP1,FUS,UBB,SMCHD1,STK4,PPP1R15A,USP16,SON,PRMT2
GO:BP	positive regulation of fibroblast apoptotic process	GO:2000271	0.000175853	3.75485	8	120	3	22403	STK17B,STK17A,BTG1
GO:BP	mitotic cell cycle	GO:0000278	0.000188104	3.7256	1026	120	18	22403	SYF2,NASP,TPR,HNRNPU,CNOT6L,IK,AKAP9,KMT2E,DDX3X,ATRX,PCM1,BTG1,HSP90AA1,IQGAP1,STK4,USP16,SON,PRMT2
GO:BP	translation	GO:0006412	0.000191524	3.71778	643	120	14	22403	PABPC4,RBM8A,TPR,ZC3H15,NCL,XRN1,CNOT6L,ABCF1,DDX3X,EIF3A,RPL36AL,EIF1,PPP1R15A,USP16
GO:BP	cellular response to organic substance	GO:0071310	0.000198183	3.70293	2697	120	32	22403	JAK1,TPR,PTPRC,HNRNPU,SRSF7,ZC3H15,NCL,XRN1,KLF3,CXCL8,PIK3R1,IRF1,BCLAF1,AKAP9,RBMX,YWHAZ,TLE4,USP15,RAP1B,ELF1,NFKBIA,SRSF5,HSP90AA1,AKAP13,IQGAP1,UBB,DDX5,RNMT,HNRNPM,JUND,PPP1R15A,PRMT2
GO:BP	regulation of transcription by RNA polymerase II	GO:0006357	0.000204952	3.68835	2186	120	28	22403	PRDM2,SFPQ,TPR,ARID4B,HNRNPU,REL,NCL,LRRFIP1,KLF3,RFC1,PIK3R1,CHD1,IRF1,DDX3X,ATRX,RBMX,TLE4,ETS1,USP15,ELF1,NFKBIA,SLTM,FUS,TCF25,UBB,DDX5,JUND,USP16
GO:BP	RNA export from nucleus	GO:0006405	0.000207734	3.68249	139	120	7	22403	SRRM1,RBM8A,TPR,SRSF7,YTHDC1,UPF2,SRSF5
GO:BP	nuclear export	GO:0051168	0.000238191	3.62307	198	120	8	22403	SRRM1,RBM8A,TPR,SRSF7,YTHDC1,UPF2,SRSF5,AKAP13
GO:BP	positive regulation of nucleic acid-templated transcription	GO:1903508	0.000280983	3.55132	1616	120	23	22403	PRDM2,SFPQ,ARID4B,HNRNPU,REL,NCL,RFC1,GPBP1,PIK3R1,IRF1,BCLAF1,KMT2E,DDX3X,ATRX,RBMX,ETS1,ELF1,NFKBIA,FUS,UBB,JUND,USP16,PRMT2
GO:BP	peptide biosynthetic process	GO:0043043	0.000280983	3.55132	668	120	14	22403	PABPC4,RBM8A,TPR,ZC3H15,NCL,XRN1,CNOT6L,ABCF1,DDX3X,EIF3A,RPL36AL,EIF1,PPP1R15A,USP16
GO:BP	positive regulation of RNA biosynthetic process	GO:1902680	0.000281119	3.55111	1617	120	23	22403	PRDM2,SFPQ,ARID4B,HNRNPU,REL,NCL,RFC1,GPBP1,PIK3R1,IRF1,BCLAF1,KMT2E,DDX3X,ATRX,RBMX,ETS1,ELF1,NFKBIA,FUS,UBB,JUND,USP16,PRMT2
GO:BP	heterocycle catabolic process	GO:0046700	0.000305372	3.51517	584	120	13	22403	PABPC4,SERBP1,RBM8A,HNRNPU,XRN1,CNOT6L,YWHAZ,UPF2,HNRNPC,FUS,UBB,DDX5,HNRNPM
GO:BP	cellular nitrogen compound catabolic process	GO:0044270	0.000308726	3.51043	585	120	13	22403	PABPC4,SERBP1,RBM8A,HNRNPU,XRN1,CNOT6L,YWHAZ,UPF2,HNRNPC,FUS,UBB,DDX5,HNRNPM
GO:BP	mRNA transport	GO:0051028	0.000310691	3.50767	149	120	7	22403	SRRM1,RBM8A,TPR,SRSF7,YTHDC1,UPF2,SRSF5
GO:BP	response to leukemia inhibitory factor	GO:1990823	0.000315728	3.50069	100	120	6	22403	HNRNPU,SRSF7,NCL,BCLAF1,TLE4,RNMT
GO:BP	cellular component organization	GO:0016043	0.000315728	3.50069	6208	120	55	22403	HP1BP3,SFPQ,NASP,SERBP1,SH3GLB1,CD2,TPM3,TPR,PTPRC,ARID4B,HNRNPU,PTMA,GOLGB1,XRN1,RFC1,YTHDC1,CNOT6L,PIK3R1,BDP1,CAST,CHD1,IK,UTRN,AKAP9,KMT2E,DNAJB6,DDX3X,ATRX,RBMX,PCM1,RNF19A,YWHAZ,TLE4,SPTY2D1,ETS1,EIF3A,SCAF11,USP15,RAP1B,BTG1,HNRNPC,SYNE2,SRSF5,HSP90AA1,MORF4L1,AKAP13,IQGAP1,FUS,UBB,SMCHD1,STK4,PPP1R15A,USP16,SON,PRMT2
GO:BP	cellular response to leukemia inhibitory factor	GO:1990830	0.000315728	3.50069	100	120	6	22403	HNRNPU,SRSF7,NCL,BCLAF1,TLE4,RNMT
GO:BP	apoptotic signaling pathway	GO:0097190	0.000331947	3.47893	591	120	13	22403	SFPQ,SH3GLB1,PTPRC,G0S2,PIK3R1,BCLAF1,DDX3X,YWHAZ,DNAJA1,UBB,DDX5,STK4,PPP1R15A
GO:BP	cellular response to stress	GO:0033554	0.000335557	3.47423	2004	120	26	22403	HP1BP3,SYF2,SFPQ,SH3GLB1,TPR,RFC1,CXCL8,CNOT6L,PIK3R1,BCLAF1,DNAJB6,DDX3X,ATRX,DNAJA1,ETS1,NFKBIA,HSP90AA1,MORF4L1,FUS,UBB,DDX5,SMCHD1,STK4,HNRNPM,PPP1R15A,USP16
GO:BP	macromolecule catabolic process	GO:0009057	0.000336303	3.47327	1410	120	21	22403	PABPC4,SERBP1,SH3GLB1,RBM8A,HNRNPU,XRN1,CNOT6L,NUB1,RNF19A,YWHAZ,UPF2,USP15,HNRNPC,PPP2R5C,HSP90AA1,FUS,UBB,DDX5,RNF125,HNRNPM,USP16
GO:BP	positive regulation of transcription, DNA-templated	GO:0045893	0.000356145	3.44837	1531	120	22	22403	PRDM2,SFPQ,ARID4B,HNRNPU,REL,NCL,RFC1,GPBP1,PIK3R1,IRF1,BCLAF1,KMT2E,DDX3X,ATRX,RBMX,ETS1,ELF1,NFKBIA,UBB,JUND,USP16,PRMT2
GO:BP	aromatic compound catabolic process	GO:0019439	0.000378517	3.42192	600	120	13	22403	PABPC4,SERBP1,RBM8A,HNRNPU,XRN1,CNOT6L,YWHAZ,UPF2,HNRNPC,FUS,UBB,DDX5,HNRNPM
GO:BP	nucleocytoplasmic transport	GO:0006913	0.000382692	3.41715	353	120	10	22403	SRRM1,RBM8A,TPR,SRSF7,YTHDC1,PIK3R1,UPF2,NFKBIA,SRSF5,AKAP13
GO:BP	nuclear transport	GO:0051169	0.000408698	3.3886	356	120	10	22403	SRRM1,RBM8A,TPR,SRSF7,YTHDC1,PIK3R1,UPF2,NFKBIA,SRSF5,AKAP13
GO:BP	response to chemical	GO:0042221	0.000428509	3.36804	4697	120	45	22403	HP1BP3,SFPQ,NASP,JAK1,TPR,PTPRC,HNRNPU,SRSF7,REL,ZC3H15,NCL,XRN1,KLF3,CXCL8,PIK3R1,IRF1,BCLAF1,AKAP9,NUB1,DDX3X,ATRX,RBMX,YWHAZ,DNAJA1,TLE4,HBB,ETS1,DDX21,CD69,USP15,RAP1B,ELF1,NFKBIA,SRSF5,HSP90AA1,AKAP13,IQGAP1,FUS,UBB,DDX5,RNMT,HNRNPM,JUND,PPP1R15A,PRMT2
GO:BP	cellular protein localization	GO:0034613	0.000469438	3.32842	1924	120	25	22403	SRRM1,SFPQ,SH3GLB1,RBM8A,TPR,HNRNPU,SRSF7,GOLGB1,YTHDC1,PIK3R1,IK,DNAJB6,DDX3X,ATRX,PCM1,YWHAZ,DNAJA1,UPF2,NFKBIA,SYNE2,SRSF5,HSP90AA1,IQGAP1,UBB,PPP1R15A
GO:BP	cellular macromolecule localization	GO:0070727	0.00050867	3.29356	1934	120	25	22403	SRRM1,SFPQ,SH3GLB1,RBM8A,TPR,HNRNPU,SRSF7,GOLGB1,YTHDC1,PIK3R1,IK,DNAJB6,DDX3X,ATRX,PCM1,YWHAZ,DNAJA1,UPF2,NFKBIA,SYNE2,SRSF5,HSP90AA1,IQGAP1,UBB,PPP1R15A
GO:BP	telomere maintenance via telomerase	GO:0007004	0.00057552	3.23994	68	120	5	22403	HNRNPU,XRN1,RFC1,HNRNPC,HSP90AA1
GO:BP	negative regulation of transcription, DNA-templated	GO:0045892	0.000610393	3.21439	1246	120	19	22403	SFPQ,TPR,HNRNPU,REL,LRRFIP1,KLF3,RFC1,IRF1,BCLAF1,DNAJB6,ATRX,TLE4,MORF4L1,TCF25,UBB,DDX5,SMCHD1,JUND,PRMT2
GO:BP	organic cyclic compound catabolic process	GO:1901361	0.000626125	3.20334	633	120	13	22403	PABPC4,SERBP1,RBM8A,HNRNPU,XRN1,CNOT6L,YWHAZ,UPF2,HNRNPC,FUS,UBB,DDX5,HNRNPM
GO:BP	RNA-dependent DNA biosynthetic process	GO:0006278	0.000650115	3.18701	70	120	5	22403	HNRNPU,XRN1,RFC1,HNRNPC,HSP90AA1
GO:BP	protein localization to organelle	GO:0033365	0.000752935	3.12324	942	120	16	22403	SH3GLB1,TPR,HNRNPU,GOLGB1,PIK3R1,IK,DNAJB6,DDX3X,ATRX,PCM1,YWHAZ,DNAJA1,NFKBIA,HSP90AA1,UBB,PPP1R15A
GO:BP	mitotic cell cycle process	GO:1903047	0.000762512	3.11775	841	120	15	22403	SYF2,NASP,TPR,HNRNPU,CNOT6L,IK,AKAP9,KMT2E,DDX3X,ATRX,PCM1,HSP90AA1,USP16,SON,PRMT2
GO:BP	cellular response to stimulus	GO:0051716	0.000765412	3.1161	7424	120	61	22403	HP1BP3,SYF2,SFPQ,JAK1,SH3GLB1,CD2,TPR,RGS1,PTPRC,G0S2,HNRNPU,SRSF7,REL,ZC3H15,STK17B,NCL,XRN1,KLF3,RFC1,CXCL8,CNOT6L,PIK3R1,IRF1,BCLAF1,STK17A,AKAP9,DNAJB6,DDX3X,ATRX,RBMX,YWHAZ,DNAJA1,TLE4,HBB,ETS1,DDX21,EIF3A,CD69,USP15,RAP1B,METAP2,ELF1,NFKBIA,SRSF5,PPP2R5C,HSP90AA1,MORF4L1,AKAP13,IQGAP1,FUS,UBB,DDX5,SMCHD1,RNMT,RNF125,STK4,HNRNPM,JUND,PPP1R15A,USP16,PRMT2
GO:BP	regulation of cell cycle process	GO:0010564	0.000765412	3.1161	743	120	14	22403	SYF2,SFPQ,SH3GLB1,TPR,HNRNPU,CNOT6L,IK,AKAP9,KMT2E,DDX3X,ATRX,PCM1,HSP90AA1,PRMT2
GO:BP	regulation of signal transduction	GO:0009966	0.000819462	3.08647	3062	120	33	22403	SFPQ,JAK1,SH3GLB1,RGS1,PTPRC,G0S2,REL,CXCL8,PIK3R1,IRF1,BCLAF1,AKAP9,DDX3X,YWHAZ,DNAJA1,TLE4,DDX21,EIF3A,USP15,RAP1B,METAP2,ELF1,NFKBIA,PPP2R5C,HSP90AA1,AKAP13,IQGAP1,UBB,DDX5,RNF125,STK4,PPP1R15A,PRMT2
GO:BP	protein export from nucleus	GO:0006611	0.000867848	3.06156	179	120	7	22403	SRRM1,RBM8A,TPR,SRSF7,YTHDC1,UPF2,SRSF5
GO:BP	DNA conformation change	GO:0071103	0.000878141	3.05644	316	120	9	22403	HP1BP3,NASP,TPR,CHD1,DDX3X,ATRX,SPTY2D1,UBB,SMCHD1
GO:BP	organelle organization	GO:0006996	0.000894247	3.04854	3794	120	38	22403	HP1BP3,SFPQ,NASP,SERBP1,SH3GLB1,TPM3,TPR,ARID4B,HNRNPU,PTMA,GOLGB1,XRN1,RFC1,CNOT6L,PIK3R1,CHD1,IK,AKAP9,KMT2E,DNAJB6,DDX3X,ATRX,PCM1,RNF19A,YWHAZ,SPTY2D1,ETS1,USP15,HNRNPC,SYNE2,HSP90AA1,MORF4L1,AKAP13,UBB,SMCHD1,USP16,SON,PRMT2
GO:BP	regulation of apoptotic signaling pathway	GO:2001233	0.000928438	3.03225	397	120	10	22403	SFPQ,SH3GLB1,PTPRC,G0S2,BCLAF1,DDX3X,YWHAZ,DNAJA1,UBB,STK4
GO:BP	negative regulation of nucleic acid-templated transcription	GO:1903507	0.00097422	3.01134	1297	120	19	22403	SFPQ,TPR,HNRNPU,REL,LRRFIP1,KLF3,RFC1,IRF1,BCLAF1,DNAJB6,ATRX,TLE4,MORF4L1,TCF25,UBB,DDX5,SMCHD1,JUND,PRMT2
GO:BP	negative regulation of RNA biosynthetic process	GO:1902679	0.000988659	3.00495	1299	120	19	22403	SFPQ,TPR,HNRNPU,REL,LRRFIP1,KLF3,RFC1,IRF1,BCLAF1,DNAJB6,ATRX,TLE4,MORF4L1,TCF25,UBB,DDX5,SMCHD1,JUND,PRMT2
GO:BP	telomere maintenance via telomere lengthening	GO:0010833	0.00115111	2.93888	80	120	5	22403	HNRNPU,XRN1,RFC1,HNRNPC,HSP90AA1
GO:BP	regulation of mitotic cell cycle phase transition	GO:1901990	0.00118542	2.92613	410	120	10	22403	SYF2,TPR,CNOT6L,IK,AKAP9,KMT2E,DDX3X,PCM1,HSP90AA1,PRMT2
GO:BP	negative regulation of mRNA metabolic process	GO:1903312	0.00128053	2.89261	82	120	5	22403	HNRNPU,SRSF7,RBMX,HNRNPC,FUS
GO:BP	cellular protein metabolic process	GO:0044267	0.00133732	2.87376	5092	120	46	22403	SFPQ,PABPC4,JAK1,RBM8A,TPR,PTPRC,ARID4B,ZC3H15,STK17B,NCL,XRN1,CNOT6L,PIK3R1,CAST,PRPF4B,ABCF1,STK17A,AKAP9,KMT2E,NUB1,DNAJB6,DDX3X,ATRX,RNF19A,YWHAZ,DNAJA1,EIF3A,USP15,RAP1B,METAP2,NFKBIA,RPL36AL,KTN1,PPP2R5C,HSP90AA1,MORF4L1,AKAP13,IQGAP1,UBB,EIF1,RNF213,RNF125,STK4,PPP1R15A,USP16,PRMT2
GO:BP	regulation of sister chromatid segregation	GO:0033045	0.00133755	2.87369	83	120	5	22403	SFPQ,TPR,HNRNPU,IK,ATRX
GO:BP	dendritic transport of messenger ribonucleoprotein complex	GO:0098963	0.00133755	2.87369	3	120	2	22403	SFPQ,HNRNPU
GO:BP	dendritic transport of ribonucleoprotein complex	GO:0098961	0.00133755	2.87369	3	120	2	22403	SFPQ,HNRNPU
GO:BP	cell cycle phase transition	GO:0044770	0.00133969	2.873	595	120	12	22403	SYF2,NASP,TPR,PTPRC,CNOT6L,IK,AKAP9,KMT2E,DDX3X,PCM1,HSP90AA1,PRMT2
GO:BP	regulation of response to stress	GO:0080134	0.00149195	2.82625	1463	120	20	22403	SFPQ,JAK1,TPR,PTPRC,PIK3R1,IRF1,BCLAF1,DNAJB6,DDX3X,DNAJA1,ETS1,USP15,NFKBIA,HSP90AA1,FUS,UBB,DDX5,SMCHD1,RNF125,PPP1R15A
GO:BP	regulation of fibroblast apoptotic process	GO:2000269	0.00149195	2.82625	17	120	3	22403	STK17B,STK17A,BTG1
GO:BP	regulation of gene expression, epigenetic	GO:0040029	0.00157588	2.80248	345	120	9	22403	TPR,ARID4B,HNRNPU,YTHDC1,DDX21,MORF4L1,EIF1,DDX5,SMCHD1
GO:BP	peptide metabolic process	GO:0006518	0.00161054	2.79303	805	120	14	22403	PABPC4,RBM8A,TPR,ZC3H15,NCL,XRN1,CNOT6L,ABCF1,DDX3X,EIF3A,RPL36AL,EIF1,PPP1R15A,USP16
GO:BP	amide biosynthetic process	GO:0043604	0.0016873	2.77281	809	120	14	22403	PABPC4,RBM8A,TPR,ZC3H15,NCL,XRN1,CNOT6L,ABCF1,DDX3X,EIF3A,RPL36AL,EIF1,PPP1R15A,USP16
GO:BP	negative regulation of chromosome organization	GO:2001251	0.00185192	2.73238	143	120	6	22403	TPR,HNRNPU,XRN1,IK,ATRX,HNRNPC
GO:BP	regulation of protein autophosphorylation	GO:0031952	0.00191064	2.71882	48	120	4	22403	PTPRC,DDX3X,PPP2R5C,IQGAP1
GO:BP	regulation of cell cycle phase transition	GO:1901987	0.00199457	2.70015	441	120	10	22403	SYF2,TPR,CNOT6L,IK,AKAP9,KMT2E,DDX3X,PCM1,HSP90AA1,PRMT2
GO:BP	negative regulation of telomere maintenance via telomerase	GO:0032211	0.00203091	2.69231	19	120	3	22403	HNRNPU,XRN1,HNRNPC
GO:BP	regulation of translation	GO:0006417	0.00203724	2.69096	359	120	9	22403	RBM8A,TPR,NCL,XRN1,CNOT6L,DDX3X,EIF1,PPP1R15A,USP16
GO:BP	regulation of chromosome organization	GO:0033044	0.00203724	2.69096	359	120	9	22403	SFPQ,TPR,HNRNPU,XRN1,IK,KMT2E,ATRX,SPTY2D1,HNRNPC
GO:BP	response to stress	GO:0006950	0.00207166	2.68368	3966	120	38	22403	HP1BP3,SYF2,SFPQ,PABPC4,JAK1,SH3GLB1,TPR,PTPRC,REL,RFC1,CXCL8,CNOT6L,PIK3R1,IRF1,ABCF1,BCLAF1,NUB1,DNAJB6,DDX3X,ATRX,YWHAZ,DNAJA1,HBB,ETS1,DDX21,USP15,NFKBIA,HSP90AA1,MORF4L1,FUS,UBB,DDX5,SMCHD1,RNF125,STK4,HNRNPM,PPP1R15A,USP16
GO:BP	regulation of cellular catabolic process	GO:0031329	0.00211277	2.67515	830	120	14	22403	PABPC4,SERBP1,SH3GLB1,HNRNPU,XRN1,CNOT6L,NUB1,RNF19A,YWHAZ,HNRNPC,HSP90AA1,FUS,UBB,HNRNPM
GO:BP	intrinsic apoptotic signaling pathway	GO:0097193	0.00216153	2.66524	284	120	8	22403	SFPQ,PIK3R1,BCLAF1,DDX3X,DNAJA1,UBB,DDX5,PPP1R15A
GO:BP	positive regulation of response to stimulus	GO:0048584	0.00218017	2.66151	2410	120	27	22403	SFPQ,SH3GLB1,PTPRC,G0S2,REL,CXCL8,PIK3R1,IRF1,BCLAF1,DDX3X,YWHAZ,ETS1,DDX21,USP15,RAP1B,ELF1,NFKBIA,HSP90AA1,AKAP13,IQGAP1,FUS,UBB,DDX5,SMCHD1,RNF125,STK4,PPP1R15A
GO:BP	cellular response to DNA damage stimulus	GO:0006974	0.00221402	2.65482	835	120	14	22403	SYF2,SFPQ,RFC1,CNOT6L,PIK3R1,BCLAF1,ATRX,MORF4L1,FUS,UBB,DDX5,SMCHD1,PPP1R15A,USP16
GO:BP	fibroblast apoptotic process	GO:0044346	0.00227125	2.64373	20	120	3	22403	STK17B,STK17A,BTG1
GO:BP	heterochromatin organization	GO:0070828	0.00227125	2.64373	20	120	3	22403	HP1BP3,TPR,SMCHD1
GO:BP	cellular component biogenesis	GO:0044085	0.00235109	2.62873	3118	120	32	22403	HP1BP3,NASP,SH3GLB1,TPR,HNRNPU,NOP58,YTHDC1,CNOT6L,PIK3R1,BDP1,AKAP9,DNAJB6,DDX3X,ATRX,RBMX,PCM1,YWHAZ,TLE4,SPTY2D1,DDX21,EIF3A,SCAF11,RAP1B,SYNE2,SRSF5,HSP90AA1,AKAP13,IQGAP1,FUS,UBB,SMCHD1,USP16
GO:BP	regulation of chromatin assembly	GO:0010847	0.00238441	2.62262	4	120	2	22403	TPR,SPTY2D1
GO:BP	mRNA 3'-end processing	GO:0031124	0.00246863	2.60754	97	120	5	22403	SRRM1,RBM8A,SRSF7,YTHDC1,SRSF5
GO:BP	regulation of cellular protein metabolic process	GO:0032268	0.00273429	2.56316	2585	120	28	22403	RBM8A,TPR,PTPRC,NCL,XRN1,CNOT6L,CAST,AKAP9,KMT2E,NUB1,DNAJB6,DDX3X,ATRX,RNF19A,YWHAZ,DNAJA1,EIF3A,RAP1B,NFKBIA,PPP2R5C,HSP90AA1,AKAP13,IQGAP1,UBB,EIF1,STK4,PPP1R15A,USP16
GO:BP	regulation of response to stimulus	GO:0048583	0.00277687	2.55644	4183	120	39	22403	SFPQ,JAK1,SH3GLB1,TPR,RGS1,PTPRC,G0S2,REL,CXCL8,PIK3R1,IRF1,BCLAF1,UTRN,AKAP9,DNAJB6,DDX3X,YWHAZ,DNAJA1,TLE4,ETS1,DDX21,EIF3A,USP15,RAP1B,METAP2,ELF1,NFKBIA,PPP2R5C,HSP90AA1,AKAP13,IQGAP1,FUS,UBB,DDX5,SMCHD1,RNF125,STK4,PPP1R15A,PRMT2
GO:BP	mitotic cell cycle phase transition	GO:0044772	0.00287006	2.54211	558	120	11	22403	SYF2,NASP,TPR,CNOT6L,IK,AKAP9,KMT2E,DDX3X,PCM1,HSP90AA1,PRMT2
GO:BP	chromatin assembly	GO:0031497	0.00289256	2.53872	158	120	6	22403	HP1BP3,NASP,TPR,ATRX,SPTY2D1,SMCHD1
GO:BP	regulation of cell communication	GO:0010646	0.00292126	2.53443	3450	120	34	22403	SFPQ,JAK1,SH3GLB1,RGS1,PTPRC,G0S2,REL,CXCL8,PIK3R1,IRF1,BCLAF1,AKAP9,DDX3X,RNF19A,YWHAZ,DNAJA1,TLE4,DDX21,EIF3A,USP15,RAP1B,METAP2,ELF1,NFKBIA,PPP2R5C,HSP90AA1,AKAP13,IQGAP1,UBB,DDX5,RNF125,STK4,PPP1R15A,PRMT2
GO:BP	positive regulation of transcription by RNA polymerase II	GO:0045944	0.00304806	2.51598	1200	120	17	22403	PRDM2,SFPQ,ARID4B,HNRNPU,REL,NCL,PIK3R1,IRF1,DDX3X,ATRX,RBMX,ETS1,ELF1,NFKBIA,UBB,JUND,USP16
GO:BP	cellular component assembly	GO:0022607	0.00308546	2.51068	2887	120	30	22403	HP1BP3,NASP,SH3GLB1,TPR,HNRNPU,YTHDC1,CNOT6L,PIK3R1,BDP1,AKAP9,DNAJB6,DDX3X,ATRX,RBMX,PCM1,YWHAZ,TLE4,SPTY2D1,EIF3A,SCAF11,RAP1B,SYNE2,SRSF5,HSP90AA1,AKAP13,IQGAP1,FUS,UBB,SMCHD1,USP16
GO:BP	telomere maintenance	GO:0000723	0.00314053	2.503	161	120	6	22403	HNRNPU,XRN1,RFC1,ATRX,HNRNPC,HSP90AA1
GO:BP	regulation of protein metabolic process	GO:0051246	0.00315535	2.50095	2752	120	29	22403	RBM8A,TPR,PTPRC,NCL,XRN1,CNOT6L,CAST,IRF1,AKAP9,KMT2E,NUB1,DNAJB6,DDX3X,ATRX,RNF19A,YWHAZ,DNAJA1,EIF3A,RAP1B,NFKBIA,PPP2R5C,HSP90AA1,AKAP13,IQGAP1,UBB,EIF1,STK4,PPP1R15A,USP16
GO:BP	regulation of chromosome segregation	GO:0051983	0.00325589	2.48733	104	120	5	22403	SFPQ,TPR,HNRNPU,IK,ATRX
GO:BP	positive regulation of mRNA splicing, via spliceosome	GO:0048026	0.00325589	2.48733	23	120	3	22403	NCL,TRA2A,RBMX
GO:BP	spliceosomal complex assembly	GO:0000245	0.00327906	2.48425	57	120	4	22403	YTHDC1,RBMX,SCAF11,SRSF5
GO:BP	regulation of catabolic process	GO:0009894	0.00335211	2.47468	986	120	15	22403	PABPC4,SERBP1,SH3GLB1,TPR,HNRNPU,XRN1,CNOT6L,NUB1,RNF19A,YWHAZ,HNRNPC,HSP90AA1,FUS,UBB,HNRNPM
GO:BP	protein metabolic process	GO:0019538	0.00337279	2.47201	5651	120	48	22403	SFPQ,PABPC4,JAK1,RBM8A,TPR,PTPRC,ARID4B,ZC3H15,STK17B,NCL,XRN1,CNOT6L,PIK3R1,CAST,IRF1,PRPF4B,ABCF1,STK17A,AKAP9,KMT2E,NUB1,DNAJB6,DDX3X,ATRX,RBMX,RNF19A,YWHAZ,DNAJA1,EIF3A,USP15,RAP1B,METAP2,NFKBIA,RPL36AL,KTN1,PPP2R5C,HSP90AA1,MORF4L1,AKAP13,IQGAP1,UBB,EIF1,RNF213,RNF125,STK4,PPP1R15A,USP16,PRMT2
GO:BP	cellular localization	GO:0051641	0.00338703	2.47018	2768	120	29	22403	SRRM1,SFPQ,SH3GLB1,CD2,RBM8A,TPR,PTPRC,HNRNPU,SRSF7,GOLGB1,YTHDC1,PIK3R1,IK,AKAP9,DNAJB6,DDX3X,ATRX,PCM1,YWHAZ,DNAJA1,UPF2,NFKBIA,SYNE2,SRSF5,HSP90AA1,AKAP13,IQGAP1,UBB,PPP1R15A
GO:BP	regulation of signaling	GO:0023051	0.00348017	2.4584	3491	120	34	22403	SFPQ,JAK1,SH3GLB1,RGS1,PTPRC,G0S2,REL,CXCL8,PIK3R1,IRF1,BCLAF1,AKAP9,DDX3X,RNF19A,YWHAZ,DNAJA1,TLE4,DDX21,EIF3A,USP15,RAP1B,METAP2,ELF1,NFKBIA,PPP2R5C,HSP90AA1,AKAP13,IQGAP1,UBB,DDX5,RNF125,STK4,PPP1R15A,PRMT2
GO:BP	membrane raft distribution	GO:0031580	0.00363159	2.4399	5	120	2	22403	CD2,PTPRC
GO:BP	cytoplasmic pattern recognition receptor signaling pathway	GO:0002753	0.00414394	2.38259	61	120	4	22403	USP15,NFKBIA,UBB,RNF125
GO:BP	protein localization	GO:0008104	0.00419112	2.37767	2806	120	29	22403	SRRM1,SFPQ,NASP,JAK1,SH3GLB1,CD2,RBM8A,TPR,HNRNPU,SRSF7,GOLGB1,YTHDC1,PIK3R1,IK,DNAJB6,DDX3X,ATRX,PCM1,YWHAZ,DNAJA1,UPF2,NFKBIA,KTN1,SYNE2,SRSF5,HSP90AA1,IQGAP1,UBB,PPP1R15A
GO:BP	negative regulation of cell cycle	GO:0045786	0.00444714	2.35192	593	120	11	22403	SYF2,TPR,CXCL8,CNOT6L,IRF1,IK,KMT2E,ATRX,BTG1,PPP1R15A,PRMT2
GO:BP	telomere organization	GO:0032200	0.00448392	2.34834	174	120	6	22403	HNRNPU,XRN1,RFC1,ATRX,HNRNPC,HSP90AA1
GO:BP	negative regulation of telomere maintenance via telomere lengthening	GO:1904357	0.00449019	2.34774	26	120	3	22403	HNRNPU,XRN1,HNRNPC
GO:BP	regulation of cytokine production	GO:0001817	0.00473978	2.32424	699	120	12	22403	CD2,PTPRC,REL,LRRFIP1,PIK3R1,IRF1,DDX3X,DDX21,USP15,ELF1,IQGAP1,RNF125
GO:BP	regulation of cellular amide metabolic process	GO:0034248	0.00486039	2.31333	413	120	9	22403	RBM8A,TPR,NCL,XRN1,CNOT6L,DDX3X,EIF1,PPP1R15A,USP16
GO:BP	ribonucleoprotein complex biogenesis	GO:0022613	0.0050112	2.30006	415	120	9	22403	NOP58,YTHDC1,DDX3X,RBMX,DDX21,EIF3A,SCAF11,SRSF5,HSP90AA1
GO:BP	PML body organization	GO:0030578	0.00518915	2.2849	6	120	2	22403	SERBP1,ETS1
GO:BP	membrane raft localization	GO:0051665	0.00518915	2.2849	6	120	2	22403	CD2,PTPRC
GO:BP	regulation of cellular component biogenesis	GO:0044087	0.00559078	2.25253	929	120	14	22403	SH3GLB1,TPR,HNRNPU,CNOT6L,PIK3R1,AKAP9,DNAJB6,DDX3X,SPTY2D1,RAP1B,SYNE2,HSP90AA1,AKAP13,IQGAP1
GO:BP	ribonucleoprotein complex assembly	GO:0022618	0.0056325	2.2493	183	120	6	22403	YTHDC1,RBMX,EIF3A,SCAF11,SRSF5,HSP90AA1
GO:BP	intracellular protein transport	GO:0006886	0.0056325	2.2493	1159	120	16	22403	SRRM1,SFPQ,SH3GLB1,RBM8A,TPR,HNRNPU,SRSF7,YTHDC1,PIK3R1,PCM1,YWHAZ,UPF2,NFKBIA,SRSF5,HSP90AA1,UBB
GO:BP	chromatin assembly or disassembly	GO:0006333	0.00577213	2.23866	184	120	6	22403	HP1BP3,NASP,TPR,ATRX,SPTY2D1,SMCHD1
GO:BP	regulation of DNA metabolic process	GO:0051052	0.00588888	2.22997	339	120	8	22403	PTPRC,HNRNPU,XRN1,ATRX,HNRNPC,HSP90AA1,FUS,SMCHD1
GO:BP	pattern recognition receptor signaling pathway	GO:0002221	0.00588888	2.22997	185	120	6	22403	IRF1,DDX3X,USP15,NFKBIA,UBB,RNF125
GO:BP	DNA biosynthetic process	GO:0071897	0.00620612	2.20718	187	120	6	22403	HNRNPU,XRN1,RFC1,HNRNPC,HSP90AA1,UBB
GO:BP	regulation of type I interferon production	GO:0032479	0.00630762	2.20013	123	120	5	22403	REL,LRRFIP1,IRF1,DDX3X,RNF125
GO:BP	intracellular signal transduction	GO:0035556	0.00668716	2.17476	2757	120	28	22403	SFPQ,JAK1,PTPRC,REL,STK17B,CXCL8,CNOT6L,PIK3R1,BCLAF1,STK17A,DDX3X,ATRX,YWHAZ,DNAJA1,DDX21,EIF3A,USP15,RAP1B,NFKBIA,PPP2R5C,HSP90AA1,AKAP13,IQGAP1,UBB,DDX5,RNF125,STK4,PPP1R15A
GO:BP	ribonucleoprotein complex subunit organization	GO:0071826	0.00668716	2.17476	190	120	6	22403	YTHDC1,RBMX,EIF3A,SCAF11,SRSF5,HSP90AA1
GO:BP	type I interferon production	GO:0032606	0.00670311	2.17372	125	120	5	22403	REL,LRRFIP1,IRF1,DDX3X,RNF125
GO:BP	regulation of mitotic sister chromatid segregation	GO:0033047	0.00675387	2.17045	71	120	4	22403	TPR,HNRNPU,IK,ATRX
GO:BP	regulation of organelle assembly	GO:1902115	0.00695215	2.15788	192	120	6	22403	SH3GLB1,TPR,HNRNPU,CNOT6L,SYNE2,AKAP13
GO:BP	mRNA splice site selection	GO:0006376	0.00701266	2.15412	31	120	3	22403	YTHDC1,RBMX,SRSF5
GO:BP	response to endogenous stimulus	GO:0009719	0.0075258	2.12345	1693	120	20	22403	NASP,TPR,HNRNPU,NCL,XRN1,KLF3,CXCL8,PIK3R1,AKAP9,ETS1,USP15,RAP1B,SRSF5,AKAP13,IQGAP1,UBB,DDX5,HNRNPM,JUND,PRMT2
GO:BP	negative regulation of translation	GO:0017148	0.00812152	2.09036	131	120	5	22403	TPR,NCL,XRN1,CNOT6L,DDX3X
GO:BP	positive regulation of mRNA processing	GO:0050685	0.00834196	2.07873	33	120	3	22403	NCL,TRA2A,RBMX
GO:BP	negative regulation of transcription by RNA polymerase II	GO:0000122	0.00859446	2.06578	865	120	13	22403	SFPQ,TPR,HNRNPU,REL,LRRFIP1,KLF3,RFC1,ATRX,TLE4,TCF25,UBB,DDX5,JUND
GO:BP	positive regulation of cytokine production	GO:0001819	0.00885117	2.053	455	120	9	22403	CD2,PTPRC,LRRFIP1,PIK3R1,IRF1,DDX3X,DDX21,USP15,RNF125
GO:BP	protein-DNA complex subunit organization	GO:0071824	0.00896046	2.04767	280	120	7	22403	HP1BP3,NASP,PTMA,BDP1,ATRX,SPTY2D1,UBB
GO:BP	DNA packaging	GO:0006323	0.00900074	2.04572	203	120	6	22403	HP1BP3,NASP,TPR,ATRX,SPTY2D1,SMCHD1
GO:BP	response to stimulus	GO:0050896	0.00931159	2.03098	9047	120	66	22403	HP1BP3,SYF2,SFPQ,PABPC4,NASP,JAK1,SH3GLB1,CD2,TPR,RGS1,PTPRC,G0S2,HNRNPU,SRSF7,REL,ZC3H15,STK17B,NCL,XRN1,KLF3,RFC1,CXCL8,CNOT6L,PIK3R1,IRF1,ABCF1,BCLAF1,UTRN,STK17A,AKAP9,NUB1,DNAJB6,DDX3X,ATRX,RBMX,YWHAZ,DNAJA1,TLE4,HBB,ETS1,DDX21,EIF3A,CD69,USP15,RAP1B,METAP2,ELF1,NFKBIA,SRSF5,PPP2R5C,HSP90AA1,MORF4L1,AKAP13,IQGAP1,FUS,UBB,DDX5,SMCHD1,RNMT,RNF125,STK4,HNRNPM,JUND,PPP1R15A,USP16,PRMT2
GO:BP	negative regulation of telomere maintenance	GO:0032205	0.00965237	2.01537	35	120	3	22403	HNRNPU,XRN1,HNRNPC
GO:BP	regulation of translational initiation	GO:0006446	0.00965237	2.01537	79	120	4	22403	TPR,DDX3X,EIF1,PPP1R15A
GO:BP	positive regulation of cell cycle process	GO:0090068	0.009739	2.01149	285	120	7	22403	SFPQ,TPR,HNRNPU,CNOT6L,KMT2E,DDX3X,ATRX
GO:BP	cytokine production	GO:0001816	0.00989737	2.00448	771	120	12	22403	CD2,PTPRC,REL,LRRFIP1,PIK3R1,IRF1,DDX3X,DDX21,USP15,ELF1,IQGAP1,RNF125
GO:BP	regulation of telomere maintenance	GO:0032204	0.00996878	2.00136	80	120	4	22403	HNRNPU,XRN1,ATRX,HNRNPC
GO:BP	positive regulation of intracellular signal transduction	GO:1902533	0.0102615	1.98879	1000	120	14	22403	SFPQ,PTPRC,REL,PIK3R1,BCLAF1,DDX3X,DDX21,USP15,RAP1B,HSP90AA1,AKAP13,IQGAP1,UBB,DDX5
GO:BP	osteoblast differentiation	GO:0001649	0.0103136	1.98659	210	120	6	22403	HNRNPU,RBMX,DDX21,HNRNPC,DDX5,JUND
GO:BP	positive regulation of mRNA metabolic process	GO:1903313	0.0103136	1.98659	81	120	4	22403	NCL,CNOT6L,TRA2A,RBMX
GO:BP	cytokine-mediated signaling pathway	GO:0019221	0.0103136	1.98659	776	120	12	22403	JAK1,PTPRC,ZC3H15,CXCL8,PIK3R1,IRF1,YWHAZ,RAP1B,ELF1,NFKBIA,HSP90AA1,UBB
GO:BP	monoubiquitinated protein deubiquitination	GO:0035520	0.0107593	1.96821	9	120	2	22403	USP15,USP16
GO:BP	regulation of chromatin assembly or disassembly	GO:0001672	0.0107593	1.96821	9	120	2	22403	TPR,SPTY2D1
GO:BP	macromolecule localization	GO:0033036	0.0108534	1.96443	3152	120	30	22403	SRRM1,SFPQ,NASP,JAK1,SH3GLB1,CD2,RBM8A,TPR,HNRNPU,SRSF7,NOP58,GOLGB1,YTHDC1,PIK3R1,IK,DNAJB6,DDX3X,ATRX,PCM1,YWHAZ,DNAJA1,UPF2,NFKBIA,KTN1,SYNE2,SRSF5,HSP90AA1,IQGAP1,UBB,PPP1R15A
GO:BP	covalent chromatin modification	GO:0016569	0.01087	1.96377	473	120	9	22403	SFPQ,ARID4B,CHD1,KMT2E,ATRX,USP15,MORF4L1,USP16,PRMT2
GO:BP	negative regulation of DNA biosynthetic process	GO:2000279	0.01087	1.96377	37	120	3	22403	HNRNPU,XRN1,HNRNPC
GO:BP	RNA 3'-end processing	GO:0031123	0.011085	1.95526	143	120	5	22403	SRRM1,RBM8A,SRSF7,YTHDC1,SRSF5
GO:BP	DNA metabolic process	GO:0006259	0.011185	1.95136	898	120	13	22403	SFPQ,PTPRC,HNRNPU,XRN1,RFC1,KMT2E,ATRX,HNRNPC,HSP90AA1,MORF4L1,FUS,UBB,SMCHD1
GO:BP	macromolecule modification	GO:0043412	0.0112726	1.94798	4224	120	37	22403	SFPQ,JAK1,TPR,PTPRC,ARID4B,STK17B,PIK3R1,CHD1,PRPF4B,STK17A,AKAP9,KMT2E,NUB1,DDX3X,ATRX,RNF19A,YWHAZ,DNAJA1,EIF3A,USP15,RAP1B,METAP2,NFKBIA,KTN1,PPP2R5C,HSP90AA1,MORF4L1,AKAP13,IQGAP1,UBB,RNF213,RNMT,RNF125,STK4,PPP1R15A,USP16,PRMT2
GO:BP	regulation of intracellular signal transduction	GO:1902531	0.0115014	1.93925	1766	120	20	22403	SFPQ,PTPRC,REL,PIK3R1,BCLAF1,DDX3X,YWHAZ,DNAJA1,DDX21,EIF3A,USP15,RAP1B,NFKBIA,PPP2R5C,HSP90AA1,AKAP13,IQGAP1,UBB,DDX5,RNF125
GO:BP	cellular protein-containing complex assembly	GO:0034622	0.0119076	1.92417	1021	120	14	22403	HP1BP3,NASP,YTHDC1,BDP1,AKAP9,DDX3X,ATRX,RBMX,SPTY2D1,EIF3A,SCAF11,SRSF5,HSP90AA1,UBB
GO:BP	negative regulation of cellular amide metabolic process	GO:0034249	0.0126787	1.89692	148	120	5	22403	TPR,NCL,XRN1,CNOT6L,DDX3X
GO:BP	activation of immune response	GO:0002253	0.0128108	1.89242	692	120	11	22403	SFPQ,PTPRC,PIK3R1,IRF1,DDX3X,USP15,ELF1,NFKBIA,HSP90AA1,UBB,RNF125
GO:BP	ATP-dependent chromatin remodeling	GO:0043044	0.0128108	1.89242	87	120	4	22403	NASP,PTMA,SPTY2D1,HNRNPC
GO:BP	dendritic transport	GO:0098935	0.0128108	1.89242	10	120	2	22403	SFPQ,HNRNPU
GO:BP	positive regulation of immune system process	GO:0002684	0.0128944	1.8896	1151	120	15	22403	SFPQ,CD2,PTPRC,CXCL8,PIK3R1,IRF1,DDX3X,ETS1,DDX21,USP15,ELF1,NFKBIA,HSP90AA1,UBB,RNF125
GO:BP	activation of innate immune response	GO:0002218	0.0130112	1.88568	304	120	7	22403	SFPQ,IRF1,DDX3X,USP15,NFKBIA,UBB,RNF125
GO:BP	regulation of organelle organization	GO:0033043	0.0138611	1.8582	1283	120	16	22403	SFPQ,SH3GLB1,TPR,HNRNPU,XRN1,CNOT6L,PIK3R1,IK,AKAP9,KMT2E,ATRX,YWHAZ,SPTY2D1,HNRNPC,SYNE2,AKAP13
GO:BP	negative regulation of mitotic cell cycle	GO:0045930	0.0141826	1.84824	309	120	7	22403	SYF2,TPR,CNOT6L,IK,ATRX,BTG1,PRMT2
GO:BP	negative regulation of mitotic sister chromatid segregation	GO:0033048	0.0149288	1.82598	42	120	3	22403	TPR,IK,ATRX
GO:BP	regulation of cellular response to stress	GO:0080135	0.0151768	1.81882	709	120	11	22403	SFPQ,TPR,PIK3R1,BCLAF1,DNAJB6,DNAJA1,HSP90AA1,FUS,DDX5,SMCHD1,PPP1R15A
GO:BP	heterochromatin assembly	GO:0031507	0.0152114	1.81783	11	120	2	22403	TPR,SMCHD1
GO:BP	cellular response to endogenous stimulus	GO:0071495	0.0152226	1.81751	1423	120	17	22403	HNRNPU,NCL,XRN1,KLF3,CXCL8,PIK3R1,AKAP9,USP15,RAP1B,SRSF5,AKAP13,IQGAP1,UBB,DDX5,HNRNPM,JUND,PRMT2
GO:BP	negative regulation of sister chromatid segregation	GO:0033046	0.0166942	1.77743	44	120	3	22403	TPR,IK,ATRX
GO:BP	protein autophosphorylation	GO:0046777	0.0166942	1.77743	235	120	6	22403	PTPRC,STK17B,DDX3X,PPP2R5C,IQGAP1,STK4
GO:BP	peptidyl-lysine trimethylation	GO:0018023	0.0166942	1.77743	44	120	3	22403	ARID4B,KMT2E,ATRX
GO:BP	immune response-activating signal transduction	GO:0002757	0.0166942	1.77743	612	120	10	22403	PTPRC,PIK3R1,IRF1,DDX3X,USP15,ELF1,NFKBIA,HSP90AA1,UBB,RNF125
GO:BP	protein-containing complex assembly	GO:0065003	0.0170296	1.7688	1701	120	19	22403	HP1BP3,NASP,SH3GLB1,YTHDC1,BDP1,AKAP9,DDX3X,ATRX,RBMX,TLE4,SPTY2D1,EIF3A,SCAF11,RAP1B,SRSF5,HSP90AA1,FUS,UBB,USP16
GO:BP	protein-DNA complex assembly	GO:0065004	0.0170906	1.76724	237	120	6	22403	HP1BP3,NASP,BDP1,ATRX,SPTY2D1,UBB
GO:BP	protein-containing complex subunit organization	GO:0043933	0.0170906	1.76724	1973	120	21	22403	HP1BP3,NASP,SH3GLB1,TPR,PTMA,YTHDC1,BDP1,AKAP9,DDX3X,ATRX,RBMX,TLE4,SPTY2D1,EIF3A,SCAF11,RAP1B,SRSF5,HSP90AA1,FUS,UBB,USP16
GO:BP	transport along microtubule	GO:0010970	0.0170906	1.76724	161	120	5	22403	SFPQ,HNRNPU,PCM1,SYNE2,UBB
GO:BP	regulation of intrinsic apoptotic signaling pathway	GO:2001242	0.0170906	1.76724	161	120	5	22403	SFPQ,BCLAF1,DDX3X,DNAJA1,UBB
GO:BP	cellular amide metabolic process	GO:0043603	0.0170906	1.76724	1070	120	14	22403	PABPC4,RBM8A,TPR,ZC3H15,NCL,XRN1,CNOT6L,ABCF1,DDX3X,EIF3A,RPL36AL,EIF1,PPP1R15A,USP16
GO:BP	cellular protein modification process	GO:0006464	0.0172033	1.76439	4032	120	35	22403	SFPQ,JAK1,TPR,PTPRC,ARID4B,STK17B,PIK3R1,PRPF4B,STK17A,AKAP9,KMT2E,NUB1,DDX3X,ATRX,RNF19A,YWHAZ,DNAJA1,EIF3A,USP15,RAP1B,METAP2,NFKBIA,KTN1,PPP2R5C,HSP90AA1,MORF4L1,AKAP13,IQGAP1,UBB,RNF213,RNF125,STK4,PPP1R15A,USP16,PRMT2
GO:BP	seminiferous tubule development	GO:0072520	0.0172033	1.76439	12	120	2	22403	ATRX,UBB
GO:BP	protein insertion into mitochondrial membrane	GO:0051204	0.0172033	1.76439	45	120	3	22403	SH3GLB1,YWHAZ,HSP90AA1
GO:BP	protein modification process	GO:0036211	0.0172033	1.76439	4032	120	35	22403	SFPQ,JAK1,TPR,PTPRC,ARID4B,STK17B,PIK3R1,PRPF4B,STK17A,AKAP9,KMT2E,NUB1,DDX3X,ATRX,RNF19A,YWHAZ,DNAJA1,EIF3A,USP15,RAP1B,METAP2,NFKBIA,KTN1,PPP2R5C,HSP90AA1,MORF4L1,AKAP13,IQGAP1,UBB,RNF213,RNF125,STK4,PPP1R15A,USP16,PRMT2
GO:BP	negative regulation of chromosome segregation	GO:0051985	0.0172033	1.76439	45	120	3	22403	TPR,IK,ATRX
GO:BP	positive regulation of response to DNA damage stimulus	GO:2001022	0.0174782	1.7575	97	120	4	22403	BCLAF1,FUS,DDX5,SMCHD1
GO:BP	intracellular transport	GO:0046907	0.0178285	1.74888	1714	120	19	22403	SRRM1,SFPQ,SH3GLB1,RBM8A,TPR,HNRNPU,SRSF7,GOLGB1,YTHDC1,PIK3R1,PCM1,YWHAZ,UPF2,NFKBIA,SYNE2,SRSF5,HSP90AA1,AKAP13,UBB
GO:BP	mRNA stabilization	GO:0048255	0.0180661	1.74314	46	120	3	22403	HNRNPU,HNRNPC,FUS
GO:BP	response to abiotic stimulus	GO:0009628	0.0193548	1.71321	1211	120	15	22403	HP1BP3,TPR,PTPRC,PIK3R1,IRF1,AKAP9,DNAJB6,DDX3X,DNAJA1,ETS1,METAP2,NFKBIA,HSP90AA1,UBB,JUND
GO:BP	regulation of innate immune response	GO:0045088	0.0199694	1.69963	427	120	8	22403	SFPQ,JAK1,IRF1,DDX3X,USP15,NFKBIA,UBB,RNF125
GO:BP	regulation of interferon-beta production	GO:0032648	0.0201612	1.69548	48	120	3	22403	REL,IRF1,DDX3X
GO:BP	regulation of multi-organism process	GO:0043900	0.0201612	1.69548	743	120	11	22403	SFPQ,JAK1,CXCL8,CHD1,IRF1,DDX3X,USP15,NFKBIA,UBB,DDX5,RNF125
GO:BP	positive regulation of immune response	GO:0050778	0.0201679	1.69534	857	120	12	22403	SFPQ,PTPRC,PIK3R1,IRF1,DDX3X,DDX21,USP15,ELF1,NFKBIA,HSP90AA1,UBB,RNF125
GO:BP	response to epidermal growth factor	GO:0070849	0.0211753	1.67417	49	120	3	22403	TPR,NCL,IQGAP1
GO:BP	positive regulation of extrinsic apoptotic signaling pathway	GO:2001238	0.0211753	1.67417	49	120	3	22403	PTPRC,G0S2,STK4
GO:BP	microtubule-based process	GO:0007017	0.0220642	1.65631	753	120	11	22403	SFPQ,TPR,HNRNPU,AKAP9,ATRX,PCM1,RNF19A,KTN1,SYNE2,UBB,SON
GO:BP	interferon-beta production	GO:0032608	0.0222935	1.65182	50	120	3	22403	REL,IRF1,DDX3X
GO:BP	axo-dendritic protein transport	GO:0099640	0.0225599	1.64666	14	120	2	22403	SFPQ,HNRNPU
GO:BP	regulation of cellular component organization	GO:0051128	0.0226591	1.64476	2453	120	24	22403	SFPQ,SH3GLB1,TPR,HNRNPU,XRN1,CNOT6L,PIK3R1,IK,AKAP9,KMT2E,DNAJB6,DDX3X,ATRX,YWHAZ,SPTY2D1,ETS1,RAP1B,BTG1,HNRNPC,SYNE2,HSP90AA1,AKAP13,IQGAP1,PPP1R15A
GO:BP	immune response-regulating signaling pathway	GO:0002764	0.0226591	1.64476	646	120	10	22403	PTPRC,PIK3R1,IRF1,DDX3X,USP15,ELF1,NFKBIA,HSP90AA1,UBB,RNF125
GO:BP	organic substance catabolic process	GO:1901575	0.0233877	1.63101	2176	120	22	22403	PABPC4,SERBP1,SH3GLB1,RBM8A,TPR,HNRNPU,XRN1,CNOT6L,NUB1,RNF19A,YWHAZ,UPF2,USP15,HNRNPC,PPP2R5C,HSP90AA1,FUS,UBB,DDX5,RNF125,HNRNPM,USP16
GO:BP	regulation of DNA biosynthetic process	GO:2000278	0.0236313	1.62651	107	120	4	22403	HNRNPU,XRN1,HNRNPC,HSP90AA1
GO:BP	DNA duplex unwinding	GO:0032508	0.0236313	1.62651	107	120	4	22403	CHD1,DDX3X,ATRX,UBB
GO:BP	response to unfolded protein	GO:0006986	0.0241558	1.61698	178	120	5	22403	CXCL8,PIK3R1,DNAJA1,HSP90AA1,PPP1R15A
GO:BP	negative regulation of mitotic nuclear division	GO:0045839	0.0241558	1.61698	52	120	3	22403	TPR,IK,ATRX
GO:BP	protein localization to microtubule cytoskeleton	GO:0072698	0.0241558	1.61698	52	120	3	22403	HNRNPU,GOLGB1,PCM1
GO:BP	RNA stabilization	GO:0043489	0.0241558	1.61698	52	120	3	22403	HNRNPU,HNRNPC,FUS
GO:BP	nucleosome organization	GO:0034728	0.024642	1.60832	179	120	5	22403	HP1BP3,NASP,PTMA,ATRX,SPTY2D1
GO:BP	regulation of telomere maintenance via telomerase	GO:0032210	0.0252669	1.59745	53	120	3	22403	HNRNPU,XRN1,HNRNPC
GO:BP	negative regulation of mRNA catabolic process	GO:1902373	0.0252669	1.59745	53	120	3	22403	HNRNPU,HNRNPC,FUS
GO:BP	positive regulation of chromosome organization	GO:2001252	0.0256057	1.59166	181	120	5	22403	SFPQ,TPR,HNRNPU,KMT2E,ATRX
GO:BP	positive regulation of signal transduction	GO:0009967	0.0269533	1.56939	1656	120	18	22403	SFPQ,SH3GLB1,PTPRC,G0S2,REL,PIK3R1,BCLAF1,DDX3X,YWHAZ,DDX21,USP15,RAP1B,HSP90AA1,AKAP13,IQGAP1,UBB,DDX5,STK4
GO:BP	sister chromatid segregation	GO:0000819	0.027305	1.56376	184	120	5	22403	SFPQ,TPR,HNRNPU,IK,ATRX
GO:BP	histone modification	GO:0016570	0.0276462	1.55836	456	120	8	22403	SFPQ,ARID4B,KMT2E,ATRX,USP15,MORF4L1,USP16,PRMT2
GO:BP	negative regulation of DNA metabolic process	GO:0051053	0.0277075	1.5574	113	120	4	22403	HNRNPU,XRN1,HNRNPC,SMCHD1
GO:BP	Sertoli cell development	GO:0060009	0.0277404	1.55689	16	120	2	22403	ARID4B,ATRX
GO:BP	positive regulation of innate immune response	GO:0045089	0.0277404	1.55689	359	120	7	22403	SFPQ,IRF1,DDX3X,USP15,NFKBIA,UBB,RNF125
GO:BP	nuclear body organization	GO:0030575	0.0277404	1.55689	16	120	2	22403	SERBP1,ETS1
GO:BP	positive regulation of DNA metabolic process	GO:0051054	0.0286382	1.54305	187	120	5	22403	PTPRC,ATRX,HSP90AA1,FUS,SMCHD1
GO:BP	cytoskeleton-dependent intracellular transport	GO:0030705	0.0286382	1.54305	187	120	5	22403	SFPQ,HNRNPU,PCM1,SYNE2,UBB
GO:BP	DNA geometric change	GO:0032392	0.0289728	1.53801	115	120	4	22403	CHD1,DDX3X,ATRX,UBB
GO:BP	microtubule-based transport	GO:0099111	0.0291205	1.5358	188	120	5	22403	SFPQ,HNRNPU,PCM1,SYNE2,UBB
GO:BP	histone exchange	GO:0043486	0.0297711	1.52621	57	120	3	22403	NASP,PTMA,SPTY2D1
GO:BP	positive regulation of ATPase activity	GO:0032781	0.0297711	1.52621	57	120	3	22403	HNRNPU,DNAJB6,DNAJA1
GO:BP	histone H3-K9 trimethylation	GO:0036124	0.0306747	1.51322	17	120	2	22403	ARID4B,ATRX
GO:BP	protein localization to cytoskeleton	GO:0044380	0.0309951	1.50871	58	120	3	22403	HNRNPU,GOLGB1,PCM1
GO:BP	positive regulation of intrinsic apoptotic signaling pathway	GO:2001244	0.0309951	1.50871	58	120	3	22403	SFPQ,BCLAF1,UBB
GO:BP	intracellular receptor signaling pathway	GO:0030522	0.0316228	1.5	277	120	6	22403	USP15,NFKBIA,UBB,DDX5,RNF125,PRMT2
GO:BP	cellular catabolic process	GO:0044248	0.032429	1.48907	2251	120	22	22403	PABPC4,SERBP1,SH3GLB1,RBM8A,HNRNPU,XRN1,CNOT6L,NUB1,RNF19A,YWHAZ,HBB,UPF2,USP15,HNRNPC,PPP2R5C,HSP90AA1,FUS,UBB,DDX5,RNF125,HNRNPM,USP16
GO:BP	multi-organism process	GO:0051704	0.0330763	1.48048	2988	120	27	22403	SFPQ,JAK1,TPR,RGS1,PTPRC,ARID4B,REL,YTHDC1,CXCL8,PIK3R1,CHD1,IRF1,IK,NUB1,DDX3X,ATRX,PCM1,ETS1,DDX21,EIF3A,USP15,NFKBIA,IQGAP1,UBB,DDX5,RNF125,JUND
GO:BP	translational initiation	GO:0006413	0.0331138	1.47999	195	120	5	22403	TPR,DDX3X,EIF3A,EIF1,PPP1R15A
GO:BP	regulation of RIG-I signaling pathway	GO:0039535	0.0336848	1.47257	18	120	2	22403	USP15,RNF125
GO:BP	positive regulation of cell cycle	GO:0045787	0.0344758	1.46249	377	120	7	22403	SFPQ,TPR,HNRNPU,CNOT6L,KMT2E,DDX3X,ATRX
GO:BP	innate immune response-activating signal transduction	GO:0002758	0.0344758	1.46249	283	120	6	22403	IRF1,DDX3X,USP15,NFKBIA,UBB,RNF125
GO:BP	positive regulation of response to biotic stimulus	GO:0002833	0.0345666	1.46134	378	120	7	22403	SFPQ,IRF1,DDX3X,USP15,NFKBIA,UBB,RNF125
GO:BP	negative regulation of nuclear division	GO:0051784	0.0345666	1.46134	61	120	3	22403	TPR,IK,ATRX
GO:BP	protein insertion into membrane	GO:0051205	0.0345666	1.46134	61	120	3	22403	SH3GLB1,YWHAZ,HSP90AA1
GO:BP	microtubule-based movement	GO:0007018	0.0345666	1.46134	284	120	6	22403	SFPQ,HNRNPU,PCM1,KTN1,SYNE2,UBB
GO:BP	regulation of telomere maintenance via telomere lengthening	GO:1904356	0.0345666	1.46134	61	120	3	22403	HNRNPU,XRN1,HNRNPC
GO:BP	regulation of phosphorylation	GO:0042325	0.0350641	1.45514	1576	120	17	22403	SH3GLB1,TPR,PTPRC,HNRNPU,PIK3R1,AKAP9,DDX3X,YWHAZ,DNAJA1,EIF3A,RAP1B,PPP2R5C,HSP90AA1,AKAP13,IQGAP1,UBB,STK4
GO:BP	positive regulation of defense response	GO:0031349	0.0355913	1.44866	482	120	8	22403	SFPQ,IRF1,DDX3X,ETS1,USP15,NFKBIA,UBB,RNF125
GO:BP	response to topologically incorrect protein	GO:0035966	0.0355954	1.44861	200	120	5	22403	CXCL8,PIK3R1,DNAJA1,HSP90AA1,PPP1R15A
GO:BP	regulation of chromatin organization	GO:1902275	0.0355954	1.44861	200	120	5	22403	TPR,HNRNPU,KMT2E,ATRX,SPTY2D1
GO:BP	negative regulation of RNA catabolic process	GO:1902369	0.0356101	1.44843	62	120	3	22403	HNRNPU,HNRNPC,FUS
GO:BP	nuclear-transcribed mRNA catabolic process	GO:0000956	0.0361234	1.44221	201	120	5	22403	RBM8A,XRN1,CNOT6L,UPF2,DDX5
GO:BP	viral process	GO:0016032	0.0361234	1.44221	820	120	11	22403	TPR,CXCL8,PIK3R1,CHD1,IK,DDX3X,EIF3A,NFKBIA,IQGAP1,UBB,DDX5
GO:BP	response to interleukin-1	GO:0070555	0.0382497	1.41737	204	120	5	22403	CXCL8,RBMX,ETS1,NFKBIA,UBB
GO:BP	positive regulation of endoplasmic reticulum stress-induced eIF2 alpha dephosphorylation	GO:1903917	0.0385415	1.41407	1	120	1	22403	PPP1R15A
GO:BP	cellular response to puromycin	GO:1905795	0.0385415	1.41407	1	120	1	22403	XRN1
GO:BP	RNA localization to chromatin	GO:1990280	0.0385415	1.41407	1	120	1	22403	HNRNPU
GO:BP	regulation of endoplasmic reticulum stress-induced eIF2 alpha dephosphorylation	GO:1903916	0.0385415	1.41407	1	120	1	22403	PPP1R15A
GO:BP	protein localization to spindle microtubule	GO:1902889	0.0385415	1.41407	1	120	1	22403	HNRNPU
GO:BP	negative regulation of signaling	GO:0023057	0.0385415	1.41407	1339	120	15	22403	RGS1,PTPRC,CXCL8,DDX3X,DNAJA1,TLE4,EIF3A,RAP1B,ELF1,NFKBIA,PPP2R5C,UBB,RNF125,STK4,PPP1R15A
GO:BP	regulation of response to biotic stimulus	GO:0002831	0.0385415	1.41407	495	120	8	22403	SFPQ,JAK1,IRF1,DDX3X,USP15,NFKBIA,UBB,RNF125
GO:BP	response to puromycin	GO:1905794	0.0385415	1.41407	1	120	1	22403	XRN1
GO:BP	positive regulation of telomeric RNA transcription from RNA pol II promoter	GO:1901582	0.0385415	1.41407	1	120	1	22403	ATRX
GO:BP	synaptic target recognition	GO:0008039	0.0385415	1.41407	1	120	1	22403	YWHAZ
GO:BP	error-prone translesion synthesis	GO:0042276	0.0385415	1.41407	20	120	2	22403	RFC1,UBB
GO:BP	negative regulation of cell communication	GO:0010648	0.0385415	1.41407	1335	120	15	22403	RGS1,PTPRC,CXCL8,DDX3X,DNAJA1,TLE4,EIF3A,RAP1B,ELF1,NFKBIA,PPP2R5C,UBB,RNF125,STK4,PPP1R15A
GO:BP	negative regulation of telomeric RNA transcription from RNA pol II promoter	GO:1901581	0.0385415	1.41407	1	120	1	22403	ATRX
GO:BP	error-free translesion synthesis	GO:0070987	0.0385415	1.41407	20	120	2	22403	RFC1,UBB
GO:BP	neutrophil activation	GO:0042119	0.0385415	1.41407	494	120	8	22403	PTPRC,CXCL8,KMT2E,DDX3X,HBB,RAP1B,HSP90AA1,IQGAP1
GO:BP	double-strand break repair via homologous recombination	GO:0000724	0.0385415	1.41407	130	120	4	22403	SFPQ,MORF4L1,FUS,SMCHD1
GO:BP	regulation of nucleus size	GO:0097298	0.0385415	1.41407	1	120	1	22403	HP1BP3
GO:BP	telomeric repeat-containing RNA transcription	GO:0097393	0.0385415	1.41407	1	120	1	22403	ATRX
GO:BP	post-embryonic forelimb morphogenesis	GO:0035128	0.0385415	1.41407	1	120	1	22403	ATRX
GO:BP	inactivation of X chromosome by DNA methylation	GO:0060821	0.0385415	1.41407	1	120	1	22403	SMCHD1
GO:BP	telomeric repeat-containing RNA transcription by RNA polymerase II	GO:0097394	0.0385415	1.41407	1	120	1	22403	ATRX
GO:BP	eIF2alpha dephosphorylation in response to endoplasmic reticulum stress	GO:0036497	0.0385415	1.41407	1	120	1	22403	PPP1R15A
GO:BP	regulation of immune response	GO:0050776	0.0385415	1.41407	1073	120	13	22403	SFPQ,JAK1,PTPRC,PIK3R1,IRF1,DDX3X,DDX21,USP15,ELF1,NFKBIA,HSP90AA1,UBB,RNF125
GO:BP	post-embryonic appendage morphogenesis	GO:0035120	0.0385415	1.41407	1	120	1	22403	ATRX
GO:BP	positive regulation of toll-like receptor 8 signaling pathway	GO:0034161	0.0385415	1.41407	1	120	1	22403	DDX3X
GO:BP	RNA 5'-cap (guanine-N7)-methylation	GO:0106005	0.0385415	1.41407	1	120	1	22403	RNMT
GO:BP	regulation of toll-like receptor 8 signaling pathway	GO:0034159	0.0385415	1.41407	1	120	1	22403	DDX3X
GO:BP	positive regulation of phosphoprotein phosphatase activity	GO:0032516	0.0385415	1.41407	20	120	2	22403	PTPRC,PPP1R15A
GO:BP	angiogenesis	GO:0001525	0.0385415	1.41407	492	120	8	22403	JAK1,NCL,CXCL8,YWHAZ,ETS1,BTG1,RNF213,STK4
GO:BP	regulation of telomeric RNA transcription from RNA pol II promoter	GO:1901580	0.0385415	1.41407	1	120	1	22403	ATRX
GO:BP	post-embryonic limb morphogenesis	GO:0035127	0.0385415	1.41407	1	120	1	22403	ATRX
GO:BP	inactivation of X chromosome by heterochromatin assembly	GO:0060820	0.0385415	1.41407	1	120	1	22403	SMCHD1
GO:BP	recombinational repair	GO:0000725	0.0389945	1.409	131	120	4	22403	SFPQ,MORF4L1,FUS,SMCHD1
GO:BP	positive regulation of cellular component organization	GO:0051130	0.0389945	1.409	1213	120	14	22403	SFPQ,SH3GLB1,TPR,HNRNPU,CNOT6L,AKAP9,KMT2E,DDX3X,ATRX,YWHAZ,RAP1B,HSP90AA1,IQGAP1,PPP1R15A
GO:BP	positive regulation of response to external stimulus	GO:0032103	0.0390725	1.40813	608	120	9	22403	SFPQ,CXCL8,IRF1,DDX3X,ETS1,USP15,NFKBIA,UBB,RNF125
GO:BP	regulation of mitotic spindle assembly	GO:1901673	0.0394135	1.40435	21	120	2	22403	TPR,HNRNPU
GO:BP	PERK-mediated unfolded protein response	GO:0036499	0.0394135	1.40435	21	120	2	22403	CXCL8,PPP1R15A
GO:BP	negative regulation of mRNA splicing, via spliceosome	GO:0048025	0.0394135	1.40435	21	120	2	22403	SRSF7,RBMX
GO:BP	RIG-I signaling pathway	GO:0039529	0.0394135	1.40435	21	120	2	22403	USP15,RNF125
GO:BP	regulation of viral-induced cytoplasmic pattern recognition receptor signaling pathway	GO:0039531	0.0394135	1.40435	21	120	2	22403	USP15,RNF125
GO:BP	granulocyte activation	GO:0036230	0.0394295	1.40418	501	120	8	22403	PTPRC,CXCL8,KMT2E,DDX3X,HBB,RAP1B,HSP90AA1,IQGAP1
GO:BP	regulation of immune system process	GO:0002682	0.0403914	1.39371	1620	120	17	22403	SFPQ,JAK1,CD2,PTPRC,CXCL8,PIK3R1,IRF1,KMT2E,DDX3X,ETS1,DDX21,USP15,ELF1,NFKBIA,HSP90AA1,UBB,RNF125
GO:BP	protein transport	GO:0015031	0.0405543	1.39196	2039	120	20	22403	SRRM1,SFPQ,NASP,SH3GLB1,CD2,RBM8A,TPR,HNRNPU,SRSF7,YTHDC1,PIK3R1,PCM1,YWHAZ,DNAJA1,UPF2,NFKBIA,KTN1,SRSF5,HSP90AA1,UBB
GO:BP	microtubule-based protein transport	GO:0099118	0.0406	1.39147	68	120	3	22403	SFPQ,HNRNPU,PCM1
GO:BP	protein transport along microtubule	GO:0098840	0.0406	1.39147	68	120	3	22403	SFPQ,HNRNPU,PCM1
GO:BP	establishment of protein localization to mitochondrion	GO:0072655	0.040904	1.38823	134	120	4	22403	SH3GLB1,YWHAZ,DNAJA1,HSP90AA1
GO:BP	regulation of phosphate metabolic process	GO:0019220	0.0409691	1.38754	1762	120	18	22403	SH3GLB1,TPR,PTPRC,HNRNPU,PIK3R1,AKAP9,DDX3X,YWHAZ,DNAJA1,EIF3A,RAP1B,PPP2R5C,HSP90AA1,AKAP13,IQGAP1,UBB,STK4,PPP1R15A
GO:BP	regulation of phosphorus metabolic process	GO:0051174	0.041104	1.38612	1763	120	18	22403	SH3GLB1,TPR,PTPRC,HNRNPU,PIK3R1,AKAP9,DDX3X,YWHAZ,DNAJA1,EIF3A,RAP1B,PPP2R5C,HSP90AA1,AKAP13,IQGAP1,UBB,STK4,PPP1R15A
GO:BP	negative regulation of signal transduction	GO:0009968	0.0411578	1.38555	1226	120	14	22403	RGS1,PTPRC,CXCL8,DDX3X,DNAJA1,TLE4,EIF3A,ELF1,NFKBIA,PPP2R5C,UBB,RNF125,STK4,PPP1R15A
GO:BP	Sertoli cell differentiation	GO:0060008	0.041834	1.37847	22	120	2	22403	ARID4B,ATRX
GO:BP	regulation of sister chromatid cohesion	GO:0007063	0.041834	1.37847	22	120	2	22403	SFPQ,ATRX
GO:BP	membrane raft organization	GO:0031579	0.041834	1.37847	22	120	2	22403	CD2,PTPRC
GO:BP	hypothalamus development	GO:0021854	0.041834	1.37847	22	120	2	22403	ETS1,UBB
GO:BP	nucleosome assembly	GO:0006334	0.0433333	1.36318	137	120	4	22403	HP1BP3,NASP,ATRX,SPTY2D1
GO:BP	regulation of defense response	GO:0031347	0.0436493	1.36002	739	120	10	22403	SFPQ,JAK1,PTPRC,IRF1,DDX3X,ETS1,USP15,NFKBIA,UBB,RNF125
GO:BP	developmental process	GO:0032502	0.0440923	1.35564	6340	120	47	22403	PRDM2,SYF2,PABPC4,NASP,JAK1,CD2,PRRC2C,PTPRC,ARID4B,HNRNPU,NCL,MBNL1,KLF3,YTHDC1,CXCL8,PIK3R1,IRF1,UTRN,KMT2E,DNAJB6,DDX3X,ATRX,RBMX,PCM1,YWHAZ,ETS1,UPF2,DDX21,RAP1B,BTG1,ELF1,HNRNPC,NFKBIA,SYNE2,SRSF5,HSP90AA1,AKAP13,IQGAP1,ANKRD11,TCF25,UBB,DDX5,RNF213,SMCHD1,STK4,JUND,PRMT2
GO:BP	protein localization to mitochondrion	GO:0070585	0.0441236	1.35533	138	120	4	22403	SH3GLB1,YWHAZ,DNAJA1,HSP90AA1
GO:BP	chromosome segregation	GO:0007059	0.0441802	1.35477	310	120	6	22403	SFPQ,TPR,HNRNPU,IK,DDX3X,ATRX
GO:BP	regulation of establishment of protein localization to mitochondrion	GO:1903747	0.0441821	1.35475	71	120	3	22403	SH3GLB1,YWHAZ,DNAJA1
GO:BP	positive regulation of organelle organization	GO:0010638	0.0441821	1.35475	626	120	9	22403	SFPQ,SH3GLB1,TPR,HNRNPU,CNOT6L,AKAP9,KMT2E,ATRX,YWHAZ
GO:BP	response to organic cyclic compound	GO:0014070	0.0442401	1.35418	985	120	12	22403	NASP,HNRNPU,XRN1,AKAP9,ETS1,DDX21,RAP1B,NFKBIA,AKAP13,DDX5,JUND,PRMT2
GO:BP	nucleotide-excision repair, DNA gap filling	GO:0006297	0.0443887	1.35273	23	120	2	22403	RFC1,UBB
GO:BP	male gonad development	GO:0008584	0.0443887	1.35273	139	120	4	22403	NASP,ARID4B,ATRX,UBB
GO:BP	histone deubiquitination	GO:0016578	0.0443887	1.35273	23	120	2	22403	USP15,USP16
GO:BP	positive regulation of signal transduction by p53 class mediator	GO:1901798	0.0443887	1.35273	23	120	2	22403	UBB,DDX5
GO:BP	extrinsic apoptotic signaling pathway	GO:0097191	0.0448791	1.34796	221	120	5	22403	PTPRC,G0S2,PIK3R1,DDX3X,STK4
GO:BP	positive regulation of cell adhesion	GO:0045785	0.0448791	1.34796	412	120	7	22403	JAK1,PTPRC,PIK3R1,UTRN,ETS1,IQGAP1,STK4
GO:BP	phosphorylation	GO:0016310	0.0448791	1.34796	2359	120	22	22403	JAK1,SH3GLB1,TPR,PTPRC,HNRNPU,STK17B,PIK3R1,PRPF4B,STK17A,AKAP9,DDX3X,YWHAZ,DNAJA1,EIF3A,USP15,RAP1B,PPP2R5C,HSP90AA1,AKAP13,IQGAP1,UBB,STK4
GO:BP	development of primary male sexual characteristics	GO:0046546	0.0450815	1.346	140	120	4	22403	NASP,ARID4B,ATRX,UBB
GO:BP	protein phosphorylation	GO:0006468	0.045681	1.34026	1932	120	19	22403	JAK1,PTPRC,STK17B,PIK3R1,PRPF4B,STK17A,AKAP9,DDX3X,YWHAZ,DNAJA1,EIF3A,USP15,RAP1B,PPP2R5C,HSP90AA1,AKAP13,IQGAP1,UBB,STK4
GO:BP	animal organ development	GO:0048513	0.045681	1.34026	3576	120	30	22403	SYF2,PABPC4,NASP,CD2,PRRC2C,PTPRC,ARID4B,HNRNPU,CXCL8,PIK3R1,IRF1,UTRN,KMT2E,DNAJB6,ATRX,PCM1,YWHAZ,ETS1,UPF2,NFKBIA,SYNE2,SRSF5,AKAP13,IQGAP1,ANKRD11,TCF25,UBB,DDX5,SMCHD1,STK4
GO:BP	peptide transport	GO:0015833	0.0464282	1.33322	2078	120	20	22403	SRRM1,SFPQ,NASP,SH3GLB1,CD2,RBM8A,TPR,HNRNPU,SRSF7,YTHDC1,PIK3R1,PCM1,YWHAZ,DNAJA1,UPF2,NFKBIA,KTN1,SRSF5,HSP90AA1,UBB
GO:BP	negative regulation of mitotic cell cycle phase transition	GO:1901991	0.0466276	1.33136	224	120	5	22403	SYF2,TPR,CNOT6L,IK,PRMT2
GO:BP	positive regulation of multi-organism process	GO:0043902	0.0466276	1.33136	523	120	8	22403	SFPQ,CHD1,IRF1,DDX3X,USP15,NFKBIA,UBB,RNF125
GO:BP	symbiotic process	GO:0044403	0.0466276	1.33136	872	120	11	22403	TPR,CXCL8,PIK3R1,CHD1,IK,DDX3X,EIF3A,NFKBIA,IQGAP1,UBB,DDX5
GO:BP	nuclear migration	GO:0007097	0.0469994	1.32791	24	120	2	22403	PCM1,SYNE2
GO:BP	toll-like receptor signaling pathway	GO:0002224	0.047408	1.32415	143	120	4	22403	IRF1,DDX3X,NFKBIA,UBB
GO:BP	positive regulation of cellular component biogenesis	GO:0044089	0.047408	1.32415	525	120	8	22403	SH3GLB1,TPR,CNOT6L,AKAP9,DDX3X,RAP1B,HSP90AA1,IQGAP1
GO:BP	regulation of kinase activity	GO:0043549	0.047408	1.32415	875	120	11	22403	SH3GLB1,PTPRC,HNRNPU,PIK3R1,DDX3X,DNAJA1,HSP90AA1,AKAP13,IQGAP1,UBB,STK4
GO:BP	organonitrogen compound metabolic process	GO:1901564	0.0479333	1.31936	6556	120	48	22403	SFPQ,PABPC4,JAK1,RBM8A,TPR,PTPRC,ARID4B,ZC3H15,STK17B,NCL,XRN1,CNOT6L,PIK3R1,CAST,IRF1,PRPF4B,ABCF1,STK17A,AKAP9,KMT2E,NUB1,DNAJB6,DDX3X,ATRX,RBMX,RNF19A,YWHAZ,DNAJA1,EIF3A,USP15,RAP1B,METAP2,NFKBIA,RPL36AL,KTN1,PPP2R5C,HSP90AA1,MORF4L1,AKAP13,IQGAP1,UBB,EIF1,RNF213,RNF125,STK4,PPP1R15A,USP16,PRMT2
GO:BP	response to hormone	GO:0009725	0.0484665	1.31456	1003	120	12	22403	NASP,HNRNPU,XRN1,PIK3R1,ETS1,RAP1B,SRSF5,AKAP13,IQGAP1,DDX5,JUND,PRMT2
GO:BP	immune response	GO:0006955	0.0490746	1.30914	2238	120	21	22403	SFPQ,JAK1,RGS1,PTPRC,REL,CXCL8,PIK3R1,IRF1,NUB1,DDX3X,HBB,ETS1,DDX21,USP15,RAP1B,ELF1,NFKBIA,HSP90AA1,IQGAP1,UBB,RNF125
GO:BP	myeloid leukocyte activation	GO:0002274	0.049985	1.30116	644	120	9	22403	CD2,PTPRC,CXCL8,KMT2E,DDX3X,HBB,RAP1B,HSP90AA1,IQGAP1
GO:BP	negative regulation of RNA splicing	GO:0033119	0.049985	1.30116	25	120	2	22403	SRSF7,RBMX

## Sheet: Cluster5_Global_gProfiler2
source	term_name	term_id	adjusted_p_value	negative_log10_of_adjusted_p_value	term_size	query_size	intersection_size	effective_domain_size	intersections
GO:BP	translational initiation	GO:0006413	8.03274e-10	9.09514	195	50	11	22403	RPL15,RPL10,EIF3E,EIF3H,EIF3F,PPP1CA,EIF3K,RPS5,RPS4Y1,EIF3D,RPL3
GO:BP	protein-containing complex subunit organization	GO:0043933	2.95881e-08	7.52888	1973	50	22	22403	CAPZB,S100A10,RPL10,EIF3E,EIF3H,EIF3F,CFL1,PPP1CA,CD3D,HSPA8,BIN2,ARPC3,PKM,CORO1A,PFN1,VAMP2,SEPT9,EIF3K,GMFG,RPS5,EIF3D,RPL3
GO:BP	cytoplasmic translation	GO:0002181	2.95881e-08	7.52888	99	50	8	22403	RPL15,CNBP,EIF3E,EIF3H,EIF3F,EEF2,EIF3K,EIF3D
GO:BP	translation	GO:0006412	3.57292e-08	7.44698	643	50	14	22403	RPL15,CNBP,RPL10,EIF3E,EIF3H,EEF1D,EIF3F,PPP1CA,EEF2,EIF3K,RPS5,RPS4Y1,EIF3D,RPL3
GO:BP	peptide biosynthetic process	GO:0043043	4.71722e-08	7.32631	668	50	14	22403	RPL15,CNBP,RPL10,EIF3E,EIF3H,EEF1D,EIF3F,PPP1CA,EEF2,EIF3K,RPS5,RPS4Y1,EIF3D,RPL3
GO:BP	protein-containing complex assembly	GO:0065003	4.87913e-08	7.31166	1701	50	20	22403	CAPZB,S100A10,RPL10,EIF3E,EIF3H,EIF3F,CD3D,HSPA8,BIN2,ARPC3,PKM,CORO1A,PFN1,VAMP2,SEPT9,EIF3K,GMFG,RPS5,EIF3D,RPL3
GO:BP	formation of cytoplasmic translation initiation complex	GO:0001732	4.87913e-08	7.31166	16	50	5	22403	EIF3E,EIF3H,EIF3F,EIF3K,EIF3D
GO:BP	amide biosynthetic process	GO:0043604	3.15454e-07	6.50106	809	50	14	22403	RPL15,CNBP,RPL10,EIF3E,EIF3H,EEF1D,EIF3F,PPP1CA,EEF2,EIF3K,RPS5,RPS4Y1,EIF3D,RPL3
GO:BP	peptide metabolic process	GO:0006518	3.15454e-07	6.50106	805	50	14	22403	RPL15,CNBP,RPL10,EIF3E,EIF3H,EEF1D,EIF3F,PPP1CA,EEF2,EIF3K,RPS5,RPS4Y1,EIF3D,RPL3
GO:BP	viral process	GO:0016032	3.37736e-07	6.47142	820	50	14	22403	LCK,RPL15,SLC25A6,SLC25A5,RPL10,EIF3F,CFL1,PPP1CA,HSPA8,FKBP8,RPS5,RPS4Y1,EIF3D,RPL3
GO:BP	symbiotic process	GO:0044403	6.74544e-07	6.17099	872	50	14	22403	LCK,RPL15,SLC25A6,SLC25A5,RPL10,EIF3F,CFL1,PPP1CA,HSPA8,FKBP8,RPS5,RPS4Y1,EIF3D,RPL3
GO:BP	ribonucleoprotein complex assembly	GO:0022618	1.00287e-06	5.99875	183	50	8	22403	RPL10,EIF3E,EIF3H,EIF3F,EIF3K,RPS5,EIF3D,RPL3
GO:BP	interspecies interaction between organisms	GO:0044419	1.07692e-06	5.96782	926	50	14	22403	LCK,RPL15,SLC25A6,SLC25A5,RPL10,EIF3F,CFL1,PPP1CA,HSPA8,FKBP8,RPS5,RPS4Y1,EIF3D,RPL3
GO:BP	ribonucleoprotein complex subunit organization	GO:0071826	1.07692e-06	5.96782	190	50	8	22403	RPL10,EIF3E,EIF3H,EIF3F,EIF3K,RPS5,EIF3D,RPL3
GO:BP	cytoplasmic translational initiation	GO:0002183	1.07692e-06	5.96782	32	50	5	22403	EIF3E,EIF3H,EIF3F,EIF3K,EIF3D
GO:BP	cellular protein-containing complex assembly	GO:0034622	3.40168e-06	5.46831	1021	50	14	22403	CAPZB,RPL10,EIF3E,EIF3H,EIF3F,ARPC3,CORO1A,PFN1,VAMP2,EIF3K,GMFG,RPS5,EIF3D,RPL3
GO:BP	cellular amide metabolic process	GO:0043603	5.74163e-06	5.24096	1070	50	14	22403	RPL15,CNBP,RPL10,EIF3E,EIF3H,EEF1D,EIF3F,PPP1CA,EEF2,EIF3K,RPS5,RPS4Y1,EIF3D,RPL3
GO:BP	viral gene expression	GO:0019080	2.26389e-05	4.64514	193	50	7	22403	RPL15,RPL10,EIF3F,RPS5,RPS4Y1,EIF3D,RPL3
GO:BP	cellular component assembly	GO:0022607	2.65852e-05	4.57536	2887	50	21	22403	CAPZB,S100A10,RPL10,EIF3E,EIF3H,EIF3F,CD3D,HSPA8,BIN2,ARPC3,PKM,CORO1A,PFN1,VAMP2,SEPT9,FXYD5,EIF3K,GMFG,RPS5,EIF3D,RPL3
GO:BP	nuclear-transcribed mRNA catabolic process, nonsense-mediated decay	GO:0000184	2.65852e-05	4.57536	121	50	6	22403	RPL15,RPL10,EIF3E,RPS5,RPS4Y1,RPL3
GO:BP	localization	GO:0051179	2.74771e-05	4.56103	6524	50	32	22403	CAPZB,LCK,S100A10,TAGLN2,CALM2,RPL15,GPSM3,ARF5,SLC25A6,SLC25A5,RPL10,CFL1,UCP2,HSPA8,ARHGDIB,BIN2,ARPC3,PKM,CORO1A,COX4I1,PFN1,VAMP2,SEPT9,EEF2,FXYD5,GMFG,CALM3,RPS5,RPS4Y1,SUN2,RPL3,ITGB2
GO:BP	establishment of protein localization to membrane	GO:0090150	4.16092e-05	4.38081	321	50	8	22403	RPL15,RPL10,VAMP2,CALM3,RPS5,RPS4Y1,RPL3,ITGB2
GO:BP	organonitrogen compound biosynthetic process	GO:1901566	5.42587e-05	4.26553	1754	50	16	22403	CMPK1,RPL15,CNBP,RPL10,EIF3E,EIF3H,EEF1D,EIF3F,PPP1CA,PKM,EEF2,EIF3K,RPS5,RPS4Y1,EIF3D,RPL3
GO:BP	regulation of actin cytoskeleton organization	GO:0032956	6.42149e-05	4.19236	344	50	8	22403	CAPZB,S100A10,CFL1,ARHGDIB,ARPC3,CORO1A,PFN1,GMFG
GO:BP	regulation of supramolecular fiber organization	GO:1902903	7.50455e-05	4.12468	355	50	8	22403	CAPZB,S100A10,CFL1,HSPA8,ARPC3,CORO1A,PFN1,GMFG
GO:BP	cellular component biogenesis	GO:0044085	7.50455e-05	4.12468	3118	50	21	22403	CAPZB,S100A10,RPL10,EIF3E,EIF3H,EIF3F,CD3D,HSPA8,BIN2,ARPC3,PKM,CORO1A,PFN1,VAMP2,SEPT9,FXYD5,EIF3K,GMFG,RPS5,EIF3D,RPL3
GO:BP	regulation of translation	GO:0006417	7.85839e-05	4.10467	359	50	8	22403	CNBP,RPL10,EIF3E,EIF3H,PPP1CA,EEF2,EIF3K,EIF3D
GO:BP	transport	GO:0006810	0.000102933	3.98745	5105	50	27	22403	CAPZB,LCK,S100A10,TAGLN2,CALM2,RPL15,ARF5,SLC25A6,SLC25A5,RPL10,UCP2,HSPA8,BIN2,ARPC3,PKM,CORO1A,COX4I1,VAMP2,EEF2,FXYD5,GMFG,CALM3,RPS5,RPS4Y1,SUN2,RPL3,ITGB2
GO:BP	membrane organization	GO:0061024	0.000106234	3.97374	836	50	11	22403	S100A10,SLC25A5,CD3D,HSPA8,BIN2,ARPC3,CORO1A,VAMP2,CALM3,SUN2,ITGB2
GO:BP	cellular component organization	GO:0016043	0.000106234	3.97374	6208	50	30	22403	CAPZB,S100A10,CALM2,SLC25A6,SLC25A5,RPL10,EIF3E,EIF3H,EIF3F,CFL1,PPP1CA,CD3D,HSPA8,ARHGDIB,BIN2,ARPC3,PKM,CORO1A,PFN1,VAMP2,SEPT9,FXYD5,EIF3K,GMFG,CALM3,RPS5,EIF3D,SUN2,RPL3,ITGB2
GO:BP	regulation of actin filament organization	GO:0110053	0.000107665	3.96793	264	50	7	22403	CAPZB,S100A10,CFL1,ARPC3,CORO1A,PFN1,GMFG
GO:BP	regulation of actin filament-based process	GO:0032970	0.000116022	3.93546	387	50	8	22403	CAPZB,S100A10,CFL1,ARHGDIB,ARPC3,CORO1A,PFN1,GMFG
GO:BP	SRP-dependent cotranslational protein targeting to membrane	GO:0006614	0.000126668	3.89733	96	50	5	22403	RPL15,RPL10,RPS5,RPS4Y1,RPL3
GO:BP	establishment of localization	GO:0051234	0.00013249	3.87782	5217	50	27	22403	CAPZB,LCK,S100A10,TAGLN2,CALM2,RPL15,ARF5,SLC25A6,SLC25A5,RPL10,UCP2,HSPA8,BIN2,ARPC3,PKM,CORO1A,COX4I1,VAMP2,EEF2,FXYD5,GMFG,CALM3,RPS5,RPS4Y1,SUN2,RPL3,ITGB2
GO:BP	cotranslational protein targeting to membrane	GO:0006613	0.00014395	3.84179	100	50	5	22403	RPL15,RPL10,RPS5,RPS4Y1,RPL3
GO:BP	regulation of actin polymerization or depolymerization	GO:0008064	0.00014395	3.84179	180	50	6	22403	CAPZB,CFL1,ARPC3,CORO1A,PFN1,GMFG
GO:BP	regulation of actin filament length	GO:0030832	0.000144618	3.83978	181	50	6	22403	CAPZB,CFL1,ARPC3,CORO1A,PFN1,GMFG
GO:BP	ribonucleoprotein complex biogenesis	GO:0022613	0.000151817	3.81868	415	50	8	22403	RPL10,EIF3E,EIF3H,EIF3F,EIF3K,RPS5,EIF3D,RPL3
GO:BP	cellular localization	GO:0051641	0.000151817	3.81868	2768	50	19	22403	CAPZB,LCK,S100A10,CALM2,RPL15,ARF5,SLC25A6,RPL10,UCP2,HSPA8,CORO1A,VAMP2,SEPT9,CALM3,RPS5,RPS4Y1,SUN2,RPL3,ITGB2
GO:BP	regulation of cellular amide metabolic process	GO:0034248	0.000151817	3.81868	413	50	8	22403	CNBP,RPL10,EIF3E,EIF3H,PPP1CA,EEF2,EIF3K,EIF3D
GO:BP	cellular component organization or biogenesis	GO:0071840	0.000151817	3.81868	6386	50	30	22403	CAPZB,S100A10,CALM2,SLC25A6,SLC25A5,RPL10,EIF3E,EIF3H,EIF3F,CFL1,PPP1CA,CD3D,HSPA8,ARHGDIB,BIN2,ARPC3,PKM,CORO1A,PFN1,VAMP2,SEPT9,FXYD5,EIF3K,GMFG,CALM3,RPS5,EIF3D,SUN2,RPL3,ITGB2
GO:BP	protein targeting	GO:0006605	0.000182797	3.73803	427	50	8	22403	RPL15,SLC25A6,RPL10,HSPA8,RPS5,RPS4Y1,RPL3,ITGB2
GO:BP	protein targeting to ER	GO:0045047	0.000186849	3.72851	110	50	5	22403	RPL15,RPL10,RPS5,RPS4Y1,RPL3
GO:BP	protein targeting to membrane	GO:0006612	0.000186849	3.72851	195	50	6	22403	RPL15,RPL10,RPS5,RPS4Y1,RPL3,ITGB2
GO:BP	nuclear-transcribed mRNA catabolic process	GO:0000956	0.000212704	3.67222	201	50	6	22403	RPL15,RPL10,EIF3E,RPS5,RPS4Y1,RPL3
GO:BP	establishment of protein localization to endoplasmic reticulum	GO:0072599	0.000212704	3.67222	114	50	5	22403	RPL15,RPL10,RPS5,RPS4Y1,RPL3
GO:BP	positive regulation of supramolecular fiber organization	GO:1902905	0.000220342	3.6569	203	50	6	22403	S100A10,CFL1,ARPC3,CORO1A,PFN1,GMFG
GO:BP	actin polymerization or depolymerization	GO:0008154	0.000234671	3.62954	206	50	6	22403	CAPZB,CFL1,ARPC3,CORO1A,PFN1,GMFG
GO:BP	posttranscriptional regulation of gene expression	GO:0010608	0.000251891	3.59879	608	50	9	22403	CNBP,RPL10,EIF3E,EIF3H,PPP1CA,HSPA8,EEF2,EIF3K,EIF3D
GO:BP	regulated exocytosis	GO:0045055	0.000274465	3.56151	787	50	10	22403	TAGLN2,HSPA8,BIN2,PKM,CORO1A,VAMP2,EEF2,GMFG,CALM3,ITGB2
GO:BP	protein localization to membrane	GO:0072657	0.00030199	3.52001	625	50	9	22403	S100A10,RPL15,RPL10,VAMP2,CALM3,RPS5,RPS4Y1,RPL3,ITGB2
GO:BP	positive regulation of cytoskeleton organization	GO:0051495	0.000358421	3.44561	225	50	6	22403	S100A10,CFL1,ARPC3,CORO1A,PFN1,GMFG
GO:BP	cellular process	GO:0009987	0.000440492	3.35606	15349	50	47	22403	CAPZB,SH3BGRL3,LCK,CMPK1,S100A10,TAGLN2,CALM2,RPL15,CNBP,GPSM3,SLC25A6,SLC25A5,RPL10,EIF3E,EIF3H,EEF1D,EIF3F,CFL1,PPP1CA,UCP2,CD3D,HSPA8,ARHGDIB,LDHB,BIN2,ARPC3,CRIP1,PKM,CORO1A,COX4I1,PFN1,VAMP2,SUMO2,SEPT9,PPDPF,EEF2,FKBP8,FXYD5,EIF3K,GMFG,CALM3,RPS5,RPS4Y1,EIF3D,SUN2,RPL3,ITGB2
GO:BP	protein localization to endoplasmic reticulum	GO:0070972	0.000473836	3.32437	139	50	5	22403	RPL15,RPL10,RPS5,RPS4Y1,RPL3
GO:BP	mRNA catabolic process	GO:0006402	0.000479163	3.31952	362	50	7	22403	RPL15,RPL10,EIF3E,HSPA8,RPS5,RPS4Y1,RPL3
GO:BP	positive regulation of cellular process	GO:0048522	0.000482902	3.31614	5345	50	26	22403	LCK,S100A10,CALM2,CNBP,GPSM3,SLC25A5,EIF3E,EEF1D,CFL1,PPP1CA,UCP2,CD3D,HSPA8,ARPC3,CORO1A,PFN1,VAMP2,SUMO2,SEPT9,EEF2,FKBP8,GMFG,CALM3,EIF3D,SUN2,ITGB2
GO:BP	regulation of biological process	GO:0050789	0.000482902	3.31614	11307	50	40	22403	CAPZB,SH3BGRL3,LCK,S100A10,CALM2,RPL15,CNBP,GPSM3,SLC25A6,SLC25A5,RPL10,EIF3E,EIF3H,EEF1D,CFL1,PPP1CA,UCP2,CD3D,HSPA8,ARHGDIB,ARPC3,CRIP1,PKM,CORO1A,PFN1,VAMP2,SUMO2,SEPT9,EEF2,FKBP8,FXYD5,EIF3K,GMFG,CALM3,RPS5,RPS4Y1,EIF3D,SUN2,RPL3,ITGB2
GO:BP	negative regulation of supramolecular fiber organization	GO:1902904	0.000489166	3.31054	142	50	5	22403	CAPZB,HSPA8,CORO1A,PFN1,GMFG
GO:BP	regulation of cellular component size	GO:0032535	0.000541606	3.26632	373	50	7	22403	CAPZB,CFL1,PPP1CA,ARPC3,CORO1A,PFN1,GMFG
GO:BP	secretion by cell	GO:0032940	0.000554922	3.25577	1509	50	13	22403	TAGLN2,SLC25A6,SLC25A5,UCP2,HSPA8,BIN2,PKM,CORO1A,VAMP2,EEF2,GMFG,CALM3,ITGB2
GO:BP	leukocyte degranulation	GO:0043299	0.00059586	3.22486	529	50	8	22403	HSPA8,BIN2,PKM,CORO1A,VAMP2,EEF2,GMFG,ITGB2
GO:BP	exocytosis	GO:0006887	0.000654949	3.18379	892	50	10	22403	TAGLN2,HSPA8,BIN2,PKM,CORO1A,VAMP2,EEF2,GMFG,CALM3,ITGB2
GO:BP	regulation of cytoskeleton organization	GO:0051493	0.00067734	3.16919	541	50	8	22403	CAPZB,S100A10,CFL1,ARHGDIB,ARPC3,CORO1A,PFN1,GMFG
GO:BP	export from cell	GO:0140352	0.000709719	3.14891	1555	50	13	22403	TAGLN2,SLC25A6,SLC25A5,UCP2,HSPA8,BIN2,PKM,CORO1A,VAMP2,EEF2,GMFG,CALM3,ITGB2
GO:BP	actin filament organization	GO:0007015	0.000709719	3.14891	395	50	7	22403	CAPZB,S100A10,CFL1,ARPC3,CORO1A,PFN1,GMFG
GO:BP	positive regulation of cyclic-nucleotide phosphodiesterase activity	GO:0051343	0.000758945	3.11979	4	50	2	22403	CALM2,CALM3
GO:BP	RNA catabolic process	GO:0006401	0.000758945	3.11979	402	50	7	22403	RPL15,RPL10,EIF3E,HSPA8,RPS5,RPS4Y1,RPL3
GO:BP	regulation of translational initiation	GO:0006446	0.000758945	3.11979	79	50	4	22403	EIF3E,EIF3H,PPP1CA,EIF3K
GO:BP	regulation of actin filament polymerization	GO:0030833	0.000798536	3.09771	163	50	5	22403	CAPZB,ARPC3,CORO1A,PFN1,GMFG
GO:BP	establishment of protein localization to organelle	GO:0072594	0.000906138	3.04281	572	50	8	22403	RPL15,SLC25A6,RPL10,HSPA8,CALM3,RPS5,RPS4Y1,RPL3
GO:BP	actin filament-based process	GO:0030029	0.000936007	3.02872	752	50	9	22403	CAPZB,S100A10,CFL1,ARHGDIB,ARPC3,CORO1A,PFN1,GMFG,SUN2
GO:BP	multi-organism process	GO:0051704	0.00105828	2.9754	2988	50	18	22403	LCK,RPL15,SLC25A6,SLC25A5,RPL10,EIF3F,CFL1,PPP1CA,UCP2,HSPA8,ARHGDIB,CORO1A,FKBP8,RPS5,RPS4Y1,EIF3D,RPL3,ITGB2
GO:BP	viral transcription	GO:0019083	0.00110361	2.95718	177	50	5	22403	RPL15,RPL10,RPS5,RPS4Y1,RPL3
GO:BP	positive regulation of binding	GO:0051099	0.00110361	2.95718	177	50	5	22403	S100A10,CALM2,EIF3E,CALM3,EIF3D
GO:BP	secretion	GO:0046903	0.0011198	2.95086	1648	50	13	22403	TAGLN2,SLC25A6,SLC25A5,UCP2,HSPA8,BIN2,PKM,CORO1A,VAMP2,EEF2,GMFG,CALM3,ITGB2
GO:BP	actin filament polymerization	GO:0030041	0.0011336	2.94554	179	50	5	22403	CAPZB,ARPC3,CORO1A,PFN1,GMFG
GO:BP	positive regulation of biological process	GO:0048518	0.00118077	2.92784	6072	50	27	22403	LCK,S100A10,CALM2,CNBP,GPSM3,SLC25A5,EIF3E,EEF1D,CFL1,PPP1CA,UCP2,CD3D,HSPA8,ARPC3,PKM,CORO1A,PFN1,VAMP2,SUMO2,SEPT9,EEF2,FKBP8,GMFG,CALM3,EIF3D,SUN2,ITGB2
GO:BP	cellular protein localization	GO:0034613	0.00124471	2.90493	1924	50	14	22403	S100A10,RPL15,ARF5,SLC25A6,RPL10,HSPA8,VAMP2,SEPT9,CALM3,RPS5,RPS4Y1,SUN2,RPL3,ITGB2
GO:BP	cellular macromolecule localization	GO:0070727	0.00130076	2.8858	1934	50	14	22403	S100A10,RPL15,ARF5,SLC25A6,RPL10,HSPA8,VAMP2,SEPT9,CALM3,RPS5,RPS4Y1,SUN2,RPL3,ITGB2
GO:BP	positive regulation of actin filament polymerization	GO:0030838	0.00144183	2.84109	97	50	4	22403	ARPC3,CORO1A,PFN1,GMFG
GO:BP	intracellular transport	GO:0046907	0.00155502	2.80826	1714	50	13	22403	CAPZB,RPL15,ARF5,SLC25A6,RPL10,HSPA8,CORO1A,VAMP2,RPS5,RPS4Y1,SUN2,RPL3,ITGB2
GO:BP	ADP transport	GO:0015866	0.00156893	2.8044	6	50	2	22403	SLC25A6,SLC25A5
GO:BP	biological regulation	GO:0065007	0.00181561	2.74098	11968	50	40	22403	CAPZB,SH3BGRL3,LCK,S100A10,CALM2,RPL15,CNBP,GPSM3,SLC25A6,SLC25A5,RPL10,EIF3E,EIF3H,EEF1D,CFL1,PPP1CA,UCP2,CD3D,HSPA8,ARHGDIB,ARPC3,CRIP1,PKM,CORO1A,PFN1,VAMP2,SUMO2,SEPT9,EEF2,FKBP8,FXYD5,EIF3K,GMFG,CALM3,RPS5,RPS4Y1,EIF3D,SUN2,RPL3,ITGB2
GO:BP	actin cytoskeleton organization	GO:0030036	0.00191212	2.71848	653	50	8	22403	CAPZB,S100A10,CFL1,ARHGDIB,ARPC3,CORO1A,PFN1,GMFG
GO:BP	supramolecular fiber organization	GO:0097435	0.00214384	2.66881	665	50	8	22403	CAPZB,S100A10,CFL1,HSPA8,ARPC3,CORO1A,PFN1,GMFG
GO:BP	biological_process	GO:0008150	0.00234076	2.63064	16914	50	48	22403	CAPZB,SH3BGRL3,LCK,CMPK1,S100A10,TAGLN2,CALM2,RPL15,CNBP,GPSM3,ARF5,SLC25A6,SLC25A5,RPL10,EIF3E,EIF3H,EEF1D,EIF3F,CFL1,PPP1CA,UCP2,CD3D,HSPA8,ARHGDIB,LDHB,BIN2,ARPC3,CRIP1,PKM,CORO1A,COX4I1,PFN1,VAMP2,SUMO2,SEPT9,PPDPF,EEF2,FKBP8,FXYD5,EIF3K,GMFG,CALM3,RPS5,RPS4Y1,EIF3D,SUN2,RPL3,ITGB2
GO:BP	granulocyte activation	GO:0036230	0.00236775	2.62566	501	50	7	22403	HSPA8,BIN2,PKM,VAMP2,EEF2,GMFG,ITGB2
GO:BP	regulation of anatomical structure size	GO:0090066	0.00242902	2.61457	504	50	7	22403	CAPZB,CFL1,PPP1CA,ARPC3,CORO1A,PFN1,GMFG
GO:BP	cytoskeleton organization	GO:0007010	0.00248062	2.60544	1318	50	11	22403	CAPZB,S100A10,CALM2,CFL1,ARHGDIB,ARPC3,CORO1A,PFN1,GMFG,CALM3,SUN2
GO:BP	vesicle-mediated transport	GO:0016192	0.00250556	2.6011	2081	50	14	22403	CAPZB,S100A10,TAGLN2,ARF5,HSPA8,BIN2,ARPC3,PKM,CORO1A,VAMP2,EEF2,GMFG,CALM3,ITGB2
GO:BP	regulation of protein polymerization	GO:0032271	0.00250556	2.6011	220	50	5	22403	CAPZB,ARPC3,CORO1A,PFN1,GMFG
GO:BP	positive regulation of mRNA binding	GO:1902416	0.00254751	2.59388	8	50	2	22403	EIF3E,EIF3D
GO:BP	regulation of cyclic-nucleotide phosphodiesterase activity	GO:0051342	0.00254751	2.59388	8	50	2	22403	CALM2,CALM3
GO:BP	positive regulation of ryanodine-sensitive calcium-release channel activity	GO:0060316	0.00254751	2.59388	8	50	2	22403	CALM2,CALM3
GO:BP	leukocyte activation involved in immune response	GO:0002366	0.00262601	2.5807	696	50	8	22403	HSPA8,BIN2,PKM,CORO1A,VAMP2,EEF2,GMFG,ITGB2
GO:BP	cell activation involved in immune response	GO:0002263	0.00267651	2.57243	699	50	8	22403	HSPA8,BIN2,PKM,CORO1A,VAMP2,EEF2,GMFG,ITGB2
GO:BP	regulation of binding	GO:0051098	0.00288052	2.54053	366	50	6	22403	S100A10,CALM2,EIF3E,PPP1CA,CALM3,EIF3D
GO:BP	negative regulation of actin nucleation	GO:0051126	0.00307446	2.51223	9	50	2	22403	CORO1A,GMFG
GO:BP	positive regulation of RNA binding	GO:1905216	0.00307446	2.51223	9	50	2	22403	EIF3E,EIF3D
GO:BP	regulation of cell communication by electrical coupling involved in cardiac conduction	GO:1901844	0.00307446	2.51223	9	50	2	22403	CALM2,CALM3
GO:BP	nucleobase-containing compound catabolic process	GO:0034655	0.00312822	2.5047	537	50	7	22403	RPL15,RPL10,EIF3E,HSPA8,RPS5,RPS4Y1,RPL3
GO:BP	myeloid cell activation involved in immune response	GO:0002275	0.00316895	2.49908	539	50	7	22403	HSPA8,BIN2,PKM,VAMP2,EEF2,GMFG,ITGB2
GO:BP	positive regulation of translation	GO:0045727	0.00336348	2.47321	129	50	4	22403	CNBP,EIF3E,EEF2,EIF3D
GO:BP	myeloid leukocyte mediated immunity	GO:0002444	0.00336348	2.47321	546	50	7	22403	HSPA8,BIN2,PKM,VAMP2,EEF2,GMFG,ITGB2
GO:BP	release of sequestered calcium ion into cytosol	GO:0051209	0.0033836	2.47062	130	50	4	22403	LCK,CALM2,CORO1A,CALM3
GO:BP	inorganic cation transmembrane transport	GO:0098662	0.0033836	2.47062	736	50	8	22403	LCK,CALM2,UCP2,CORO1A,COX4I1,VAMP2,FXYD5,CALM3
GO:BP	response to chemical	GO:0042221	0.0033836	2.47062	4697	50	22	22403	LCK,S100A10,CALM2,GPSM3,SLC25A6,SLC25A5,CFL1,PPP1CA,UCP2,HSPA8,BIN2,ARPC3,CRIP1,PKM,CORO1A,COX4I1,VAMP2,EEF2,FKBP8,CALM3,RPL3,ITGB2
GO:BP	intracellular protein transport	GO:0006886	0.0033836	2.47062	1159	50	10	22403	RPL15,ARF5,SLC25A6,RPL10,HSPA8,VAMP2,RPS5,RPS4Y1,RPL3,ITGB2
GO:BP	protein localization to organelle	GO:0033365	0.0033985	2.46871	942	50	9	22403	RPL15,SLC25A6,RPL10,HSPA8,CALM3,RPS5,RPS4Y1,SUN2,RPL3
GO:BP	regulation of mRNA binding	GO:1902415	0.00342642	2.46516	10	50	2	22403	EIF3E,EIF3D
[truncated: 716 more rows]

## Sheet: Cluster6_GO_BP_gProfiler2
source	term_name	term_id	adjusted_p_value	negative_log10_of_adjusted_p_value	term_size	query_size	intersection_size	effective_domain_size	intersections
[truncated: 242 more rows]

[truncated: 2 more sheets: Cluster7_GO_BP_gProfiler2, Cluster8_GO_BP_gProfiler2]
