# Supplementary material for: Single-cell temporal analysis of natural dengue infection reveals skin-homing lymphocyte expansion one day before defervescence
Source: iScience. 2022 Mar 5;25(4):104034. doi: 10.1016/j.isci.2022.104034 (PMC8957021; doi:10.1016/j.isci.2022.104034)
Supplement: Table S6. Average expression of the top 500 genes in Principal Component (PC) 1 and PC2 in monocytes, related to Figures 2C, S3 and STAR Methods [file mmc7.xlsx]

## Sheet: PC1
Table S6 Average expression of the top 500 genes in Principal Component (PC) 1 and PC2 in monocytes. Related to Figures 2C, S3 and STAR Methods.
	DF Day-2	DF Day-1	DF Def	DF Wk2	DHF Day-2	DHF Day-1	DHF Def	DHF Wk2	HCI	HCII
ISG15	60.1756	5.45423	5.41636	2.72566	43.0854	3.96708	5.56312	4.99525	3.50455	1.43577
RPL22	5.21297	9.30905	9.28986	12.9777	4.67638	7.13535	10.7497	14.516	15.5408	14.6533
ENO1	3.78818	4.21109	3.85469	3.0068	4.71216	4.9198	3.63356	2.83361	2.31254	3.2386
PGD	1.17746	1.51111	1.47195	0.688302	2.20041	2.1287	1.63626	0.57525	1.09979	1.35244
TNFRSF1B	3.25771	1.87786	1.96596	4.02925	1.52038	1.35023	1.72311	3.6181	2.69468	1.70282
RPL11	17.6469	33.4303	38.6682	36.7504	13.3289	29.7516	40.2395	39.1314	41.223	40.3646
SH3BGRL3	13.7895	25.472	26.2248	12.9953	10.5406	23.2668	26.4135	12.3536	21.7402	16.7989
CD52	6.37657	14.4542	12.8039	10.9908	4.71669	8.84288	11.4171	8.57592	10.0938	20.6931
IFI6	26.369	7.44482	4.05172	1.77628	37.2288	7.17774	6.5692	4.42578	3.15339	1.10339
PTP4A2	5.15341	4.27169	4.0877	6.34626	1.68071	2.60283	1.86494	5.11425	5.38955	3.11874
CSF3R	1.96854	1.73848	2.43165	1.34002	0.443253	1.60636	2.48676	2.02708	3.22529	2.5488
YBX1	5.42965	6.86347	6.46082	15.8288	5.24588	6.28604	8.85137	13.3533	10.184	8.79659
RPS8	11.0974	16.2979	21.9792	30.0737	10.9955	16.4301	24.9017	30.098	31.7912	28.0714
JUN	6.68525	5.19912	5.20612	0.505812	21.7117	12.9764	1.6651	0.58731	1.11478	6.50617
NEXN	1.47026	0.204304	0.0549826	0.00671099	1.74307	0.0811267	0	0.103752	0.0621244	0.0667426
RP11-386I14.4	1.27818	0.450745	0.883666	1.79926	0.771024	0.667493	1.18573	3.47323	0.76094	2.73272
IFI44L	3.1718	0.966582	1.1524	0.575908	3.62045	1.23774	1.51609	1.8579	0.771166	0.205555
IFI44	1.59923	0.579404	0.757484	0.291805	3.42777	0.929084	0.25587	0.527532	0.510443	0.237784
GNG5	3.6511	3.13242	2.7598	2.60188	5.39143	2.68314	3.11361	2.19142	2.8096	2.85204
GBP1	4.56645	0.933382	0.813318	0.77093	11.9542	0.90875	0.350617	0.580338	0.301352	0.176145
GBP2	2.98289	2.00588	1.51331	2.61373	3.77087	1.11407	1.30163	1.72535	0.624477	0.425424
GBP4	2.04066	0.480152	0.334994	0.791426	3.11853	0.313429	0.177452	0.525246	0.354401	0.155666
GBP5	2.57044	0.13549	0.462407	0.30387	9.27904	0.357824	0.0295934	0.366989	0.10938	0.0838356
RPL5	2.61958	5.65063	7.11188	11.4894	3.05335	5.41224	10.1373	12.4593	11.8861	11.9093
PRPF38B	1.2257	0.82818	1.01845	1.42274	2.98843	0.615964	0.659869	0.931013	0.903677	0.888389
CD53	4.96198	1.90052	2.12164	2.20946	3.55895	2.33513	1.69852	2.23783	1.88593	2.22421
RHOC	0.227879	0.666356	0.55214	2.26934	0	0.242183	0.278496	1.49038	1.4166	1.05201
CSDE1	1.89719	1.92921	1.87991	2.71587	0.448931	1.46366	1.51877	2.38787	2.13598	2.13781
FCGR1B	1.21074	0.477535	0.57125	0.126777	3.01162	0.533291	0.253245	0.0699194	0.167712	0.210938
CH17-373J23.1	1.10823	1.48615	1.72457	0.982619	3.22929	1.59018	0.575041	1.44281	0.516392	2.85389
NBPF19	2.07941	1.27083	1.4888	2.83258	0.369415	0.626702	0.985289	1.68849	1.32267	0.590633
FCGR1A	2.82339	1.77772	1.28028	0.162406	5.51856	1.37564	0.919233	0.371933	0.513375	0.461277
MCL1	7.32762	6.95362	8.08315	6.27758	7.93194	8.281	6.8147	7.71336	7.69122	5.29477
CTSS	21.6142	16.7983	20.0712	29.3744	11.7506	13.916	18.0594	36.4998	27.2602	33.8881
S100A11	23.052	19.0335	18.4999	18.4995	19.0848	18.2668	18.1305	14.2295	13.4022	14.6269
S100A9	296.362	248.095	212.219	31.0029	656.242	407.744	207.126	69.0111	135.134	132.418
S100A12	12.9376	12.6447	13.6838	2.19755	47.9668	17.8674	10.8407	5.10808	13.8639	16.6225
S100A8	238.625	198.855	155.103	12.0335	923.504	399.984	168.4	41.5782	105.838	120.496
S100A6	67.4671	70.3642	57.5332	39.1124	65.7053	58.4602	56.066	38.3386	53.6918	53.9303
S100A4	38.5121	61.9823	54.679	37.5971	32.9473	55.948	56.5582	35.6806	55.2897	52.9104
RPS27	37.3301	53.0361	60.6505	85.2982	22.7933	42.5343	66.4025	78.1819	71.8858	71.9754
TPM3	8.8158	4.76502	5.02007	8.88761	9.59246	3.98759	2.77829	7.15337	4.68796	3.52636
MNDA	15.7139	9.25165	7.99022	1.97725	25.6584	12.0602	2.44926	2.81982	4.19881	13.5113
IFI16	4.45072	0.893286	0.815255	0.760933	7.23304	0.956554	0.808086	0.848123	0.756808	1.59696
TAGLN2	2.67183	3.1844	3.47951	3.99304	1.69907	2.46044	2.26326	2.60965	4.1441	2.882
FCER1G	18.2547	17.1762	15.964	12.7838	17.0255	12.8622	13.8248	11.1917	12.7389	16.4714
FCGR3A	4.40059	0.940038	1.34512	5.89436	0.334949	0.376688	0.43478	4.40321	2.45678	2.07651
CREG1	2.64498	1.64792	1.46123	0.477033	2.27719	1.97002	1.34558	0.603912	0.982934	0.867157
SELL	7.63211	4.17344	3.49783	0.673847	6.15006	3.29477	2.46597	1.04376	2.0788	3.3049
PTPRC	8.19606	3.94305	3.58058	8.22679	5.09507	2.69511	2.88021	6.10005	5.06217	5.8531
CD55	4.81288	3.12442	3.21819	4.38821	4.98763	3.35406	3.78913	3.85713	1.85206	1.20742
G0S2	20.9643	24.0854	15.047	5.88482	9.65217	61.5586	26.6447	16.7382	7.53899	0.729217
ATF3	2.50206	1.84032	1.28612	0.751438	3.53159	5.04523	0.573791	1.10934	1.32918	0.546235
H3F3A	14.3703	17.1244	18.2262	22.6497	12.7252	12.508	18.2343	23.9802	23.0373	22.9141
ARID4B	1.54677	0.599642	0.848725	1.04214	2.59706	0.724819	0.633148	1.05183	0.626567	0.640094
NLRP3	3.89823	3.27981	4.27529	5.27535	1.93252	3.63515	2.29243	6.60348	1.46759	0.453527
RPS7	5.55562	11.5313	13.183	13.4381	4.2538	11.1011	15.7937	16.5278	21.6313	17.8666
RSAD2	2.20774	0.262622	0.138794	0.0487578	6.89771	0.221607	0.0242164	0.246825	0.0849191	0.0545955
ID2	9.08347	9.11287	9.8228	5.46771	5.36601	16.2406	10.2968	8.00302	6.17703	2.97604
FAM49A	1.25434	1.05952	0.942954	2.65641	0.295375	0.570224	0.460449	1.96592	0.945223	0.636156
RPS27A	10.4812	20.2992	29.3259	30.8765	9.49091	16.123	27.8208	32.176	45.0214	38.6489
REL	2.65381	2.3723	2.42684	6.44715	1.79242	1.66248	1.86639	4.6971	2.39366	0.759651
PLEK	9.90517	6.36927	7.08706	7.74479	14.1337	7.67986	6.09767	6.66563	4.69864	2.01674
TMSB10	95.5735	94.9039	85.9191	58.2381	91.8073	78.7189	92.1683	60.6909	71.9839	64.1385
CAPG	2.12427	2.78186	1.94495	0.616064	4.39147	3.92362	3.03547	0.822815	1.38083	2.08551
VAMP8	2.75969	5.97423	4.40523	1.54072	3.72193	4.61589	2.455	1.61738	3.05447	4.36973
VAMP5	8.12725	4.2317	3.02093	1.54175	15.0306	3.51875	3.35655	1.94322	2.2897	1.08814
DUSP2	1.32048	3.46968	3.03992	0.749917	1.39973	7.58682	4.48132	1.68795	1.26488	0.423788
COX5B	5.51543	6.0559	5.03958	3.7446	4.83733	6.17483	4.11062	3.72435	3.99459	4.33262
RPL31	9.0197	14.305	15.4398	15.9242	7.19368	13.6753	21.0144	17.0188	20.3978	19.9828
IL1B	21.3395	21.9513	37.3978	48.1675	5.51193	33.7031	22.2979	45.3192	13.5494	3.58977
IL1RN	7.34897	4.09575	5.67747	3.26042	4.68152	5.62464	3.28813	5.21151	1.29311	0.363982
ZEB2	9.41095	7.24396	6.56698	12.5645	3.21771	5.29464	8.12017	9.6421	5.68446	2.58599
NMI	3.34333	0.89493	0.783575	0.51449	4.26485	0.92919	0.407745	0.659049	0.448347	0.809337
CD302	0.711154	1.35932	1.87137	1.28509	0.13626	1.49679	1.44943	1.57803	1.84332	2.63052
IFIH1	1.4929	0.247759	0.283519	0.361336	2.47986	0.244811	0.100264	0.210036	0.0873698	0.104485
SSB	1.6505	0.674582	0.792997	0.551994	2.70864	0.692053	0.508061	0.511747	0.367053	0.826245
ATP5G3	1.35796	2.3567	2.49085	1.87252	3.45341	2.83878	1.9867	1.44414	2.26281	2.31842
STAT1	3.33045	1.83266	1.19197	1.09711	3.42833	1.09797	1.09892	1.14548	0.797263	0.878082
NABP1	0.835364	0.175676	0.454793	0.372729	2.22657	0.507599	0.248491	0.545295	1.07271	0.651455
CLK1	2.17486	1.6498	1.56286	1.55284	2.98964	1.72416	1.0132	1.61601	1.13911	0.964196
EEF1B2	1.47856	2.24522	3.61702	5.84842	1.01982	1.96207	4.7994	5.47424	5.57231	5.406
RPL37A	17.5492	23.7998	27.6188	34.3578	16.3274	20.918	26.3246	36.2319	32.0103	26.7314
ARPC2	6.07447	6.23368	5.02709	7.68598	4.52086	5.18823	5.40932	7.90212	6.68346	8.70132
GPBAR1	0.986195	0.670555	0.722222	0.337981	2.01916	0.71606	0.409653	0.36889	0.387678	1.03546
SLC11A1	1.95659	2.43808	2.6691	2.58288	0.485248	1.5023	1.34393	1.97734	2.19036	1.24592
PTMA	18.5128	25.3008	25.8695	37.3962	19.462	22.1881	27.2137	31.7596	26.9504	30.4486
LRRFIP1	7.08161	5.35286	5.45499	8.69831	5.45814	4.11923	5.42979	8.35101	5.02989	3.32786
RPL32	21.3993	42.4898	47.2399	40.8147	15.8341	31.543	46.7186	45.0859	59.89	57.3545
ANKRD28	5.84274	3.32765	3.98536	1.76365	3.83911	3.97366	4.45693	3.2517	2.05715	0.569351
RPL15	6.86846	17.2464	19.1568	17.9647	5.89374	18.4054	27.7534	19.885	24.017	26.3606
CMTM6	2.46505	2.36639	2.28981	4.36753	1.08723	1.7997	2.46351	3.07059	3.54895	2.12467
RPSA	2.75773	5.06145	5.67323	7.87789	3.41826	5.28408	7.83894	7.64646	8.85668	7.25603
RPL14	6.86237	11.2473	14.1478	18.5577	6.32857	11.0015	14.3964	18.2423	17.8624	16.1392
CCR1	4.10133	1.56199	1.21188	0.670676	3.06157	1.62213	1.08747	1.08023	2.45656	0.544149
TMA7	2.55511	4.58816	4.37967	5.48497	4.54947	3.84714	5.11211	6.13401	5.8123	6.87062
GPX1	13.559	26.6173	19.8658	4.78747	7.0962	23.0468	17.3626	7.90952	15.7341	15.53
RHOA	6.82287	6.40159	7.24849	5.51686	3.20584	5.68537	5.08682	5.312	6.1926	5.9811
GNAI2	3.25269	2.38333	2.37836	3.81127	1.76522	2.69905	2.54725	3.36713	3.83021	2.7782
RPL29	10.2484	19.0595	20.8674	17.6135	9.67722	17.5254	22.0876	20.0322	23.8717	22.6381
TKT	3.31338	5.46082	5.66622	5.89564	2.16477	7.71036	6.2071	5.65873	6.60788	6.20649
RYBP	1.79809	1.08459	1.05149	2.53822	0.252688	0.488886	1.03897	1.60033	0.913517	0.21276
RPL24	7.03184	11.8765	11.0341	12.7378	5.48372	9.18705	10.9971	13.5481	14.1382	13.3128
NFKBIZ	15.0744	8.81717	9.18688	11.0175	9.48663	10.5196	6.81926	9.51261	4.9987	2.38814
HCLS1	1.28057	0.737417	1.40355	2.53625	0.456073	1.14894	1.10944	1.98253	1.89438	1.83364
CSTA	6.31132	5.35302	4.90027	3.46998	4.68595	3.62022	5.35105	5.97603	6.11735	10.6678
PARP14	2.92053	0.673374	0.9654	0.831444	3.87649	0.461211	0.243384	1.03042	1.27759	0.572808
H1FX	2.38972	2.32144	1.13952	1.50495	3.19602	1.68182	1.14579	1.1892	0.62136	1.7057
PLSCR1	3.82672	1.73579	1.54993	0.748475	4.35381	1.84303	0.601768	1.16099	1.11321	0.865488
SERP1	3.5549	4.14662	3.99927	4.44113	2.3905	4.03447	3.86142	4.81821	6.06731	5.18796
CCNL1	6.95415	4.83411	4.65936	3.22181	14.4602	5.65961	3.53635	3.69287	3.65422	3.60154
TNFSF10	6.21482	1.01542	0.762117	0.397682	8.01261	0.691207	0.09958	0.804369	0.473249	1.56571
TRA2B	2.47533	2.15376	2.00202	2.52425	5.40159	2.28987	1.59195	1.99599	1.43805	2.42146
RPL35A	11.1222	23.5549	26.7358	26.7701	9.92863	19.8073	30.6108	29.3993	31.6976	31.3719
LAP3	4.81487	1.25399	1.13317	0.811376	7.57724	0.796438	0.454646	1.02599	0.832836	0.888662
KLF3	1.55837	0.800922	0.646619	2.94302	0.490496	0.763369	0.782667	2.39793	1.05068	0.652666
RPL9	7.94003	14.6653	18.414	20.9244	6.70886	13.1655	17.8848	23.4868	31.5568	27.608
CXCL8	47.3793	57.5671	75.1531	49.8108	39.5824	116.663	93.7378	43.5634	29.863	6.78566
CXCL3	3.98013	14.2609	19.3891	8.11023	1.52589	16.9055	33.3843	5.78546	3.5712	0.155445
CXCL2	12.9475	17.6859	25.8671	19.423	2.81437	27.144	41.8594	18.7771	6.91298	0.587612
EREG	13.6859	14.2129	16.7287	9.25649	6.86013	11.9334	9.00564	7.91222	2.3542	0.52319
CXCL10	5.46263	1.03941	0.292447	0.273982	32.5514	0.59578	0	0.0473246	0.109869	0.0164248
CCNI	3.6086	3.57788	3.84349	6.24257	1.72758	3.50352	3.81778	5.27287	6.18878	5.06374
PLAC8	20.1881	12.0664	7.45598	1.75854	27.8106	11.845	5.33942	2.19877	2.45542	2.26719
RPL34	22.2961	47.1702	59.1283	51.0071	14.1519	34.6431	62.662	60.0586	78.6869	80.0522
ANXA5	5.92104	4.30289	4.08287	5.27714	1.04477	3.85701	4.38192	5.00693	3.75375	3.17899
RPS3A	7.96893	19.5376	27.5392	27.7395	5.44326	16.0753	24.0691	29.5947	34.2987	48.3256
HMGB2	2.38729	2.83536	2.3797	1.45171	5.45522	3.07944	1.35928	1.05845	1.64477	2.36876
SUB1	5.1531	6.0587	6.17748	3.52492	5.46721	5.75258	6.70352	4.30742	4.26638	4.42756
FYB	5.72326	3.17318	3.22966	3.13791	9.41522	2.90197	1.78151	3.60779	3.08271	4.03404
RPL37	17.2749	21.3291	25.6445	34.8961	13.4447	16.9744	23.3977	37.7553	31.9932	27.5969
BTF3	2.86351	5.36777	6.80661	5.6268	3.76501	5.77858	7.88919	6.98887	8.98081	10.3274
RPS23	10.0021	15.9566	19.4058	31.1322	6.93731	14.4246	22.4277	30.4748	34.701	30.0413
VCAN	5.60181	5.502	6.13596	1.77583	7.19834	5.26747	4.56326	4.78168	9.70446	8.37794
COX7C	4.77449	7.4283	8.13237	7.51585	5.99023	6.5887	6.91565	6.48199	7.33293	8.43744
HINT1	1.44161	2.71289	2.91863	1.78516	0.963619	2.20756	2.96003	2.6267	3.62667	4.17587
IRF1	3.30926	2.71737	2.00364	4.27228	11.0686	4.29951	2.83196	2.74585	1.40882	1.28929
EGR1	2.24402	1.17768	2.26327	0.119076	9.53465	2.49552	0	0.246667	0.399402	0.344423
CD14	10.0677	8.07378	6.39309	0.794307	9.32119	9.04796	4.99935	2.46532	5.25393	4.83969
RPS14	14.0304	34.5494	38.6523	32.0923	13.0042	32.9695	48.0737	35.3935	54.7756	51.5058
ATOX1	4.92442	3.29905	2.18847	1.21489	6.32181	2.00146	1.62952	1.04575	1.85249	1.4856
LCP2	2.60864	2.46598	2.45434	3.09729	4.25871	2.36859	2.98	2.86649	1.15351	0.752983
NPM1	1.10349	2.35707	2.77826	2.32265	0.931591	2.64588	3.36655	3.27102	3.34195	4.46303
DUSP1	17.2265	31.7705	30.9027	6.69767	35.1512	45.9668	19.5478	9.84456	10.4217	25.5128
ATP6V0E1	4.34616	4.38634	3.89319	1.5877	6.15629	3.72765	2.02175	1.72713	2.91793	4.61326
RNF130	2.07356	1.42832	1.94707	1.95254	0.832871	1.60383	2.20066	2.63009	3.20055	3.06468
GNB2L1	4.30745	12.4062	12.7544	13.2782	5.19791	11.4375	15.6811	11.7484	14.5193	15.3144
SERPINB9	2.01096	2.56101	2.64148	3.25708	0.31331	1.19459	2.55515	2.27715	0.829935	0.467828
CD83	6.82454	5.02841	6.43851	6.35294	2.25285	6.54074	3.772	6.02292	4.90965	1.1381
HIST1H1C	1.02694	0.575951	0.140358	0.227871	2.3916	1.1911	0.370084	0.318393	0.075419	0.322025
HLA-A	34.2544	18.4109	14.646	13.4908	30.4178	22.8659	18.5401	14.776	11.5089	14.1787
HLA-E	9.27624	7.38723	6.80612	11.3817	6.56631	7.05102	7.6858	9.29934	6.61837	5.28468
IER3	6.87123	6.48713	8.75551	4.82328	8.55631	8.82069	6.80797	8.4372	3.04266	0.795168
HLA-C	13.946	15.1402	12.7587	13.6061	15.2828	17.96	17.4614	13.2544	14.2474	14.2019
TNF	5.12462	3.15556	6.67697	2.56204	4.71975	9.18868	1.71508	2.58981	0.679091	0.0599429
LST1	19.0944	18.6907	19.0994	34.1374	10.1827	14.0975	14.41	25.3828	22.0977	20.4986
AIF1	19.5229	18.6163	19.8102	26.1657	18.0062	15.6829	18.811	22.0883	17.0957	18.892
CLIC1	4.52529	6.7112	5.89212	3.29217	5.22757	6.9468	7.22515	3.09393	4.26357	4.67547
HLA-DRA	14.8615	21.0689	18.6479	18.0409	17.7212	22.4822	24.4063	20.5012	17.5674	32.959
HLA-DRB5	2.94834	3.61928	2.50227	3.18892	9.86221	7.16958	8.1708	8.49276	3.57425	0.0171211
HLA-DRB1	9.01648	10.0108	8.48445	10.3728	12.2266	11.7234	12.4478	9.26913	5.49417	16.2466
PSMB9	3.9945	3.05565	1.9117	1.50138	9.8632	3.94144	2.80222	1.88515	1.40727	1.75507
BRD2	0.948899	0.908146	0.62777	0.725295	2.76688	0.873897	0.470773	0.669687	0.727272	0.766289
HLA-DPA1	2.9809	2.95264	2.92454	5.62424	2.05013	4.05955	5.2154	6.17132	4.25091	8.58988
HLA-DPB1	1.724	2.95057	2.93531	4.29866	3.30555	3.80375	5.16899	6.99878	5.60833	9.23835
RPS18	17.6311	40.3587	45.7169	43.7175	20.6066	35.8423	51.8986	46.1589	53.0823	47.8103
RPS10	6.28939	6.60094	6.71107	15.5388	5.56712	5.22885	7.79858	15.9592	9.839	12.5257
RPL10A	4.48823	12.0133	13.0867	14.1071	4.31846	11.718	15.7726	16.5959	17.4357	16.9699
SRSF3	2.72836	3.17177	3.79019	2.65055	5.00941	4.64843	3.55479	2.20611	2.2045	2.91194
EEF1A1	20.7954	29.6723	41.0432	61.0871	13.2071	26.945	46.1209	62.2337	83.2031	72.263
COX7A2	4.46807	5.43445	4.96833	3.59086	6.00586	4.73623	3.97909	3.48847	3.84839	4.01978
FAM26F	3.24717	1.8857	1.62072	2.67085	6.44445	1.53017	2.36934	1.93354	2.35102	1.35478
NCOA7	0.935864	0.119443	0.210427	0.122442	2.08215	0.260628	0.220913	0.0748465	0.175747	0.2062
RPS12	17.4456	31.7116	34.9733	40.9739	13.882	21.9266	30.339	44.852	51.0531	42.4944
SGK1	6.85338	3.32012	4.79532	3.77745	0.409776	3.34755	4.04385	3.0283	6.682	1.59975
TNFAIP3	13.0071	7.67588	7.10198	6.69842	5.12062	10.7319	6.50226	6.53821	3.30735	0.888541
TAGAP	4.00049	2.10337	2.25748	1.88131	3.86978	2.83468	1.26699	2.237	1.04958	0.703673
SOD2	19.4493	17.8499	22.2123	20.5889	16.4363	24.0704	27.4898	16.7507	9.5321	3.30244
ACTB	50.0979	75.527	82.0994	49.7402	49.67	84.7807	75.3366	43.0982	67.8833	99.4379
RAC1	6.92211	8.07235	6.61019	3.71705	4.82007	6.80501	5.95198	3.63575	3.97199	5.28552
IL6	7.63797	0.954185	1.92343	2.12021	2.66128	1.87885	1.81736	1.56613	0.118603	0.0159439
TOMM7	3.56745	4.70077	6.05805	6.53005	3.03009	3.73917	5.97949	6.75531	7.64567	6.99412
CYCS	1.63254	3.00839	2.06718	1.11782	2.48457	2.8233	2.43835	1.10539	0.980269	1.1573
BLVRA	1.48702	1.4541	1.38273	0.520199	2.84596	1.42092	1.08008	0.680069	1.1937	1.1306
NCF1	17.6674	5.52407	4.98271	0.954245	9.33492	6.9751	2.86767	1.80389	3.99926	2.96819
FGL2	6.14725	3.05414	2.82515	2.53119	6.0982	1.24958	1.37905	3.01677	3.62162	5.23946
CD36	3.1334	2.3776	2.2254	0.502633	4.31366	3.5152	2.20499	0.991247	2.34558	2.99452
FAM133B	2.32076	1.7087	1.41411	3.27137	1.09495	1.15681	1.60517	3.38483	1.69214	0.9923
SAMD9L	1.84272	0.308939	0.378406	0.177539	3.94189	0.321925	0.0278717	0.263276	0.202857	0.301878
ATP5J2	3.23852	3.42641	3.37417	2.47324	5.37916	3.92935	3.97603	2.12508	2.44409	3.08326
LAMTOR4	3.08239	6.29073	5.4869	3.64511	2.67563	5.4523	4.95405	3.62976	6.42574	6.04022
NAMPT	16.6308	16.4716	17.7798	20.0605	10.6694	13.396	14.2223	17.3206	11.9152	4.42862
GIMAP7	0.695258	0.121563	0.218812	0.213312	2.89534	0.164808	0.270283	0.173432	0.195721	0.796042
GIMAP4	2.78824	1.27261	0.839137	0.195204	3.04219	0.6546	0.280882	0.396138	0.427045	1.55052
SLC25A6	2.80452	9.25205	10.2428	9.90358	1.78476	8.69481	12.2297	9.46157	10.5074	10.0865
TMSB4X	110.629	162.517	154.907	129.254	87.8337	137.896	162.823	130.917	157.673	216.042
AP1S2	3.22147	4.27365	5.1275	3.64102	2.55271	3.509	4.06279	4.86871	6.16655	8.27987
SAT1	43.7024	31.8097	38.6507	41.6186	50.3053	32.2536	37.3029	41.8038	27.3581	22.5122
DDX3X	1.95301	1.42642	1.72601	3.28807	0.933898	0.821883	1.42248	2.32726	2.6339	1.53904
RBM3	0.870227	3.01368	4.09772	3.13533	1.2803	3.1899	3.53166	3.63251	3.66376	3.98472
MSN	3.30019	1.64263	2.15841	3.54802	1.2567	1.43672	1.74486	3.12538	2.91182	2.69804
RPS4X	4.69239	14.0978	17.9858	16.1475	3.81967	11.4475	18.84	15.9232	33.2482	24.3033
COX7B	3.97511	4.29376	3.54819	2.56264	5.80109	3.81857	3.9024	2.51622	3.41285	4.27126
SH3BGRL	2.01215	2.28467	2.17553	3.06321	1.32638	2.08702	1.85608	2.76108	2.77875	4.14896
RPL36A	6.81021	5.54902	4.8062	20.3326	6.29341	3.21234	6.95593	19.7542	8.86199	12.6884
SLC25A5	0.888886	2.24266	2.82777	2.34765	0.335706	2.61996	3.63649	2.38026	2.73537	3.1248
RPL39	28.7259	52.7388	59.2994	46.7677	27.2434	42.6546	56.5687	58.2546	76.1442	75.0201
NDUFA1	4.08332	4.21133	3.21002	2.34494	5.99292	3.69554	2.51273	2.56369	2.54514	2.60676
IDS	1.27654	0.559913	0.872551	2.06432	0.688256	0.498302	0.798056	2.12159	1.93456	1.22574
FLNA	2.04091	1.91938	2.63065	3.28402	1.26965	1.53227	2.24956	2.36579	2.43759	2.0041
RPL10	15.4804	46.1856	57.1892	58.1554	12.2333	38.9168	57.0383	62.1787	77.676	78.0136
ASAH1	3.23051	3.78118	2.7808	4.2312	1.12117	3.22947	3.99153	3.93289	3.54274	3.09935
CLU	2.64477	1.66088	0.406412	0	5.13873	1.47606	0.299443	0	0.175717	0.0589447
SARAF	2.45479	2.01297	2.52135	4.07545	0.990966	1.66466	3.16281	3.36096	3.82777	3.24556
LYN	4.85686	3.13546	3.22634	5.88185	2.18439	2.25559	1.71524	4.73159	4.12074	2.23366
RPS20	10.4244	13.3913	12.7867	18.3084	8.37263	10.6507	16.9107	20.4274	19.5302	15.5814
RPL7	7.78878	20.4958	25.6473	17.7721	7.12335	18.495	27.7858	22.7802	42.7129	43.9253
RIPK2	3.11421	2.5006	2.13076	2.01885	3.00557	2.74294	1.73227	1.81653	0.928954	0.529209
UQCRB	5.14112	6.49218	6.20993	8.43339	5.60372	5.13781	7.30504	9.07058	9.41728	11.1096
RPL30	10.5473	13.4784	16.2411	23.9983	7.39582	12.8497	16.8924	25.7805	26.0544	22.6605
PABPC1	11.2141	7.22515	8.85855	18.4684	24.3128	7.05755	7.65828	20.1379	14.9004	15.9566
YWHAZ	5.61122	3.89368	4.72406	6.38187	3.50017	3.35878	2.88588	5.1774	3.65174	3.494
KLF10	4.24495	2.32037	1.55951	0.949692	3.77564	3.49865	1.30684	2.07933	1.51892	1.62143
EIF3E	1.17352	3.87734	3.82353	2.58988	1.00598	3.57305	4.0392	3.45127	4.40056	5.22355
EIF3H	1.45451	1.78064	2.51556	2.62486	0.966893	2.18967	3.06551	2.40087	3.26286	3.56177
NDUFB9	3.07252	3.46621	2.89718	1.41786	3.58598	4.08287	3.75723	1.62885	1.775	1.78193
MTSS1	0.975523	0.464972	0.387966	2.49407	0.0486783	0.417983	1.33385	1.40078	0.756064	0.368358
TRIB1	1.89221	2.16458	1.82001	0.769593	4.41601	1.91495	0.63453	0.941181	1.33041	0.474718
LYPD2	0	0	0	3.46875	0	0	0	4.14238	1.66421	0.240878
LY6E	15.9733	7.89129	7.12626	3.76597	13.096	6.85515	6.56394	5.82704	4.54662	1.90514
EEF1D	5.79164	10.8813	11.647	9.89236	4.13459	8.5249	12.2474	9.57951	12.5742	12.4971
RPL8	10.4881	24.0459	26.8176	28.3662	11.1223	20.4766	27.3029	25.2331	28.2137	30.4948
PLIN2	1.38206	1.20895	1.353	0.641882	2.99033	2.82032	1.27225	0.684439	0.343544	0.372182
RPS6	10.4749	17.5113	22.5693	33.1538	8.42494	17.2682	24.1022	33.1341	36.5181	37.5003
IFNB1	2.93676	0.242487	0.042085	0.0286571	4.83046	0.431051	0.169882	0.0431882	0	0.0141649
IFNA14	0.805016	0	0	0	2.06435	0.0119894	0	0	0	0
IFNA2	1.78286	0	0	0	2.88998	0	0	0	0	0
IFNA8	0.608212	0	0	0	1.94049	0	0	0	0	0
IFNA1	0.830335	0	0	0	1.73394	0	0	0	0	0
DDX58	0.663325	0.21061	0.0801143	0.0186829	1.7294	0.0310307	0.221063	0.158606	0.0639519	0.0727822
DNAJA1	2.78509	1.61842	1.62188	2.56461	3.97186	2.02	1.06147	1.85287	0.845268	1.10086
GLIPR2	2.03449	2.03959	1.86411	0.981689	4.07246	2.30186	1.19767	0.654053	1.5237	1.44345
ANXA1	11.4929	8.44613	9.54488	9.90407	19.9698	14.7366	12.5614	11.3348	8.5631	6.79081
NFIL3	1.92391	1.43222	0.970018	0.610831	2.46565	1.88769	0.880528	0.536946	0.547008	0.299248
KLF4	6.1294	5.62317	5.42912	2.87722	7.88317	4.86821	3.51922	4.68768	5.3879	4.82749
TXN	4.26725	3.52998	3.22516	1.14133	7.32547	3.29421	2.96043	1.47515	1.89016	2.07358
RPL35	13.0893	23.6389	22.6284	21.6853	12.8774	18.7777	22.8683	22.5759	25.6508	24.1495
RPL12	15.0862	27.9958	31.2061	32.116	9.18112	19.1492	26.6341	30.5725	41.527	35.0905
RPL7A	5.48127	11.4528	12.9185	14.6007	4.37172	9.47924	12.3353	13.8489	14.7388	13.5789
FCN1	21.2857	21.3986	16.5024	10.4897	21.7816	25.0857	20.247	11.5999	12.5001	15.3249
IFITM3	43.0544	18.4444	13.8614	11.8681	55.2442	18.5585	14.7082	10.5085	7.47232	2.69711
IRF7	4.43873	0.857073	1.14349	0.571329	4.91395	1.08963	0.354495	0.64954	0.562795	0.403612
TALDO1	2.19753	3.16541	2.90605	1.61926	3.27104	4.36618	3.15503	1.59061	2.33597	3.38483
RPLP2	19.9093	33.1822	38.8823	43.3245	16.7701	26.0449	35.8422	43.7517	60.0371	42.5713
CTSD	15.2567	9.39565	8.47753	3.01247	13.842	11.6945	10.7347	2.97986	6.5468	4.80698
TRIM22	2.67363	0.981627	1.02938	0.645555	3.97407	0.60692	0.645518	0.711719	0.608186	0.50956
EIF3F	0.56643	1.92066	2.26202	1.97557	0.30311	1.71306	3.0053	2.05401	2.9072	2.93281
RPL27A	13.9162	27.552	25.2925	34.4811	14.0808	22.6047	28.8474	33.7007	35.3436	31.4631
ADM	1.01073	0.577372	0.599767	0.503011	2.07838	1.10377	0.391377	0.560105	0.377418	0.127691
EIF4G2	3.18284	2.02795	2.37183	5.46242	1.8577	1.69599	1.79998	3.66981	3.09472	2.42825
RPS13	10.1327	17.6968	21.4962	20.2572	7.88183	17.5333	25.3499	26.1064	34.5789	35.1086
CD44	10.1017	11.4432	13.4827	11.0191	5.3365	7.50115	11.7874	11.8506	11.3029	5.2776
UBE2L6	2.8494	1.52904	1.00263	0.606082	2.65357	1.16516	0.724866	0.743313	0.637366	0.796812
SERPING1	3.13363	0.336155	0.246531	0.0486667	1.94222	0.191624	0.285173	0.0899625	0.0480529	0.0256505
MPEG1	3.59927	2.48466	2.54034	2.66544	0.676792	1.90084	1.13534	1.62094	3.17768	3.03185
MS4A7	3.45912	2.05416	2.76359	5.17202	1.28261	1.60941	1.74825	3.85684	2.68128	2.51962
FTH1	104.085	165.44	177.188	197.906	45.5391	177.916	227.965	165.619	165.53	98.0342
AHNAK	2.91955	1.73272	2.53524	4.04034	1.13808	1.39665	1.54445	3.31691	4.22998	2.64202
RARRES3	1.97452	1.15214	0.985022	0.999193	3.3322	1.04341	0.788067	0.720383	0.625607	0.702073
PRDX5	2.1477	2.76145	2.15841	1.52857	3.09075	2.66402	1.69191	1.08097	1.75518	2.14206
FAU	16.1043	24.2001	24.3288	24.5606	15.0767	20.4811	26.5105	27.1389	27.234	24.7101
NEAT1	37.582	33.0135	39.258	61.7811	28.3455	22.4368	25.288	50.7241	36.3529	22.2287
MALAT1	440.77	222.421	203.602	633.284	252.51	130.646	221.35	540.047	264.388	336.595
CFL1	11.44	12.3973	11.6603	10.1601	10.6267	15.0117	13.2629	9.77511	10.8376	11.6781
GSTP1	2.68402	8.72537	7.73693	2.56172	2.57238	6.09777	5.97056	5.91252	6.34564	10.9029
RPS3	8.75502	18.7969	22.6368	19.4529	10.4238	17.7262	24.1995	21.8893	25.4966	24.9757
CASP4	1.06818	1.23819	1.22387	1.01634	2.79726	0.977221	1.23482	0.953317	1.21532	1.32098
CARD16	5.40028	3.22475	2.76806	3.19803	5.06244	2.97832	2.42574	2.38366	2.18602	3.76973
ATP5L	5.89722	9.75923	8.58169	6.49417	5.82855	8.92195	9.48991	7.95382	10.0219	9.66899
RPS25	10.6538	19.1952	19.0447	23.7142	9.66209	15.7812	22.9881	22.8222	23.1592	22.5519
KLF6	24.3269	17.8144	18.2547	15.6331	30.5946	24.9887	14.9352	13.5826	11.4783	7.7804
VIM	28.2861	30.1424	41.4262	31.3115	17.7565	35.8349	43.0348	38.0465	25.8546	16.2055
OTUD1	4.51823	2.81516	3.86541	1.92592	4.65393	3.5538	1.2175	1.89504	2.34421	0.881831
YME1L1	1.61512	1.00781	0.870657	1.04168	3.59398	0.872417	0.134487	1.26327	0.757663	0.74999
ITGB1	1.04689	0.75093	1.17678	2.00509	0.149039	0.386436	0.627009	1.70383	1.06907	0.833043
JMJD1C	3.09988	2.00592	3.53883	3.89901	2.52766	2.04457	2.58644	4.96531	3.19741	1.45293
SRGN	42.1427	51.4523	52.2336	31.8123	35.0452	57.6497	48.9699	37.76	24.7894	15.5996
PPA1	1.31652	0.971565	1.0578	0.533076	2.99173	1.08698	0.767763	0.372601	0.673303	0.749448
PSAP	18.1508	13.09	12.6847	20.3321	6.5285	10.1904	12.5475	22.4386	16.7847	14.7631
RPS24	13.7376	22.3999	25.2703	29.437	14.5131	21.233	33.5935	40.585	49.0374	49.3058
ANKRD22	1.71103	0.151026	0.236942	0.027491	1.94581	0.349313	0.0648758	0	0	0.0187094
IFIT2	7.20893	1.65439	1.90315	1.95634	11.4424	0.98886	0.193149	0.725319	0.284875	0.164684
IFIT3	2.39247	0.356186	0.69271	0.586075	8.36273	0.189573	0.253623	0.329022	0.196154	0.161225
IFIT1	2.40054	0.0257821	0.0322134	0	2.04814	0.0660505	0.0879374	0.155844	0.172842	0.094305
NDUFB8	1.23251	1.8045	1.4195	1.34472	2.64529	1.99803	1.27753	0.853049	1.29314	1.70948
USMG5	3.98147	4.1455	2.95846	2.60287	5.33835	2.84864	2.39513	2.93716	2.83845	3.72432
GAPDH	20.5751	33.188	34.2339	10.8846	22.9478	38.2043	39.5735	14.8534	19.4212	18.765
CD69	0.693835	0.328738	0.670637	0.60838	6.16392	0.837196	0.27028	0.939578	0.405815	0.353512
CLEC7A	6.35862	3.75776	4.19675	5.83416	1.9123	3.17964	5.17046	6.30827	4.97353	3.6263
PLBD1	2.54645	1.86876	1.39439	0.430988	2.16626	2.61507	1.49259	0.770292	1.20728	1.89339
H2AFJ	2.07297	2.42225	1.50998	0.480565	3.3262	2.8424	1.18264	0.791582	1.24132	1.18338
ARHGDIB	5.47805	4.42282	4.70235	5.33603	3.34449	4.24067	4.31721	4.77718	5.633	6.23834
DAZAP2	5.06973	3.62249	3.74476	4.14623	2.64809	2.60423	2.84011	3.7433	5.28056	3.86532
EIF4B	0.596548	0.456718	1.10565	2.1808	0.378755	0.479187	0.78572	1.83836	2.12963	1.79074
PFDN5	9.28469	19.1493	19.134	14.4181	6.10591	15.363	21.7152	14.6124	18.6873	19.8862
PCBP2	2.14656	2.72471	3.36917	3.56847	1.87756	2.35387	3.77664	3.83397	4.19713	3.52565
ATP5G2	4.37063	11.2993	10.187	5.61143	3.93458	10.577	10.476	6.76305	9.3323	10.3827
HNRNPA1	3.96076	6.20504	6.69584	5.96088	4.11493	7.09626	8.29108	8.26102	7.45311	8.54372
BLOC1S1	5.06689	4.72631	3.658	2.72287	3.93671	4.41138	3.78828	2.08621	2.52322	3.01056
CD63	4.99849	4.42293	3.72259	1.17916	6.27661	5.92759	7.07512	2.48011	1.8456	2.4361
RPL41	35.1044	54.1432	53.6284	69.6535	33.631	37.7334	57.1943	71.7456	79.0707	73.4842
MYL6	11.8983	10.3883	10.8887	12.8459	9.80028	8.08703	11.2426	10.224	10.8602	11.5638
NACA	4.2226	7.33299	8.40514	13.8406	4.18612	7.03842	10.9379	13.3556	14.242	14.9277
DDIT3	0.700384	0.552443	0.447613	0.37097	1.47788	2.55587	0.605167	0.572877	0.621405	0.220272
RAP1B	3.9736	2.37069	1.65166	5.1954	1.76894	1.41472	1.82161	2.90546	2.52456	1.20093
LYZ	106.44	120.489	111.769	34.1717	138.652	151.611	148.497	92.6083	94.7438	129.176
RP11-1143G9.4	14.4546	20.4074	14.544	2.9646	35.2766	25.3224	32.1096	13.1603	41.7282	20.941
PHLDA1	1.21412	1.49105	1.76973	1.74357	0.084392	1.39137	5.4736	3.02819	1.81367	0.0185846
NAP1L1	1.99421	2.15436	3.96468	16.7029	2.42905	2.10411	2.34785	11.3642	7.02517	5.48976
DUSP6	9.96003	3.10534	5.29814	4.32404	7.72678	3.00524	4.3128	6.54504	4.5286	3.46991
ATP2B1	7.87322	5.36043	8.57109	9.46818	2.59816	6.39272	9.61361	9.88346	6.68925	1.07739
BTG1	6.43736	10.0086	9.91715	11.1682	2.34347	10.1467	13.0245	15.0552	7.37933	6.57344
SLC25A3	1.74648	1.89555	2.36678	2.44933	1.21344	1.85751	2.79988	2.39078	3.22716	2.70707
RPL6	5.2806	10.4587	11.6361	17.2447	3.91227	8.27069	16.0944	18.1726	19.5625	20.6183
OAS1	2.08012	0.418558	0.395716	0.588128	2.58959	0.511596	0.585782	0.60698	0.418375	0.346395
RPLP0	1.66819	3.70168	5.25685	6.04006	2.57456	4.51906	6.9578	7.37386	9.41542	9.35469
OASL	3.13154	1.51723	1.55917	0.894175	2.48586	0.957279	1.30671	0.835411	0.228639	0.0671853
RSRC2	2.26279	1.36028	0.976478	2.42645	4.26675	2.12392	0.871817	1.80811	1.24166	0.774682
ARL6IP4	2.14592	4.13047	3.2976	3.80202	1.19723	3.3534	2.53197	2.64189	3.52951	3.39172
UBC	7.91558	8.85008	7.90016	8.47914	9.37044	13.8452	10.313	7.40917	5.45132	6.88508
RPL21	19.1354	37.4476	43.8496	58.4492	13.5377	29.1024	47.5206	54.1511	69.9854	74.896
POMP	5.29584	4.38217	3.8898	3.44114	8.01035	3.92011	3.83961	3.1506	2.51689	2.98715
ALOX5AP	1.4063	1.78247	1.56488	0.314534	2.24665	3.1173	2.36514	0.491935	0.582294	0.982318
RGCC	3.51299	4.38104	6.28148	5.15253	2.07193	6.74737	18.3139	9.63038	3.14681	0.652037
EPSTI1	4.08148	1.50796	1.00537	0.852119	5.09721	1.17991	0.805454	1.28337	0.737566	0.297195
TPT1	22.5418	16.711	25.129	38.7527	11.6885	13.6885	18.0075	41.7343	48.2372	45.526
LCP1	9.38445	5.12187	5.42118	5.77329	3.7399	4.23127	3.77474	5.77059	5.35223	5.48417
ITM2B	7.05221	5.47298	6.03991	7.61377	4.6583	6.13919	5.71634	6.49539	7.55635	10.4917
COMMD6	1.97558	3.00698	3.76151	3.78116	1.83588	2.46373	3.66655	3.87251	5.39179	5.82566
TNFSF13B	4.4852	2.22782	2.88437	1.01109	4.57256	2.37231	1.31905	1.43076	2.42093	3.60329
RNASE2	3.09264	1.46667	1.07444	0.213294	4.03649	1.56241	1.0776	0.183419	0.544324	0.42466
PSME1	3.87601	3.13784	2.91516	2.75944	4.97242	3.35681	3.07444	2.74755	2.79586	3.55656
PSME2	7.20773	6.15724	3.76049	2.16794	12.5756	4.7133	3.92178	2.49472	2.1543	2.1712
BAZ1A	1.87663	1.13584	1.56262	1.36435	3.60016	1.48051	1.37508	1.00285	0.585833	1.10116
NFKBIA	44.647	59.1765	68.3199	34.8395	30.9256	78.8189	55.5708	40.548	12.9389	8.98961
RPS29	26.3467	30.0554	32.946	42.9811	23.5584	25.9138	40.3444	43.8492	36.4943	34.0346
RPL36AL	5.02028	5.63449	6.07063	5.27955	2.77221	4.54366	6.89428	6.07387	6.01187	4.81989
GNG2	0.745716	0.6865	1.08041	2.63725	0.185084	0.605699	0.539377	1.19043	1.15916	0.443697
ZFP36L1	3.99418	2.33381	3.55201	4.22346	1.77156	1.30841	3.1626	3.87963	5.3561	5.14811
NPC2	4.22586	6.37136	7.28416	6.64428	4.40121	5.01534	6.99686	6.42886	7.30764	8.25208
FOS	26.1893	24.4633	25.9857	3.23023	56.8999	43.5497	14.0033	6.4201	15.8059	43.3209
IFI27	43.4322	26.6599	18.9924	3.64637	78.953	36.1804	32.033	10.3105	0.0424655	0.00538133
IFI27L2	1.85668	2.71112	2.2299	0.875748	3.42409	2.37437	1.74373	0.934672	1.58235	1.63608
WARS	5.33687	2.02866	1.76906	3.43019	9.48067	1.21118	1.3368	2.31032	1.62119	1.01515
HSP90AA1	6.90595	2.20379	1.97888	7.67282	8.51438	2.05776	1.94435	2.4481	1.937	2.74491
CRIP1	1.10788	2.33786	4.12054	3.75862	0.222947	1.80768	1.83175	2.13321	4.22727	2.764
IGHG4	4.11011	14.18	6.69683	0.15339	0.831183	11.9648	1.78199	0.0311517	0.207918	0
IGHG1	2.94379	2.17048	0.246377	0.131061	0.927274	4.17886	0.312621	0.0522682	0.105523	0.0168533
SERF2	17.4432	20.5977	19.1137	13.0829	26.0495	20.1057	17.9062	14.1965	19.1043	20.4369
B2M	159.735	132.461	126.492	97.2422	108.314	97.9995	97.0132	95.1653	104.05	126.541
C15orf48	13.7587	12.7384	11.0679	5.4156	5.67208	7.01222	8.3951	1.46266	1.48252	0.051891
SQRDL	1.74874	0.912228	0.941869	0.421585	3.48467	1.28727	0.822279	0.402586	0.349541	0.6176
RPL4	2.71762	6.17805	7.43253	8.25221	2.00897	5.63472	9.79028	8.32719	10.9725	11.2965
RPLP1	27.4872	48.0271	58.3794	45.1908	25.263	42.2783	66.5256	55.7924	90.1748	83.9886
PKM	2.93968	4.05728	3.23927	1.9524	4.57917	4.49797	3.96287	1.78646	2.52881	3.14917
PSMA4	3.94545	2.74668	3.02773	1.41085	5.39495	2.91141	1.345	1.04986	1.63079	2.03868
BCL2A1	10.8162	11.4988	12.4357	7.98596	7.35817	15.1045	12.446	6.43262	2.91799	1.20796
RPS17	9.14374	15.9355	18.6562	23.7394	4.71811	12.1078	17.81	23.4457	24.0401	21.0692
SEC11A	1.01139	1.73153	2.59787	2.02031	0.884479	1.83122	1.56188	2.3186	2.5268	3.17888
ISG20	2.82802	1.19564	0.819784	0.619882	4.85946	0.605245	0.376682	0.389326	0.292632	0.2223
MSRB1	1.0784	1.15805	1.14277	0.063509	2.44333	1.30527	0.735323	0.178473	0.751699	1.17832
RPS2	13.386	32.5261	35.116	34.2183	16.3726	30.1678	39.7425	41.19	37.1593	50.9819
RPS15A	14.0422	31.4698	34.954	34.5653	11.1622	25.5905	33.1992	39.7193	42.9892	42.5086
PYCARD	4.75258	6.01367	4.54965	3.05902	5.70463	7.31031	5.05898	2.97147	3.39764	4.86599
ITGAX	1.18812	1.02455	0.97568	2.09101	0.286291	0.716804	1.34375	2.1064	1.27065	0.528964
MT2A	19.7136	6.4353	5.4166	6.45786	13.5706	2.83133	11.1556	4.17865	2.62098	0.950872
COTL1	7.13472	10.7783	10.8033	14.6115	5.00009	10.5981	10.6956	14.2495	17.9579	15.4398
CYBA	30.4944	33.8469	27.5665	16.7612	32.64	28.8076	17.8688	16.0577	19.4581	22.3866
RPL13	20.6393	44.9603	50.2348	46.0711	19.0043	34.6333	52.0861	50.9078	67.4299	65.504
TCF25	1.97789	1.51794	2.19399	3.05134	0.751035	1.27142	1.74451	2.55419	2.2598	1.12742
CXCL16	0.740488	1.06078	0.81951	2.84432	0.346022	0.848637	1.08134	1.75759	1.39138	0.453506
PFN1	9.12817	17.1827	16.1075	12.1875	9.15952	17.2197	15.8703	11.4245	16.7557	19.8146
XAF1	5.58784	0.580321	0.305447	0.574327	6.57509	0.605555	0.113071	0.768387	0.511293	0.321331
GABARAP	2.48248	0.804364	0.57829	1.94612	4.27691	0.528589	0.306362	1.72067	1.55383	1.96253
TMEM107	0.944698	0.567841	0.97233	0.65082	3.96107	1.21089	0.327467	0.754614	0.350255	1.40428
RPL26	14.5028	27.4288	30.6942	36.7407	8.69916	21.0092	32.7702	41.6674	50.9886	52.0388
UBB	4.11826	2.29907	3.08087	4.69242	6.66354	3.00203	2.98649	3.60204	2.58338	2.77772
RP11-160E2.6	1.33612	0.672153	1.70867	1.60493	4.74199	1.35744	0.726921	1.85603	0.58001	2.50587
WSB1	3.83042	2.44246	2.22965	2.30663	9.74966	2.12663	1.37183	2.00114	1.29931	1.85082
RPL23A	8.4206	16.6935	17.4686	26.2877	10.958	13.9507	23.4735	26.2023	25.0321	24.0855
EVI2B	4.00075	3.64716	3.4739	4.79346	1.26237	3.82638	2.44551	4.98743	4.8463	5.53889
CCL3	71.7062	79.8164	99.3611	39.8408	38.511	137.055	128.875	32.9635	15.0294	4.48559
CCL4	46.676	20.9066	30.2189	19.5539	11.6892	38.825	27.9446	13.1053	6.8201	0.486591
CCL3L3	17.3831	29.2863	33.7576	13.4461	35.258	121.209	120.717	29.771	6.97189	2.3293
CCL4L2	5.74585	3.69909	6.03261	3.55359	5.00538	34.8241	25.3971	11.9163	2.16759	0.223423
PSMB3	1.96895	2.80014	2.45341	1.42308	4.47709	3.46386	2.91267	1.13412	1.82883	2.52619
RPL23	5.49486	10.4076	12.4165	16.4316	5.55611	8.79779	12.0934	17.8311	15.86	14.6982
RPL19	12.5166	26.676	29.501	26.7822	11.566	24.1318	32.8807	28.2607	33.1125	29.2202
EIF1	13.7449	21.8137	25.8383	34.3972	16.8097	26.7201	33.0817	32.8689	36.9234	27.0734
RPL27	8.1921	13.512	15.5324	17.7012	6.62763	11.9955	15.194	19.4585	20.9097	18.467
IFI35	2.59453	0.87112	0.820241	0.567344	4.15033	1.09942	0.150793	0.387594	0.588251	0.607655
GRN	10.2794	9.51871	7.51707	2.6255	7.52103	9.67095	10.2249	2.68409	4.17997	5.85974
RP11-758H9.2	0.516398	0.153219	0.281902	0.312859	2.05049	0.495766	0	0.0661722	0.144352	0.233315
PECAM1	1.72676	1.17712	0.927776	2.90353	0.770539	0.838347	0.907441	2.15365	1.88123	1.59778
DDX5	10.8744	7.284	8.39186	13.341	6.71325	4.8379	5.72927	12.7583	7.36198	7.71278
RPL38	14.3469	15.7304	17.3528	26.004	12.788	11.781	15.7031	23.7955	22.2383	18.7467
SUMO2	2.57087	5.236	4.61001	3.08639	1.56313	4.04327	4.46726	3.72436	3.7527	5.22741
H3F3B	30.1061	27.4704	25.15	18.9354	23.4606	20.0681	24.4972	18.5078	24.0786	24.803
SOCS3	2.09133	3.25036	3.43389	1.30388	5.22833	3.15864	1.78067	1.19718	1.26831	0.663018
LGALS3BP	1.89848	0.79236	0.4057	0.152363	1.93232	1.24241	0.988826	0.239893	0.0703392	0.0339259
RNF213	2.94135	0.725975	0.880684	1.53323	3.7522	0.475437	0.668845	2.14118	1.75411	0.703132
ACTG1	4.89259	6.59313	7.81451	6.75111	4.77583	7.1476	7.13416	6.47394	7.36982	9.41192
SMCHD1	3.08569	1.16057	0.715394	1.89003	4.30461	0.798425	0.642146	1.97962	1.41429	0.963012
MYL12A	8.19963	6.97074	5.62431	3.51299	8.62179	6.42485	3.95109	3.09725	4.54601	6.00509
MYL12B	3.87709	3.50673	3.50212	3.40696	5.29779	3.8703	3.29627	2.60636	3.04385	3.62697
PSTPIP2	1.17675	0.532782	0.391598	0.437619	2.43757	0.506993	0.20625	0.357066	0.281947	0.359725
RPL17	2.43547	2.72594	2.36052	6.54489	4.69865	1.99918	2.13837	6.54408	6.8403	7.26155
FKBP1A	3.00903	4.39683	5.05216	3.73464	2.17851	3.68376	4.49422	3.30541	5.09239	6.05313
CST3	24.39	26.8641	28.9662	25.2887	19.7475	18.2241	21.7723	23.8021	24.4459	37.2731
ROMO1	2.06423	1.31946	1.28781	0.863153	2.82106	1.57784	1.93505	0.594496	1.56682	1.28135
C20orf24	2.61193	1.58932	1.33111	0.465023	4.74846	1.81183	0.705372	0.673999	1.28311	1.76719
TOP1	1.84768	1.1024	0.996829	1.3414	3.1174	1.16636	1.0085	1.48491	0.605209	0.447161
CTSA	1.97097	1.85913	1.51101	0.612532	1.9894	2.22079	1.02091	0.468084	0.6894	0.958747
CD40	0.480155	0.125293	0.218145	0.0329608	1.76632	0.214887	0.0649344	0.0778804	0.0839937	0.0812796
ZFAS1	2.80007	4.38376	3.95581	4.24462	1.58967	3.41457	4.11584	4.83331	4.14371	3.93102
ATP5E	19.0556	20.4985	20.2589	18.3356	19.9104	14.5668	17.1539	20.7176	25.2704	22.0406
PSMA7	3.70835	4.13057	3.74646	2.63736	7.46505	4.29389	3.2993	3.22824	2.27337	3.45032
RPS21	7.5149	10.5059	11.0375	18.4513	7.57284	7.04611	10.4663	17.7941	14.1815	12.8535
CFD	7.30536	4.84595	5.36284	8.28626	1.7132	3.81799	3.60197	5.75264	4.68789	5.86219
GPX4	3.02703	3.98259	4.77387	3.1944	1.45808	4.12059	4.96983	3.47755	4.96016	4.23593
CIRBP	1.14005	2.13668	2.24127	2.98557	0.812194	1.93533	2.69405	2.93568	3.6348	3.11703
RPS15	24.9393	49.7627	44.3046	31.5196	18.279	37.602	46.1424	35.4621	39.4796	38.6339
GADD45B	2.27873	1.91169	1.79763	1.81134	6.07756	6.04804	3.44769	2.67493	0.998552	0.61359
EEF2	1.77932	4.23124	3.86603	5.79746	1.24568	3.37459	3.80404	5.01356	6.80341	7.22288
RPL36	18.8024	29.8263	28.6553	25.3761	14.7017	23.0428	31.8113	25.2996	29.9202	25.5682
STXBP2	10.028	6.01204	5.89534	5.51799	2.28605	3.90599	2.9312	4.37865	6.36825	6.88365
RETN	1.87163	1.3612	0.802972	0.108236	5.52266	1.57899	0.163067	0.185345	4.63669	1.3389
RPS28	20.0838	31.2754	35.9262	33.3483	15.6415	26.7027	39.1378	37.9631	44.5003	43.2346
UBL5	3.33229	3.00962	3.62504	2.44292	4.72486	3.27107	3.99428	2.63002	3.36291	4.28616
LDLR	1.93696	2.01996	1.41091	0.869905	2.20081	1.88299	1.21964	0.904986	0.803811	0.170391
JUNB	7.37479	8.25174	7.03362	3.10258	13.4039	17.956	7.44612	4.95393	5.93843	12.9451
IER2	3.06068	4.31601	4.90354	1.17699	12.2451	10.5013	1.99419	1.47901	2.06965	5.69063
KLF2	4.49993	3.22671	3.33629	1.72404	4.56258	2.11055	1.81949	2.49234	2.17355	2.89888
BST2	3.50349	1.36468	1.14995	0.825083	4.11798	1.28988	1.90021	1.5105	1.59052	1.69805
RPL18A	13.5914	30.9086	29.6702	29.1512	14.2027	28.8077	38.3777	36.1554	45.2837	44.2597
UBA52	17.0938	25.1682	26.7162	24.6603	14.9331	20.6461	22.2636	23.7621	29.9438	24.7761
NDUFA13	4.45015	2.82992	2.33068	3.30698	6.08568	1.90346	1.50806	3.00598	2.42958	3.13814
FXYD5	2.18944	4.33971	4.54849	3.2231	1.75277	4.48226	5.24461	3.15924	4.57231	5.03963
FFAR2	2.93591	0.837741	0.353773	0.489638	3.23153	1.0662	0.322825	0.47469	0.357806	0.0564599
HCST	5.52936	5.89082	5.83178	2.524	5.2137	7.09135	7.07099	3.86756	5.45813	6.16847
TYROBP	35.3259	40.2834	36.9403	31.141	22.299	32.9566	31.2955	30.0084	36.9074	39.2284
GMFG	5.47546	7.58938	7.37594	5.68636	9.72935	6.95176	5.34621	4.76848	5.61323	6.33098
ZFP36	13.4712	11.8341	10.2196	5.41229	18.921	25.1193	7.97733	9.54157	7.46522	10.4934
RPS16	13.0562	21.8899	26.3293	34.1041	12.7737	18.886	28.8145	32.7504	33.2635	20.9914
BLVRB	2.79066	3.33264	2.66903	0.938097	2.38303	4.01488	3.48754	1.16665	1.74007	2.92
RPS19	27.6298	42.6524	37.8124	61.5888	19.3236	35.2061	43.1816	57.4391	46.5517	38.6086
POU2F2	1.34894	0.71291	0.993219	2.31424	0.452037	0.510459	0.360448	1.41439	1.3168	1.77762
FOSB	9.40335	7.28202	9.25811	3.8824	9.67748	9.48619	2.83686	7.09932	9.9303	5.52144
CALM3	1.80971	2.18338	1.6075	1.26952	3.76567	2.14094	3.40971	1.34834	1.75993	1.43247
C5AR1	5.04009	3.30227	2.60075	5.50795	1.55332	2.37341	2.97755	5.0052	2.8282	1.39662
GLTSCR2	1.39138	2.52142	2.97413	4.36509	0.762595	2.22146	3.24786	3.65301	4.16968	3.87279
RPL18	6.61004	16.3346	18.4846	17.2088	6.4568	13.5524	18.7309	16.8745	22.245	20.123
PPP1R15A	8.2076	5.38402	8.44239	7.36446	7.03951	11.6014	7.48998	7.30104	3.90169	2.4815
FTL	167.872	279.68	199.739	104.979	92.6617	181.817	216.828	113.951	199.665	189.249
CD37	3.07658	3.70879	3.98501	4.88204	1.75341	3.66689	3.16577	4.46048	4.96031	5.64741
RPL13A	20.7206	45.8247	48.1688	46.7454	15.5875	36.1222	49.3584	46.9957	61.4282	53.8726
RPS11	10.6904	14.6087	18.6782	23.2877	8.44833	12.9837	17.0309	21.2377	20.8287	17.8165
FPR1	2.87554	2.17088	2.08659	0.751975	3.83386	2.49566	2.11425	1.17267	1.50795	0.989473
MYADM	6.24821	4.1366	5.00981	6.6931	3.56444	3.952	3.94342	4.89059	5.00958	1.85439
NDUFA3	3.5376	4.27172	3.44701	1.99783	5.01705	3.39978	3.37553	2.68676	2.83682	3.32322
RPS9	22.6605	40.9371	36.3491	32.6221	21.0268	37.5581	46.3889	35.0643	31.8099	30.4335
LILRA5	3.92818	1.64825	1.75742	1.86855	3.2318	1.98533	1.35545	1.30299	1.64595	0.89187
RPL28	60.7028	62.7552	58.3068	52.5339	42.3751	51.6018	56.9506	59.3166	55.9878	46.742
RPS5	4.19908	8.5225	10.4381	11.1802	3.41173	7.19353	11.9049	11.5535	12.6207	13.4983
RPS4Y1	0.928469	3.25152	4.68008	2.84434	1.47808	3.18704	4.40483	3.93448	0	5.18299
BID	2.11131	2.29829	2.21928	3.81401	0.764164	2.26137	1.88224	1.92547	1.55564	1.31885
IGLC2	4.58506	3.3956	0.51695	0.492054	0.978724	7.07802	1.02021	0.0900156	0.676782	0.249801
APOL6	2.11019	0.514426	0.738582	0.869235	3.19339	0.482045	0.379421	0.86879	0.425518	0.336189
LGALS2	0.025258	0.136132	0.134218	0.35444	0.79255	1.71301	2.17718	2.01601	2.19423	9.17677
LGALS1	22.2972	35.6877	27.5845	12.8527	32.7059	42.9193	32.5338	16.6438	26.5358	21.3217
EIF3L	0.470818	0.88378	1.67567	1.93134	0.180408	0.833916	1.94031	1.80306	2.19275	2.82729
APOBEC3A	4.57184	1.01962	1.67754	0.998695	3.64939	2.01266	1.76345	2.23995	0.117873	0.675968
RPL3	4.38641	15.6308	17.5472	16.5414	4.41906	12.4901	20.7546	15.6856	23.2161	26.0791
TSPO	5.33417	8.77264	8.26209	4.3303	9.87488	13.2897	13.8178	4.13208	8.30346	9.34358
SCO2	3.3736	3.28205	2.56535	1.02827	3.74638	4.18144	2.13115	1.48858	1.51726	0.751331
TYMP	20.1157	18.4171	15.9405	9.13761	23.3939	18.6942	13.1721	8.28062	11.2708	10.4585
SAMSN1	6.03337	4.37511	4.85472	8.49559	1.19996	4.1168	5.64314	6.03993	3.51472	0.44086
MX2	3.96998	0.337045	0.541032	1.18999	4.01876	0.3473	0.269458	0.95193	1.12706	0.447096
MX1	2.57858	0.749269	0.481761	0.374299	4.70785	0.765739	0.240743	0.460648	0.47191	0.268661
ITGB2	7.04548	6.35855	7.1587	5.06844	9.12227	9.26496	8.93402	7.70588	3.1982	7.1854
MT-ND1	25.0129	19.8314	20.1952	33.8674	21.0392	12.4157	17.075	35.2966	36.8114	26.0847
MT-ND2	24.0237	28.9198	31.1161	46.2829	24.7162	22.1227	26.7441	47.3972	43.2453	33.4315
MT-CO1	48.6557	104.004	108.459	115.141	47.756	81.8868	86.8343	104.799	107.52	118.345
MT-CO2	37.0325	68.2591	66.2594	84.7484	50.3686	58.8342	65.5795	79.4905	72.4321	71.198
MT-ATP6	13.0218	23.4213	24.3031	42.6602	15.4578	20.892	22.3695	39.3056	33.3051	32.0634
MT-CO3	18.5744	50.8209	57.3431	66.9014	23.5248	37.6155	53.476	70.5655	71.5437	76.2644
MT-ND3	18.8132	27.7396	33.3835	53.5442	22.6928	25.0396	30.3726	71.1982	52.9117	42.0477
MT-ND4	23.5283	45.5215	44.3827	48.9134	33.8445	40.5466	37.6986	47.8074	47.8371	46.3779
MT-ND5	4.549	5.44088	4.39008	11.2196	7.61054	4.07287	5.58113	10.4179	8.78093	14.6841
MT-CYB	8.58712	23.4579	26.7686	28.3313	9.5307	17.4117	20.5122	27.1108	24.9785	21.0454

## Sheet: PC2
	DF Day-2	DF Day-1	DF Def	DF Wk2	DHF Day-2	DHF Day-1	DHF Def	DHF Wk2	HCI	HCII
HES4	1.95913	0.480238	0.434044	2.53675	0.500598	0.314483	0.49945	1.85049	0.598824	0.385095
ISG15	60.1756	5.45423	5.41636	2.72566	43.0854	3.96708	5.56312	4.99525	3.50455	1.43577
RBP7	0.897772	2.76762	2.99819	0.549005	0.995436	3.31914	3.01652	1.02914	1.82579	2.59883
AGTRAP	1.79931	2.52123	1.95253	0.670722	1.10445	2.52537	1.66174	0.791739	1.4576	1.77261
TNFRSF1B	3.25771	1.87786	1.96596	4.02925	1.52038	1.35023	1.72311	3.6181	2.69468	1.70282
CDA	0.842402	1.1787	1.46058	0.300855	0.180486	2.47657	1.20991	0.822566	0.870546	1.97467
RPL11	17.6469	33.4303	38.6682	36.7504	13.3289	29.7516	40.2395	39.1314	41.223	40.3646
SRRM1	1.98145	1.44562	1.28077	2.55395	3.3402	1.70476	1.0596	2.46275	1.58158	1.67319
SH3BGRL3	13.7895	25.472	26.2248	12.9953	10.5406	23.2668	26.4135	12.3536	21.7402	16.7989
CD52	6.37657	14.4542	12.8039	10.9908	4.71669	8.84288	11.4171	8.57592	10.0938	20.6931
IFI6	26.369	7.44482	4.05172	1.77628	37.2288	7.17774	6.5692	4.42578	3.15339	1.10339
PTP4A2	5.15341	4.27169	4.0877	6.34626	1.68071	2.60283	1.86494	5.11425	5.38955	3.11874
SFPQ	3.01338	1.53664	2.06705	3.09622	2.15574	1.70642	1.30865	2.41306	1.56729	1.59555
CSF3R	1.96854	1.73848	2.43165	1.34002	0.443253	1.60636	2.48676	2.02708	3.22529	2.5488
PABPC4	1.89365	0.831582	0.9999	3.91951	2.6494	0.759657	0.476744	4.0924	1.45558	0.926457
SMAP2	1.88175	1.36013	0.73049	1.58888	1.98853	0.930487	0.546059	1.93354	1.20074	1.1752
YBX1	5.42965	6.86347	6.46082	15.8288	5.24588	6.28604	8.85137	13.3533	10.184	8.79659
ATP6V0B	3.12919	4.92874	3.27386	2.20364	2.31574	4.4865	3.58246	1.95487	3.30752	3.53721
UQCRH	3.36982	5.0362	5.12762	2.46693	2.82108	3.92542	4.51525	3.42465	4.06208	4.69374
JUN	6.68525	5.19912	5.20612	0.505812	21.7117	12.9764	1.6651	0.58731	1.11478	6.50617
PDE4B	3.059	2.20104	3.09353	3.01439	2.5954	2.32552	1.53292	3.59815	1.66487	0.297842
RP11-386I14.4	1.27818	0.450745	0.883666	1.79926	0.771024	0.667493	1.18573	3.47323	0.76094	2.73272
IFI44L	3.1718	0.966582	1.1524	0.575908	3.62045	1.23774	1.51609	1.8579	0.771166	0.205555
SH3GLB1	3.14728	1.32271	1.30735	1.7545	1.87617	1.37935	0.691913	1.78651	1.30625	1.1735
GBP1	4.56645	0.933382	0.813318	0.77093	11.9542	0.90875	0.350617	0.580338	0.301352	0.176145
GBP2	2.98289	2.00588	1.51331	2.61373	3.77087	1.11407	1.30163	1.72535	0.624477	0.425424
GBP4	2.04066	0.480152	0.334994	0.791426	3.11853	0.313429	0.177452	0.525246	0.354401	0.155666
GBP5	2.57044	0.13549	0.462407	0.30387	9.27904	0.357824	0.0295934	0.366989	0.10938	0.0838356
PRPF38B	1.2257	0.82818	1.01845	1.42274	2.98843	0.615964	0.659869	0.931013	0.903677	0.888389
CD53	4.96198	1.90052	2.12164	2.20946	3.55895	2.33513	1.69852	2.23783	1.88593	2.22421
C1orf162	3.02765	3.92847	3.81694	1.71808	2.60659	3.19751	2.38745	1.91458	2.52132	4.27446
FCGR1A	2.82339	1.77772	1.28028	0.162406	5.51856	1.37564	0.919233	0.371933	0.513375	0.461277
CTSS	21.6142	16.7983	20.0712	29.3744	11.7506	13.916	18.0594	36.4998	27.2602	33.8881
S100A10	13.0889	17.7142	18.8283	12.2944	9.80121	20.0229	21.2057	15.7829	13.1404	8.36286
S100A9	296.362	248.095	212.219	31.0029	656.242	407.744	207.126	69.0111	135.134	132.418
S100A12	12.9376	12.6447	13.6838	2.19755	47.9668	17.8674	10.8407	5.10808	13.8639	16.6225
S100A8	238.625	198.855	155.103	12.0335	923.504	399.984	168.4	41.5782	105.838	120.496
S100A6	67.4671	70.3642	57.5332	39.1124	65.7053	58.4602	56.066	38.3386	53.6918	53.9303
S100A4	38.5121	61.9823	54.679	37.5971	32.9473	55.948	56.5582	35.6806	55.2897	52.9104
TPM3	8.8158	4.76502	5.02007	8.88761	9.59246	3.98759	2.77829	7.15337	4.68796	3.52636
ADAR	1.90021	1.05943	0.837005	1.08068	2.57302	0.348634	0.576816	1.50419	1.30335	0.653861
LMNA	1.03983	1.11256	1.91936	1.28877	1.7285	1.96035	4.72967	2.01317	1.93467	0.1099
MNDA	15.7139	9.25165	7.99022	1.97725	25.6584	12.0602	2.44926	2.81982	4.19881	13.5113
IFI16	4.45072	0.893286	0.815255	0.760933	7.23304	0.956554	0.808086	0.848123	0.756808	1.59696
FCGR2A	2.47318	0.635121	1.05184	1.55568	1.99086	0.910431	0.643338	1.75504	1.26805	1.01579
FCGR3A	4.40059	0.940038	1.34512	5.89436	0.334949	0.376688	0.43478	4.40321	2.45678	2.07651
PRRC2C	3.00234	1.66412	0.95296	2.91653	4.0412	1.26578	1.41467	2.89604	1.31819	0.887581
IER5	3.61079	1.77823	1.31606	2.45981	3.1356	1.00293	0.935534	1.5889	1.12038	1.28656
PTGS2	5.52986	2.70731	4.6214	5.69745	4.01238	5.13747	4.12582	5.51093	0.836329	0.847814
RGS2	5.07528	7.34468	6.42853	3.60326	3.81633	8.39821	2.60501	3.41862	7.97087	7.66396
PTPRC	8.19606	3.94305	3.58058	8.22679	5.09507	2.69511	2.88021	6.10005	5.06217	5.8531
CD55	4.81288	3.12442	3.21819	4.38821	4.98763	3.35406	3.78913	3.85713	1.85206	1.20742
G0S2	20.9643	24.0854	15.047	5.88482	9.65217	61.5586	26.6447	16.7382	7.53899	0.729217
H3F3A	14.3703	17.1244	18.2262	22.6497	12.7252	12.508	18.2343	23.9802	23.0373	22.9141
ARID4B	1.54677	0.599642	0.848725	1.04214	2.59706	0.724819	0.633148	1.05183	0.626567	0.640094
HNRNPU	3.51185	1.81329	2.89662	2.31634	3.95874	2.28019	1.85066	2.71234	2.10941	2.36285
NLRP3	3.89823	3.27981	4.27529	5.27535	1.93252	3.63515	2.29243	6.60348	1.46759	0.453527
RPS7	5.55562	11.5313	13.183	13.4381	4.2538	11.1011	15.7937	16.5278	21.6313	17.8666
RSAD2	2.20774	0.262622	0.138794	0.0487578	6.89771	0.221607	0.0242164	0.246825	0.0849191	0.0545955
ID2	9.08347	9.11287	9.8228	5.46771	5.36601	16.2406	10.2968	8.00302	6.17703	2.97604
ADAM17	3.95736	2.9366	2.88688	3.86499	2.54021	2.21166	2.1803	2.80853	1.65734	0.46889
FAM49A	1.25434	1.05952	0.942954	2.65641	0.295375	0.570224	0.460449	1.96592	0.945223	0.636156
ITSN2	1.01625	0.36664	0.685169	1.08159	2.27195	0.436941	0.448871	1.08775	0.580401	0.637607
OST4	1.78653	2.97124	3.66326	2.39105	2.5251	2.94959	3.61548	3.17768	4.52464	4.78724
CYP1B1	1.39113	3.93279	1.89123	0.481767	1.86203	0.507885	2.02324	0.62748	1.66117	0.78705
COX7A2L	0.57676	1.12453	1.89889	0.819179	0.375788	1.65685	1.76378	1.08063	1.53337	2.66396
RPS27A	10.4812	20.2992	29.3259	30.8765	9.49091	16.123	27.8208	32.176	45.0214	38.6489
REL	2.65381	2.3723	2.42684	6.44715	1.79242	1.66248	1.86639	4.6971	2.39366	0.759651
PELI1	2.77957	0.986527	1.37817	3.64707	1.38112	0.884974	2.39272	1.61433	0.979875	0.379534
ACTR2	3.65711	2.66302	3.45769	4.12999	4.44884	1.93134	1.983	3.77806	3.66227	3.39934
PLEK	9.90517	6.36927	7.08706	7.74479	14.1337	7.67986	6.09767	6.66563	4.69864	2.01674
TMSB10	95.5735	94.9039	85.9191	58.2381	91.8073	78.7189	92.1683	60.6909	71.9839	64.1385
VAMP8	2.75969	5.97423	4.40523	1.54072	3.72193	4.61589	2.455	1.61738	3.05447	4.36973
VAMP5	8.12725	4.2317	3.02093	1.54175	15.0306	3.51875	3.35655	1.94322	2.2897	1.08814
IGKC	7.78479	19.177	8.53112	0.806624	1.28957	2.09232	1.89521	0.239861	3.46742	0.434302
DUSP2	1.32048	3.46968	3.03992	0.749917	1.39973	7.58682	4.48132	1.68795	1.26488	0.423788
RPL31	9.0197	14.305	15.4398	15.9242	7.19368	13.6753	21.0144	17.0188	20.3978	19.9828
IL1B	21.3395	21.9513	37.3978	48.1675	5.51193	33.7031	22.2979	45.3192	13.5494	3.58977
MAP3K2	2.12666	1.34773	1.49543	2.34699	2.73047	1.60082	1.68436	2.82005	1.61881	0.737989
ZEB2	9.41095	7.24396	6.56698	12.5645	3.21771	5.29464	8.12017	9.6421	5.68446	2.58599
NMI	3.34333	0.89493	0.783575	0.51449	4.26485	0.92919	0.407745	0.659049	0.448347	0.809337
TNFAIP6	2.18768	3.16294	2.22764	0.811032	0.904206	2.66529	2.39716	0.385242	0.785758	0.125053
IFIH1	1.4929	0.247759	0.283519	0.361336	2.47986	0.244811	0.100264	0.210036	0.0873698	0.104485
STAT1	3.33045	1.83266	1.19197	1.09711	3.42833	1.09797	1.09892	1.14548	0.797263	0.878082
STK17B	6.58319	5.19841	4.85208	7.55608	5.15323	5.20475	4.05085	6.70071	4.4233	2.56547
RP11-347P5.1	1.56001	0.67055	0.410739	1.92003	2.40468	0.460943	0.487497	1.85514	0.782029	1.97551
CFLAR	4.31953	2.47701	2.63047	3.47371	2.13007	2.30101	2.53084	2.92523	1.55677	1.02387
RPL37A	17.5492	23.7998	27.6188	34.3578	16.3274	20.918	26.3246	36.2319	32.0103	26.7314
ARPC2	6.07447	6.23368	5.02709	7.68598	4.52086	5.18823	5.40932	7.90212	6.68346	8.70132
CCL20	1.15127	1.8803	4.55617	2.2239	0.446796	5.35717	1.60471	1.1046	0.385245	0.0210244
NCL	2.22246	1.47505	1.27081	3.01871	2.33732	1.2375	1.24091	2.88516	1.61525	1.11817
PTMA	18.5128	25.3008	25.8695	37.3962	19.462	22.1881	27.2137	31.7596	26.9504	30.4486
ARL4C	1.11442	1.25669	0.970231	1.77468	2.93252	0.461778	0.854782	1.47717	1.73271	0.473198
LRRFIP1	7.08161	5.35286	5.45499	8.69831	5.45814	4.11923	5.42979	8.35101	5.02989	3.32786
RPL32	21.3993	42.4898	47.2399	40.8147	15.8341	31.543	46.7186	45.0859	59.89	57.3545
RPL15	6.86846	17.2464	19.1568	17.9647	5.89374	18.4054	27.7534	19.885	24.017	26.3606
GPX1	13.559	26.6173	19.8658	4.78747	7.0962	23.0468	17.3626	7.90952	15.7341	15.53
RHOA	6.82287	6.40159	7.24849	5.51686	3.20584	5.68537	5.08682	5.312	6.1926	5.9811
RPL29	10.2484	19.0595	20.8674	17.6135	9.67722	17.5254	22.0876	20.0322	23.8717	22.6381
TKT	3.31338	5.46082	5.66622	5.89564	2.16477	7.71036	6.2071	5.65873	6.60788	6.20649
RPL24	7.03184	11.8765	11.0341	12.7378	5.48372	9.18705	10.9971	13.5481	14.1382	13.3128
NFKBIZ	15.0744	8.81717	9.18688	11.0175	9.48663	10.5196	6.81926	9.51261	4.9987	2.38814
PARP14	2.92053	0.673374	0.9654	0.831444	3.87649	0.461211	0.243384	1.03042	1.27759	0.572808
CDV3	2.06324	1.04444	1.17658	2.58079	1.18434	0.767097	0.740313	2.48145	1.2953	0.893688
PLSCR1	3.82672	1.73579	1.54993	0.748475	4.35381	1.84303	0.601768	1.16099	1.11321	0.865488
MBNL1	6.0851	2.55588	3.20885	4.16929	4.32906	2.72693	2.01526	4.83573	2.8245	1.99821
CCNL1	6.95415	4.83411	4.65936	3.22181	14.4602	5.65961	3.53635	3.69287	3.65422	3.60154
SKIL	2.88887	1.76315	2.0661	3.54274	1.32947	1.75508	1.64739	3.57647	0.867654	0.399828
TNFSF10	6.21482	1.01542	0.762117	0.397682	8.01261	0.691207	0.09958	0.804369	0.473249	1.56571
TRA2B	2.47533	2.15376	2.00202	2.52425	5.40159	2.28987	1.59195	1.99599	1.43805	2.42146
RPL35A	11.1222	23.5549	26.7358	26.7701	9.92863	19.8073	30.6108	29.3993	31.6976	31.3719
ATP5I	4.54733	5.21741	5.12612	3.62604	4.29085	4.24032	5.61919	3.70561	4.94297	5.74806
LAP3	4.81487	1.25399	1.13317	0.811376	7.57724	0.796438	0.454646	1.02599	0.832836	0.888662
KLF3	1.55837	0.800922	0.646619	2.94302	0.490496	0.763369	0.782667	2.39793	1.05068	0.652666
RPL9	7.94003	14.6653	18.414	20.9244	6.70886	13.1655	17.8848	23.4868	31.5568	27.608
CXCL8	47.3793	57.5671	75.1531	49.8108	39.5824	116.663	93.7378	43.5634	29.863	6.78566
CXCL3	3.98013	14.2609	19.3891	8.11023	1.52589	16.9055	33.3843	5.78546	3.5712	0.155445
CXCL2	12.9475	17.6859	25.8671	19.423	2.81437	27.144	41.8594	18.7771	6.91298	0.587612
EREG	13.6859	14.2129	16.7287	9.25649	6.86013	11.9334	9.00564	7.91222	2.3542	0.52319
CXCL10	5.46263	1.03941	0.292447	0.273982	32.5514	0.59578	0	0.0473246	0.109869	0.0164248
RASGEF1B	4.15882	3.54242	3.50768	6.70528	4.13618	3.69947	3.32918	6.40096	3.31031	0.329276
PLAC8	20.1881	12.0664	7.45598	1.75854	27.8106	11.845	5.33942	2.19877	2.45542	2.26719
UBE2D3	4.82879	4.25194	4.25431	3.65252	3.57512	5.28434	6.40739	4.25664	3.92462	3.36288
RPL34	22.2961	47.1702	59.1283	51.0071	14.1519	34.6431	62.662	60.0586	78.6869	80.0522
RPS3A	7.96893	19.5376	27.5392	27.7395	5.44326	16.0753	24.0691	29.5947	34.2987	48.3256
SUB1	5.1531	6.0587	6.17748	3.52492	5.46721	5.75258	6.70352	4.30742	4.26638	4.42756
FYB	5.72326	3.17318	3.22966	3.13791	9.41522	2.90197	1.78151	3.60779	3.08271	4.03404
PTGER4	4.14248	0.857517	1.22117	3.17197	1.78342	1.58116	1.48774	1.93762	1.28107	0.484863
RPL37	17.2749	21.3291	25.6445	34.8961	13.4447	16.9744	23.3977	37.7553	31.9932	27.5969
SNX18	1.76959	0.666068	0.526707	2.10373	0.651757	0.756961	0.594214	1.38698	0.640699	0.436899
BTF3	2.86351	5.36777	6.80661	5.6268	3.76501	5.77858	7.88919	6.98887	8.98081	10.3274
TBCA	3.08645	2.33435	1.85906	3.12429	2.81921	1.94668	1.48354	2.83814	2.13803	2.94764
VCAN	5.60181	5.502	6.13596	1.77583	7.19834	5.26747	4.56326	4.78168	9.70446	8.37794
COX7C	4.77449	7.4283	8.13237	7.51585	5.99023	6.5887	6.91565	6.48199	7.33293	8.43744
CAST	3.72452	1.18535	2.11542	3.1539	3.62844	1.67855	1.65443	2.99696	2.62419	2.51781
CHD1	2.07999	1.1614	1.43724	2.07443	2.82977	1.08568	0.529478	1.54043	1.08312	0.761442
HINT1	1.44161	2.71289	2.91863	1.78516	0.963619	2.20756	2.96003	2.6267	3.62667	4.17587
IRF1	3.30926	2.71737	2.00364	4.27228	11.0686	4.29951	2.83196	2.74585	1.40882	1.28929
EGR1	2.24402	1.17768	2.26327	0.119076	9.53465	2.49552	0	0.246667	0.399402	0.344423
CD14	10.0677	8.07378	6.39309	0.794307	9.32119	9.04796	4.99935	2.46532	5.25393	4.83969
CD74	18.1468	22.4533	19.1917	20.0466	20.9969	24.9086	23.895	25.0146	17.4585	31.2703
RPS14	14.0304	34.5494	38.6523	32.0923	13.0042	32.9695	48.0737	35.3935	54.7756	51.5058
ATOX1	4.92442	3.29905	2.18847	1.21489	6.32181	2.00146	1.62952	1.04575	1.85249	1.4856
LCP2	2.60864	2.46598	2.45434	3.09729	4.25871	2.36859	2.98	2.86649	1.15351	0.752983
NPM1	1.10349	2.35707	2.77826	2.32265	0.931591	2.64588	3.36655	3.27102	3.34195	4.46303
DUSP1	17.2265	31.7705	30.9027	6.69767	35.1512	45.9668	19.5478	9.84456	10.4217	25.5128
HIGD2A	1.34359	2.80223	3.87544	2.35911	1.64373	3.16504	3.52131	2.45185	3.16762	3.16695
PRELID1	3.56331	4.7905	4.83324	4.08705	2.68933	3.99631	3.67751	2.47463	4.7263	4.99709
GNB2L1	4.30745	12.4062	12.7544	13.2782	5.19791	11.4375	15.6811	11.7484	14.5193	15.3144
PRPF4B	1.25228	0.486131	0.256256	1.01468	1.70932	0.397332	0.0602177	0.784339	0.507465	0.505104
DEK	2.61966	1.35204	1.37481	1.80854	3.2482	1.35433	1.17822	1.90152	1.32296	1.10528
HLA-F	2.80246	1.38927	1.58623	2.79194	2.05772	1.39036	1.64824	1.40146	1.13163	0.664798
HLA-A	34.2544	18.4109	14.646	13.4908	30.4178	22.8659	18.5401	14.776	11.5089	14.1787
HLA-E	9.27624	7.38723	6.80612	11.3817	6.56631	7.05102	7.6858	9.29934	6.61837	5.28468
HLA-C	13.946	15.1402	12.7587	13.6061	15.2828	17.96	17.4614	13.2544	14.2474	14.2019
HLA-B	40.7669	21.2492	17.5075	25.3222	23.142	23.9273	22.3617	24.2843	17.6789	26.9642
TNF	5.12462	3.15556	6.67697	2.56204	4.71975	9.18868	1.71508	2.58981	0.679091	0.0599429
LST1	19.0944	18.6907	19.0994	34.1374	10.1827	14.0975	14.41	25.3828	22.0977	20.4986
AIF1	19.5229	18.6163	19.8102	26.1657	18.0062	15.6829	18.811	22.0883	17.0957	18.892
CLIC1	4.52529	6.7112	5.89212	3.29217	5.22757	6.9468	7.22515	3.09393	4.26357	4.67547
GPSM3	2.35515	3.77853	3.03241	2.19204	1.4906	3.89344	3.45874	2.47676	3.40659	3.63529
HLA-DRA	14.8615	21.0689	18.6479	18.0409	17.7212	22.4822	24.4063	20.5012	17.5674	32.959
HLA-DRB5	2.94834	3.61928	2.50227	3.18892	9.86221	7.16958	8.1708	8.49276	3.57425	0.0171211
PSMB9	3.9945	3.05565	1.9117	1.50138	9.8632	3.94144	2.80222	1.88515	1.40727	1.75507
RPS18	17.6311	40.3587	45.7169	43.7175	20.6066	35.8423	51.8986	46.1589	53.0823	47.8103
RPS10	6.28939	6.60094	6.71107	15.5388	5.56712	5.22885	7.79858	15.9592	9.839	12.5257
RPL10A	4.48823	12.0133	13.0867	14.1071	4.31846	11.718	15.7726	16.5959	17.4357	16.9699
TREM1	1.90313	2.88657	2.85838	1.54909	1.60098	3.05101	3.48849	1.95843	1.50098	0.661647
HSP90AB1	3.38411	1.41897	1.2501	3.09594	2.02152	1.47457	1.56916	2.62097	1.1517	1.62838
EEF1A1	20.7954	29.6723	41.0432	61.0871	13.2071	26.945	46.1209	62.2337	83.2031	72.263
AKIRIN2	2.05141	2.5009	2.79261	1.33882	0.685688	3.43357	1.93055	1.45812	1.85765	0.930214
MARCKS	18.4444	8.79803	9.87967	9.63309	7.67166	5.87992	6.3979	7.0922	5.46452	2.03835
FAM26F	3.24717	1.8857	1.62072	2.67085	6.44445	1.53017	2.36934	1.93354	2.35102	1.35478
RPS12	17.4456	31.7116	34.9733	40.9739	13.882	21.9266	30.339	44.852	51.0531	42.4944
BCLAF1	2.93799	1.07716	1.75413	3.3839	3.341	1.23815	0.94141	2.64093	1.6612	1.48029
CITED2	1.61321	1.70842	1.47115	1.14349	0.358712	2.44453	2.81391	1.07295	1.17705	0.759634
UTRN	1.31305	0.574026	0.52455	1.50555	1.50741	0.351591	0.551141	1.18242	0.914897	0.979864
TAGAP	4.00049	2.10337	2.25748	1.88131	3.86978	2.83468	1.26699	2.237	1.04958	0.703673
SOD2	19.4493	17.8499	22.2123	20.5889	16.4363	24.0704	27.4898	16.7507	9.5321	3.30244
ACTB	50.0979	75.527	82.0994	49.7402	49.67	84.7807	75.3366	43.0982	67.8833	99.4379
RAC1	6.92211	8.07235	6.61019	3.71705	4.82007	6.80501	5.95198	3.63575	3.97199	5.28552
NDUFA4	2.69169	4.16629	3.9454	2.63059	2.5132	4.02392	4.75886	2.87277	3.07329	3.24029
AHR	4.444	2.32963	2.6299	3.42886	3.60616	1.63892	2.03336	3.70479	2.09811	0.648532
IL6	7.63797	0.954185	1.92343	2.12021	2.66128	1.87885	1.81736	1.56613	0.118603	0.0159439
HNRNPA2B1	4.43212	3.21009	3.96124	4.05105	3.66119	3.02468	2.45103	4.35319	3.5238	4.11201
TAX1BP1	2.37047	1.16499	0.947747	2.36818	1.62144	0.81182	0.964284	1.61374	1.42565	1.67936
NT5C3A	4.01674	0.735681	0.352862	0.456338	1.73546	0.494924	0.197779	0.516746	0.438518	0.290306
SEPT7	2.30075	0.807266	1.15611	1.76861	2.52673	1.16725	0.445469	1.46846	1.16547	1.6003
NCF1	17.6674	5.52407	4.98271	0.954245	9.33492	6.9751	2.86767	1.80389	3.99926	2.96819
HSPB1	4.10908	0.242087	0.392836	0.528704	1.05354	0.29594	0.363675	0.292023	0.231172	0.271586
FGL2	6.14725	3.05414	2.82515	2.53119	6.0982	1.24958	1.37905	3.01677	3.62162	5.23946
FAM133B	2.32076	1.7087	1.41411	3.27137	1.09495	1.15681	1.60517	3.38483	1.69214	0.9923
SAMD9	2.57324	0.459468	0.274896	0.470628	1.63638	0.241801	0.247683	0.391343	0.272866	0.251347
SAMD9L	1.84272	0.308939	0.378406	0.177539	3.94189	0.321925	0.0278717	0.263276	0.202857	0.301878
ARPC1B	5.79399	7.26237	6.54753	5.41116	5.82082	8.71019	8.07479	5.4685	7.27951	7.21131
LAMTOR4	3.08239	6.29073	5.4869	3.64511	2.67563	5.4523	4.95405	3.62976	6.42574	6.04022
CUX1	1.8695	0.707041	0.796756	1.82967	0.840564	0.413682	0.395297	2.01582	0.904851	0.689689
NAMPT	16.6308	16.4716	17.7798	20.0605	10.6694	13.396	14.2223	17.3206	11.9152	4.42862
TES	1.77564	0.355587	1.01368	2.39755	0.84071	0.565736	0.506727	2.05312	0.872232	0.564025
ARF5	0.343991	0.944762	1.37674	0.405441	0	1.34443	1.48053	0.340515	1.16852	1.65066
ATP6V1F	2.32066	3.72531	3.98318	2.14995	2.34091	3.69542	4.42272	2.68997	2.58441	2.66096
MTPN	2.1587	1.82972	1.84297	3.1788	1.90818	1.12888	0.816188	2.32778	2.10109	1.63507
AC090498.1	0.188961	2.39354	2.99338	0.139331	0.228634	2.16888	3.6143	0.222017	2.30352	1.04015
GSTK1	1.27739	2.66075	2.51624	1.97685	1.19485	2.70716	2.7397	1.72456	1.77411	2.2064
SLC25A6	2.80452	9.25205	10.2428	9.90358	1.78476	8.69481	12.2297	9.46157	10.5074	10.0865
CD99	1.20358	1.62768	2.47204	0.847695	0.89891	1.84162	3.01503	1.50385	1.5791	1.64167
TMSB4X	110.629	162.517	154.907	129.254	87.8337	137.896	162.823	130.917	157.673	216.042
AP1S2	3.22147	4.27365	5.1275	3.64102	2.55271	3.509	4.06279	4.86871	6.16655	8.27987
SAT1	43.7024	31.8097	38.6507	41.6186	50.3053	32.2536	37.3029	41.8038	27.3581	22.5122
CYBB	7.19445	3.89627	3.8068	4.42459	5.62575	2.96419	3.41975	4.66594	5.26695	4.44557
TIMP1	5.23043	8.74567	5.92253	6.0717	4.17892	6.75444	9.23508	4.44206	4.03545	2.67011
CFP	2.82684	3.98626	3.49455	2.55393	1.85836	3.09129	2.9971	2.06806	3.66262	3.7455
RBM3	0.870227	3.01368	4.09772	3.13533	1.2803	3.1899	3.53166	3.63251	3.66376	3.98472
PLP2	1.67062	2.69946	1.78143	0.954551	1.25291	3.5365	2.07574	1.13417	1.88209	1.7119
MSN	3.30019	1.64263	2.15841	3.54802	1.2567	1.43672	1.74486	3.12538	2.91182	2.69804
RPS4X	4.69239	14.0978	17.9858	16.1475	3.81967	11.4475	18.84	15.9232	33.2482	24.3033
RPL36A	6.81021	5.54902	4.8062	20.3326	6.29341	3.21234	6.95593	19.7542	8.86199	12.6884
SLC25A5	0.888886	2.24266	2.82777	2.34765	0.335706	2.61996	3.63649	2.38026	2.73537	3.1248
RPL39	28.7259	52.7388	59.2994	46.7677	27.2434	42.6546	56.5687	58.2546	76.1442	75.0201
STAG2	1.48008	0.624617	0.459957	1.47886	1.37083	0.351917	0.460852	1.13459	0.694321	0.731759
RBMX	1.60393	0.961747	0.615535	2.21093	1.96698	0.638399	0.515826	2.113	1.39104	1.57332
SSR4	2.58502	4.02627	3.92942	2.22277	2.06045	2.78234	2.48603	2.62121	3.17975	3.26748
RPL10	15.4804	46.1856	57.1892	58.1554	12.2333	38.9168	57.0383	62.1787	77.676	78.0136
CLU	2.64477	1.66088	0.406412	0	5.13873	1.47606	0.299443	0	0.175717	0.0589447
LYN	4.85686	3.13546	3.22634	5.88185	2.18439	2.25559	1.71524	4.73159	4.12074	2.23366
RPL7	7.78878	20.4958	25.6473	17.7721	7.12335	18.495	27.7858	22.7802	42.7129	43.9253
LY96	2.85576	3.95485	2.90852	1.16628	2.61386	2.25916	3.37839	1.3253	1.82839	1.74646
RPL30	10.5473	13.4784	16.2411	23.9983	7.39582	12.8497	16.8924	25.7805	26.0544	22.6605
PABPC1	11.2141	7.22515	8.85855	18.4684	24.3128	7.05755	7.65828	20.1379	14.9004	15.9566
YWHAZ	5.61122	3.89368	4.72406	6.38187	3.50017	3.35878	2.88588	5.1774	3.65174	3.494
EIF3E	1.17352	3.87734	3.82353	2.58988	1.00598	3.57305	4.0392	3.45127	4.40056	5.22355
NDUFB9	3.07252	3.46621	2.89718	1.41786	3.58598	4.08287	3.75723	1.62885	1.775	1.78193
LYPD2	0	0	0	3.46875	0	0	0	4.14238	1.66421	0.240878
LY6E	15.9733	7.89129	7.12626	3.76597	13.096	6.85515	6.56394	5.82704	4.54662	1.90514
EEF1D	5.79164	10.8813	11.647	9.89236	4.13459	8.5249	12.2474	9.57951	12.5742	12.4971
RPL8	10.4881	24.0459	26.8176	28.3662	11.1223	20.4766	27.3029	25.2331	28.2137	30.4948
IFNB1	2.93676	0.242487	0.042085	0.0286571	4.83046	0.431051	0.169882	0.0431882	0	0.0141649
IFNA2	1.78286	0	0	0	2.88998	0	0	0	0	0
DNAJA1	2.78509	1.61842	1.62188	2.56461	3.97186	2.02	1.06147	1.85287	0.845268	1.10086
TLN1	1.4508	1.11919	1.01274	2.35892	1.53746	0.652578	0.580921	2.12698	1.34769	0.960675
ZFAND5	5.1015	3.19082	3.5562	6.43099	4.00729	4.93996	2.73009	4.11744	2.86211	2.43068
ANXA1	11.4929	8.44613	9.54488	9.90407	19.9698	14.7366	12.5614	11.3348	8.5631	6.79081
TLE4	3.6358	1.20737	1.81236	4.63701	2.10744	1.22463	1.79906	3.44835	1.39142	1.28291
HNRNPK	4.20269	2.64881	3.36798	3.20175	4.24527	2.78062	1.9101	3.35033	2.85734	3.27768
CTSL	3.69544	1.38939	1.28853	2.43783	2.43273	0.81096	1.9871	1.55606	0.859697	0.142093
NINJ1	4.28424	5.35844	5.12512	3.77091	2.54283	7.20795	7.0498	3.5964	2.3561	1.305
RPL35	13.0893	23.6389	22.6284	21.6853	12.8774	18.7777	22.8683	22.5759	25.6508	24.1495
RPL12	15.0862	27.9958	31.2061	32.116	9.18112	19.1492	26.6341	30.5725	41.527	35.0905
NUP214	0.920811	1.95708	2.88709	0.830062	1.36706	2.23784	1.54924	1.14318	1.52587	2.48104
RPL7A	5.48127	11.4528	12.9185	14.6007	4.37172	9.47924	12.3353	13.8489	14.7388	13.5789
FCN1	21.2857	21.3986	16.5024	10.4897	21.7816	25.0857	20.247	11.5999	12.5001	15.3249
IFITM2	14.5041	5.79718	6.54373	11.7451	8.08485	5.23493	5.95427	7.61146	4.82679	3.67061
IFITM3	43.0544	18.4444	13.8614	11.8681	55.2442	18.5585	14.7082	10.5085	7.47232	2.69711
IRF7	4.43873	0.857073	1.14349	0.571329	4.91395	1.08963	0.354495	0.64954	0.562795	0.403612
TALDO1	2.19753	3.16541	2.90605	1.61926	3.27104	4.36618	3.15503	1.59061	2.33597	3.38483
RPLP2	19.9093	33.1822	38.8823	43.3245	16.7701	26.0449	35.8422	43.7517	60.0371	42.5713
POLR2L	2.31068	3.87997	4.48254	2.75637	4.26594	2.84467	4.928	3.60246	4.34935	5.66182
CTSD	15.2567	9.39565	8.47753	3.01247	13.842	11.6945	10.7347	2.97986	6.5468	4.80698
CDKN1C	1.88762	0	0.0653	2.03087	0	0.0363722	0	0.701242	0.540643	0.275255
TRIM22	2.67363	0.981627	1.02938	0.645555	3.97407	0.60692	0.645518	0.711719	0.608186	0.50956
EIF3F	0.56643	1.92066	2.26202	1.97557	0.30311	1.71306	3.0053	2.05401	2.9072	2.93281
RPL27A	13.9162	27.552	25.2925	34.4811	14.0808	22.6047	28.8474	33.7007	35.3436	31.4631
EIF4G2	3.18284	2.02795	2.37183	5.46242	1.8577	1.69599	1.79998	3.66981	3.09472	2.42825
RPS13	10.1327	17.6968	21.4962	20.2572	7.88183	17.5333	25.3499	26.1064	34.5789	35.1086
EIF3M	1.12315	1.69776	2.39482	1.03653	1.06759	1.97285	1.97452	1.63242	2.19936	2.78164
CD44	10.1017	11.4432	13.4827	11.0191	5.3365	7.50115	11.7874	11.8506	11.3029	5.2776
SPI1	7.87601	5.74528	5.39108	4.43419	4.47954	6.99706	6.39709	4.22556	4.95324	5.15615
SERPING1	3.13363	0.336155	0.246531	0.0486667	1.94222	0.191624	0.285173	0.0899625	0.0480529	0.0256505
MS4A6A	2.86631	3.9865	3.58337	1.07615	2.91473	3.67455	2.38603	1.40537	3.44007	5.31519
MS4A7	3.45912	2.05416	2.76359	5.17202	1.28261	1.60941	1.74825	3.85684	2.68128	2.51962
FTH1	104.085	165.44	177.188	197.906	45.5391	177.916	227.965	165.619	165.53	98.0342
COX8A	4.75108	6.80021	5.48696	3.7359	4.45039	5.21726	5.05613	3.92265	4.85951	3.59291
FAU	16.1043	24.2001	24.3288	24.5606	15.0767	20.4811	26.5105	27.1389	27.234	24.7101
NEAT1	37.582	33.0135	39.258	61.7811	28.3455	22.4368	25.288	50.7241	36.3529	22.2287
MALAT1	440.77	222.421	203.602	633.284	252.51	130.646	221.35	540.047	264.388	336.595
CFL1	11.44	12.3973	11.6603	10.1601	10.6267	15.0117	13.2629	9.77511	10.8376	11.6781
GSTP1	2.68402	8.72537	7.73693	2.56172	2.57238	6.09777	5.97056	5.91252	6.34564	10.9029
RPS3	8.75502	18.7969	22.6368	19.4529	10.4238	17.7262	24.1995	21.8893	25.4966	24.9757
CTSC	2.37789	1.18127	0.721571	1.90914	1.51431	0.923938	0.773034	2.2692	1.51507	1.43214
CARD16	5.40028	3.22475	2.76806	3.19803	5.06244	2.97832	2.42574	2.38366	2.18602	3.76973
ATP5L	5.89722	9.75923	8.58169	6.49417	5.82855	8.92195	9.48991	7.95382	10.0219	9.66899
RPS25	10.6538	19.1952	19.0447	23.7142	9.66209	15.7812	22.9881	22.8222	23.1592	22.5519
KLF6	24.3269	17.8144	18.2547	15.6331	30.5946	24.9887	14.9352	13.5826	11.4783	7.7804
CELF2	1.53065	0.894169	1.12275	3.23089	1.58508	0.773416	1.09773	2.28784	1.94901	1.47003
VIM	28.2861	30.1424	41.4262	31.3115	17.7565	35.8349	43.0348	38.0465	25.8546	16.2055
YME1L1	1.61512	1.00781	0.870657	1.04168	3.59398	0.872417	0.134487	1.26327	0.757663	0.74999
JMJD1C	3.09988	2.00592	3.53883	3.89901	2.52766	2.04457	2.58644	4.96531	3.19741	1.45293
DDX21	3.17349	2.31028	2.79959	5.23758	4.61423	2.3116	2.62946	4.75111	1.68192	1.69523
SRGN	42.1427	51.4523	52.2336	31.8123	35.0452	57.6497	48.9699	37.76	24.7894	15.5996
PSAP	18.1508	13.09	12.6847	20.3321	6.5285	10.1904	12.5475	22.4386	16.7847	14.7631
DDIT4	0.896133	1.28858	0.932318	0.237407	0.1994	2.48954	1.76225	0.257194	0.3275	0.132149
RPS24	13.7376	22.3999	25.2703	29.437	14.5131	21.233	33.5935	40.585	49.0374	49.3058
IFIT2	7.20893	1.65439	1.90315	1.95634	11.4424	0.98886	0.193149	0.725319	0.284875	0.164684
IFIT3	2.39247	0.356186	0.69271	0.586075	8.36273	0.189573	0.253623	0.329022	0.196154	0.161225
IFIT1	2.40054	0.0257821	0.0322134	0	2.04814	0.0660505	0.0879374	0.155844	0.172842	0.094305
PIK3AP1	2.60427	0.543559	0.667092	1.51918	1.67221	0.466949	0.380242	1.35723	0.739979	0.904674
GSTO1	1.80787	3.03495	2.96883	2.494	2.81138	4.24775	3.55735	2.20658	1.71789	2.08925
TCF7L2	2.91866	0.579236	0.649758	2.69334	1.08867	0.503529	0.714958	1.57052	0.551156	0.44715
PTPRE	5.05413	3.69191	3.91052	4.69175	4.90652	3.53685	2.63326	5.4216	3.77367	1.92671
GAPDH	20.5751	33.188	34.2339	10.8846	22.9478	38.2043	39.5735	14.8534	19.4212	18.765
TPI1	2.8121	3.47067	3.3679	2.25854	2.29755	4.14626	3.61979	2.37225	2.98417	4.18852
CD69	0.693835	0.328738	0.670637	0.60838	6.16392	0.837196	0.27028	0.939578	0.405815	0.353512
CLEC7A	6.35862	3.75776	4.19675	5.83416	1.9123	3.17964	5.17046	6.30827	4.97353	3.6263
MGST1	1.39083	2.2326	2.08536	0.247057	1.62644	2.79152	1.13574	0.537191	1.04421	1.88835
SCAF11	1.28512	0.809562	0.586276	1.67904	2.02614	0.758006	0.387493	1.24225	1.26844	1.51193
TUBA1B	2.05345	1.07239	1.11528	4.03741	2.48027	1.4416	1.27564	1.69329	1.30052	1.74586
TUBA1A	2.11596	1.1654	1.19933	3.88119	2.4651	1.05699	0.711598	1.86401	2.41505	2.70809
TMBIM6	4.30199	2.76634	2.71128	3.54093	3.91861	2.75105	2.30764	3.09433	3.48751	2.78367
PFDN5	9.28469	19.1493	19.134	14.4181	6.10591	15.363	21.7152	14.6124	18.6873	19.8862
ATP5G2	4.37063	11.2993	10.187	5.61143	3.93458	10.577	10.476	6.76305	9.3323	10.3827
HNRNPA1	3.96076	6.20504	6.69584	5.96088	4.11493	7.09626	8.29108	8.26102	7.45311	8.54372
CD63	4.99849	4.42293	3.72259	1.17916	6.27661	5.92759	7.07512	2.48011	1.8456	2.4361
MYL6	11.8983	10.3883	10.8887	12.8459	9.80028	8.08703	11.2426	10.224	10.8602	11.5638
USP15	2.28718	1.04292	0.571382	1.48664	2.45749	1.11698	0.704468	1.52951	1.11421	1.28787
RAP1B	3.9736	2.37069	1.65166	5.1954	1.76894	1.41472	1.82161	2.90546	2.52456	1.20093
LYZ	106.44	120.489	111.769	34.1717	138.652	151.611	148.497	92.6083	94.7438	129.176
RP11-1143G9.4	14.4546	20.4074	14.544	2.9646	35.2766	25.3224	32.1096	13.1603	41.7282	20.941
PHLDA1	1.21412	1.49105	1.76973	1.74357	0.084392	1.39137	5.4736	3.02819	1.81367	0.0185846
NAP1L1	1.99421	2.15436	3.96468	16.7029	2.42905	2.10411	2.34785	11.3642	7.02517	5.48976
DUSP6	9.96003	3.10534	5.29814	4.32404	7.72678	3.00524	4.3128	6.54504	4.5286	3.46991
BTG1	6.43736	10.0086	9.91715	11.1682	2.34347	10.1467	13.0245	15.0552	7.37933	6.57344
HSP90B1	1.74104	0.716241	0.655619	1.46172	2.58042	1.18574	1.12163	1.854	1.65128	1.70996
ARPC3	4.66807	6.22333	5.76	6.36243	7.14226	7.58007	8.05686	5.96222	7.02445	8.89101
RPL6	5.2806	10.4587	11.6361	17.2447	3.91227	8.27069	16.0944	18.1726	19.5625	20.6183
OAS1	2.08012	0.418558	0.395716	0.588128	2.58959	0.511596	0.585782	0.60698	0.418375	0.346395
OAS3	2.21381	0.119601	0.234708	0.244522	1.62005	0.156329	0.0335661	0.669652	0.358672	0.136401
RPLP0	1.66819	3.70168	5.25685	6.04006	2.57456	4.51906	6.9578	7.37386	9.41542	9.35469
RSRC2	2.26279	1.36028	0.976478	2.42645	4.26675	2.12392	0.871817	1.80811	1.24166	0.774682
UBC	7.91558	8.85008	7.90016	8.47914	9.37044	13.8452	10.313	7.40917	5.45132	6.88508
RPL21	19.1354	37.4476	43.8496	58.4492	13.5377	29.1024	47.5206	54.1511	69.9854	74.896
POMP	5.29584	4.38217	3.8898	3.44114	8.01035	3.92011	3.83961	3.1506	2.51689	2.98715
HMGB1	3.10266	2.88132	3.13383	3.55418	4.33244	2.59146	2.84957	4.27882	3.13479	4.48767
ALOX5AP	1.4063	1.78247	1.56488	0.314534	2.24665	3.1173	2.36514	0.491935	0.582294	0.982318
RGCC	3.51299	4.38104	6.28148	5.15253	2.07193	6.74737	18.3139	9.63038	3.14681	0.652037
EPSTI1	4.08148	1.50796	1.00537	0.852119	5.09721	1.17991	0.805454	1.28337	0.737566	0.297195
TPT1	22.5418	16.711	25.129	38.7527	11.6885	13.6885	18.0075	41.7343	48.2372	45.526
LCP1	9.38445	5.12187	5.42118	5.77329	3.7399	4.23127	3.77474	5.77059	5.35223	5.48417
GPR183	0.956633	2.53748	2.09959	1.34938	0.686797	2.01956	4.45968	3.83361	1.32397	0.384779
RNASE6	0.654226	1.37666	1.83109	0.377542	0.679794	1.58786	1.32989	0.562475	1.53715	2.02778
HNRNPC	4.71736	3.1466	3.06155	4.81855	4.20492	3.77517	2.96905	3.74324	2.9758	2.45639
PSME2	7.20773	6.15724	3.76049	2.16794	12.5756	4.7133	3.92178	2.49472	2.1543	2.1712
NEDD8	1.14303	2.76164	2.87139	1.59433	1.75058	2.14653	2.12523	1.53721	2.12368	3.00314
NFKBIA	44.647	59.1765	68.3199	34.8395	30.9256	78.8189	55.5708	40.548	12.9389	8.98961
RPS29	26.3467	30.0554	32.946	42.9811	23.5584	25.9138	40.3444	43.8492	36.4943	34.0346
RPL36AL	5.02028	5.63449	6.07063	5.27955	2.77221	4.54366	6.89428	6.07387	6.01187	4.81989
LGALS3	2.55992	2.89783	2.91776	2.90534	1.10776	5.01169	5.84944	3.42853	2.37605	3.08126
HIF1A	5.28995	2.00305	1.97988	2.94653	2.21754	2.06455	3.00014	3.73979	2.77276	0.784
SRSF5	6.12114	3.20194	4.16566	7.94659	5.20863	4.49288	3.20004	7.14638	4.52266	3.71314
RBM25	1.98259	0.732288	0.847591	1.67429	2.04096	0.76533	0.87046	1.38123	1.34666	1.27497
NPC2	4.22586	6.37136	7.28416	6.64428	4.40121	5.01534	6.99686	6.42886	7.30764	8.25208
FOS	26.1893	24.4633	25.9857	3.23023	56.8999	43.5497	14.0033	6.4201	15.8059	43.3209
CALM1	4.76455	3.08499	2.25342	3.83456	5.11427	2.49215	4.13924	3.31386	2.78129	2.62381
DDX24	1.75896	0.596375	0.564328	1.71577	1.88948	0.460411	0.546023	1.43477	0.530548	0.515201
IFI27	43.4322	26.6599	18.9924	3.64637	78.953	36.1804	32.033	10.3105	0.0424655	0.00538133
SERPINA1	10.9199	5.7744	4.26417	9.22198	6.55474	5.13825	4.00946	7.47051	5.62895	6.14365
WARS	5.33687	2.02866	1.76906	3.43019	9.48067	1.21118	1.3368	2.31032	1.62119	1.01515
HSP90AA1	6.90595	2.20379	1.97888	7.67282	8.51438	2.05776	1.94435	2.4481	1.937	2.74491
C14orf2	5.0777	9.04914	11.4872	4.66269	5.4725	7.81341	7.68716	5.62278	7.88826	9.90639
IGHG4	4.11011	14.18	6.69683	0.15339	0.831183	11.9648	1.78199	0.0311517	0.207918	0
IGHA1	1.13176	2.43043	3.12466	0.358801	0.156566	0.387701	0.506764	0.0181824	1.34375	0.0330418
NOP10	5.92154	6.37246	5.31891	3.1282	2.28623	3.14843	2.32343	1.21821	2.88681	2.36295
PDIA3	1.90975	0.85436	1.09171	1.59081	3.11161	1.21821	1.19151	1.54686	1.52617	1.63346
SERF2	17.4432	20.5977	19.1137	13.0829	26.0495	20.1057	17.9062	14.1965	19.1043	20.4369
C15orf48	13.7587	12.7384	11.0679	5.4156	5.67208	7.01222	8.3951	1.46266	1.48252	0.051891
RPL4	2.71762	6.17805	7.43253	8.25221	2.00897	5.63472	9.79028	8.32719	10.9725	11.2965
RPLP1	27.4872	48.0271	58.3794	45.1908	25.263	42.2783	66.5256	55.7924	90.1748	83.9886
PKM	2.93968	4.05728	3.23927	1.9524	4.57917	4.49797	3.96287	1.78646	2.52881	3.14917
MORF4L1	3.1706	1.80419	2.6958	3.88473	3.88387	1.76971	2.35581	2.86993	2.17752	2.54215
BCL2A1	10.8162	11.4988	12.4357	7.98596	7.35817	15.1045	12.446	6.43262	2.91799	1.20796
RPS17	9.14374	15.9355	18.6562	23.7394	4.71811	12.1078	17.81	23.4457	24.0401	21.0692
AKAP13	2.1097	1.18415	1.23668	2.94771	2.23211	1.07196	1.70253	2.35531	0.860878	0.988832
ISG20	2.82802	1.19564	0.819784	0.619882	4.85946	0.605245	0.376682	0.389326	0.292632	0.2223
ANPEP	0.917294	1.53423	1.36856	0.677974	0.133027	1.23037	2.05794	0.945785	1.40304	0.532492
IQGAP1	4.51202	3.22059	3.21855	4.2291	3.54574	3.39355	3.27498	4.7867	3.39652	2.90986
RPS2	13.386	32.5261	35.116	34.2183	16.3726	30.1678	39.7425	41.19	37.1593	50.9819
SRRM2	1.71985	1.19395	1.44481	2.93131	3.51852	1.11261	0.970486	2.82468	1.58883	1.15086
TCEB2	6.92502	10.4243	9.24528	5.69268	7.07642	8.01871	8.41742	5.76971	7.80062	8.84572
RPS15A	14.0422	31.4698	34.954	34.5653	11.1622	25.5905	33.1992	39.7193	42.9892	42.5086
METTL9	1.75094	2.68743	2.80779	0.773533	1.09184	2.27067	2.3235	1.19223	1.92838	2.66994
SPN	1.24863	0.703246	0.400585	2.12597	0.619518	0.333627	0.224849	1.54937	0.943938	0.926606
ALDOA	5.04325	9.23395	8.48466	6.03627	6.06586	10.4252	10.7363	5.25231	5.96717	7.52861
CORO1A	6.78732	6.11219	6.72574	5.12643	5.64631	7.83561	6.56727	4.57575	5.14964	7.49817
PYCARD	4.75258	6.01367	4.54965	3.05902	5.70463	7.31031	5.05898	2.97147	3.39764	4.86599
MT2A	19.7136	6.4353	5.4166	6.45786	13.5706	2.83133	11.1556	4.17865	2.62098	0.950872
COTL1	7.13472	10.7783	10.8033	14.6115	5.00009	10.5981	10.6956	14.2495	17.9579	15.4398
COX4I1	5.23336	9.93828	10.9936	6.16809	6.95554	10.4775	13.5317	6.22738	11.1532	10.4569
CYBA	30.4944	33.8469	27.5665	16.7612	32.64	28.8076	17.8688	16.0577	19.4581	22.3866
APRT	1.0943	2.44301	2.60149	1.16116	1.13346	2.1805	2.33349	1.17115	2.13422	3.37463
ANKRD11	2.09609	0.768003	0.868591	2.37077	1.5961	0.639616	0.645273	2.23719	0.610217	0.454953
RPL13	20.6393	44.9603	50.2348	46.0711	19.0043	34.6333	52.0861	50.9078	67.4299	65.504
PFN1	9.12817	17.1827	16.1075	12.1875	9.15952	17.2197	15.8703	11.4245	16.7557	19.8146
XAF1	5.58784	0.580321	0.305447	0.574327	6.57509	0.605555	0.113071	0.768387	0.511293	0.321331
GABARAP	2.48248	0.804364	0.57829	1.94612	4.27691	0.528589	0.306362	1.72067	1.55383	1.96253
RPL26	14.5028	27.4288	30.6942	36.7407	8.69916	21.0092	32.7702	41.6674	50.9886	52.0388
UBB	4.11826	2.29907	3.08087	4.69242	6.66354	3.00203	2.98649	3.60204	2.58338	2.77772
RP11-160E2.6	1.33612	0.672153	1.70867	1.60493	4.74199	1.35744	0.726921	1.85603	0.58001	2.50587
WSB1	3.83042	2.44246	2.22965	2.30663	9.74966	2.12663	1.37183	2.00114	1.29931	1.85082
CCL5	0.665205	1.69953	2.62617	0.894516	0.245694	2.653	1.18465	0.279135	0.762268	0.491506
CCL3	71.7062	79.8164	99.3611	39.8408	38.511	137.055	128.875	32.9635	15.0294	4.48559
CCL4	46.676	20.9066	30.2189	19.5539	11.6892	38.825	27.9446	13.1053	6.8201	0.486591
CCL3L3	17.3831	29.2863	33.7576	13.4461	35.258	121.209	120.717	29.771	6.97189	2.3293
CCL4L2	5.74585	3.69909	6.03261	3.55359	5.00538	34.8241	25.3971	11.9163	2.16759	0.223423
RPL19	12.5166	26.676	29.501	26.7822	11.566	24.1318	32.8807	28.2607	33.1125	29.2202
EIF1	13.7449	21.8137	25.8383	34.3972	16.8097	26.7201	33.0817	32.8689	36.9234	27.0734
RPL27	8.1921	13.512	15.5324	17.7012	6.62763	11.9955	15.194	19.4585	20.9097	18.467
IFI35	2.59453	0.87112	0.820241	0.567344	4.15033	1.09942	0.150793	0.387594	0.588251	0.607655
GRN	10.2794	9.51871	7.51707	2.6255	7.52103	9.67095	10.2249	2.68409	4.17997	5.85974
LIMD2	2.15266	3.3658	3.04865	2.09452	1.4074	3.71394	3.19912	2.14658	2.48502	3.76026
PECAM1	1.72676	1.17712	0.927776	2.90353	0.770539	0.838347	0.907441	2.15365	1.88123	1.59778
DDX5	10.8744	7.284	8.39186	13.341	6.71325	4.8379	5.72927	12.7583	7.36198	7.71278
RPL38	14.3469	15.7304	17.3528	26.004	12.788	11.781	15.7031	23.7955	22.2383	18.7467
SUMO2	2.57087	5.236	4.61001	3.08639	1.56313	4.04327	4.46726	3.72436	3.7527	5.22741
GRB2	3.18595	1.20693	1.1566	2.26362	1.75414	1.54583	1.14447	2.20162	1.38774	1.30927
H3F3B	30.1061	27.4704	25.15	18.9354	23.4606	20.0681	24.4972	18.5078	24.0786	24.803
RNF213	2.94135	0.725975	0.880684	1.53323	3.7522	0.475437	0.668845	2.14118	1.75411	0.703132
ACTG1	4.89259	6.59313	7.81451	6.75111	4.77583	7.1476	7.13416	6.47394	7.36982	9.41192
SMCHD1	3.08569	1.16057	0.715394	1.89003	4.30461	0.798425	0.642146	1.97962	1.41429	0.963012
ANKRD12	2.81846	0.80396	1.09947	2.83242	2.32959	0.782027	0.716425	1.98801	1.27175	0.783603
RNMT	1.46343	0.974658	0.860397	1.96164	2.53317	0.972808	0.747617	1.67284	1.45363	0.704182
RPL17	2.43547	2.72594	2.36052	6.54489	4.69865	1.99918	2.13837	6.54408	6.8403	7.26155
SERPINB2	2.71887	3.18863	1.35662	1.51695	0.926357	3.44757	3.54936	1.48333	0.387247	0.0699555
FKBP1A	3.00903	4.39683	5.05216	3.73464	2.17851	3.68376	4.49422	3.30541	5.09239	6.05313
RBM39	3.58694	2.72532	3.13921	3.68664	3.91803	2.15741	2.0658	5.04148	2.46197	2.13572
SAMHD1	3.4574	1.89422	1.24446	1.96282	2.80123	0.592499	0.651055	1.68309	2.56541	2.54197
MAFB	11.7814	8.1711	9.01834	7.00271	4.11761	12.5465	9.94337	8.04935	6.57833	1.09396
TOP1	1.84768	1.1024	0.996829	1.3414	3.1174	1.16636	1.0085	1.48491	0.605209	0.447161
YWHAB	4.02022	2.97269	3.55024	4.01031	3.83911	2.57074	2.12275	3.57563	3.28472	3.37862
CEBPB	8.62249	6.5307	5.60666	7.11131	6.00659	6.26697	5.0577	9.15993	3.32855	4.78826
GNAS	2.18489	1.0726	1.10796	2.37572	1.75204	0.959058	1.78136	2.40404	1.73258	1.57809
RPS21	7.5149	10.5059	11.0375	18.4513	7.57284	7.04611	10.4663	17.7941	14.1815	12.8535
PPDPF	5.06335	3.71941	3.72037	4.83601	3.11977	2.61909	4.16409	4.1494	1.93482	4.52578
CFD	7.30536	4.84595	5.36284	8.28626	1.7132	3.81799	3.60197	5.75264	4.68789	5.86219
GPX4	3.02703	3.98259	4.77387	3.1944	1.45808	4.12059	4.96983	3.47755	4.96016	4.23593
ATP5D	2.36162	5.52418	4.5426	2.73902	4.06771	4.08717	4.38474	2.49526	4.05039	3.99237
RPS15	24.9393	49.7627	44.3046	31.5196	18.279	37.602	46.1424	35.4621	39.4796	38.6339
UQCR11	5.86681	6.42451	7.1509	4.44504	6.28551	5.57629	6.49493	5.34442	6.52687	7.02221
OAZ1	18.0523	22.4485	20.7304	17.7937	17.9772	21.2797	20.3969	18.5614	22.0539	23.6958
RPL36	18.8024	29.8263	28.6553	25.3761	14.7017	23.0428	31.8113	25.2996	29.9202	25.5682
NDUFA11	2.39088	3.78719	3.08037	2.008	1.79879	2.20804	3.48917	2.2639	2.66839	3.21823
RPS28	20.0838	31.2754	35.9262	33.3483	15.6415	26.7027	39.1378	37.9631	44.5003	43.2346
EIF3G	1.93768	2.82075	2.2792	1.6453	0.929012	2.69	2.00666	1.79816	2.22769	2.53849
JUNB	7.37479	8.25174	7.03362	3.10258	13.4039	17.956	7.44612	4.95393	5.93843	12.9451
CALR	1.53254	1.01873	0.595399	1.07958	2.74069	0.630553	0.774892	1.76331	1.51336	1.45218
ADGRE5	1.53267	1.01451	1.14213	2.96079	1.56558	1.18207	0.95492	2.05307	1.21592	0.987174
BST2	3.50349	1.36468	1.14995	0.825083	4.11798	1.28988	1.90021	1.5105	1.59052	1.69805
RPL18A	13.5914	30.9086	29.6702	29.1512	14.2027	28.8077	38.3777	36.1554	45.2837	44.2597
JUND	12.2534	10.1504	10.5739	9.05131	8.18255	6.93936	5.65445	10.0254	12.2394	5.46955
UBA52	17.0938	25.1682	26.7162	24.6603	14.9331	20.6461	22.2636	23.7621	29.9438	24.7761
NDUFA13	4.45015	2.82992	2.33068	3.30698	6.08568	1.90346	1.50806	3.00598	2.42958	3.13814
FXYD5	2.18944	4.33971	4.54849	3.2231	1.75277	4.48226	5.24461	3.15924	4.57231	5.03963
FFAR2	2.93591	0.837741	0.353773	0.489638	3.23153	1.0662	0.322825	0.47469	0.357806	0.0564599
COX6B1	5.94231	9.44674	7.52684	5.46485	4.85083	6.53517	6.02331	5.43744	5.75456	6.31442
HCST	5.52936	5.89082	5.83178	2.524	5.2137	7.09135	7.07099	3.86756	5.45813	6.16847
TYROBP	35.3259	40.2834	36.9403	31.141	22.299	32.9566	31.2955	30.0084	36.9074	39.2284
EIF3K	2.09979	6.24915	5.78575	3.90862	2.82686	4.86129	5.35211	3.74765	5.08129	5.02828
ZFP36	13.4712	11.8341	10.2196	5.41229	18.921	25.1193	7.97733	9.54157	7.46522	10.4934
BLVRB	2.79066	3.33264	2.66903	0.938097	2.38303	4.01488	3.48754	1.16665	1.74007	2.92
RPS19	27.6298	42.6524	37.8124	61.5888	19.3236	35.2061	43.1816	57.4391	46.5517	38.6086
VASP	2.22497	1.47334	1.41689	2.89768	1.46676	1.23818	0.67099	2.08441	1.76422	2.29498
AP2S1	3.25523	5.24114	4.67555	1.63999	2.80699	3.4212	3.82439	1.91667	3.19875	4.19546
C5AR1	5.04009	3.30227	2.60075	5.50795	1.55332	2.37341	2.97755	5.0052	2.8282	1.39662
EMP3	13.194	12.9683	12.2692	9.60286	9.14569	11.7774	14.8161	8.61536	8.36576	6.9139
RPL18	6.61004	16.3346	18.4846	17.2088	6.4568	13.5524	18.7309	16.8745	22.245	20.123
FTL	167.872	279.68	199.739	104.979	92.6617	181.817	216.828	113.951	199.665	189.249
RPL13A	20.7206	45.8247	48.1688	46.7454	15.5875	36.1222	49.3584	46.9957	61.4282	53.8726
FCGRT	1.04177	3.16661	3.16652	1.9179	1.36907	3.32651	3.40088	2.37787	3.13384	3.73238
MYADM	6.24821	4.1366	5.00981	6.6931	3.56444	3.952	3.94342	4.89059	5.00958	1.85439
RPS9	22.6605	40.9371	36.3491	32.6221	21.0268	37.5581	46.3889	35.0643	31.8099	30.4335
LILRB2	6.63792	1.49551	1.37074	3.78072	2.07841	1.26259	1.49312	2.65997	1.96844	1.00851
LILRB1	2.45079	0.58273	0.376115	1.29646	1.54583	0.495218	0.368069	0.794701	0.631882	0.542002
CTB-61M7.2	1.76259	2.90801	2.8735	1.83564	1.26083	2.18612	3.97984	1.78319	2.66615	0.641244
RPL28	60.7028	62.7552	58.3068	52.5339	42.3751	51.6018	56.9506	59.3166	55.9878	46.742
RPS5	4.19908	8.5225	10.4381	11.1802	3.41173	7.19353	11.9049	11.5535	12.6207	13.4983
RPS4Y1	0.928469	3.25152	4.68008	2.84434	1.47808	3.18704	4.40483	3.93448	0	5.18299
IGLC2	4.58506	3.3956	0.51695	0.492054	0.978724	7.07802	1.02021	0.0900156	0.676782	0.249801
IGLC3	0.231866	0.383068	0.2414	0	0.0364814	3.35888	0.535049	0.0171098	0.0558937	0.0862271
APOL6	2.11019	0.514426	0.738582	0.869235	3.19339	0.482045	0.379421	0.86879	0.425518	0.336189
LGALS1	22.2972	35.6877	27.5845	12.8527	32.7059	42.9193	32.5338	16.6438	26.5358	21.3217
APOBEC3A	4.57184	1.01962	1.67754	0.998695	3.64939	2.01266	1.76345	2.23995	0.117873	0.675968
RPL3	4.38641	15.6308	17.5472	16.5414	4.41906	12.4901	20.7546	15.6856	23.2161	26.0791
SMDT1	0.87309	1.70638	1.46597	0.899213	0.714015	2.31576	2.28353	1.88844	2.17958	2.14664
TSPO	5.33417	8.77264	8.26209	4.3303	9.87488	13.2897	13.8178	4.13208	8.30346	9.34358
PIM3	2.40105	2.37365	2.80682	1.88751	1.28559	5.13253	2.84593	2.18297	1.17702	0.31869
TYMP	20.1157	18.4171	15.9405	9.13761	23.3939	18.6942	13.1721	8.28062	11.2708	10.4585
SAMSN1	6.03337	4.37511	4.85472	8.49559	1.19996	4.1168	5.64314	6.03993	3.51472	0.44086
BACH1	4.37797	2.49817	1.84796	3.74392	2.3442	1.33487	1.08798	2.91586	1.93931	0.802519
SOD1	1.74282	1.01197	0.709412	2.47988	1.1702	1.01596	0.752344	1.52643	1.21719	1.2751
SON	2.59488	2.04035	2.33112	2.97129	4.04302	1.44719	1.78661	2.81943	1.90639	1.90803
MX2	3.96998	0.337045	0.541032	1.18999	4.01876	0.3473	0.269458	0.95193	1.12706	0.447096
MX1	2.57858	0.749269	0.481761	0.374299	4.70785	0.765739	0.240743	0.460648	0.47191	0.268661
MT-ND1	25.0129	19.8314	20.1952	33.8674	21.0392	12.4157	17.075	35.2966	36.8114	26.0847
MT-ND2	24.0237	28.9198	31.1161	46.2829	24.7162	22.1227	26.7441	47.3972	43.2453	33.4315
MT-CO1	48.6557	104.004	108.459	115.141	47.756	81.8868	86.8343	104.799	107.52	118.345
MT-ATP6	13.0218	23.4213	24.3031	42.6602	15.4578	20.892	22.3695	39.3056	33.3051	32.0634
MT-CO3	18.5744	50.8209	57.3431	66.9014	23.5248	37.6155	53.476	70.5655	71.5437	76.2644
MT-ND3	18.8132	27.7396	33.3835	53.5442	22.6928	25.0396	30.3726	71.1982	52.9117	42.0477
MT-ND4L	4.20635	1.58888	1.77298	4.68412	3.48131	2.41252	1.95916	3.54837	4.72261	4.4639
MT-ND4	23.5283	45.5215	44.3827	48.9134	33.8445	40.5466	37.6986	47.8074	47.8371	46.3779
MT-ND5	4.549	5.44088	4.39008	11.2196	7.61054	4.07287	5.58113	10.4179	8.78093	14.6841
MT-CYB	8.58712	23.4579	26.7686	28.3313	9.5307	17.4117	20.5122	27.1108	24.9785	21.0454
