# Supplementary material for: Single-cell temporal analysis of natural dengue infection reveals skin-homing lymphocyte expansion one day before defervescence
Source: iScience. 2022 Mar 5;25(4):104034. doi: 10.1016/j.isci.2022.104034 (PMC8957021; doi:10.1016/j.isci.2022.104034)
Supplement: Table S7. Average expression of the top 500 genes in Principal Component (PC) 1 and PC2 in NK cells, related to Figures 2C, S3 and STAR Methods [file mmc8.xlsx]

## Sheet: PC1
Table S7 Average expression of the top 500 genes in Principal Component (PC) 1 and PC2 in NK cells. Related to Figures 2C, S3 and STAR Methods.
	DF Day-2	DF Day-1	DF Def	DF Wk2	DHF Day-2	DHF Day-1	DHF Def	DHF Wk2	HCI	HCII
ISG15	25.8607	3.4798	2.89943	1.36694	33.7934	4.59949	4.86891	2.561	1.37689	1.10659
CDK11B	1.66427	0.677607	0.704147	1.31021	1.78602	0.657466	0.741155	1.07772	0.639131	0.486006
PARK7	1.73744	2.97698	2.81247	1.64665	1.71007	2.66058	2.32989	1.75494	2.32386	3.43937
PRDM2	1.51956	0.763001	0.698958	1.37192	1.89787	0.695161	0.864943	1.3223	0.747407	0.41716
CAPZB	2.02255	3.06601	2.94169	2.01091	2.18784	3.11473	2.51316	2.61429	2.89343	4.67672
RPL11	20.3487	27.9576	33.183	32.4127	22.6622	28.6459	35.0834	31.4328	37.1912	31.4789
SRRM1	4.87514	3.3306	3.22162	5.15218	5.47569	3.92832	4.78896	4.59577	2.82669	2.22583
STMN1	0.710157	2.33225	2.20133	0.260993	1.36277	3.55302	2.08569	0.312548	0.597076	0.5915
SH3BGRL3	11.8101	22.1272	22.5444	11.9634	9.47392	19.4066	16.965	10.3869	16.9632	14.4204
CD52	3.17183	4.87045	8.06337	5.24885	2.26812	3.79519	6.50099	5.54354	12.8955	11.7156
IFI6	14.8347	3.11366	1.70727	0.891098	15.5609	2.53001	2.63471	2.14908	0.893658	0.629793
LAPTM5	3.70315	4.77133	5.02959	3.20312	3.73258	5.29846	4.81807	3.05127	5.30224	5.91852
PTP4A2	3.98494	3.96023	3.52488	3.51362	4.30529	2.81772	2.33315	3.89567	2.52326	2.49386
LCK	1.25019	2.70921	2.65135	1.05256	1.62048	2.20851	1.85232	1.25148	1.84245	4.07535
SFPQ	3.37773	2.28345	2.27716	3.4372	2.88643	2.28666	1.61985	3.15419	1.71635	1.67942
MACF1	1.84343	1.08378	1.11914	1.99693	2.34979	0.786622	0.913716	1.85421	1.21907	1.43391
YBX1	5.6443	6.19984	6.7731	7.20453	4.49521	6.14295	6.80115	7.82796	8.28472	6.06038
RPS8	17.4479	17.7958	21.5196	26.9879	18.7837	18.8872	23.6739	26.4798	27.0747	23.7133
NASP	2.37243	1.41166	1.31235	1.36137	2.66977	2.03676	1.26851	1.60484	0.855461	0.577995
JUN	6.57414	9.56751	4.81798	4.82272	7.82178	16.2139	4.41528	4.43098	6.1155	15.1248
JAK1	4.55117	3.06709	3.45023	6.04809	4.66606	4.08108	4.63492	7.09819	4.54399	5.62271
MIER1	1.88563	0.949121	0.97612	1.76842	1.87966	1.04025	0.990909	1.58651	0.958052	0.441901
SERBP1	3.8609	2.93104	3.15061	3.8657	4.82157	3.42301	3.60074	3.76354	2.43609	2.70236
ZRANB2	1.71779	0.927267	0.902427	1.56033	2.3508	0.930535	0.963643	1.5475	0.785228	0.882212
IFI44L	8.60741	1.03325	0.511538	0.445156	9.93804	0.899518	0.972295	1.41656	0.269543	0.16255
IFI44	2.37877	0.517165	0.430027	0.326886	2.72761	0.61086	0.35876	0.427287	0.22439	0.0538289
SH3GLB1	3.08336	1.69336	1.6797	3.18287	2.80593	1.8805	1.78164	2.82475	1.37847	0.984399
GBP1	1.66842	0.523072	0.312509	0.581584	2.40443	0.296793	0.284298	0.257769	0.120591	0.263804
RPL5	8.3659	9.43166	12.1871	15.5573	6.04397	8.835	12.5903	15.9829	16.7047	15.8873
PRPF38B	3.4877	2.6367	2.34166	3.22612	4.9849	3.14978	2.97705	3.64622	2.35278	2.05272
RHOC	1.09986	2.90272	2.60585	1.69448	0.955291	3.1593	2.91393	2.3696	2.51705	4.53351
CD2	5.04819	2.75404	2.04786	1.50331	5.33727	1.86112	2.0799	3.05261	1.74784	2.27878
TXNIP	7.97679	5.97422	3.37175	4.93699	7.31904	4.9473	3.33167	5.60139	5.58649	9.2546
S100A11	6.31751	6.35597	3.60025	1.43777	6.87423	5.51551	2.60581	1.76037	1.38054	2.61473
S100A6	15.1242	19.4598	14.7959	8.96905	12.1824	14.776	12.208	9.68555	11.3665	7.95853
S100A4	12.6127	27.236	23.6246	12.9256	7.82962	16.464	13.4658	13.7048	23.8731	19.258
JTB	2.07057	2.86331	3.18128	2.03688	1.66124	2.66689	2.68328	1.92577	2.86112	2.90886
RPS27	70.5356	70.8677	85.8993	120.388	62.6371	66.7188	91.3767	114.936	104.537	97.3547
TPM3	5.98076	4.78533	4.48873	5.49444	6.48978	4.80426	4.19092	5.78686	4.74037	4.16178
ADAR	4.145	2.16114	2.25088	1.94371	4.25139	2.5625	2.65047	2.27727	2.30047	1.15321
ASH1L	1.56155	0.712878	0.909725	1.30785	2.38307	1.19101	0.932678	1.29738	0.996843	0.50798
SSR2	2.24033	3.4027	3.41033	2.87497	1.79053	3.08981	3.78455	3.33108	3.69069	4.45445
LMNA	1.61554	3.63405	4.66943	3.72073	1.2533	4.77897	4.95585	2.44062	1.8866	0.124163
PYHIN1	4.1149	2.98488	2.73775	4.11192	3.84317	1.97101	2.032	3.23569	2.37583	3.17777
IFI16	7.22399	3.01345	2.13425	2.13253	6.73669	2.45683	1.58836	2.39463	1.40216	2.42148
TAGLN2	3.17122	4.37512	5.05722	3.474	1.47846	4.46571	4.56285	3.19328	3.41998	3.86813
SLAMF7	1.46538	1.26281	0.607468	0.507132	2.56899	0.858085	0.277561	0.648907	0.568492	0.709072
FCER1G	2.00995	2.99257	2.66719	2.35121	2.39254	4.02441	2.7734	2.72608	3.92149	11.6654
CD247	7.62778	9.70022	7.88881	5.93866	6.54707	8.89609	6.43811	5.10046	4.93429	6.87065
XCL2	2.78476	1.99464	1.69703	1.94128	1.15064	3.41857	5.74693	1.54129	1.56088	3.88101
PRRC2C	5.83683	3.7819	3.12279	5.59609	7.92433	4.29678	4.32497	5.07502	3.10667	2.48028
TPR	2.14179	1.30231	1.06692	1.74325	3.0324	1.54117	1.16237	1.79618	0.947177	1.00818
RGS1	2.01272	3.4569	3.06019	2.40629	2.91015	9.3605	6.52871	3.13602	1.72654	0.730957
RGS2	1.06576	2.34563	2.24834	1.35564	1.20827	2.88961	2.29467	1.6518	2.67402	1.20808
PTPRC	11.6515	8.39817	7.42011	9.36601	14.1273	6.61592	6.27885	8.70908	7.64165	8.16147
PTPN7	2.44611	3.38968	4.10208	3.17948	2.87812	4.65949	4.34536	3.23875	2.52631	1.75318
MDM4	2.70785	1.76796	1.67401	1.82909	2.0436	1.24699	1.15803	1.63626	1.21432	0.797757
RAB29	2.95606	2.02588	1.68794	1.69793	2.81237	1.93626	1.48994	1.24801	1.16035	0.82199
H3F3A	7.46448	8.36104	10.1756	11.539	5.49235	7.76906	9.84697	11.7067	12.3616	11.8154
ARF1	2.22492	2.63553	2.60548	1.79684	2.01661	2.96717	3.47891	1.95989	2.68924	3.69457
GUK1	3.4943	5.25501	5.26276	3.43408	4.14957	4.70676	4.73993	3.62101	4.76168	3.35779
ARID4B	4.01103	2.91219	2.63934	4.57606	5.04885	4.08266	3.65547	3.77272	2.20731	1.6396
HNRNPU	4.49931	2.71212	2.48963	3.58019	5.14645	3.42869	2.67212	3.43591	1.81833	2.20634
RPS7	10.253	14.52	17.9184	20.806	8.22979	13.4207	19.7075	20.9312	25.6658	21.8429
RSAD2	1.16573	0.115245	0.131945	0.0400761	1.90143	0.0997749	0.176324	0.196468	0.0358733	0.0313045
YWHAQ	2.18743	3.69172	4.00515	2.69981	2.54871	3.69239	3.59724	2.86204	3.27321	2.62479
OST4	2.44559	4.36941	4.66154	4.09267	2.30529	3.23571	3.87676	4.22167	4.46987	5.68916
YPEL5	3.10372	5.21159	7.73157	6.91506	2.3756	6.60893	8.45371	6.67899	5.32415	1.53897
EIF2AK2	3.47031	0.597767	0.656422	0.709197	4.48196	0.868401	1.05515	1.43657	0.644093	0.366405
CEBPZ	1.89559	1.07455	0.84399	1.45837	2.45359	1.1328	1.46976	1.45448	0.887601	0.513558
ZFP36L2	4.26146	5.99817	5.52607	3.58068	3.6663	5.80082	7.05729	5.20864	9.96277	5.81733
RPS27A	24.1221	31.0866	37.6779	46.188	22.5556	30.2187	38.7009	44.2444	52.9293	46.8108
ACTR2	3.5137	2.46031	2.55874	3.11977	4.24853	2.88617	2.37361	2.6739	1.95676	2.22129
PLEK	5.55168	4.82525	2.70085	2.20106	6.71167	4.16009	1.77194	2.49107	1.94375	4.0138
TMSB10	64.3171	64.7813	59.8973	48.0474	63.3304	58.5467	55.9354	53.7435	48.0898	49.8521
GNLY	117.491	160.209	118.202	89.4331	45.2111	62.6001	56.4735	34.6923	55.388	68.5449
IGKC	1.0109	8.84666	5.73352	0.818732	2.23252	6.39584	2.09027	0.234339	2.38076	0.379602
DUSP2	1.76296	3.09885	3.47069	1.91024	1.10762	5.24038	5.80096	2.42222	4.48059	3.46698
EIF5B	3.05466	2.26866	1.76148	1.84462	3.52486	2.22255	1.76502	1.90407	1.28617	0.857164
RPL31	20.0623	21.4337	26.507	31.0678	20.4868	23.2128	29.92	29.0944	30.5673	28.083
CXCR4	5.22038	8.57222	11.3837	5.82803	4.57378	16.5714	17.0826	6.63931	11.1039	3.13196
NMI	2.05886	0.712124	0.616645	0.4493	2.34534	0.946891	0.571509	0.433636	0.168541	0.503165
NR4A2	4.12211	5.5945	5.38521	4.13769	2.99204	8.30724	8.68384	4.67573	5.00659	1.91454
ZC3H15	2.91853	1.75573	1.22278	2.308	2.67538	1.82381	2.08988	2.25589	1.29749	1.05031
STAT1	2.58118	0.947137	0.658929	0.716779	2.90999	0.808404	0.401725	0.677978	0.520691	0.414812
STK17B	4.07828	2.41425	2.80876	4.99226	3.51527	2.80364	3.49833	4.5813	3.19023	1.3194
RP11-347P5.1	2.10717	1.30638	0.962643	2.79651	3.73216	1.62436	1.82414	4.12771	1.93503	2.19175
BZW1	3.82402	2.42432	2.56191	4.19023	4.14186	2.9198	3.34855	3.79774	2.35194	2.02728
CFLAR	3.53391	2.40962	2.17652	3.11146	3.84695	2.88701	2.26819	2.666	1.95294	1.90792
SUMO1	1.70065	2.59132	2.59125	1.94138	0.951198	2.62831	2.88334	2.01878	2.571	1.8194
RPL37A	26.9296	23.4486	24.709	38.624	28.1182	23.5324	26.5883	38.9236	29.881	24.14
ARPC2	7.67327	11.4386	12.5935	11.2073	7.80295	10.1914	11.2727	11.4541	11.2607	11.6789
TUBA4A	1.28151	2.29468	2.98556	2.43169	1.42137	3.76833	3.94345	1.84434	1.993	1.24781
SP100	5.05426	2.02364	1.70064	1.59941	5.96675	2.32759	1.96518	2.06992	1.16781	1.08237
NCL	6.45274	3.30523	2.95908	5.38139	6.55454	3.55913	3.05211	5.6772	3.42032	1.6792
ARL4C	8.46985	7.00477	7.72861	6.99137	10.1308	7.50683	7.84068	8.78072	6.44619	3.38538
LRRFIP1	6.70438	4.16222	5.66434	6.10148	6.35315	5.24442	5.26802	6.053	3.27025	1.85529
ARPC4	1.75072	3.29331	2.88174	2.0877	1.73502	3.1233	2.74175	1.95756	2.38024	3.85079
BRK1	1.11562	2.04777	2.47898	1.55203	0.805534	1.98514	2.18072	1.7424	2.52391	2.82527
RPL32	27.0271	30.0198	34.7968	37.9523	24.5495	29.6058	38.1979	38.7437	41.6353	40.6305
RPL15	13.3658	23.6165	27.8391	25.4987	12.1467	22.2526	30.8524	25.9442	32.0615	30.6284
CMC1	5.93591	10.8421	15.7866	14.3523	2.70549	7.56869	17.7918	11.1244	4.13353	10.8606
GOLGA4	2.30695	0.966647	0.980498	1.54396	2.38315	0.943421	0.85045	1.76796	1.18383	0.658475
CX3CR1	3.40541	2.62995	0.889243	0.567989	5.1143	1.20497	0.373605	0.610833	0.529313	1.28282
RPSA	9.62178	14.4178	15.0961	13.4067	9.20282	14.3186	17.3073	15.5885	18.1782	15.55
RPL14	16.6916	16.888	20.1424	22.1305	14.9619	16.4414	21.883	21.9286	23.7103	19.1003
RPL29	14.295	15.8184	18.5338	19.7974	12.6034	16.3971	20.7431	19.865	20.2933	17.1862
RPL24	9.35783	9.71644	11.968	14.5072	8.32637	10.0362	12.7921	14.1381	14.5402	11.3761
PARP9	1.73679	0.659976	0.412073	0.325488	2.32402	0.502789	0.347843	0.437465	0.211629	0.166691
DTX3L	1.88107	0.463447	0.343743	0.310826	2.36429	0.291399	0.166237	0.375218	0.0702873	0.144957
PARP14	2.09415	0.60774	0.568989	0.817358	3.2927	0.667246	0.599418	0.975421	0.6861	0.377476
CNBP	1.93212	2.84325	2.43539	1.6164	1.703	2.71157	2.453	1.70741	2.51568	3.45387
CDV3	2.85885	1.3743	1.7041	3.00428	2.50859	1.2622	1.61557	2.60346	1.24865	0.617073
XRN1	1.65709	0.658719	0.742303	0.973729	2.82433	0.670475	0.706345	1.083	0.456637	0.494158
U2SURP	2.48837	1.47081	1.20566	1.75916	2.6182	1.44021	1.43212	1.60431	1.1912	0.874856
PLSCR1	2.1898	0.596908	0.520558	0.390527	2.19447	0.811621	0.508182	0.457459	0.300939	0.302989
MBNL1	5.32327	3.03469	2.97065	4.49698	7.56171	3.36849	3.05993	3.63715	1.90669	1.92172
CCNL1	4.11252	2.70516	2.17039	3.7133	5.45719	4.57704	3.13839	3.59266	2.58626	1.85434
TNFSF10	1.02147	0.331674	0.434	0.215621	2.05194	0.364695	0.231978	0.143776	0.156106	0.369343
TRA2B	4.16908	2.97368	2.14498	3.41402	5.35841	4.12623	2.52636	3.66061	2.14553	2.4051
RPL35A	18.3338	21.8504	24.4277	29.7516	17.0657	20.1647	26.9744	28.6692	29.5951	26.5324
SPON2	7.28215	10.2174	7.32652	5.56911	7.64595	10.5181	5.86138	6.33548	7.24939	7.54719
BOD1L1	1.53074	0.545955	0.563354	1.03494	1.83918	0.753004	0.630724	1.01847	0.607053	0.29293
CD38	2.37979	0.855841	0.92656	0.82925	3.20758	1.25382	1.07282	0.996678	0.44458	0.36966
FGFBP2	9.14954	16.2841	18.0849	15.184	4.90038	9.68524	13.2018	14.7533	12.8195	11.3102
ARAP2	1.96447	1.12318	1.01314	1.89606	2.69025	1.20755	1.04836	1.68174	1.08377	0.646621
RFC1	2.25453	0.6904	0.5544	1.18383	1.84491	0.919274	0.890267	1.42751	0.812884	0.550978
RPL9	13.476	14.7267	18.5422	24.3697	11.3507	14.3757	19.2818	25.0331	27.1982	23.1065
RHOH	0.970278	2.11286	1.82551	1.18885	1.43915	3.48582	2.57331	1.57166	1.27702	1.02339
HOPX	2.09803	3.68169	4.63318	3.45226	1.57481	4.31512	6.35432	5.3691	5.16756	10.237
YTHDC1	1.93504	0.939145	1.23581	2.10366	2.27116	1.48366	1.25663	1.98775	1.13623	0.753779
HNRNPD	2.12843	1.62449	1.33462	1.70967	3.02139	1.6418	1.60136	1.8565	1.00191	1.31303
H2AFZ	2.31141	3.87321	3.15997	1.6959	2.39627	3.97348	2.90614	1.73405	2.28135	2.25632
RPL34	23.8088	31.0373	40.2717	45.8913	20.255	28.3357	44.5834	47.9054	56.6338	51.8098
RPS3A	15.5671	20.4045	27.0851	30.9501	13.8962	20.7369	26.2982	30.8341	30.5103	36.0337
SPCS3	2.24464	1.61749	1.10743	1.48203	2.46767	1.2978	1.11328	1.44831	0.888679	0.903037
FYB	4.06741	2.62553	2.48146	2.76366	4.16554	2.48817	2.61155	2.84724	1.91343	2.62538
RPL37	27.8289	20.3331	25.2687	41.3726	25.0522	24.1495	28.4547	40.8369	28.1509	25.4029
GZMA	10.1865	15.0064	12.9474	7.73982	10.98	14.3996	9.60903	9.43074	12.5502	17.5197
GPBP1	3.54908	2.227	2.11776	3.11625	4.13443	2.6192	2.74353	3.04042	2.15501	1.46431
BDP1	1.72904	0.919888	0.758039	1.51353	2.26815	0.956504	0.833219	1.4308	0.774962	0.498409
BTF3	4.28603	5.49633	7.23138	6.45391	3.23498	5.74678	7.8533	7.40734	8.434	7.33294
RPS23	16.5693	17.1323	21.3666	27.2017	16.7092	18.4647	22.6262	27.4797	30.6311	28.2476
COX7C	5.14362	6.06143	6.87589	7.09336	3.95582	6.59403	7.94851	7.05729	6.35557	7.12681
CAST	4.19818	2.40705	2.47127	3.86734	4.76407	2.68945	3.0082	4.84247	3.21426	2.18324
HINT1	3.07319	3.59951	3.68943	3.68446	2.49177	3.79774	4.57531	3.55122	4.87344	4.59487
DDX46	2.55748	1.77975	1.572	2.18516	2.61156	1.54169	1.61064	2.0366	1.50755	1.25978
HNRNPA0	1.70802	2.34035	2.77924	2.43623	1.73351	2.86176	3.05811	2.52747	3.21834	3.67565
CD74	4.05587	7.68717	9.28626	4.57035	4.21247	7.0569	11.1425	5.0648	6.20604	7.48293
RPS14	18.3576	30.3819	37.45	35.8188	15.0655	26.8557	39.7773	38.1314	50.5876	49.2889
NPM1	3.59872	4.75056	5.59904	5.0539	3.978	4.96291	6.24466	5.3223	5.67214	5.80653
DUSP1	3.98033	7.33244	6.81158	3.59147	4.34864	10.9124	5.50533	5.30366	10.1009	13.8975
HIGD2A	1.11169	2.0352	2.32137	1.66633	0.931399	1.75397	2.46391	1.96932	1.93876	2.18742
PRELID1	2.10775	3.87029	3.24972	1.60793	2.02185	2.67229	2.54156	1.87101	2.64955	3.13319
SQSTM1	1.85175	2.53842	2.20967	2.09547	1.36563	3.74113	4.33705	1.85186	2.44563	1.56238
GNB2L1	6.61178	10.5798	13.2704	11.7329	6.90389	11.4015	15.1924	11.483	14.8887	14.834
PRPF4B	3.07351	1.48207	1.401	3.69297	3.55061	1.69426	1.93559	3.71271	1.31489	1.0484
C6orf62	2.08323	1.18393	0.882836	1.03154	2.37397	0.860311	0.741724	0.979715	1.05476	0.752963
FAM65B	1.69051	1.7191	1.10681	1.51352	3.66462	1.83348	1.09635	1.92149	1.13152	2.19786
BTN3A2	3.11254	2.65061	1.83638	1.41782	2.8445	1.30111	1.04146	1.42938	0.69273	1.61621
HLA-A	54.2341	61.5219	50.1261	32.3824	54.4401	59.9032	53.1498	35.5493	38.8752	53.0138
HLA-E	16.5855	20.8758	18.3382	15.6617	14.5879	19.3946	18.6673	15.8286	18.3943	19.1481
ABCF1	2.34353	1.46568	1.0625	1.93936	3.69273	1.47627	1.21275	1.85654	0.813152	0.663691
HLA-C	31.1487	58.5141	50.4129	29.9723	35.2014	53.3561	51.6414	35.4077	51.5354	42.0483
HLA-B	56.8662	59.4452	54.2823	43.6563	50.6955	54.4608	51.2457	39.3523	24.9586	73.0173
CLIC1	4.28829	7.37346	5.76506	3.57468	4.15272	5.22153	5.00795	4.07503	4.41951	7.85267
GPSM3	2.2306	4.67666	4.51507	1.87982	2.66014	5.78943	4.61201	2.37726	3.71269	4.56801
HLA-DRB1	1.95524	3.31388	3.14311	1.69552	1.58937	2.70325	3.42273	2.18113	1.15877	1.27166
HLA-DPB1	2.10392	4.80671	4.80421	2.37933	2.03629	2.58393	3.7408	2.36229	2.77115	2.40098
RPS18	33.2539	45.5854	51.1018	49.6725	37.5209	47.3933	57.3381	50.9189	54.7055	50.5634
CUTA	1.54461	2.14701	2.27209	1.70802	1.14994	2.39652	2.57906	1.75299	2.285	2.8623
RPS10	8.93676	7.57091	8.33051	19.7666	8.06576	6.19008	9.33767	19.2502	13.2343	15.8467
RPL10A	11.4143	13.3339	16.1218	17.2591	10.4102	14.4504	18.6059	17.9769	22.2785	19.1133
SRSF3	3.15618	4.66051	3.63412	3.98062	4.30797	6.7505	5.80466	3.964	3.57187	3.36208
PIM1	1.74046	2.2196	1.90156	1.21495	1.53844	3.38236	3.20381	1.49714	1.35574	1.52441
HSP90AB1	6.29034	4.40828	3.26875	3.73343	5.00971	4.10013	3.12214	3.66083	2.47388	3.06698
PHF3	1.65132	0.545802	0.638192	1.29072	1.94633	0.843845	0.967454	1.39891	0.791741	0.630885
EEF1A1	30.3858	37.3927	49.2841	55.0808	23.625	31.111	49.1174	56.4977	76.9092	76.0131
COX7A2	3.65813	4.35881	4.5636	3.94074	2.9854	4.39185	4.54145	3.56004	3.69473	4.30501
PNISR	3.88042	3.3196	3.44584	4.78647	4.56053	3.51695	3.43493	4.90865	3.12601	2.87635
SAMD3	4.04173	2.07238	1.58335	2.19168	5.1547	1.79458	1.42688	2.91355	1.43306	2.56755
RPS12	34.578	35.8736	36.8733	45.8023	30.5363	33.0276	36.1635	43.3448	43.8117	41.2983
BCLAF1	3.32378	2.22105	2.31682	5.09347	4.56683	2.88176	2.83956	4.67386	2.90116	1.75772
SF3B5	1.52302	2.19379	2.28528	1.91828	1.05416	2.51839	2.63437	1.84243	2.00194	2.11149
UTRN	3.56608	1.05281	1.31514	2.33144	3.88448	1.61264	1.11218	2.48577	1.40393	1.15596
SYNE1	2.42866	1.60358	1.45294	2.9517	2.28422	1.17144	1.32324	3.19064	2.24392	1.18633
PSMB1	1.95417	3.36683	2.69488	1.72488	1.95484	3.37202	2.6967	1.72756	2.0478	2.14205
ACTB	40.0747	68.7238	57.2466	28.8658	40.42	55.9525	44.7366	33.7428	46.8103	99.0253
NDUFA4	2.81028	4.64802	4.05136	3.13699	2.13483	4.35302	3.5865	3.06713	3.51774	3.95899
HNRNPA2B1	8.26512	6.47349	5.01276	4.9229	6.92338	6.9043	4.51258	5.35626	4.11842	6.50962
CBX3	3.00798	1.57145	1.77252	2.27877	3.27578	1.97445	1.61333	2.15925	1.38901	1.46327
NT5C3A	1.8278	0.944989	0.818856	0.670277	2.36249	0.898494	0.75955	0.645127	0.591327	0.364061
CHCHD2	4.59706	6.55031	6.08086	4.97954	4.79719	6.29476	6.17513	5.34698	5.56016	4.59448
AKAP9	2.19096	1.36784	1.52434	1.95715	3.36367	1.51715	1.60064	1.88167	1.39655	1.00272
SAMD9	4.30523	1.10602	1.023	1.18294	4.3731	0.976272	0.630583	1.1433	1.10669	0.843122
SAMD9L	2.80145	0.754872	0.609345	0.572565	3.73913	0.493065	0.326472	0.581028	0.546666	0.497097
ARPC1B	2.16412	3.7257	2.85782	1.46392	2.72052	4.06018	3.10766	2.24078	3.48631	6.47806
ATP5J2	2.23876	4.05873	3.14585	2.14314	1.85804	3.63591	2.34903	2.02659	2.09901	2.58698
TES	2.40581	1.23088	1.31868	2.20745	2.09381	1.51581	1.28943	2.0959	1.06549	1.11824
ARF5	0.416926	1.13001	1.30379	0.437038	0.062879	1.34422	1.18623	0.503082	1.22693	1.43178
RP11-138A9.1	1.01494	1.5672	3.42502	3.19859	0.771917	3.06996	3.75353	2.61696	1.13308	0.375585
AC090498.1	0.147054	1.81414	2.88252	0.136547	0.118099	2.57524	2.84043	0.196847	2.17556	0.969218
TRBC1	4.40868	7.25685	6.95427	5.00412	3.65894	5.33218	4.39824	4.05789	3.72641	4.2132
NUB1	2.42373	0.834886	0.722904	1.35582	2.23354	0.890454	0.762286	1.22757	0.832067	0.809038
DNAJB6	3.05503	2.98623	4.61253	6.67208	1.86832	4.45921	5.85777	5.00087	3.61532	1.12927
SLC25A6	2.67992	4.53762	5.90028	4.19407	2.46474	4.48082	6.32494	3.96029	6.39341	5.93075
CD99	2.85591	4.66903	4.84274	4.68136	2.30304	4.36523	4.75655	5.63521	6.12304	6.40533
TMSB4X	119.831	155.796	158.495	114.731	96.93	136.417	132.687	138.076	141.064	174.874
RBM3	1.90751	3.52371	3.91457	3.37935	1.78912	4.01025	4.44773	3.86378	4.5535	4.46473
MSN	3.95808	2.50572	2.61457	3.11919	3.9951	2.69663	2.39699	3.20585	3.60575	2.97042
RPS4X	11.4326	17.2277	22.0698	19.579	9.7984	16.2342	23.4214	20.1421	44.462	26.3253
ATRX	3.06532	1.65608	1.45574	1.92826	4.04668	1.58954	1.43252	2.18265	1.50808	1.31054
RPL36A	10.0827	5.14505	5.04326	13.753	12.6088	4.0442	5.99364	14.4434	6.6274	8.65946
TSC22D3	8.08189	12.3088	12.8854	7.25296	3.97718	12.315	13.8096	9.1318	11.2783	4.05318
SLC25A5	1.42207	2.09505	2.50873	1.68611	1.0937	2.44098	2.04669	1.94493	2.20626	2.82962
RPL39	22.7133	24.0666	29.876	38.5537	18.6055	21.7663	32.2469	40.2156	37.915	36.7001
RBMX	4.28353	2.0718	2.07534	4.25543	3.30716	1.74037	1.9569	2.97685	2.15061	1.62723
RPL10	30.1064	49.4324	57.0549	59.9635	24.1339	44.9918	56.3914	60.7137	77.5	67.9993
PCM1	2.19563	1.13576	1.37901	2.14612	3.13648	1.87064	1.60353	2.58671	0.956949	0.850301
SARAF	3.26096	3.66507	5.59398	5.30058	1.94138	4.37917	6.49647	4.37358	6.08411	4.58998
LEPROTL1	0.505076	1.33237	1.91044	1.6176	0.411673	2.07146	3.44954	1.92077	1.79122	1.14046
RPS20	13.5184	15.9436	17.3591	23.1637	13.4151	16.0439	19.0149	22.7745	21.691	19.1161
SDCBP	1.33093	1.85954	2.02824	2.39287	0.786342	2.2808	3.58241	1.66967	1.46643	1.01733
RPL7	10.956	15.4577	20.8599	20.7168	8.4863	15.2049	23.9455	22.3255	34.5357	30.7754
RPL30	20.137	19.1563	23.8239	31.1975	17.5337	19.1076	25.3451	29.8251	30.3569	25.6531
COX6C	4.02785	5.61651	6.14102	4.4479	4.2255	6.32959	5.22518	4.72957	4.74229	4.52355
RNF19A	2.10255	1.06451	1.51141	3.73977	1.83842	1.27989	1.90416	2.06065	0.955435	0.371851
PABPC1	11.5224	5.92204	6.16105	10.6607	19.8012	5.71416	6.7368	10.4223	7.66944	7.57154
YWHAZ	6.77851	5.23462	5.51339	8.14738	7.15981	5.51964	5.79898	6.6927	4.85204	3.54854
EIF3E	1.60829	2.96826	3.3343	2.54507	1.84563	2.75598	3.93055	2.43048	3.32298	3.02911
LY6E	14.3989	9.59859	7.35879	3.24201	11.9164	8.20246	7.842	4.33821	4.89281	5.11806
EEF1D	7.6226	10.9404	13.0678	10.5469	8.82523	11.9365	13.1856	9.6088	11.7879	9.9588
RPL8	12.1814	15.9756	17.065	13.9042	12.3498	16.9588	19.7768	15.3535	19.2704	21.1798
RPS6	25.8566	28.0227	33.1177	40.4332	24.3941	26.9342	34.0435	39.1112	45.6842	40.4346
ANXA1	5.37522	8.03606	8.92816	5.88087	2.85772	4.21088	4.14434	3.62263	6.64519	5.47637
TLE4	3.1768	1.63811	1.58476	3.86905	2.73211	1.96596	1.96647	3.67734	1.67631	1.62892
ATP6V1G1	2.59983	3.24853	3.11529	2.54547	1.94592	2.91162	4.01037	3.05622	3.61199	2.90191
RPL35	22.7216	23.0007	24.2133	22.8313	23.9537	25.1482	27.0595	24.216	24.1715	22.0986
HSPA5	4.58773	2.00479	1.70644	2.42473	4.66903	2.59233	2.305	2.48022	2.66699	2.71313
RPL12	19.87	20.8793	24.3702	26.9535	17.9039	20.3491	23.1785	22.6527	27.4896	21.5259
C9orf16	1.69319	3.13955	3.06695	2.49712	1.42244	3.18093	3.2759	2.21503	2.87754	2.70128
SET	4.15264	3.31269	2.91304	3.89312	4.08809	3.21684	3.28112	4.41457	3.03805	2.88668
SETX	1.7141	0.905231	0.728153	0.961932	2.39483	0.711327	0.429468	0.869365	0.570596	0.677921
RPL7A	9.97374	11.9437	15.3304	17.0861	9.57439	12.1567	14.6237	17.6337	17.9454	15.525
C9orf142	2.08911	3.72241	3.72532	2.90414	1.83841	3.79632	3.66138	2.64475	3.04962	2.4798
CLIC3	2.60081	3.79461	3.3947	3.98856	1.97602	3.59063	3.59709	3.19676	3.47883	6.84314
IFITM2	15.5526	13.2799	11.1899	9.58127	14.4304	12.6853	10.427	9.99627	10.5251	10.2417
IFITM1	1.67144	4.42167	5.01467	0.598571	0.984134	6.5226	6.40423	0.845427	6.83694	5.84648
IFITM3	5.15695	1.79254	1.36038	1.02371	6.13899	2.77862	1.84381	1.35051	1.32739	0.895351
IRF7	3.98082	0.984518	0.806024	0.369255	3.99478	1.6205	1.44529	0.657673	0.438003	0.304981
RPLP2	24.6863	29.8018	37.0027	47.6997	21.9906	26.0659	35.3774	47.5567	49.4528	46.3131
LSP1	3.93543	6.35849	6.48987	4.384	3.52743	5.64496	5.75888	3.76281	4.95241	6.17208
TRIM22	2.5687	1.07333	0.85005	1.03556	3.19192	0.929368	0.921991	1.03742	0.535211	0.54034
EIF3F	1.48358	2.65684	3.49886	2.67561	1.08578	2.59899	3.52137	2.75245	3.32737	3.33604
RPL27A	25.6801	30.8655	37.7362	39.2305	27.1347	29.4012	38.5037	39.6564	42.6578	37.7476
RPS13	10.1643	14.4679	16.9515	18.3666	8.99348	13.4791	18.6262	18.1726	21.2181	20.4954
LDHA	2.08536	3.34912	3.93638	2.8407	2.35821	4.65145	4.89797	3.28223	2.8462	2.64975
FTH1	10.248	16.5897	20.497	19.1826	6.96007	17.827	26.4231	17.7762	27.679	14.6819
COX8A	2.76857	4.62684	4.7191	3.33346	2.58475	4.16545	3.66368	3.24211	3.52972	2.42733
FKBP2	2.23578	1.49793	1.01447	0.922716	3.12038	1.21447	0.829282	0.8407	0.786681	1.1816
FAU	16.0025	19.9706	23.2771	24.3778	14.2742	19.5264	23.5935	23.7825	23.1575	19.6411
NEAT1	13.5034	8.49371	9.80878	12.8102	10.9441	7.75361	10.4973	10.9436	8.067	5.62234
MALAT1	1241.44	638.461	609.789	958.969	1211.87	504.06	545.159	915.424	715.726	704.69
CFL1	10.9739	18.4808	17.3995	11.2595	10.2766	16.674	14.7718	13.999	16.7314	20.9822
CTSW	9.50689	17.8171	16.8365	9.52736	8.06906	15.8635	14.4273	8.94653	13.8844	17.4675
CCDC85B	3.96618	3.22558	2.66278	1.41383	4.82897	3.23456	2.1793	1.60449	1.86721	2.44121
PPP1CA	2.47464	4.46865	4.21677	1.975	2.13623	4.08029	3.26093	2.51497	3.22792	4.87202
GSTP1	3.70166	6.39985	4.84263	2.55988	4.90706	7.07884	5.08375	3.2975	3.45	4.68437
UCP2	2.30572	4.58975	4.05537	1.66921	2.6784	4.8638	3.35138	1.88973	2.64448	4.62634
RPS3	20.8556	31.0006	38.8043	38.1676	20.7187	29.8988	40.6259	37.6548	46.6703	41.477
TMEM123	2.53109	0.972409	1.13125	0.79284	2.44265	1.08659	1.4316	1.15634	1.06986	1.00179
CARD16	3.56863	2.46104	1.62665	1.56469	2.96379	2.08666	1.28661	1.55765	1.60208	2.01784
CWF19L2	1.55314	0.898541	0.791839	1.42877	2.20686	0.79926	0.71774	1.49672	0.783484	0.51129
ATP5L	4.50734	6.38312	7.08033	6.20707	4.72494	6.39246	7.23592	6.36062	6.40235	7.32675
RPS25	18.7152	19.8229	22.7149	26.7303	17.2739	17.9639	24.3207	26.3537	27.2825	24.616
ETS1	3.91806	1.93391	1.83203	4.57939	3.87872	1.60509	1.88966	4.39543	2.19496	2.09849
KLF6	14.439	12.6473	11.3708	11.6297	12.4726	15.3429	10.6783	9.99465	8.93386	7.10297
CELF2	3.59927	2.89992	2.83467	2.7791	4.24801	2.71791	2.47484	2.69974	1.87779	1.93929
UPF2	1.75557	1.12332	0.911842	1.26695	2.78068	1.37777	1.0944	1.51531	0.629173	1.16577
CREM	1.10358	1.51538	3.50443	2.81189	0.837838	2.45901	5.56318	2.28936	2.76739	0.65054
DDX21	3.18791	1.551	1.20516	1.89262	3.89796	1.83175	1.54006	1.9806	0.877101	0.952781
SRGN	10.5073	17.438	20.887	17.7395	7.32524	16.7253	25.6018	14.4994	15.9074	11.1479
PRF1	23.2601	23.4595	13.1576	5.7449	26.1568	18.9734	8.27483	5.98527	8.1286	13.4813
DDIT4	1.3488	2.43488	2.13466	1.14757	1.71455	3.98635	2.37413	1.45484	2.01886	0.90824
IFIT2	3.01492	0.688657	0.639349	0.468159	1.37289	0.543358	1.38891	0.672026	0.319239	0.135002
IFIT3	4.87868	1.02604	0.688038	0.638355	3.45311	0.543934	0.950994	0.337489	0.177427	0.0587929
ADD3	2.809	2.51942	1.81495	1.68106	4.2283	2.25092	1.80148	2.02968	1.47548	1.78472
CCND2	2.35736	1.40616	1.32257	1.86709	3.53992	1.26126	1.12443	1.44981	0.729106	0.641151
GAPDH	8.55263	17.5018	16.306	8.98669	11.2443	18.4709	15.8045	9.48068	12.4083	11.3479
LAG3	3.69041	1.9126	1.18302	0.430304	3.52042	1.53695	0.796437	0.329582	0.411865	0.248519
TPI1	2.67956	4.62572	4.09898	1.84568	2.75988	4.54379	3.12969	2.0625	3.03139	3.38306
KLRB1	2.20845	6.19242	10.2211	14.4956	1.6616	5.46954	10.5555	10.2135	17.0892	14.7415
CD69	6.83809	8.38997	5.37552	5.32415	6.38165	14.1882	7.5018	5.96499	8.64483	5.15079
KLRF1	4.70059	9.26576	7.88146	4.62291	3.60796	6.57469	5.47985	4.98322	4.34465	6.9098
ATF7IP	1.39537	0.791401	0.764372	1.23688	2.11023	0.623919	0.750897	1.12414	0.567961	0.37829
ARHGDIB	4.45853	8.33106	9.59605	6.25289	4.05432	7.21047	9.50087	7.6095	9.7259	11.6834
SCAF11	2.67985	1.94481	2.23056	2.9588	4.01433	2.33493	2.21645	3.06181	2.19698	1.48528
SLC38A2	2.62312	1.24918	1.12874	1.73339	1.67039	1.19374	1.13988	1.70794	1.05966	1.1606
TUBA1B	3.20164	5.70909	3.62377	2.54048	4.62795	6.7672	4.49987	1.98068	2.28934	2.75033
BIN2	1.73536	3.12781	3.46419	2.66294	1.67853	3.07203	3.10932	2.66102	4.56314	4.78946
PFDN5	5.43371	7.88811	8.44139	8.48418	5.40883	7.50956	9.04784	8.32168	9.06728	8.1474
ATP5G2	3.46117	5.55082	6.25197	5.05904	3.03555	5.32099	6.30164	4.98417	5.64745	6.16966
HNRNPA1	7.61385	13.7553	14.015	11.3436	8.79919	12.9318	14.6371	11.6338	15.6981	13.232
CD63	1.985	3.65748	3.65182	2.43192	1.73151	3.75074	3.55413	3.44754	3.89361	5.33526
MYL6	9.09131	11.9718	11.8808	8.62029	10.7094	9.62775	9.67389	9.55617	10.7131	12.9657
NACA	6.60652	8.27986	9.26609	10.7011	5.38755	7.45379	10.0148	11.1108	11.8043	10.4288
USP15	1.76257	1.12715	0.925778	1.68117	2.58003	1.30751	1.25492	1.85445	1.10925	0.657992
RAP1B	3.57496	2.33047	2.21175	3.92165	4.05531	2.22463	1.98649	3.72137	2.84068	4.35449
BTG1	9.17647	11.0168	11.8573	13.9337	5.67881	13.3794	20.8471	16.2439	15.7286	11.9949
METAP2	2.02207	1.08116	0.947331	1.39305	2.64777	1.22581	1.17902	1.4253	0.928879	0.712546
SLC25A3	1.05588	2.3146	2.37738	1.82904	1.43423	2.19972	2.37679	2.1001	2.23798	2.69708
HSP90B1	4.32177	2.17548	1.85717	2.87732	4.8757	2.20354	1.84461	3.05368	2.13494	2.26031
C12orf75	2.21242	4.30633	3.9979	3.01679	2.04175	2.67775	2.57035	3.16956	3.74965	3.33028
ARPC3	3.87999	5.97904	5.89295	4.20341	3.59904	6.14642	6.16641	4.94529	5.35723	5.83055
RPL6	12.5086	14.4711	18.5151	22.2654	9.23827	12.6416	18.3793	21.3101	25.9239	22.442
OAS2	1.47756	0.323294	0.174843	0.13237	1.58175	0.238867	0.13057	0.216871	0.110611	0.216695
RPLP0	6.4774	10.6326	11.1313	7.67676	4.99665	9.26813	10.2348	7.83482	11.2113	10.9595
RSRC2	5.03645	2.85572	2.68803	4.06748	4.7368	4.3593	3.38056	4.08143	1.99782	1.08693
ARL6IP4	1.75018	4.33575	3.61581	2.90791	3.15421	4.22874	3.98229	2.97126	3.47186	2.79135
UBC	6.70321	9.64262	8.69049	5.67073	8.83768	12.6488	11.1598	5.74561	9.29493	11.1381
RPL21	31.8691	39.284	46.6566	54.6517	31.2202	40.2068	49.4417	54.5259	63.6859	57.6378
HMGB1	10.0659	9.12966	9.74811	10.6349	12.0397	10.0382	10.3302	10.5388	8.332	6.87343
N4BP2L2	3.07469	2.60425	2.59998	3.16727	4.89463	2.70422	2.5935	2.98091	2.80218	2.72226
RGCC	1.21376	1.9829	3.87567	2.92012	0.961877	4.66115	5.08361	3.62329	2.30404	0.256271
EPSTI1	4.08438	1.13635	0.916378	1.19868	4.05973	0.987762	0.870277	1.01245	1.05026	0.347313
TPT1	24.8951	14.6655	18.4781	31.3176	21.6804	16.7569	20.6001	31.6523	27.8245	26.9429
LCP1	5.80324	3.69623	3.8974	4.27	6.65021	3.979	3.89649	4.6566	4.28545	4.19457
ITM2B	4.85366	4.86952	5.20981	3.6715	4.06327	4.84715	5.76176	4.2445	4.9949	7.73455
PHF11	1.73699	0.933534	0.614894	0.746058	2.06585	0.729472	0.6659	0.731471	0.438887	0.581614
MYCBP2	2.01677	0.6224	0.907505	1.36517	1.98187	0.767618	0.804054	1.41252	0.898277	0.836826
ARGLU1	3.27065	2.45671	2.80506	4.37531	5.55431	3.61959	3.24535	4.93076	3.42402	2.28212
HNRNPC	5.21281	3.58573	3.44173	4.27217	4.62298	4.15707	4.04785	3.79518	2.99817	3.13939
TRDC	3.55982	5.94906	5.55561	3.25434	3.21092	4.84293	4.44247	3.91589	7.69292	8.38931
NEDD8	1.84532	3.65213	2.96966	1.9565	2.04596	3.10519	2.4635	1.99423	2.27772	2.96969
GZMH	19.2095	21.6742	20.1228	12.1175	16.9375	15.6813	14.8613	12.3193	9.83327	6.20209
GZMB	43.6337	43.2119	29.9636	15.7675	61.2325	34.2311	23.4244	14.0573	15.4124	9.67849
NFKBIA	11.8015	14.824	11.1658	11.1549	11.2623	24.1344	13.8518	9.33343	9.54201	2.90388
PNN	2.8299	1.52952	2.04506	2.77713	2.93876	1.86227	1.82666	2.54637	1.79967	1.25064
RPS29	51.8895	46.4213	53.5308	65.9488	43.4342	42.5456	54.2106	67.0945	51.0196	55.9949
GNG2	4.4383	3.50205	3.35665	5.18206	4.77588	4.24634	3.8315	3.9585	2.48663	1.93709
KTN1	2.4456	1.43566	1.75282	2.03139	2.75259	1.32229	1.44189	2.09049	1.3302	1.24796
SYNE2	5.34054	2.50303	2.46986	5.60102	6.35298	2.13611	2.47203	5.34662	3.3952	2.3947
RBM25	3.31913	2.41208	2.25354	3.54219	4.43162	2.91971	2.95598	3.26234	2.36257	1.54095
FOS	12.0097	8.31635	5.69936	5.24182	10.7006	17.35	8.66729	7.95891	12.1282	16.9457
CALM1	12.3984	12.9718	11.3142	11.7761	12.7027	11.5425	10.4287	13.658	12.2025	9.6041
DDX24	4.50723	2.54441	2.07651	3.07563	4.99827	2.74834	2.64582	3.11991	1.68548	1.70674
IFI27	2.49894	1.15483	0.394045	0.0727209	3.45325	0.840946	0.506413	0.189556	0.0155928	0
HSP90AA1	11.1415	7.3623	6.00864	10.0388	10.9331	7.63024	6.59753	6.27255	4.5813	5.72893
CRIP1	2.70326	3.54773	6.20235	2.83578	0.962514	5.01515	4.64724	2.91567	3.90913	2.0956
IGHG4	1.71548	8.73115	4.97046	0.117781	3.44698	11.725	3.77441	0.0556962	0.124884	0
IGHG1	3.61235	0.678382	0.305889	0.0355714	3.01073	1.06125	0.734143	0.00891243	0.110318	0.0548026
SERF2	13.9678	15.5009	16.3864	13.6807	12.0684	14.8152	13.7467	14.3149	15.6062	14.9829
EIF3J	2.15091	1.29188	1.16169	1.72839	2.17808	1.23366	1.04101	1.57519	0.735769	0.870774
B2M	170.207	236.203	247.768	188.76	110.874	160.749	185.157	189.21	285.612	243.98
SLTM	2.59314	1.45993	1.24037	1.98333	2.95269	1.8291	1.57551	2.1529	1.26828	1.05064
VPS13C	1.48813	0.641912	0.686232	1.70103	1.97323	0.604834	0.759189	1.49354	0.722959	0.726491
RPL4	4.9098	7.11645	9.32129	8.76942	4.04568	7.56711	9.89388	8.87079	12.2963	11.6513
RPLP1	40.166	54.4212	56.4283	53.7685	32.2873	48.7936	56.7882	53.2639	51.8692	50.8676
RPS17	17.598	18.8377	21.008	28.4153	12.1809	16.7207	20.3547	26.4274	26.8875	19.315
AKAP13	4.42036	2.54899	2.25575	3.83396	4.08418	2.65426	2.90228	4.00998	2.18798	1.4958
ISG20	6.0039	3.7971	2.6906	2.20997	7.06261	3.3038	3.28674	2.45651	1.08541	1.10752
CIB1	2.00981	3.41689	3.45508	2.25454	2.13386	3.86927	3.54288	2.41886	2.28384	2.44157
IQGAP1	4.15076	2.30633	2.48043	3.39507	3.94295	2.65612	2.51236	3.4078	2.20622	1.58221
RPS2	20.794	31.7101	36.9236	32.5759	22.3236	32.364	36.1631	34.8205	38.9928	44.326
TCEB2	4.26757	6.38749	5.81485	4.38637	5.79228	6.5901	5.83067	4.11076	4.49431	4.57888
IL32	16.4816	20.5934	18.7387	9.14663	15.807	16.5922	12.9169	8.97816	15.4468	11.5683
LITAF	4.55673	5.67207	6.02537	4.89336	3.27101	4.26787	6.32474	4.87956	5.71353	5.14259
RPS15A	24.3492	29.8443	39.2103	46.2984	19.085	29.5186	42.3952	45.8745	48.6301	43.6438
SMG1	1.96107	0.849514	0.85523	1.7037	1.92856	0.798727	1.01152	1.72058	0.814624	0.625083
C16orf54	1.28327	2.56589	3.13912	2.44347	1.2245	2.10763	2.82413	2.18713	3.96305	1.16899
ALDOA	2.86915	4.89854	4.68344	2.5671	1.93364	4.56427	3.68421	2.64548	4.06741	5.27976
CORO1A	7.65091	11.9165	9.69736	3.81345	8.51091	10.6389	7.60556	4.20126	6.71113	14.1812
ITGAL	2.91921	2.24306	1.93635	2.13772	3.29648	2.32385	1.7304	2.06768	1.58917	1.3356
FUS	5.90515	3.99757	4.1188	4.97972	6.25722	5.12137	4.13888	6.20873	5.25801	3.87677
MT2A	13.4969	6.09874	3.81299	1.96845	6.72279	2.71546	2.67403	1.28752	2.03616	1.98851
PSMB10	1.43432	2.92015	2.49614	0.985017	1.4069	3.12876	1.83388	0.717595	1.72435	2.85889
COX4I1	4.6241	7.74153	8.54115	7.3758	5.52079	8.73129	9.70777	7.17337	7.87818	7.65982
CYBA	19.2901	23.8897	21.5886	14.6365	19.958	22.6815	14.4963	13.4244	16.307	16.3468
APRT	1.78245	3.01297	3.01515	2.0597	1.46354	2.93182	2.40409	2.19244	2.61772	3.56522
ANKRD11	2.87937	2.03111	2.00059	3.61165	3.29538	2.16282	2.18557	3.08334	1.46602	0.741985
RPL13	30.2841	40.3635	46.5902	46.0663	32.1074	40.3724	48.0413	43.7529	57.4686	53.5244
PFN1	15.6875	31.9999	31.5097	18.535	12.0415	28.4108	25.9305	21.1821	31.1134	36.1552
XAF1	9.06604	1.46418	0.928533	0.866176	10.5008	1.36752	1.0153	1.06907	0.467386	0.486942
TRAPPC1	1.74617	2.93156	2.91246	1.33123	1.8341	2.47889	2.23452	1.80655	2.40523	3.32427
VAMP2	4.05947	4.51576	5.05441	3.28136	3.00773	5.40187	5.09771	4.13826	5.02439	4.25815
RPL26	18.442	20.6931	25.5089	35.0102	17.5383	19.7903	29.5821	34.8868	38.8296	33.3972
UBB	15.0453	15.9789	15.4272	13.7132	14.4452	20.1855	18.2543	12.8462	13.115	12.7444
RPL23A	23.8035	27.7923	32.2618	39.7058	23.8425	24.2637	34.3677	41.404	45.4336	39.2317
NUFIP2	1.44308	0.545677	0.38318	1.04614	1.80529	0.512663	0.604234	1.51281	0.585611	0.203959
SLFN5	1.49736	0.630499	0.627748	0.821352	4.43565	0.871503	1.00643	0.989876	0.6459	1.41266
CCL5	21.102	38.4695	44.2105	33.5483	16.7998	34.323	49.8008	33.5231	38.8332	33.0405
CCL3	14.7658	11.5373	3.62606	4.61035	6.56837	16.0856	12.0744	5.19203	8.34702	5.18958
CCL4	40.542	33.2957	23.9743	22.4023	22.3418	42.5665	34.2997	19.11	37.5478	9.47501
CCL4L2	2.20141	2.33493	1.47464	2.08924	2.64042	9.19734	9.8106	2.42948	4.29732	1.56453
RPL23	7.55131	8.12846	10.2903	12.6533	7.89128	9.26224	12.1158	13.1306	10.439	8.56211
RPL19	20.0468	27.0769	31.2904	30.8753	18.6347	25.6462	31.0816	30.9422	35.7238	34.2026
IKZF3	3.16916	1.56855	1.22071	1.65584	3.5781	1.39544	0.994857	1.19838	0.723415	0.824811
EIF1	16.4859	21.6396	29.3619	37.2483	14.405	24.3058	32.1824	31.3953	36.522	22.9276
RPL27	13.6914	14.9353	17.7799	22.528	13.2513	14.159	17.9842	21.4802	21.518	17.9181
IFI35	2.58752	0.962764	0.981093	0.598326	3.08546	1.30638	0.705258	0.58637	0.522763	0.786349
LIMD2	3.8806	6.79233	5.88827	3.31158	4.64218	7.56185	7.1154	3.54261	4.45308	6.31402
SNHG25	1.90386	0.419086	0.312428	0.844992	1.28835	0.315386	0.239596	0.644212	0.582279	0.29522
DDX5	15.4723	12.9596	13.1259	17.5281	11.2695	9.92663	9.44235	15.9987	11.0484	13.969
BPTF	2.19119	1.43477	1.26803	1.85942	2.75125	1.16494	1.20672	1.94841	0.815228	0.703963
RPL38	18.5359	13.8518	15.6606	24.353	19.301	13.9137	16.5692	22.9662	17.4543	16.0709
SUMO2	3.23825	5.56166	5.61013	3.95136	3.34475	5.50999	5.53748	4.02488	4.34943	5.30454
H3F3B	19.1526	18.7758	18.7563	16.5428	17.0141	24.5744	27.1579	17.5506	22.6764	23.3168
JMJD6	0.894695	1.71742	2.07213	2.01749	0.965253	3.5102	3.26818	1.68149	1.00916	0.376371
SRSF2	2.7667	5.23499	5.50853	5.13288	2.91872	6.49645	6.00213	4.61299	5.28413	3.03242
RNF213	7.42971	3.88543	3.98675	5.14059	12.1536	3.08958	3.25815	5.29034	3.73136	2.85382
ACTG1	7.30162	11.0827	9.24399	7.4709	8.96073	6.85885	11.2398	8.97115	8.12154	21.4067
CD7	4.65453	6.09554	6.93229	5.48338	6.42721	10.4984	13.1758	7.13236	9.03737	12.3104
SMCHD1	2.73182	1.14763	1.09926	1.94684	4.22817	1.40057	1.25281	2.13535	1.37618	0.703081
MYL12A	12.394	16.1407	14.6503	7.53855	11.812	11.2418	9.41574	7.67193	11.0621	18.5592
MYL12B	4.44775	6.61719	5.99162	3.7927	4.06624	5.66572	4.66918	3.58144	4.5202	6.46649
ANKRD12	3.1745	1.98175	2.39372	3.41756	4.025	2.1398	2.13149	3.01608	2.87659	1.60625
RPL17	6.11139	3.38716	3.64681	9.7035	11.1908	3.59544	4.12862	7.63399	8.15344	7.46539
MBP	4.37135	2.67128	2.81465	3.0465	3.60461	1.84328	2.01983	3.36803	1.74565	1.90738
SNRPB	2.11716	3.51848	2.78267	2.16332	2.3332	4.19317	3.48813	2.08251	2.6077	2.43017
CST7	17.3376	22.6859	20.7435	14.5007	14.606	17.7094	16.0038	10.7422	12.52	13.1448
RALY	1.04594	1.84694	2.12589	1.39036	0.795141	2.24878	1.83276	1.19518	1.38826	1.60438
EIF2S2	2.82375	1.54753	1.31238	1.50346	3.83774	1.19891	1.26833	1.19994	0.803706	1.52147
RBM39	6.07398	4.61195	5.07175	10.5227	7.58886	5.68542	7.6295	9.63438	5.40732	3.9273
TOP1	1.3565	0.861732	0.698942	1.39974	2.28226	0.996066	0.736118	1.15225	0.565637	0.48376
GNAS	2.6861	1.8575	1.69494	1.84933	2.8419	1.59457	1.6335	1.79656	1.43641	1.34135
ATP5E	13.7907	14.3664	13.615	13.3376	14.2265	12.4545	10.806	13.0553	10.9646	11.7462
RPS21	13.5174	9.999	11.6205	21.5299	13.5226	9.98368	12.2443	22.2401	15.4399	15.3173
GZMM	4.69698	7.09631	7.58119	5.67839	5.74307	7.30453	8.05921	6.24613	6.02424	5.90538
BSG	1.89463	2.911	2.86149	1.40056	1.77266	2.57616	2.40374	1.36665	2.38882	2.61558
ATP5D	2.4631	4.41851	4.16258	2.8072	2.89905	4.01038	3.81848	2.47942	2.57713	3.02571
CIRBP	2.95906	4.88018	6.2857	5.64209	2.42121	4.94637	6.07962	6.02789	8.83863	6.65564
RPS15	27.8164	35.6217	39.0303	32.0211	30.758	39.1016	43.5452	30.3292	34.2139	31.6359
OAZ1	6.45672	8.1426	8.07834	5.82404	6.76497	7.89386	6.35927	5.62155	7.80877	8.46511
GADD45B	1.54264	2.10686	1.69432	1.16071	1.6539	4.55631	3.26786	1.42954	1.91856	1.74776
MATK	1.10225	1.52752	2.10477	1.75655	0.816826	1.94393	2.19841	1.37132	3.42883	4.45006
EEF2	2.961	4.96402	6.72186	4.76834	2.89405	4.86491	7.54423	4.89437	8.55184	8.71309
RPS28	22.9592	23.6112	28.857	33.6694	18.2878	21.7774	30.5445	35.6317	35.7845	36.7775
HNRNPM	3.4539	2.16159	1.8836	2.9643	3.18998	2.21979	2.1407	2.9613	2.11448	2.3472
EIF3G	2.72249	3.97425	4.36422	3.19077	4.57521	5.71883	4.72261	3.88899	2.93675	4.51552
ICAM3	1.1238	1.98824	2.01108	1.34121	1.25796	2.28385	2.17176	1.7095	2.46862	3.02968
JUNB	3.81441	8.1828	6.62284	3.19981	5.67145	11.4986	6.69663	4.87465	12.0865	16.0048
CALR	5.40595	3.28365	2.25021	2.71816	4.51383	2.69713	1.9492	3.33433	4.40007	3.84569
IER2	3.61704	5.47833	4.81815	4.13041	4.46454	14.855	7.05834	4.734	4.83542	6.93064
CTD-3252C9.4	1.9093	5.49422	7.69338	4.62165	1.44942	5.25514	5.35799	5.22566	6.35501	1.1019
TPM4	1.83073	1.6477	1.21197	1.50613	3.32376	1.10775	1.28742	1.05393	0.836647	1.11845
BST2	4.75292	1.78163	1.14998	0.550226	4.0308	1.66881	1.39049	1.23597	1.68783	2.06256
RPL18A	16.1715	21.3421	25.9244	23.8085	18.8817	27.3774	33.579	27.4798	33.5041	30.333
JUND	7.32562	4.74031	5.29165	9.35637	6.3566	7.36245	4.82279	7.0455	3.47142	1.20296
FKBP8	1.33232	2.61298	2.39428	1.10359	0.887714	2.34454	2.47091	1.35217	1.93427	2.80382
UBA52	13.1537	15.7967	18.1065	20.082	12.9508	15.622	17.9293	19.1319	19.0417	16.0344
COPE	1.51222	3.2234	2.88435	1.4625	2.48313	3.12909	2.36775	1.58375	1.9912	3.0321
NDUFA13	4.63482	3.26452	2.48907	2.75754	6.15231	2.64361	2.27287	2.42649	2.0034	2.51576
UQCRFS1	1.49203	2.10776	2.00607	1.51264	2.08565	3.65232	3.46961	2.19757	1.66645	1.4296
FXYD5	2.50586	3.90705	3.64332	2.6948	1.78246	3.90766	4.69694	2.59655	3.34807	5.47166
HCST	9.73288	13.7585	14.784	11.0825	7.87205	11.9406	11.8446	11.1566	12.9877	14.7203
TYROBP	11.6763	13.9043	15.671	13.4011	8.3001	12.5399	14.5364	13.2129	11.9608	13.8171
EIF3K	2.28969	4.5794	4.39253	3.70568	2.53129	4.33384	3.89495	3.42905	3.72683	3.61308
GMFG	2.48846	4.87316	5.17217	3.53549	3.11536	4.5316	5.22885	4.12268	4.51284	5.05755
ZFP36	5.8357	10.5827	8.99819	6.38496	5.18633	17.4177	11.9141	8.44825	12.6572	6.21105
RPS16	17.5978	20.0664	24.6526	28.5242	15.1357	17.6402	21.5896	24.7004	26.0281	21.0056
TGFB1	2.48203	2.84609	3.67594	3.33242	2.47604	3.75183	3.99014	3.51694	4.36285	3.4599
RPS19	32.2795	42.4912	48.0571	53.0213	38.1053	45.9931	53.9746	50.066	47.8479	43.0624
GLTSCR2	2.50443	3.88475	5.33278	4.95147	3.07386	4.50563	6.37573	5.56932	6.35463	5.7515
EMP3	8.42795	11.2521	8.45468	5.13328	7.40785	9.53753	6.96667	5.14173	6.27064	7.10776
RPL18	9.34544	14.0023	16.8103	18.4732	8.24902	13.5231	19.6724	18.254	21.2982	19.5976
FTL	7.33268	12.1134	14.3486	12.205	5.16846	10.3797	13.9172	13.0453	21.9335	18.6853
CD37	2.60682	3.75128	4.98277	3.28806	2.26552	3.85912	5.10121	3.55389	4.14845	4.394
RPL13A	39.8419	49.8767	59.0994	57.0201	40.2043	51.5927	63.0621	52.7971	63.7615	58.8989
RPS11	14.2996	15.3248	18.6527	22.4618	13.1374	15.5731	17.9707	19.8486	16.0109	13.7802
NKG7	65.9145	96.749	97.3339	72.3463	61.0901	87.6867	95.0679	79.9179	69.3308	67.9955
ZNF331	0.991456	2.03719	2.03627	1.36926	1.07038	2.55303	3.14612	1.6357	1.67761	0.516381
RPS9	11.7353	18.6564	20.0585	18.1868	14.6636	21.1547	24.4944	20.0206	18.595	20.3853
LAIR2	0.539215	1.64332	1.91654	1.46636	2.77041	4.24696	3.87744	3.73517	3.99131	0.0377075
RPS5	8.50597	13.0652	15.3044	13.1174	7.4319	12.724	14.2633	11.8271	16.3001	16.083
RPS4Y1	2.1975	3.54434	4.7709	4.24841	1.85906	3.87129	5.35501	4.43634	0	6.27421
IGLC2	0.377238	1.5197	0.744777	0.146338	1.26428	4.48742	1.2293	0.0299933	0.509883	0.209958
MIF	1.64119	2.36357	2.48501	1.35304	1.00736	3.50958	2.66115	1.77815	2.69637	2.89369
APOL6	4.04986	1.79763	1.76767	3.02684	4.9913	1.61584	1.27291	2.08478	1.26466	0.81115
RAC2	4.71336	5.86684	4.96947	3.6495	4.23062	5.82821	4.26828	4.0055	4.25728	7.84376
LGALS1	10.8684	14.1046	9.35786	5.05068	18.4594	23.1869	14.0432	8.24429	8.02136	3.7573
DDX17	2.88312	1.38566	1.21062	1.86922	3.20602	0.853231	1.1026	2.16464	1.28624	1.56808
SUN2	1.34768	2.54575	2.71887	1.81648	0.705623	2.80354	2.43021	1.90202	2.63594	4.43298
RPL3	14.5483	30.3165	40.4933	32.4135	11.5494	28.1039	42.4132	33.1945	49.8684	44.7374
SYNGR1	0.654285	1.82942	1.90216	1.02253	0.459402	1.5332	1.84568	1.43221	1.55527	0.422634
ATF4	3.64785	1.6452	1.64949	1.83414	3.1667	2.83294	1.66152	1.5718	1.24471	1.39252
TYMP	2.31616	1.50429	0.965317	0.374082	3.54853	1.35406	0.764126	0.558965	0.40994	0.489541
SON	6.86794	5.46568	5.08725	6.37869	7.08041	5.20909	4.58178	6.00552	3.35932	3.61905
ATP5O	1.10421	2.21662	2.02925	1.62385	0.925132	1.95071	2.14992	1.80217	2.09552	2.05011
MX2	3.02765	0.225803	0.310848	0.350591	3.14951	0.30492	0.282015	0.566496	0.248048	0.131746
MX1	3.13098	0.531456	0.299977	0.254319	3.02146	0.621793	0.558644	0.554291	0.274112	0.260555
ITGB2	7.04338	10.4395	9.14317	7.38275	7.77313	11.3833	9.17448	9.00987	8.2702	12.3645
DIP2A	2.003	1.25173	1.29494	1.88056	2.32969	1.36892	1.40421	2.62204	0.577817	0.44224
PRMT2	3.84057	3.41057	3.64443	4.70213	4.84558	3.15677	3.0618	5.44561	2.11591	1.6635
MT-ND2	19.405	22.3055	24.316	27.6678	20.5384	20.0617	24.498	29.7268	33.6468	25.361
MT-CO1	12.7829	16.7061	26.5894	51.7895	17.0426	25.9116	33.8839	49.8449	66.6936	72.2614
MT-CO2	15.876	17.7073	25.9885	44.8705	22.9059	26.0651	35.7826	48.2576	50.0024	43.8566
MT-CO3	7.7202	10.1023	18.3783	38.5193	12.1767	14.9983	25.9806	39.3371	36.9196	46.2045
MT-ND4L	1.61423	0.539491	0.694245	2.48167	1.61207	0.637152	0.895311	2.28604	0.862699	1.50951
MT-ND4	9.48454	13.3315	18.4137	29.3609	15.3649	18.2246	21.8202	27.5074	30.9762	25.7767
MT-CYB	4.72462	6.49549	11.9438	18.0284	5.53026	9.44521	13.8884	17.4096	23.0746	16.9843

## Sheet: PC2
	DF Day-2	DF Day-1	DF Def	DF Wk2	DHF Day-2	DHF Day-1	DHF Def	DHF Wk2	HCI	HCII
HES4	0.479663	0.415538	0.157128	0.105801	1.70114	1.19131	0.362792	0.291277	0.099992	0.0728679
ISG15	25.8607	3.4798	2.89943	1.36694	33.7934	4.59949	4.86891	2.561	1.37689	1.10659
AURKAIP1	2.0195	2.44033	2.10149	1.35634	1.87546	2.25684	1.60244	1.39891	1.43879	1.43368
RPL22	8.37636	8.08201	9.56181	12.9365	7.83067	7.17233	10.0021	12.5662	11.686	10.678
ENO1	2.80672	3.71144	3.21656	1.95935	3.68679	4.75609	2.87001	2.019	2.43662	3.97052
TNFRSF1B	2.33422	2.02662	1.91039	1.86111	2.09964	1.8113	2.63787	1.30349	1.50379	0.8525
EFHD2	5.09106	7.83631	6.59753	5.51991	6.44375	6.53441	5.50746	5.59539	4.51408	5.11006
RPL11	20.3487	27.9576	33.183	32.4127	22.6622	28.6459	35.0834	31.4328	37.1912	31.4789
SRSF10	2.45928	1.76414	1.72596	2.27551	2.77798	2.52731	1.86937	2.23077	1.16575	1.13932
SRRM1	4.87514	3.3306	3.22162	5.15218	5.47569	3.92832	4.78896	4.59577	2.82669	2.22583
RUNX3	3.56717	3.09288	3.25831	3.71049	4.13665	3.21305	3.55983	3.42975	2.36366	1.42307
RSRP1	2.08967	1.76377	1.86439	2.96009	2.46557	1.82652	1.89808	3.65443	2.41644	2.35637
STMN1	0.710157	2.33225	2.20133	0.260993	1.36277	3.55302	2.08569	0.312548	0.597076	0.5915
SH3BGRL3	11.8101	22.1272	22.5444	11.9634	9.47392	19.4066	16.965	10.3869	16.9632	14.4204
CD52	3.17183	4.87045	8.06337	5.24885	2.26812	3.79519	6.50099	5.54354	12.8955	11.7156
HMGN2	5.08089	5.26196	5.04858	3.29178	5.51498	5.49993	5.21669	3.22754	3.33489	3.56358
FGR	1.22765	2.0962	1.2444	0.541722	2.62909	2.17182	1.13818	0.816308	0.779161	2.33986
IFI6	14.8347	3.11366	1.70727	0.891098	15.5609	2.53001	2.63471	2.14908	0.893658	0.629793
ATPIF1	2.83801	3.53379	3.20442	2.41163	3.1897	4.45046	3.28493	2.39572	2.41673	2.80248
YBX1	5.6443	6.19984	6.7731	7.20453	4.49521	6.14295	6.80115	7.82796	8.28472	6.06038
RPS8	17.4479	17.7958	21.5196	26.9879	18.7837	18.8872	23.6739	26.4798	27.0747	23.7133
NASP	2.37243	1.41166	1.31235	1.36137	2.66977	2.03676	1.26851	1.60484	0.855461	0.577995
JUN	6.57414	9.56751	4.81798	4.82272	7.82178	16.2139	4.41528	4.43098	6.1155	15.1248
JAK1	4.55117	3.06709	3.45023	6.04809	4.66606	4.08108	4.63492	7.09819	4.54399	5.62271
IFI44L	8.60741	1.03325	0.511538	0.445156	9.93804	0.899518	0.972295	1.41656	0.269543	0.16255
IFI44	2.37877	0.517165	0.430027	0.326886	2.72761	0.61086	0.35876	0.427287	0.22439	0.0538289
GBP1	1.66842	0.523072	0.312509	0.581584	2.40443	0.296793	0.284298	0.257769	0.120591	0.263804
RPL5	8.3659	9.43166	12.1871	15.5573	6.04397	8.835	12.5903	15.9829	16.7047	15.8873
PRPF38B	3.4877	2.6367	2.34166	3.22612	4.9849	3.14978	2.97705	3.64622	2.35278	2.05272
PSMA5	1.46913	2.03674	1.06125	0.631034	1.52748	1.46734	0.705971	0.665542	0.562962	1.48922
CD53	3.86792	5.69662	4.94942	2.31148	3.94926	3.98758	2.61666	2.49666	2.69283	5.73624
CAPZA1	2.30649	2.37071	2.1274	1.58902	2.77219	2.75861	2.07704	1.27082	1.25262	1.43574
CD2	5.04819	2.75404	2.04786	1.50331	5.33727	1.86112	2.0799	3.05261	1.74784	2.27878
CD160	0.64974	1.15467	1.27388	0.960982	0.406408	1.03094	1.70129	1.73228	0.635012	3.90153
MCL1	3.6728	3.43467	4.09378	3.51573	3.34806	5.05037	4.45937	3.27151	3.27568	2.31194
CDC42SE1	3.42725	3.73491	3.2903	3.17075	4.06627	4.28641	4.11893	3.32586	3.5125	3.04747
PSMD4	1.14043	1.9459	1.55617	0.81199	1.34279	1.82254	1.34026	0.764987	0.778335	1.53484
S100A10	5.21935	5.49636	6.18681	5.19443	3.59111	5.40472	5.5317	3.88012	4.50954	3.80554
S100A11	6.31751	6.35597	3.60025	1.43777	6.87423	5.51551	2.60581	1.76037	1.38054	2.61473
S100A6	15.1242	19.4598	14.7959	8.96905	12.1824	14.776	12.208	9.68555	11.3665	7.95853
S100A4	12.6127	27.236	23.6246	12.9256	7.82962	16.464	13.4658	13.7048	23.8731	19.258
RPS27	70.5356	70.8677	85.8993	120.388	62.6371	66.7188	91.3767	114.936	104.537	97.3547
ADAR	4.145	2.16114	2.25088	1.94371	4.25139	2.5625	2.65047	2.27727	2.30047	1.15321
SSR2	2.24033	3.4027	3.41033	2.87497	1.79053	3.08981	3.78455	3.33108	3.69069	4.45445
LMNA	1.61554	3.63405	4.66943	3.72073	1.2533	4.77897	4.95585	2.44062	1.8866	0.124163
SH2D2A	1.17574	1.35164	1.41201	0.897441	1.54927	1.52967	1.08812	0.492727	0.551443	0.933559
IFI16	7.22399	3.01345	2.13425	2.13253	6.73669	2.45683	1.58836	2.39463	1.40216	2.42148
SLAMF7	1.46538	1.26281	0.607468	0.507132	2.56899	0.858085	0.277561	0.648907	0.568492	0.709072
FCER1G	2.00995	2.99257	2.66719	2.35121	2.39254	4.02441	2.7734	2.72608	3.92149	11.6654
CD247	7.62778	9.70022	7.88881	5.93866	6.54707	8.89609	6.43811	5.10046	4.93429	6.87065
SELL	3.14039	2.32658	2.26596	0.721533	2.6587	2.33809	2.06379	0.872451	1.04117	2.63132
PRRC2C	5.83683	3.7819	3.12279	5.59609	7.92433	4.29678	4.32497	5.07502	3.10667	2.48028
RGS16	0.408316	0.38343	0.183033	0.122591	0.496171	1.70847	0.489476	0.144345	0.147095	0
RGS1	2.01272	3.4569	3.06019	2.40629	2.91015	9.3605	6.52871	3.13602	1.72654	0.730957
PTPRC	11.6515	8.39817	7.42011	9.36601	14.1273	6.61592	6.27885	8.70908	7.64165	8.16147
PTPN7	2.44611	3.38968	4.10208	3.17948	2.87812	4.65949	4.34536	3.23875	2.52631	1.75318
BTG2	2.14236	2.15923	2.1273	2.17382	1.86697	2.19947	1.71128	2.4589	5.00555	2.58358
NUCKS1	2.97775	2.37426	2.42894	2.05183	3.772	2.64569	2.28826	2.28858	1.65528	1.34195
RAB29	2.95606	2.02588	1.68794	1.69793	2.81237	1.93626	1.48994	1.24801	1.16035	0.82199
H3F3A	7.46448	8.36104	10.1756	11.539	5.49235	7.76906	9.84697	11.7067	12.3616	11.8154
GUK1	3.4943	5.25501	5.26276	3.43408	4.14957	4.70676	4.73993	3.62101	4.76168	3.35779
ARID4B	4.01103	2.91219	2.63934	4.57606	5.04885	4.08266	3.65547	3.77272	2.20731	1.6396
HNRNPU	4.49931	2.71212	2.48963	3.58019	5.14645	3.42869	2.67212	3.43591	1.81833	2.20634
RPS7	10.253	14.52	17.9184	20.806	8.22979	13.4207	19.7075	20.9312	25.6658	21.8429
OST4	2.44559	4.36941	4.66154	4.09267	2.30529	3.23571	3.87676	4.22167	4.46987	5.68916
EIF2AK2	3.47031	0.597767	0.656422	0.709197	4.48196	0.868401	1.05515	1.43657	0.644093	0.366405
ZFP36L2	4.26146	5.99817	5.52607	3.58068	3.6663	5.80082	7.05729	5.20864	9.96277	5.81733
RPS27A	24.1221	31.0866	37.6779	46.188	22.5556	30.2187	38.7009	44.2444	52.9293	46.8108
ACTR2	3.5137	2.46031	2.55874	3.11977	4.24853	2.88617	2.37361	2.6739	1.95676	2.22129
PLEK	5.55168	4.82525	2.70085	2.20106	6.71167	4.16009	1.77194	2.49107	1.94375	4.0138
SNRPG	2.55408	3.01677	2.65104	2.17952	2.36603	2.77065	2.56941	1.67966	1.75022	1.71973
MTHFD2	1.2211	0.866809	0.473377	0.283195	1.22859	0.893105	0.477095	0.323139	0.34514	0.177259
TMSB10	64.3171	64.7813	59.8973	48.0474	63.3304	58.5467	55.9354	53.7435	48.0898	49.8521
VAMP8	1.95776	3.83701	3.03311	1.89372	2.36868	3.22772	2.2039	1.97822	2.12073	3.06224
RNF181	1.28613	1.83183	1.33592	0.869882	1.33961	1.65042	1.10669	0.884609	0.857029	0.888455
GNLY	117.491	160.209	118.202	89.4331	45.2111	62.6001	56.4735	34.6923	55.388	68.5449
LINC00152	1.71896	1.79924	1.58771	1.54912	2.07191	2.23892	2.19521	1.84833	0.85745	0.820322
IGKC	1.0109	8.84666	5.73352	0.818732	2.23252	6.39584	2.09027	0.234339	2.38076	0.379602
COX5B	4.7018	5.25955	4.24947	2.94387	4.50664	5.54291	4.21681	3.09019	3.23552	3.20061
ZAP70	1.91536	3.38816	2.18954	1.11424	2.28197	3.18296	2.08551	1.2447	1.53156	2.88729
EIF5B	3.05466	2.26866	1.76148	1.84462	3.52486	2.22255	1.76502	1.90407	1.28617	0.857164
RPL31	20.0623	21.4337	26.507	31.0678	20.4868	23.2128	29.92	29.0944	30.5673	28.083
ACTR3	2.63182	3.32712	2.34452	2.02199	3.10457	2.29139	1.54995	1.53738	1.13985	3.1553
CXCR4	5.22038	8.57222	11.3837	5.82803	4.57378	16.5714	17.0826	6.63931	11.1039	3.13196
NMI	2.05886	0.712124	0.616645	0.4493	2.34534	0.946891	0.571509	0.433636	0.168541	0.503165
NR4A2	4.12211	5.5945	5.38521	4.13769	2.99204	8.30724	8.68384	4.67573	5.00659	1.91454
PPIG	1.70089	1.89701	1.66473	1.4179	2.07919	2.17272	2.03703	1.43269	1.20094	0.955667
HNRNPA3	4.55408	3.6787	3.45562	3.60201	4.08162	4.28987	3.41415	3.56342	2.74804	2.80048
STAT1	2.58118	0.947137	0.658929	0.716779	2.90999	0.808404	0.401725	0.677978	0.520691	0.414812
EEF1B2	4.25808	4.12194	5.01202	7.21744	3.85001	4.01635	4.91163	6.68965	7.5314	6.60467
RPL37A	26.9296	23.4486	24.709	38.624	28.1182	23.5324	26.5883	38.9236	29.881	24.14
ARPC2	7.67327	11.4386	12.5935	11.2073	7.80295	10.1914	11.2727	11.4541	11.2607	11.6789
TUBA4A	1.28151	2.29468	2.98556	2.43169	1.42137	3.76833	3.94345	1.84434	1.993	1.24781
SP100	5.05426	2.02364	1.70064	1.59941	5.96675	2.32759	1.96518	2.06992	1.16781	1.08237
PTMA	35.2293	30.6066	35.7615	38.6455	34.4566	37.4007	39.3159	43.5696	36.0213	34.8994
ARL4C	8.46985	7.00477	7.72861	6.99137	10.1308	7.50683	7.84068	8.78072	6.44619	3.38538
LRRFIP1	6.70438	4.16222	5.66434	6.10148	6.35315	5.24442	5.26802	6.053	3.27025	1.85529
BHLHE40	5.20356	3.17485	2.57514	4.1648	4.10582	6.29471	6.64411	3.76764	2.84933	0.353888
RPL32	27.0271	30.0198	34.7968	37.9523	24.5495	29.6058	38.1979	38.7437	41.6353	40.6305
RPL15	13.3658	23.6165	27.8391	25.4987	12.1467	22.2526	30.8524	25.9442	32.0615	30.6284
CMC1	5.93591	10.8421	15.7866	14.3523	2.70549	7.56869	17.7918	11.1244	4.13353	10.8606
CSRNP1	1.25241	1.4346	1.20146	0.939302	0.927549	2.57301	1.48736	0.858615	1.25262	0.517178
CX3CR1	3.40541	2.62995	0.889243	0.567989	5.1143	1.20497	0.373605	0.610833	0.529313	1.28282
RPSA	9.62178	14.4178	15.0961	13.4067	9.20282	14.3186	17.3073	15.5885	18.1782	15.55
RPL14	16.6916	16.888	20.1424	22.1305	14.9619	16.4414	21.883	21.9286	23.7103	19.1003
TMA7	7.24637	8.15542	9.07496	10.473	8.18208	7.91817	9.33549	11.2204	9.29458	9.07424
SHISA5	1.70564	1.69681	1.30782	0.69242	2.3161	1.35887	1.26155	0.860262	0.872328	1.15292
RPL29	14.295	15.8184	18.5338	19.7974	12.6034	16.3971	20.7431	19.865	20.2933	17.1862
SELK	2.49116	2.32289	2.97681	3.99197	1.92781	2.53594	3.15633	3.34565	3.55626	1.7914
ARHGEF3	0.954252	1.2492	0.676809	0.364551	2.70122	1.16862	0.770786	0.686258	0.646046	0.852441
RPL24	9.35783	9.71644	11.968	14.5072	8.32637	10.0362	12.7921	14.1381	14.5402	11.3761
PARP9	1.73679	0.659976	0.412073	0.325488	2.32402	0.502789	0.347843	0.437465	0.211629	0.166691
DTX3L	1.88107	0.463447	0.343743	0.310826	2.36429	0.291399	0.166237	0.375218	0.0702873	0.144957
PARP14	2.09415	0.60774	0.568989	0.817358	3.2927	0.667246	0.599418	0.975421	0.6861	0.377476
H1FX	2.03014	1.75783	1.38879	1.8534	2.13095	2.55123	2.55024	2.06112	0.524254	1.40719
PLSCR1	2.1898	0.596908	0.520558	0.390527	2.19447	0.811621	0.508182	0.457459	0.300939	0.302989
MBNL1	5.32327	3.03469	2.97065	4.49698	7.56171	3.36849	3.05993	3.63715	1.90669	1.92172
CCNL1	4.11252	2.70516	2.17039	3.7133	5.45719	4.57704	3.13839	3.59266	2.58626	1.85434
TRA2B	4.16908	2.97368	2.14498	3.41402	5.35841	4.12623	2.52636	3.66061	2.14553	2.4051
EIF4A2	4.69261	4.43596	3.72506	3.41516	4.33696	4.57584	4.23738	3.2951	3.5925	4.20183
RPL35A	18.3338	21.8504	24.4277	29.7516	17.0657	20.1647	26.9744	28.6692	29.5951	26.5324
SPON2	7.28215	10.2174	7.32652	5.56911	7.64595	10.5181	5.86138	6.33548	7.24939	7.54719
LYAR	1.23945	1.23845	2.03335	1.63883	0.99297	1.32105	2.34772	1.45772	2.05186	3.43474
CD38	2.37979	0.855841	0.92656	0.82925	3.20758	1.25382	1.07282	0.996678	0.44458	0.36966
FGFBP2	9.14954	16.2841	18.0849	15.184	4.90038	9.68524	13.2018	14.7533	12.8195	11.3102
KLF3	1.20734	1.36138	2.29902	2.40815	0.879882	1.31002	1.87076	2.87844	3.91721	0.914712
RPL9	13.476	14.7267	18.5422	24.3697	11.3507	14.3757	19.2818	25.0331	27.1982	23.1065
RHOH	0.970278	2.11286	1.82551	1.18885	1.43915	3.48582	2.57331	1.57166	1.27702	1.02339
HOPX	2.09803	3.68169	4.63318	3.45226	1.57481	4.31512	6.35432	5.3691	5.16756	10.237
JCHAIN	1.5419	1.74985	1.16283	0.177783	1.52296	1.68183	0.485004	0.0409322	0.298446	0.0325702
HNRNPDL	6.25724	6.05313	5.63189	5.35068	5.20395	6.63132	5.35911	5.96996	5.01168	4.40102
PLAC8	8.04795	7.65125	6.57387	5.88779	6.24654	6.9745	4.64082	5.23692	4.85729	9.61119
H2AFZ	2.31141	3.87321	3.15997	1.6959	2.39627	3.97348	2.90614	1.73405	2.28135	2.25632
UBE2D3	3.91882	4.57781	3.9778	3.29754	4.8284	4.89465	5.13446	3.27917	3.89543	3.67505
RPL34	23.8088	31.0373	40.2717	45.8913	20.255	28.3357	44.5834	47.9054	56.6338	51.8098
RPS3A	15.5671	20.4045	27.0851	30.9501	13.8962	20.7369	26.2982	30.8341	30.5103	36.0337
HMGB2	2.83847	3.18015	3.58978	2.79723	4.07342	4.72373	3.80973	2.30938	1.95761	1.54186
NDUFS6	2.49684	2.74212	1.88905	1.52589	3.06129	2.64723	1.778	1.41259	1.42044	1.52821
SUB1	6.24223	7.53246	7.57219	6.97762	7.34435	7.80719	8.19401	6.5628	5.56472	4.52429
PTGER4	3.03234	1.85231	2.07669	2.36715	3.12887	2.78656	2.68117	2.08427	1.79136	0.783105
RPL37	27.8289	20.3331	25.2687	41.3726	25.0522	24.1495	28.4547	40.8369	28.1509	25.4029
GZMA	10.1865	15.0064	12.9474	7.73982	10.98	14.3996	9.60903	9.43074	12.5502	17.5197
BTF3	4.28603	5.49633	7.23138	6.45391	3.23498	5.74678	7.8533	7.40734	8.434	7.33294
RPS23	16.5693	17.1323	21.3666	27.2017	16.7092	18.4647	22.6262	27.4797	30.6311	28.2476
COX7C	5.14362	6.06143	6.87589	7.09336	3.95582	6.59403	7.94851	7.05729	6.35557	7.12681
HINT1	3.07319	3.59951	3.68943	3.68446	2.49177	3.79774	4.57531	3.55122	4.87344	4.59487
CDC42SE2	1.63669	1.98173	2.37871	3.02665	1.58316	1.67116	2.1561	2.13319	3.31345	2.2175
UQCRQ	2.36415	3.17514	2.79247	2.04309	2.74987	3.28781	2.41929	2.05695	2.07171	2.26146
MZB1	1.13383	1.12173	0.832957	0.0630573	1.00826	1.24954	0.259138	0.0193116	0.0714458	0.0482639
CD74	4.05587	7.68717	9.28626	4.57035	4.21247	7.0569	11.1425	5.0648	6.20604	7.48293
RPS14	18.3576	30.3819	37.45	35.8188	15.0655	26.8557	39.7773	38.1314	50.5876	49.2889
NPM1	3.59872	4.75056	5.59904	5.0539	3.978	4.96291	6.24466	5.3223	5.67214	5.80653
DUSP1	3.98033	7.33244	6.81158	3.59147	4.34864	10.9124	5.50533	5.30366	10.1009	13.8975
HNRNPH1	4.10461	3.72071	2.94938	3.39623	3.83608	3.63912	3.85509	3.91914	2.61599	2.11598
GNB2L1	6.61178	10.5798	13.2704	11.7329	6.90389	11.4015	15.1924	11.483	14.8887	14.834
DEK	2.91163	2.44572	2.43823	2.32465	3.82411	2.79299	2.14213	2.03197	1.52407	1.7303
HIST1H1C	1.39006	0.565594	0.446688	0.656939	2.4146	1.50552	1.02395	0.693046	0.419707	0.389536
BTN3A2	3.11254	2.65061	1.83638	1.41782	2.8445	1.30111	1.04146	1.42938	0.69273	1.61621
HLA-F	5.33672	4.84444	4.69666	3.67956	3.98331	2.9722	2.61376	2.84975	3.1957	2.87097
HLA-A	54.2341	61.5219	50.1261	32.3824	54.4401	59.9032	53.1498	35.5493	38.8752	53.0138
HLA-E	16.5855	20.8758	18.3382	15.6617	14.5879	19.3946	18.6673	15.8286	18.3943	19.1481
ABCF1	2.34353	1.46568	1.0625	1.93936	3.69273	1.47627	1.21275	1.85654	0.813152	0.663691
PPP1R18	2.15933	2.93358	2.239	1.22244	2.71921	2.66828	1.80877	1.37689	1.6874	3.14504
TUBB	2.28659	3.50998	2.40393	1.12206	3.88225	3.52072	2.41518	1.04412	1.04641	2.64502
HLA-C	31.1487	58.5141	50.4129	29.9723	35.2014	53.3561	51.6414	35.4077	51.5354	42.0483
HLA-B	56.8662	59.4452	54.2823	43.6563	50.6955	54.4608	51.2457	39.3523	24.9586	73.0173
GPSM3	2.2306	4.67666	4.51507	1.87982	2.66014	5.78943	4.61201	2.37726	3.71269	4.56801
HLA-DRB1	1.95524	3.31388	3.14311	1.69552	1.58937	2.70325	3.42273	2.18113	1.15877	1.27166
PSMB8	2.94349	3.88251	2.70659	1.81235	3.06874	3.22275	2.46264	1.77991	1.89291	2.85727
PSMB9	4.84529	5.43008	4.35333	2.41047	5.51376	5.38342	3.40437	2.75236	2.49144	3.58454
TAP1	2.04813	1.95523	1.38225	0.498975	1.70157	1.50457	0.891294	0.742076	0.837808	1.34456
RPS18	33.2539	45.5854	51.1018	49.6725	37.5209	47.3933	57.3381	50.9189	54.7055	50.5634
TAPBP	3.87058	2.82136	3.0648	2.96927	5.02357	4.04279	3.24785	3.27034	3.12171	2.96946
RPS10	8.93676	7.57091	8.33051	19.7666	8.06576	6.19008	9.33767	19.2502	13.2343	15.8467
RPL10A	11.4143	13.3339	16.1218	17.2591	10.4102	14.4504	18.6059	17.9769	22.2785	19.1133
SRSF3	3.15618	4.66051	3.63412	3.98062	4.30797	6.7505	5.80466	3.964	3.57187	3.36208
PIM1	1.74046	2.2196	1.90156	1.21495	1.53844	3.38236	3.20381	1.49714	1.35574	1.52441
CCND3	3.45745	5.1033	3.52597	1.78624	4.01809	4.64641	3.05103	2.84636	2.75086	5.08772
HSP90AB1	6.29034	4.40828	3.26875	3.73343	5.00971	4.10013	3.12214	3.66083	2.47388	3.06698
EEF1A1	30.3858	37.3927	49.2841	55.0808	23.625	31.111	49.1174	56.4977	76.9092	76.0131
PNRC1	6.80091	6.20279	6.58944	10.0607	3.75931	4.95666	6.49025	9.31004	6.89441	5.09937
SAMD3	4.04173	2.07238	1.58335	2.19168	5.1547	1.79458	1.42688	2.91355	1.43306	2.56755
RPS12	34.578	35.8736	36.8733	45.8023	30.5363	33.0276	36.1635	43.3448	43.8117	41.2983
TNFAIP3	6.71019	5.71679	6.13713	7.88646	4.61387	9.47972	9.34454	8.81223	6.78112	0.567918
SYNE1	2.42866	1.60358	1.45294	2.9517	2.28422	1.17144	1.32324	3.19064	2.24392	1.18633
PSMB1	1.95417	3.36683	2.69488	1.72488	1.95484	3.37202	2.6967	1.72756	2.0478	2.14205
ACTB	40.0747	68.7238	57.2466	28.8658	40.42	55.9525	44.7366	33.7428	46.8103	99.0253
TOMM7	4.25868	4.65103	5.8697	7.59569	4.14022	4.70105	6.8612	7.87788	6.8841	6.71247
CYCS	2.91862	3.89607	3.32284	3.08796	2.6593	3.51288	3.03034	2.69661	2.44343	2.34019
HNRNPA2B1	8.26512	6.47349	5.01276	4.9229	6.92338	6.9043	4.51258	5.35626	4.11842	6.50962
NT5C3A	1.8278	0.944989	0.818856	0.670277	2.36249	0.898494	0.75955	0.645127	0.591327	0.364061
TRGC1	1.01131	1.09272	0.862634	0.6885	0.915841	0.996746	0.860862	0.548827	4.06251	1.84384
MYO1G	1.39982	2.73973	2.21133	1.17309	2.97412	3.20433	2.42227	1.48393	2.29934	2.57145
UPP1	1.50529	1.50885	1.38191	0.985265	1.18047	2.0552	1.42058	0.805676	1.00224	0.797228
SAMD9	4.30523	1.10602	1.023	1.18294	4.3731	0.976272	0.630583	1.1433	1.10669	0.843122
SAMD9L	2.80145	0.754872	0.609345	0.572565	3.73913	0.493065	0.326472	0.581028	0.546666	0.497097
BUD31	2.25975	2.64019	2.15498	2.25138	2.42026	3.29533	2.55959	1.91734	1.7103	1.17577
ATP5J2	2.23876	4.05873	3.14585	2.14314	1.85804	3.63591	2.34903	2.02659	2.09901	2.58698
LAMTOR4	2.11196	3.32522	3.27643	2.04757	2.70443	3.32304	2.64478	2.01398	2.11915	2.49646
TRBC1	4.40868	7.25685	6.95427	5.00412	3.65894	5.33218	4.39824	4.05789	3.72641	4.2132
TRBC2	1.89761	2.48115	2.48345	2.15949	1.75827	1.60751	1.76679	1.89464	2.53559	4.10602
SLC25A6	2.67992	4.53762	5.90028	4.19407	2.46474	4.48082	6.32494	3.96029	6.39341	5.93075
CD99	2.85591	4.66903	4.84274	4.68136	2.30304	4.36523	4.75655	5.63521	6.12304	6.40533
TMSB4X	119.831	155.796	158.495	114.731	96.93	136.417	132.687	138.076	141.064	174.874
SAT1	3.23443	2.13614	2.17752	2.41	2.69275	2.10471	2.15439	3.08639	3.0488	3.6823
NDUFB11	2.33506	2.81262	2.51401	1.53122	2.51277	3.22617	3.13916	2.19474	2.11295	2.31097
EBP	1.22521	1.76797	1.47738	0.758008	0.782116	1.73402	0.87334	0.74128	0.608593	0.652271
RBM3	1.90751	3.52371	3.91457	3.37935	1.78912	4.01025	4.44773	3.86378	4.5535	4.46473
IL2RG	5.1827	5.66781	5.39127	3.99182	4.721	4.85693	4.31578	4.21986	4.12124	4.41146
RPS4X	11.4326	17.2277	22.0698	19.579	9.7984	16.2342	23.4214	20.1421	44.462	26.3253
XIST	0	0.0236218	0	0	0	0	0	0	3.25362	0
RPL36A	10.0827	5.14505	5.04326	13.753	12.6088	4.0442	5.99364	14.4434	6.6274	8.65946
TSC22D3	8.08189	12.3088	12.8854	7.25296	3.97718	12.315	13.8096	9.1318	11.2783	4.05318
RPL39	22.7133	24.0666	29.876	38.5537	18.6055	21.7663	32.2469	40.2156	37.915	36.7001
NDUFA1	3.75401	4.06699	3.72104	3.19355	4.2465	4.28843	3.54917	3.09051	2.89778	3.10113
SSR4	3.718	4.72328	3.98804	3.27529	4.19875	4.45029	3.66894	3.43827	3.49042	3.89695
FLNA	4.51567	4.05419	4.45313	3.709	5.34004	4.82143	3.5945	3.9635	3.27924	2.65208
RPL10	30.1064	49.4324	57.0549	59.9635	24.1339	44.9918	56.3914	60.7137	77.5	67.9993
MYOM2	0.123805	0.178885	0.0352831	0.0578135	0.195152	0.192244	0.0644094	0.0765811	4.89076	0.0432571
SARAF	3.26096	3.66507	5.59398	5.30058	1.94138	4.37917	6.49647	4.37358	6.08411	4.58998
RPS20	13.5184	15.9436	17.3591	23.1637	13.4151	16.0439	19.0149	22.7745	21.691	19.1161
RPL7	10.956	15.4577	20.8599	20.7168	8.4863	15.2049	23.9455	22.3255	34.5357	30.7754
UQCRB	4.84704	4.56501	5.2541	6.32446	4.84834	3.90119	5.37564	6.81307	6.59734	6.90647
MTDH	3.4387	2.28967	2.80129	2.08835	3.41506	2.74952	2.60682	2.41296	1.93769	1.66285
RPL30	20.137	19.1563	23.8239	31.1975	17.5337	19.1076	25.3451	29.8251	30.3569	25.6531
COX6C	4.02785	5.61651	6.14102	4.4479	4.2255	6.32959	5.22518	4.72957	4.74229	4.52355
PABPC1	11.5224	5.92204	6.16105	10.6607	19.8012	5.71416	6.7368	10.4223	7.66944	7.57154
FAM49B	3.26	3.65186	3.30202	2.90984	3.53899	3.91011	3.25138	2.74729	2.81292	3.34797
LY6E	14.3989	9.59859	7.35879	3.24201	11.9164	8.20246	7.842	4.33821	4.89281	5.11806
RPL8	12.1814	15.9756	17.065	13.9042	12.3498	16.9588	19.7768	15.3535	19.2704	21.1798
RPS6	25.8566	28.0227	33.1177	40.4332	24.3941	26.9342	34.0435	39.1112	45.6842	40.4346
ANP32B	2.25238	2.07422	1.73559	1.6604	2.99787	2.36346	2.28839	1.68525	1.32115	1.24201
STOM	2.63264	2.09192	1.40998	0.802586	2.74268	2.04398	1.18799	0.750193	0.843881	1.45249
RPL35	22.7216	23.0007	24.2133	22.8313	23.9537	25.1482	27.0595	24.216	24.1715	22.0986
ARPC5L	4.20011	4.18042	3.2368	3.06741	4.07082	5.20572	4.03138	3.0126	1.89135	3.18341
RPL12	19.87	20.8793	24.3702	26.9535	17.9039	20.3491	23.1785	22.6527	27.4896	21.5259
RPL7A	9.97374	11.9437	15.3304	17.0861	9.57439	12.1567	14.6237	17.6337	17.9454	15.525
EDF1	4.03865	5.13468	4.63672	3.48959	4.7471	5.6356	4.63646	4.05953	3.95588	4.07589
CLIC3	2.60081	3.79461	3.3947	3.98856	1.97602	3.59063	3.59709	3.19676	3.47883	6.84314
IFITM2	15.5526	13.2799	11.1899	9.58127	14.4304	12.6853	10.427	9.99627	10.5251	10.2417
IFITM3	5.15695	1.79254	1.36038	1.02371	6.13899	2.77862	1.84381	1.35051	1.32739	0.895351
IRF7	3.98082	0.984518	0.806024	0.369255	3.99478	1.6205	1.44529	0.657673	0.438003	0.304981
RPLP2	24.6863	29.8018	37.0027	47.6997	21.9906	26.0659	35.3774	47.5567	49.4528	46.3131
CTSD	3.05617	4.24062	3.04654	2.26914	3.9098	4.5368	3.28685	1.70366	2.60619	3.47942
RHOG	1.49962	2.46052	2.02321	1.21113	1.80018	2.87484	2.43294	1.35942	1.45377	1.8832
TRIM22	2.5687	1.07333	0.85005	1.03556	3.19192	0.929368	0.921991	1.03742	0.535211	0.54034
EIF3F	1.48358	2.65684	3.49886	2.67561	1.08578	2.59899	3.52137	2.75245	3.32737	3.33604
RPL27A	25.6801	30.8655	37.7362	39.2305	27.1347	29.4012	38.5037	39.6564	42.6578	37.7476
C11orf58	2.99107	2.83628	2.67799	2.58376	3.86433	2.55601	2.58511	2.48606	2.07095	2.05949
RPS13	10.1643	14.4679	16.9515	18.3666	8.99348	13.4791	18.6262	18.1726	21.2181	20.4954
PSMC3	1.47791	1.59046	1.43966	1.02472	1.40047	1.85181	1.14693	0.865101	0.878208	0.835649
FTH1	10.248	16.5897	20.497	19.1826	6.96007	17.827	26.4231	17.7762	27.679	14.6819
AHNAK	1.923	1.11473	1.38224	2.829	1.94266	1.57131	1.38734	3.04586	2.29219	1.26281
SLC3A2	1.29411	1.18701	0.859188	0.5069	0.929607	1.81408	1.3373	0.555164	0.690811	0.646245
RARRES3	5.0176	6.54553	6.42556	4.28941	5.00374	4.90289	4.45776	4.30208	4.287	5.20725
FKBP2	2.23578	1.49793	1.01447	0.922716	3.12038	1.21447	0.829282	0.8407	0.786681	1.1816
TRMT112	2.48378	3.41906	2.96896	1.80886	1.95322	2.10773	2.04163	1.34164	1.79018	2.29157
FAU	16.0025	19.9706	23.2771	24.3778	14.2742	19.5264	23.5935	23.7825	23.1575	19.6411
MALAT1	1241.44	638.461	609.789	958.969	1211.87	504.06	545.159	915.424	715.726	704.69
SSSCA1	0.850757	1.12149	0.809955	0.552206	1.16443	1.53076	1.21185	0.565263	0.470105	0.59227
CFL1	10.9739	18.4808	17.3995	11.2595	10.2766	16.674	14.7718	13.999	16.7314	20.9822
CTSW	9.50689	17.8171	16.8365	9.52736	8.06906	15.8635	14.4273	8.94653	13.8844	17.4675
CCDC85B	3.96618	3.22558	2.66278	1.41383	4.82897	3.23456	2.1793	1.60449	1.86721	2.44121
DRAP1	3.97523	3.976	3.75343	2.53087	4.46705	3.46283	3.49736	2.36637	2.6637	3.01625
SF3B2	2.88472	2.97821	2.5606	2.33197	3.18962	3.01986	2.72894	2.49362	2.04789	2.07991
GSTP1	3.70166	6.39985	4.84263	2.55988	4.90706	7.07884	5.08375	3.2975	3.45	4.68437
NDUFS8	1.50655	1.97488	1.72389	0.772306	2.09678	2.62333	1.4604	0.973811	1.14112	1.30811
UCP2	2.30572	4.58975	4.05537	1.66921	2.6784	4.8638	3.35138	1.88973	2.64448	4.62634
RPS3	20.8556	31.0006	38.8043	38.1676	20.7187	29.8988	40.6259	37.6548	46.6703	41.477
CTSC	3.65294	3.73947	2.79921	1.75952	3.45807	2.43143	2.05025	1.78814	1.74685	3.28132
TAF1D	1.68499	1.47879	1.70784	1.78609	2.44936	2.24359	2.02872	1.66785	1.18014	0.868307
CARD16	3.56863	2.46104	1.62665	1.56469	2.96379	2.08666	1.28661	1.55765	1.60208	2.01784
CD3D	0.25543	0.512501	0.547603	0.107585	2.23651	1.09109	0.967337	0.646264	3.13059	3.25716
ATP5L	4.50734	6.38312	7.08033	6.20707	4.72494	6.39246	7.23592	6.36062	6.40235	7.32675
RPS25	18.7152	19.8229	22.7149	26.7303	17.2739	17.9639	24.3207	26.3537	27.2825	24.616
ETS1	3.91806	1.93391	1.83203	4.57939	3.87872	1.60509	1.88966	4.39543	2.19496	2.09849
KLF6	14.439	12.6473	11.3708	11.6297	12.4726	15.3429	10.6783	9.99465	8.93386	7.10297
CELF2	3.59927	2.89992	2.83467	2.7791	4.24801	2.71791	2.47484	2.69974	1.87779	1.93929
VIM	6.48106	6.43219	6.8834	5.36418	6.40317	8.26485	7.02367	4.68969	3.30256	3.37088
DDX21	3.18791	1.551	1.20516	1.89262	3.89796	1.83175	1.54006	1.9806	0.877101	0.952781
PRF1	23.2601	23.4595	13.1576	5.7449	26.1568	18.9734	8.27483	5.98527	8.1286	13.4813
DDIT4	1.3488	2.43488	2.13466	1.14757	1.71455	3.98635	2.37413	1.45484	2.01886	0.90824
RPS24	16.921	14.8333	16.3767	23.2604	16.5951	15.6783	19.8286	28.1419	26.6699	24.831
IFIT2	3.01492	0.688657	0.639349	0.468159	1.37289	0.543358	1.38891	0.672026	0.319239	0.135002
IFIT3	4.87868	1.02604	0.688038	0.638355	3.45311	0.543934	0.950994	0.337489	0.177427	0.0587929
ADD3	2.809	2.51942	1.81495	1.68106	4.2283	2.25092	1.80148	2.02968	1.47548	1.78472
CCND2	2.35736	1.40616	1.32257	1.86709	3.53992	1.26126	1.12443	1.44981	0.729106	0.641151
GAPDH	8.55263	17.5018	16.306	8.98669	11.2443	18.4709	15.8045	9.48068	12.4083	11.3479
LAG3	3.69041	1.9126	1.18302	0.430304	3.52042	1.53695	0.796437	0.329582	0.411865	0.248519
TPI1	2.67956	4.62572	4.09898	1.84568	2.75988	4.54379	3.12969	2.0625	3.03139	3.38306
PTPN6	1.23929	1.90998	1.19507	0.499073	1.75528	1.92011	1.24211	0.566662	0.557586	2.74495
KLRG1	0.461286	0.328552	0.392531	0.172034	0.336705	0.441397	0.443189	0.432542	1.46129	3.45865
KLRB1	2.20845	6.19242	10.2211	14.4956	1.6616	5.46954	10.5555	10.2135	17.0892	14.7415
CD69	6.83809	8.38997	5.37552	5.32415	6.38165	14.1882	7.5018	5.96499	8.64483	5.15079
KLRF1	4.70059	9.26576	7.88146	4.62291	3.60796	6.57469	5.47985	4.98322	4.34465	6.9098
KLRD1	11.7257	12.4315	10.123	6.91368	10.4016	9.07527	7.75958	6.95927	6.26473	10.0008
ARHGDIB	4.45853	8.33106	9.59605	6.25289	4.05432	7.21047	9.50087	7.6095	9.7259	11.6834
FKBP11	2.09342	2.5307	1.71342	0.977447	1.27748	2.916	2.86841	1.26585	1.4664	1.58902
TUBA1B	3.20164	5.70909	3.62377	2.54048	4.62795	6.7672	4.49987	1.98068	2.28934	2.75033
TMBIM6	4.88982	4.81484	3.93676	2.46286	5.07031	4.53279	3.28814	2.68384	2.81592	3.44518
BIN2	1.73536	3.12781	3.46419	2.66294	1.67853	3.07203	3.10932	2.66102	4.56314	4.78946
ITGB7	2.08108	2.62803	1.7944	0.873704	1.33719	1.96737	1.77742	0.892071	1.44231	1.13871
PFDN5	5.43371	7.88811	8.44139	8.48418	5.40883	7.50956	9.04784	8.32168	9.06728	8.1474
ATP5G2	3.46117	5.55082	6.25197	5.05904	3.03555	5.32099	6.30164	4.98417	5.64745	6.16966
HNRNPA1	7.61385	13.7553	14.015	11.3436	8.79919	12.9318	14.6371	11.6338	15.6981	13.232
BLOC1S1	2.46449	3.77598	3.40552	2.03133	3.0843	3.63415	2.43156	1.8302	2.18641	1.90948
CD63	1.985	3.65748	3.65182	2.43192	1.73151	3.75074	3.55413	3.44754	3.89361	5.33526
RPS26	6.40673	7.16028	6.67827	6.74109	6.21832	6.99587	6.57724	5.87617	5.85523	4.42896
PA2G4	2.56381	2.11087	1.83379	1.51867	2.67745	2.17111	1.38174	1.49678	1.40614	1.96667
RPL41	56.995	54.5902	56.608	76.6417	47.4412	47.7074	61.6032	80.4522	75.0816	74.5024
NACA	6.60652	8.27986	9.26609	10.7011	5.38755	7.45379	10.0148	11.1108	11.8043	10.4288
ARHGAP9	1.71124	1.35468	1.96583	3.40569	2.02966	1.99914	1.77092	3.29727	2.0126	1.50201
DDIT3	1.26219	1.41435	1.13276	0.823993	1.47288	2.3544	2.16303	1.47422	1.11307	0.589042
IFNG	3.10411	2.42761	1.37243	1.73201	3.4899	2.93893	1.52334	1.67181	2.39222	1.51111
RAP1B	3.57496	2.33047	2.21175	3.92165	4.05531	2.22463	1.98649	3.72137	2.84068	4.35449
BTG1	9.17647	11.0168	11.8573	13.9337	5.67881	13.3794	20.8471	16.2439	15.7286	11.9949
SELPLG	1.45103	1.30855	1.49432	0.792122	2.56243	1.61482	1.66122	1.11784	0.967081	0.877229
RPL6	12.5086	14.4711	18.5151	22.2654	9.23827	12.6416	18.3793	21.3101	25.9239	22.442
RPLP0	6.4774	10.6326	11.1313	7.67676	4.99665	9.26813	10.2348	7.83482	11.2113	10.9595
COX6A1	3.55202	4.76719	4.11857	3.01697	3.47739	4.33871	3.91841	2.90766	3.63317	3.43897
OASL	1.82934	1.04406	1.18422	0.593952	1.4397	1.26889	1.56841	0.690088	0.324215	0.112769
RSRC2	5.03645	2.85572	2.68803	4.06748	4.7368	4.3593	3.38056	4.08143	1.99782	1.08693
UBC	6.70321	9.64262	8.69049	5.67073	8.83768	12.6488	11.1598	5.74561	9.29493	11.1381
RAN	1.95946	2.92449	2.40021	1.77351	2.28081	2.71908	2.08054	1.5248	1.75512	2.27417
RPL21	31.8691	39.284	46.6566	54.6517	31.2202	40.2068	49.4417	54.5259	63.6859	57.6378
HMGB1	10.0659	9.12966	9.74811	10.6349	12.0397	10.0382	10.3302	10.5388	8.332	6.87343
EPSTI1	4.08438	1.13635	0.916378	1.19868	4.05973	0.987762	0.870277	1.01245	1.05026	0.347313
TPT1	24.8951	14.6655	18.4781	31.3176	21.6804	16.7569	20.6001	31.6523	27.8245	26.9429
COMMD6	2.64858	3.55337	3.88223	4.42624	2.11464	2.82416	3.36487	4.7157	4.696	5.22166
HNRNPC	5.21281	3.58573	3.44173	4.27217	4.62298	4.15707	4.04785	3.79518	2.99817	3.13939
TRDC	3.55982	5.94906	5.55561	3.25434	3.21092	4.84293	4.44247	3.91589	7.69292	8.38931
PSME1	7.52534	8.05065	6.80475	5.79903	7.18956	6.5143	5.64445	5.9679	5.43194	7.39635
PSME2	5.39769	5.98237	3.94505	2.30695	6.31071	6.14362	3.26767	2.78821	2.75904	3.56073
GZMH	19.2095	21.6742	20.1228	12.1175	16.9375	15.6813	14.8613	12.3193	9.83327	6.20209
GZMB	43.6337	43.2119	29.9636	15.7675	61.2325	34.2311	23.4244	14.0573	15.4124	9.67849
NFKBIA	11.8015	14.824	11.1658	11.1549	11.2623	24.1344	13.8518	9.33343	9.54201	2.90388
RPS29	51.8895	46.4213	53.5308	65.9488	43.4342	42.5456	54.2106	67.0945	51.0196	55.9949
ARF6	4.03448	4.78842	4.40343	3.49054	4.20478	4.47753	3.15637	3.93541	2.66773	3.49456
GNG2	4.4383	3.50205	3.35665	5.18206	4.77588	4.24634	3.8315	3.9585	2.48663	1.93709
SRSF5	6.85146	5.91453	6.53435	9.02786	5.99867	6.87921	7.66593	8.22361	6.18306	6.24229
FOS	12.0097	8.31635	5.69936	5.24182	10.7006	17.35	8.66729	7.95891	12.1282	16.9457
DDX24	4.50723	2.54441	2.07651	3.07563	4.99827	2.74834	2.64582	3.11991	1.68548	1.70674
IFI27	2.49894	1.15483	0.394045	0.0727209	3.45325	0.840946	0.506413	0.189556	0.0155928	0
PPP2R5C	4.6969	3.5691	4.5934	5.82865	2.66572	3.21688	3.90064	5.32858	5.14369	3.09359
HSP90AA1	11.1415	7.3623	6.00864	10.0388	10.9331	7.63024	6.59753	6.27255	4.5813	5.72893
IGHG4	1.71548	8.73115	4.97046	0.117781	3.44698	11.725	3.77441	0.0556962	0.124884	0
IGHA1	1.73513	2.22556	2.62288	0.412123	0.467244	0.656669	0.549805	0.0231638	0.859062	0.0118587
IGHG1	3.61235	0.678382	0.305889	0.0355714	3.01073	1.06125	0.734143	0.00891243	0.110318	0.0548026
RTF1	2.79547	2.16073	2.06753	2.17892	3.06504	2.65532	2.55239	2.25466	1.25031	1.1647
B2M	170.207	236.203	247.768	188.76	110.874	160.749	185.157	189.21	285.612	243.98
DUT	0.676346	1.49385	1.40607	0.686251	1.23645	1.7455	1.08076	0.603863	0.571552	0.782094
ANXA2	2.28179	3.19693	2.14093	0.746644	1.93352	2.45846	1.53448	1.15317	1.36745	1.81721
RPS27L	2.85942	2.79004	2.92506	2.56666	3.38273	2.50211	2.03978	2.02376	1.98326	1.73766
RPL4	4.9098	7.11645	9.32129	8.76942	4.04568	7.56711	9.89388	8.87079	12.2963	11.6513
RPLP1	40.166	54.4212	56.4283	53.7685	32.2873	48.7936	56.7882	53.2639	51.8692	50.8676
PKM	1.33951	2.43196	1.4626	0.661844	1.19334	2.20773	1.65004	0.519248	0.876236	1.64971
PSMA4	1.71876	2.58289	2.01011	1.14598	2.38893	2.78531	2.18873	1.21664	1.31382	2.2281
RPS17	17.598	18.8377	21.008	28.4153	12.1809	16.7207	20.3547	26.4274	26.8875	19.315
ISG20	6.0039	3.7971	2.6906	2.20997	7.06261	3.3038	3.28674	2.45651	1.08541	1.10752
CIB1	2.00981	3.41689	3.45508	2.25454	2.13386	3.86927	3.54288	2.41886	2.28384	2.44157
HBA1	0.795379	3.48281	0.835807	0.317582	3.15952	3.50616	0.676623	0.192449	0.212241	0.820919
NDUFB10	1.47892	2.54576	2.13717	1.34521	1.83475	2.39498	1.70472	1.31302	1.4395	1.7981
RPS2	20.794	31.7101	36.9236	32.5759	22.3236	32.364	36.1631	34.8205	38.9928	44.326
TCEB2	4.26757	6.38749	5.81485	4.38637	5.79228	6.5901	5.83067	4.11076	4.49431	4.57888
IL32	16.4816	20.5934	18.7387	9.14663	15.807	16.5922	12.9169	8.97816	15.4468	11.5683
RPS15A	24.3492	29.8443	39.2103	46.2984	19.085	29.5186	42.3952	45.8745	48.6301	43.6438
SPN	3.28579	3.24295	2.38986	1.35856	3.64739	2.35576	1.6413	1.75209	1.6384	2.4299
CORO1A	7.65091	11.9165	9.69736	3.81345	8.51091	10.6389	7.60556	4.20126	6.71113	14.1812
ITGAL	2.91921	2.24306	1.93635	2.13772	3.29648	2.32385	1.7304	2.06768	1.58917	1.3356
MT2A	13.4969	6.09874	3.81299	1.96845	6.72279	2.71546	2.67403	1.28752	2.03616	1.98851
ADGRG1	2.5133	2.51022	1.98407	1.66848	2.73779	1.89803	1.3961	1.46233	1.25301	1.58995
PSMB10	1.43432	2.92015	2.49614	0.985017	1.4069	3.12876	1.83388	0.717595	1.72435	2.85889
CYBA	19.2901	23.8897	21.5886	14.6365	19.958	22.6815	14.4963	13.4244	16.307	16.3468
RPL13	30.2841	40.3635	46.5902	46.0663	32.1074	40.3724	48.0413	43.7529	57.4686	53.5244
PFN1	15.6875	31.9999	31.5097	18.535	12.0415	28.4108	25.9305	21.1821	31.1134	36.1552
XAF1	9.06604	1.46418	0.928533	0.866176	10.5008	1.36752	1.0153	1.06907	0.467386	0.486942
RPL26	18.442	20.6931	25.5089	35.0102	17.5383	19.7903	29.5821	34.8868	38.8296	33.3972
UBB	15.0453	15.9789	15.4272	13.7132	14.4452	20.1855	18.2543	12.8462	13.115	12.7444
RPL23A	23.8035	27.7923	32.2618	39.7058	23.8425	24.2637	34.3677	41.404	45.4336	39.2317
SLFN5	1.49736	0.630499	0.627748	0.821352	4.43565	0.871503	1.00643	0.989876	0.6459	1.41266
CCL5	21.102	38.4695	44.2105	33.5483	16.7998	34.323	49.8008	33.5231	38.8332	33.0405
CCL3	14.7658	11.5373	3.62606	4.61035	6.56837	16.0856	12.0744	5.19203	8.34702	5.18958
CCL4	40.542	33.2957	23.9743	22.4023	22.3418	42.5665	34.2997	19.11	37.5478	9.47501
CCL4L2	2.20141	2.33493	1.47464	2.08924	2.64042	9.19734	9.8106	2.42948	4.29732	1.56453
CISD3	1.73893	2.34463	1.56585	0.697411	2.27595	2.0655	0.838487	0.715224	0.792999	1.1863
PSMB3	1.51437	2.78724	1.67413	1.00754	2.49631	2.59766	1.83651	1.17723	1.53926	2.2099
RPL23	7.55131	8.12846	10.2903	12.6533	7.89128	9.26224	12.1158	13.1306	10.439	8.56211
RPL19	20.0468	27.0769	31.2904	30.8753	18.6347	25.6462	31.0816	30.9422	35.7238	34.2026
IKZF3	3.16916	1.56855	1.22071	1.65584	3.5781	1.39544	0.994857	1.19838	0.723415	0.824811
EIF1	16.4859	21.6396	29.3619	37.2483	14.405	24.3058	32.1824	31.3953	36.522	22.9276
STAT3	2.55088	1.99201	1.70815	1.67739	2.70384	1.88921	2.09532	1.46874	1.23734	0.887541
RPL27	13.6914	14.9353	17.7799	22.528	13.2513	14.159	17.9842	21.4802	21.518	17.9181
IFI35	2.58752	0.962764	0.981093	0.598326	3.08546	1.30638	0.705258	0.58637	0.522763	0.786349
FMNL1	2.50742	3.93435	3.44751	2.47434	2.97022	3.32206	3.01679	2.51453	1.85785	2.85783
ABI3	2.09078	2.99905	1.34996	0.764133	2.23077	2.30901	1.328	0.598396	0.872909	2.24772
RP5-1171I10.5	1.60145	1.64024	2.05936	2.71913	1.14237	1.6321	2.32648	2.37488	2.74755	2.0957
LIMD2	3.8806	6.79233	5.88827	3.31158	4.64218	7.56185	7.1154	3.54261	4.45308	6.31402
DDX5	15.4723	12.9596	13.1259	17.5281	11.2695	9.92663	9.44235	15.9987	11.0484	13.969
RPL38	18.5359	13.8518	15.6606	24.353	19.301	13.9137	16.5692	22.9662	17.4543	16.0709
JMJD6	0.894695	1.71742	2.07213	2.01749	0.965253	3.5102	3.26818	1.68149	1.00916	0.376371
RNF213	7.42971	3.88543	3.98675	5.14059	12.1536	3.08958	3.25815	5.29034	3.73136	2.85382
ACTG1	7.30162	11.0827	9.24399	7.4709	8.96073	6.85885	11.2398	8.97115	8.12154	21.4067
DCXR	1.2628	1.12664	0.88865	0.675907	1.2979	1.9306	1.55436	1.1288	0.709202	0.662177
CD7	4.65453	6.09554	6.93229	5.48338	6.42721	10.4984	13.1758	7.13236	9.03737	12.3104
MYL12A	12.394	16.1407	14.6503	7.53855	11.812	11.2418	9.41574	7.67193	11.0621	18.5592
MYL12B	4.44775	6.61719	5.99162	3.7927	4.06624	5.66572	4.66918	3.58144	4.5202	6.46649
RNF125	1.8372	1.43311	2.51421	3.23585	1.69071	2.03295	2.61347	3.89163	3.38559	0.976211
RPL17	6.11139	3.38716	3.64681	9.7035	11.1908	3.59544	4.12862	7.63399	8.15344	7.46539
PMAIP1	2.4133	2.02365	1.2673	1.29489	2.49088	3.42242	2.65693	1.44756	1.12773	1.41665
SNRPB	2.11716	3.51848	2.78267	2.16332	2.3332	4.19317	3.48813	2.08251	2.6077	2.43017
PCNA	1.05202	1.00209	0.800998	0.265719	1.36506	1.64552	0.775656	0.23467	0.293822	0.287273
CST7	17.3376	22.6859	20.7435	14.5007	14.606	17.7094	16.0038	10.7422	12.52	13.1448
APMAP	1.12945	1.81364	1.81549	1.68421	0.987012	1.5099	1.95577	1.73888	2.51324	3.2375
EIF2S2	2.82375	1.54753	1.31238	1.50346	3.83774	1.19891	1.26833	1.19994	0.803706	1.52147
RBM39	6.07398	4.61195	5.07175	10.5227	7.58886	5.68542	7.6295	9.63438	5.40732	3.9273
SCAND1	3.04833	3.41157	3.41601	2.27936	2.93635	3.80155	3.04931	2.07984	1.80434	1.96013
STK4	2.90486	2.87683	3.24239	4.67554	3.01467	3.28377	4.23424	4.34445	3.82556	2.53756
CEBPB	2.9476	2.05157	2.08733	2.13227	2.12763	1.86831	2.04666	1.62083	1.33761	0.807267
ATP5E	13.7907	14.3664	13.615	13.3376	14.2265	12.4545	10.806	13.0553	10.9646	11.7462
PSMA7	4.5113	5.26336	4.1122	2.95957	4.90471	5.05429	3.81007	3.49108	2.49596	3.30685
RPS21	13.5174	9.999	11.6205	21.5299	13.5226	9.98368	12.2443	22.2401	15.4399	15.3173
PPDPF	6.13854	5.56911	5.73896	4.75823	7.7513	6.56388	6.91447	6.16616	3.21806	5.15016
GZMM	4.69698	7.09631	7.58119	5.67839	5.74307	7.30453	8.05921	6.24613	6.02424	5.90538
ATP5D	2.4631	4.41851	4.16258	2.8072	2.89905	4.01038	3.81848	2.47942	2.57713	3.02571
CIRBP	2.95906	4.88018	6.2857	5.64209	2.42121	4.94637	6.07962	6.02789	8.83863	6.65564
NDUFS7	1.39688	1.95889	1.5075	0.800751	1.81505	1.96218	1.27408	0.637987	0.778141	1.22256
RPS15	27.8164	35.6217	39.0303	32.0211	30.758	39.1016	43.5452	30.3292	34.2139	31.6359
GADD45B	1.54264	2.10686	1.69432	1.16071	1.6539	4.55631	3.26786	1.42954	1.91856	1.74776
MRPL54	2.00554	2.10352	2.26372	1.9722	1.86132	2.79708	2.83142	1.49295	1.61773	1.29589
MATK	1.10225	1.52752	2.10477	1.75655	0.816826	1.94393	2.19841	1.37132	3.42883	4.45006
EEF2	2.961	4.96402	6.72186	4.76834	2.89405	4.86491	7.54423	4.89437	8.55184	8.71309
RPL36	23.8594	23.6474	24.4644	23.7477	26.0853	23.6612	27.1318	23.5611	22.0608	20.3909
NDUFA11	2.49953	3.12377	2.70639	1.7985	2.62609	2.67943	2.17078	1.74601	2.03801	2.32018
RPS28	22.9592	23.6112	28.857	33.6694	18.2878	21.7774	30.5445	35.6317	35.7845	36.7775
MYO1F	2.98482	4.44057	4.24724	3.52729	4.81574	4.07457	3.141	3.93218	5.82694	5.55833
UBL5	4.11156	4.46018	4.0165	3.22333	3.73614	4.72727	3.06358	2.74843	3.2044	4.34961
EIF3G	2.72249	3.97425	4.36422	3.19077	4.57521	5.71883	4.72261	3.88899	2.93675	4.51552
DNMT1	1.65479	1.20461	1.16284	1.03846	2.69669	1.58545	0.708633	1.06211	0.511187	0.573953
S1PR5	2.64469	3.85367	2.04678	1.9189	3.52682	4.47769	3.50383	1.95332	1.49103	1.99153
JUNB	3.81441	8.1828	6.62284	3.19981	5.67145	11.4986	6.69663	4.87465	12.0865	16.0048
RAD23A	1.44686	1.65831	1.64277	0.841671	1.78585	2.02574	1.3277	0.849126	0.937887	1.09892
GADD45GIP1	2.22122	2.40587	1.57619	1.02796	2.7662	2.35079	1.55813	0.973785	1.15305	1.22438
IER2	3.61704	5.47833	4.81815	4.13041	4.46454	14.855	7.05834	4.734	4.83542	6.93064
ADGRE5	3.80908	3.76957	3.26531	4.10648	3.43962	3.98092	3.78903	3.36935	2.50227	1.87799
TECR	1.89594	2.77368	2.70656	1.42375	1.51158	2.44772	2.14708	1.52735	1.51772	1.59314
NDUFB7	3.85065	4.8504	4.01976	2.52521	4.2248	5.14467	3.20039	2.77788	3.55612	2.70703
TPM4	1.83073	1.6477	1.21197	1.50613	3.32376	1.10775	1.28742	1.05393	0.836647	1.11845
KLF2	6.9275	9.7069	7.06001	3.93274	5.24528	6.25202	3.72989	5.88443	3.85217	4.8553
BST2	4.75292	1.78163	1.14998	0.550226	4.0308	1.66881	1.39049	1.23597	1.68783	2.06256
RPL18A	16.1715	21.3421	25.9244	23.8085	18.8817	27.3774	33.579	27.4798	33.5041	30.333
JUND	7.32562	4.74031	5.29165	9.35637	6.3566	7.36245	4.82279	7.0455	3.47142	1.20296
UBA52	13.1537	15.7967	18.1065	20.082	12.9508	15.622	17.9293	19.1319	19.0417	16.0344
C19orf60	1.48357	2.35527	1.82614	1.18348	1.50749	2.03781	1.33333	1.04715	1.12672	1.36394
COPE	1.51222	3.2234	2.88435	1.4625	2.48313	3.12909	2.36775	1.58375	1.9912	3.0321
NDUFA13	4.63482	3.26452	2.48907	2.75754	6.15231	2.64361	2.27287	2.42649	2.0034	2.51576
UQCRFS1	1.49203	2.10776	2.00607	1.51264	2.08565	3.65232	3.46961	2.19757	1.66645	1.4296
COX6B1	4.36348	5.4598	5.32959	3.92654	3.97041	4.42291	4.41247	3.91367	3.19039	3.90225
HCST	9.73288	13.7585	14.784	11.0825	7.87205	11.9406	11.8446	11.1566	12.9877	14.7203
TYROBP	11.6763	13.9043	15.671	13.4011	8.3001	12.5399	14.5364	13.2129	11.9608	13.8171
ZFP36	5.8357	10.5827	8.99819	6.38496	5.18633	17.4177	11.9141	8.44825	12.6572	6.21105
RPS16	17.5978	20.0664	24.6526	28.5242	15.1357	17.6402	21.5896	24.7004	26.0281	21.0056
RPS19	32.2795	42.4912	48.0571	53.0213	38.1053	45.9931	53.9746	50.066	47.8479	43.0624
TMEM160	2.00353	2.35553	1.98069	1.38439	1.97452	2.14214	1.46137	1.30835	1.42792	1.56757
GLTSCR2	2.50443	3.88475	5.33278	4.95147	3.07386	4.50563	6.37573	5.56932	6.35463	5.7515
EMP3	8.42795	11.2521	8.45468	5.13328	7.40785	9.53753	6.96667	5.14173	6.27064	7.10776
RPL18	9.34544	14.0023	16.8103	18.4732	8.24902	13.5231	19.6724	18.254	21.2982	19.5976
PPP1R15A	3.65935	4.0648	3.32403	3.49431	3.44532	5.80462	3.15548	3.04625	3.17685	2.36172
FTL	7.33268	12.1134	14.3486	12.205	5.16846	10.3797	13.9172	13.0453	21.9335	18.6853
RPL13A	39.8419	49.8767	59.0994	57.0201	40.2043	51.5927	63.0621	52.7971	63.7615	58.8989
RPS11	14.2996	15.3248	18.6527	22.4618	13.1374	15.5731	17.9707	19.8486	16.0109	13.7802
NKG7	65.9145	96.749	97.3339	72.3463	61.0901	87.6867	95.0679	79.9179	69.3308	67.9955
NDUFA3	3.52923	3.64851	3.03628	2.32225	3.42191	3.53202	2.46847	3.02719	2.40323	2.99255
RPS9	11.7353	18.6564	20.0585	18.1868	14.6636	21.1547	24.4944	20.0206	18.595	20.3853
RPL28	38.5364	41.8906	40.3449	39.244	45.8562	45.5108	47.8732	44.8043	34.9257	36.1855
RPS5	8.50597	13.0652	15.3044	13.1174	7.4319	12.724	14.2633	11.8271	16.3001	16.083
UBE2L3	1.85018	2.74067	2.57122	2.024	2.11137	3.27435	2.88765	1.68972	2.15508	1.70169
IGLC2	0.377238	1.5197	0.744777	0.146338	1.26428	4.48742	1.2293	0.0299933	0.509883	0.209958
EWSR1	2.43406	1.56989	1.55896	1.46734	2.80044	1.65866	1.50203	1.40481	1.14043	1.38717
APOL6	4.04986	1.79763	1.76767	3.02684	4.9913	1.61584	1.27291	2.08478	1.26466	0.81115
LGALS1	10.8684	14.1046	9.35786	5.05068	18.4594	23.1869	14.0432	8.24429	8.02136	3.7573
APOBEC3C	1.67761	3.00213	2.51787	1.53869	1.86604	2.50917	2.16852	1.51677	1.51298	1.73221
RPL3	14.5483	30.3165	40.4933	32.4135	11.5494	28.1039	42.4132	33.1945	49.8684	44.7374
ATF4	3.64785	1.6452	1.64949	1.83414	3.1667	2.83294	1.66152	1.5718	1.24471	1.39252
RBX1	2.96293	3.40206	2.31374	1.45579	2.74067	2.54695	1.9368	1.40166	1.56855	1.62618
PIM3	0.752191	0.972893	0.742765	0.774339	0.749375	2.31477	2.17733	0.913625	0.461216	0.26058
TYMP	2.31616	1.50429	0.965317	0.374082	3.54853	1.35406	0.764126	0.558965	0.40994	0.489541
SON	6.86794	5.46568	5.08725	6.37869	7.08041	5.20909	4.58178	6.00552	3.35932	3.61905
MX2	3.02765	0.225803	0.310848	0.350591	3.14951	0.30492	0.282015	0.566496	0.248048	0.131746
MX1	3.13098	0.531456	0.299977	0.254319	3.02146	0.621793	0.558644	0.554291	0.274112	0.260555
MT-ND1	10.5024	8.40458	11.5101	16.9558	9.17668	8.12886	11.199	16.512	18.4667	14.027
MT-ND2	19.405	22.3055	24.316	27.6678	20.5384	20.0617	24.498	29.7268	33.6468	25.361
MT-CO1	12.7829	16.7061	26.5894	51.7895	17.0426	25.9116	33.8839	49.8449	66.6936	72.2614
MT-CO2	15.876	17.7073	25.9885	44.8705	22.9059	26.0651	35.7826	48.2576	50.0024	43.8566
MT-ATP6	5.96474	6.67466	9.66349	26.6214	8.69709	9.17477	11.2645	25.4749	20.651	19.5998
MT-CO3	7.7202	10.1023	18.3783	38.5193	12.1767	14.9983	25.9806	39.3371	36.9196	46.2045
MT-ND3	8.62138	7.77887	11.6522	26.0118	10.6457	9.01838	13.3846	29.2181	26.9806	18.9866
MT-ND4L	1.61423	0.539491	0.694245	2.48167	1.61207	0.637152	0.895311	2.28604	0.862699	1.50951
MT-ND4	9.48454	13.3315	18.4137	29.3609	15.3649	18.2246	21.8202	27.5074	30.9762	25.7767
MT-ND5	2.74332	3.42169	3.56634	6.74728	4.1475	3.21757	3.77413	6.41834	7.40245	14.2646
MT-CYB	4.72462	6.49549	11.9438	18.0284	5.53026	9.44521	13.8884	17.4096	23.0746	16.9843
