# Supplementary material for: Single-cell temporal analysis of natural dengue infection reveals skin-homing lymphocyte expansion one day before defervescence
Source: iScience. 2022 Mar 5;25(4):104034. doi: 10.1016/j.isci.2022.104034 (PMC8957021; doi:10.1016/j.isci.2022.104034)
Supplement: Table S8. Average expression of the top 500 genes in Principal Component (PC) 1 and PC2 in T cells, related to Figure 2C, S3 STAR Methods [file mmc9.xlsx]

## Sheet: PC1
Table S8 Average expression of the top 500 genes in Principal Component (PC) 1 and PC2 in T cells. Related to Figures 2C, S3 and STAR Methods.
	DF Day-2	DF Day-1	DF Def	DF Wk2	DHF Day-2	DHF Day-1	DHF Def	DHF Wk2	HCI	HCII
ISG15	11.7986	2.29903	1.85702	0.788121	12.4957	1.59187	1.50768	1.11096	0.766779	0.895934
CDK11B	0.896179	0.365449	0.370184	0.842559	1.17901	0.540745	0.484438	0.878772	0.337033	0.305334
RPL22	17.5815	14.8575	18.1275	24.2466	16.8761	14.8416	17.9241	26.1367	22.8559	23.3803
ENO1	2.87415	4.2969	3.408	1.50504	2.95098	3.57745	2.33484	1.38291	1.67673	2.97236
PRDM2	1.349	0.580908	0.597566	1.08656	1.47228	0.717553	0.730388	1.0896	0.654167	0.343425
CAPZB	1.83312	3.08981	3.02999	1.65711	2.10969	2.87153	2.53875	1.72855	2.18629	3.12851
HP1BP3	2.04253	1.12353	1.07325	1.61473	2.26199	1.24225	0.979335	1.39527	1.19012	0.985977
CDC42	5.27468	6.2625	5.6837	4.95575	5.86559	7.88001	7.42354	4.88131	4.71676	3.93209
RPL11	45.051	50.1229	57.7311	58.6567	44.726	49.2112	58.3717	61.6038	72.422	67.3896
SRRM1	4.92939	3.03046	2.78095	4.13204	4.98469	3.74058	4.00652	4.17112	2.73868	1.76287
STMN1	0.709711	2.4277	1.59427	0.30191	0.633438	1.59011	1.13818	0.314189	0.410891	0.630796
SH3BGRL3	6.00822	13.7142	12.2145	7.47343	5.21566	11.2462	9.91045	6.21831	8.45739	8.30467
CD52	9.81741	16.5625	18.0356	9.78732	9.21814	11.736	11.2506	11.508	13.5398	18.7943
HMGN2	4.99123	6.54521	5.07379	2.85402	4.54721	5.05364	4.67336	2.93327	2.82405	2.93066
IFI6	8.43842	1.78312	1.01221	0.617926	8.39395	1.12032	0.958995	0.858455	0.633474	0.464595
LAPTM5	3.04818	5.39648	5.44914	3.10499	3.00844	5.65673	6.50657	3.83501	4.85165	5.89938
LCK	1.67002	2.98777	2.8234	0.854712	1.94603	2.89368	1.75487	1.1098	1.72189	3.90159
SFPQ	3.27118	2.52708	2.56119	3.34948	3.06505	2.60291	2.15812	3.70376	1.56995	1.42852
CAP1	1.13157	2.18218	1.85533	1.01652	1.13753	1.81203	1.29032	0.854466	1.03059	2.05594
YBX1	8.44056	10.5626	8.97011	7.98668	8.08479	8.8443	9.16006	7.42085	7.92767	6.22821
PLK3	1.23591	1.75678	1.76055	0.811535	1.03661	2.21336	2.11151	1.33851	1.36714	0.49921
CMPK1	1.45356	1.97115	2.17598	1.48224	1.34713	2.17612	2.0021	1.62731	2.1946	2.67366
ZCCHC11	1.34935	0.660223	0.774713	1.17313	1.48553	0.874984	0.905246	1.27413	0.905462	0.559128
JUN	8.1013	8.96361	4.91096	3.50388	18.8565	28.4131	6.07753	3.95969	4.56913	14.2743
JAK1	2.8628	2.12504	1.96957	3.28325	3.12817	2.05053	2.10667	3.02149	2.08175	1.85158
MIER1	1.53664	0.773601	0.694948	1.31598	1.51114	0.867455	0.864642	1.29196	0.803271	0.382512
ZRANB2	1.25975	0.780581	0.838216	1.09648	1.77962	0.881097	0.827	1.21393	0.663085	0.711495
IFI44L	4.92561	0.719974	0.437544	0.22295	5.49851	0.618828	0.570277	0.464732	0.290004	0.0531281
IFI44	1.30699	0.420016	0.311178	0.197346	1.57988	0.396495	0.297694	0.220077	0.148686	0.139406
GBP1	0.846095	0.370502	0.349376	0.181814	1.49854	0.261563	0.134397	0.159694	0.123476	0.359588
RPL5	18.4548	19.6939	23.7339	29.3298	18.455	19.8281	24.527	31.3509	31.915	28.2972
PRPF38B	2.34137	1.74229	1.48813	2.24157	3.18444	2.35143	1.86656	2.31712	1.60513	1.4681
CAPZA1	1.19226	2.00263	1.5812	1.04633	1.26297	1.82396	1.61631	0.736703	0.771026	0.900441
CSDE1	2.08408	2.47775	2.40743	1.75126	2.03563	2.82862	3.22803	1.79958	2.51904	2.13178
CD2	6.16025	3.47989	3.1139	2.51434	5.27419	2.73288	2.71118	3.04572	2.36461	3.04093
RBM8A	3.4536	2.74975	2.4686	2.51706	3.766	2.97353	3.15847	2.56848	1.99769	1.15976
TXNIP	6.42285	4.40942	3.81942	3.32385	8.71975	6.97345	4.52586	4.26289	3.22588	6.09324
MCL1	2.81042	3.64813	3.95208	2.30078	1.98865	3.38938	3.27347	2.15295	2.49563	1.80458
S100A10	4.34427	6.75376	5.73322	4.45306	3.42772	4.99259	4.48337	3.68919	4.12853	3.66139
S100A6	9.63812	13.3345	9.82642	6.88089	8.84476	9.28323	6.77225	6.03624	7.53248	8.39916
S100A4	8.0608	19.782	15.2587	9.76481	7.30595	12.5534	10.4613	9.76553	12.6031	11.7518
RPS27	156.296	132.451	156.029	192.858	147.499	144.972	171.193	197.796	185.49	184.974
TPM3	4.04601	3.51631	3.06666	3.48359	3.84265	3.13086	2.66876	2.97648	2.57449	2.4869
ADAR	2.1201	1.21269	1.08314	1.25713	2.25131	1.14413	1.19472	1.24595	1.27168	0.835513
SSR2	2.04971	3.19301	3.56037	2.7045	2.05162	2.87205	3.32275	2.73439	3.4968	3.70348
LMNA	2.52066	3.75337	4.00888	3.6036	1.78366	4.77183	4.13822	2.32635	2.58124	0.242791
IFI16	3.86343	1.70999	1.32429	1.07252	5.61974	1.38808	0.863507	1.13907	0.651526	0.835135
TAGLN2	2.99658	4.64517	4.32319	3.36913	1.91926	4.23548	3.56555	2.16655	2.88586	2.37397
CD48	4.32301	2.97133	3.34269	4.00994	4.07874	2.64224	2.99978	4.20085	4.13851	4.52808
PRRC2C	5.46603	2.83865	2.56172	4.61458	5.60862	3.39315	3.64701	4.59909	2.52844	1.65056
TPR	1.79006	1.04104	1.12966	1.33373	2.17949	1.13719	0.794972	1.33942	1.07346	1.11551
RGS1	4.73948	5.96689	4.46729	2.07165	7.51765	10.3873	6.05145	3.75219	2.19497	0.709332
PTPRC	6.26009	5.50227	4.95197	5.69777	6.99746	4.4808	3.37838	5.79236	5.00535	5.92168
SRP9	1.13237	1.9907	1.70746	0.862693	1.39819	2.08678	1.58774	0.748815	1.19618	1.65851
H3F3A	8.02236	9.08579	9.26761	8.85293	7.95092	7.8232	9.64969	8.73038	8.22078	7.28791
ARF1	1.86239	2.35687	2.13946	1.33262	1.8321	3.06672	3.05645	1.38344	1.64492	1.90378
GUK1	2.84239	3.7795	3.3611	2.50632	2.51651	3.24217	3.01777	2.06843	2.51848	2.08354
ARID4B	3.08556	2.10605	1.83772	3.21486	4.04527	3.45236	2.66459	3.06766	1.78005	1.15713
HNRNPU	3.45479	2.27853	2.29118	2.64558	4.21007	3.07423	2.71475	2.9007	1.7142	1.90436
RPS7	20.9645	25.4355	28.0035	30.962	19.0615	24.3718	27.796	32.7282	37.286	32.6313
YWHAQ	1.7751	3.19626	2.4873	1.76134	1.28145	2.74183	2.38428	1.38991	1.41145	1.3598
PPP1CB	2.13471	2.28298	2.28621	2.10864	1.44727	2.76308	3.57954	1.90441	1.88913	0.9293
YPEL5	7.64307	9.82979	11.8732	8.24421	5.77958	12.7734	12.1047	8.32125	6.05471	1.55218
EIF2AK2	2.58728	0.484343	0.440755	0.541478	2.97171	0.553115	0.534287	0.649903	0.505545	0.350861
CEBPZ	1.86995	0.955406	0.980645	1.40636	2.23532	1.45217	1.73535	1.61434	0.806768	0.448131
ZFP36L2	8.28163	11.7266	10.2637	4.24105	5.22118	11.0047	10.3675	6.33675	11.4613	7.82577
CALM2	4.12277	5.14323	5.28598	3.79306	4.75739	6.33177	6.21797	3.25012	3.75796	3.356
RPS27A	43.2722	49.2282	60.2259	70.6926	41.8338	51.9865	64.0927	72.5896	86.718	78.4173
TMSB10	59.8661	68.6452	59.5406	45.0261	61.6577	52.9077	47.0038	43.1887	44.0531	55.3201
GNLY	5.6874	11.1622	9.73897	24.5892	1.46259	5.6824	3.97846	5.11265	3.56826	2.70362
CD8B	1.59845	2.09908	2.93596	0.975635	1.4658	1.46345	1.41175	1.29928	1.27669	2.01861
IGKC	13.634	22.9727	1.52095	0.564873	1.44995	2.18376	0.984691	0.127723	1.78433	0.209368
DUSP2	1.83918	3.46435	2.61103	1.4599	1.50111	3.08485	2.56044	2.17533	2.83473	2.83755
ARID5A	1.35841	1.45253	1.73204	1.2381	1.43615	2.32117	2.97929	0.958585	1.3177	0.460776
MGAT4A	1.83676	1.9839	2.23884	1.9518	1.53149	2.57682	2.99299	1.71749	2.23934	1.10308
GCC2	2.064	1.27448	1.43011	1.59183	2.58427	1.58235	1.45879	1.85051	1.38322	1.41383
CXCR4	9.17779	15.1219	14.3586	7.56878	13.6683	35.3783	18.4738	9.85288	13.1645	4.5614
NR4A2	3.12283	4.15029	3.65185	3.11224	1.75541	5.13662	4.45291	3.76634	2.67498	1.23333
ATP5G3	2.08709	3.10411	2.29778	1.41978	2.0957	2.57515	1.97244	1.20302	1.53276	1.71402
ZC3H15	2.65782	1.68668	1.49204	1.88406	2.83076	2.41006	2.27536	1.94449	1.00657	0.854584
STAT1	1.84672	0.559893	0.447738	0.406468	2.05921	0.393435	0.296783	0.411286	0.357621	0.724718
STK17B	4.10909	3.32019	3.49891	4.39245	4.66037	4.73786	4.31259	4.82611	2.95768	2.11032
RP11-347P5.1	2.2999	1.18891	0.886326	2.17615	3.59118	1.18697	1.31018	3.12738	1.82798	2.92317
SF3B1	2.24396	1.52454	1.39809	2.08948	2.597	2.21864	1.79827	1.97218	1.54947	1.22446
SUMO1	2.08879	2.51283	2.34168	1.75821	2.03983	2.90159	2.71489	1.64594	1.78703	1.43666
NOP58	2.30059	1.32361	1.20205	1.49056	2.8476	2.38296	2.13675	1.54079	0.940952	0.639364
EEF1B2	10.6126	9.16455	11.8338	15.0207	9.10558	8.61031	10.5188	14.0331	14.6656	13.7865
RPL37A	42.5241	31.9059	35.6946	54.1599	39.1331	30.7454	35.1448	55.2055	40.581	37.0747
ARPC2	4.27504	7.1682	6.28541	6.34472	4.28012	5.50902	5.16839	4.94078	4.88573	5.04304
TUBA4A	1.69153	2.41698	2.24498	2.06761	1.51513	3.38423	2.94876	2.0326	1.21948	1.16131
SP100	3.06677	1.51022	1.26769	1.06486	3.78162	1.41194	1.20623	1.19248	0.933278	1.02682
NCL	6.07813	2.73248	2.56158	4.62425	7.12049	3.53647	3.00658	4.57745	2.60183	1.48643
PTMA	50.9244	49.1003	42.4281	37.982	54.9214	50.2769	47.2043	40.4488	35.2926	32.5433
LRRFIP1	4.57043	3.50906	4.10541	5.39519	3.49836	3.46156	3.8902	4.10418	2.30201	1.4138
ARPC4	1.11154	2.14221	1.75532	1.12787	1.2962	1.68194	1.43297	0.821024	0.956198	1.46289
RPL32	62.2945	64.8367	74.9611	78.1574	59.797	65.2013	76.5126	81.6001	91.6468	89.9984
RPL15	28.8416	39.504	41.7112	34.4682	28.7108	37.1132	42.3598	35.0008	44.5129	41.3809
GOLGA4	1.36407	0.623664	0.60792	0.966714	1.26012	0.682431	0.66163	1.14508	0.869965	0.537615
RPSA	19.0822	24.9684	28.4573	23.3422	19.2373	22.778	26.0654	26.168	29.0323	26.862
RPL14	32.6295	29.1296	33.9131	37.1643	31.9993	29.1105	32.9957	36.7254	37.3567	32.3088
RPL29	23.6792	26.0095	29.1293	30.0539	22.0404	25.0237	27.7911	30.6207	33.4386	30.9067
RPL24	20.2795	17.5818	19.5456	22.6388	20.1427	17.7214	20.2509	22.3244	22.015	19.1076
GOLGB1	1.08856	0.489526	0.453941	1.01327	1.1967	0.5514	0.550217	1.05857	0.676917	0.241212
PARP9	1.07476	0.252802	0.188121	0.147307	1.54118	0.226073	0.108898	0.159825	0.111406	0.166402
CNBP	2.91747	3.29332	3.05544	1.64235	2.93029	3.91794	3.7181	1.79193	2.66929	3.34485
CDV3	2.01463	1.38856	1.09621	2.15646	1.41132	0.940536	0.959191	1.74658	0.795749	0.623474
PLSCR1	1.0632	0.392297	0.260216	0.150456	1.46663	0.426106	0.277358	0.183109	0.130458	0.102362
SELT	1.48987	2.07168	1.73429	1.07751	1.51815	2.7946	2.41262	1.12403	1.38712	1.07434
MBNL1	3.87622	2.00564	1.83635	3.347	3.83641	2.01368	1.87723	2.92974	1.80882	1.60482
CCNL1	4.4782	3.07193	2.65235	2.96081	7.80692	5.48206	3.38469	3.80115	2.62342	1.92444
TRA2B	4.41555	2.5157	1.81852	2.4695	6.24776	3.45463	2.41182	2.83887	1.7323	1.92391
RPL35A	40.7539	38.6979	45.4174	52.42	39.8431	38.5304	46.117	52.321	54.7019	52.461
LYAR	1.12309	1.82527	1.85573	1.11928	0.961169	1.73465	1.55451	1.24521	1.56759	1.65973
RPL9	33.2585	29.5733	37.3041	47.1859	30.6247	31.8697	38.8538	50.4239	52.5914	48.132
RHOH	2.8393	3.56252	3.14921	1.59358	4.07327	5.68301	3.52499	1.93813	1.93004	1.76729
CENPC	1.06582	0.442473	0.440012	1.22945	1.22156	0.699513	0.809544	1.35999	0.657261	0.376248
YTHDC1	1.66857	0.898054	0.950151	1.66187	2.12654	1.40689	1.22897	1.6833	0.89006	0.684385
CCNI	4.82633	5.28269	5.63502	4.34094	4.5258	5.8261	6.84074	4.61843	6.45293	5.26906
PLAC8	3.17575	2.75135	2.01596	2.43039	3.85379	2.12086	1.82877	1.50771	1.41489	2.32241
H2AFZ	3.70524	6.2173	4.1866	1.82615	3.22996	4.78263	3.4277	1.82828	2.13403	1.61732
NFKB1	1.58715	0.986579	0.941153	1.92211	1.42533	1.38612	0.989665	1.71464	0.353621	0.175767
UBE2D3	4.42419	5.36502	4.9455	2.96696	4.64985	6.06689	6.33021	2.93793	3.57707	3.31594
RPL34	65.1228	69.166	90.1496	97.1249	65.5141	73.7416	93.5477	103.813	119.053	117.133
LARP7	1.80434	0.78955	0.733787	0.988552	1.80441	1.03141	0.879786	0.909018	0.633758	0.509435
RPS3A	35.5199	40.2133	52.1348	56.7419	35.0537	42.1765	52.6212	60.7922	56.0603	70.9432
HMGB2	2.75121	5.62291	4.08006	2.54757	2.18174	3.92774	3.18862	2.01542	1.72434	1.34409
FRG1	1.6318	0.810348	0.812339	1.2821	1.63395	1.08916	0.949705	1.34569	0.679222	0.720638
SUB1	8.23013	9.80804	7.10987	6.22261	7.65676	9.62674	8.86962	5.66682	4.42649	3.27543
IL7R	4.4482	3.90664	3.75368	2.22944	6.05262	4.33387	3.87334	3.62837	4.4428	4.42431
FYB	3.79161	3.29678	3.26457	2.95053	5.37942	2.76917	2.25474	3.87354	3.43487	3.52625
RPL37	43.4723	31.3268	37.5697	62.1223	34.6742	29.3753	35.8589	61.2257	46.6813	44.0358
GZMK	1.49614	2.45646	2.55726	0.557975	0.901631	1.14126	1.40499	0.952513	1.33008	2.51452
GZMA	2.33093	4.7547	4.66654	2.72954	1.60026	3.167	2.61214	1.99381	2.00755	2.57347
GPBP1	3.65939	2.28928	1.99674	2.70175	4.2419	2.81042	2.9684	2.68981	1.83909	1.1275
BDP1	1.11515	0.578395	0.600831	1.00099	1.43571	0.59508	0.583604	1.10018	0.626591	0.408677
BTF3	9.40051	10.5139	11.3675	9.41014	9.04507	10.2223	11.3455	9.8631	11.8444	10.9697
NSA2	2.16308	0.969128	1.26346	2.00784	1.69527	1.07131	1.11865	2.08708	1.54104	1.3766
TBCA	3.09566	2.41962	1.97248	1.84436	3.64971	1.94319	1.47966	2.09622	1.80941	1.81338
RPS23	39.7749	36.2213	44.5184	52.676	37.9219	36.9097	44.1975	54.8474	58.449	54.4668
COX7C	9.65017	9.23951	9.24931	9.28585	10.2152	8.91984	9.09983	9.19909	9.74961	9.73757
CAST	2.25551	1.73298	1.50221	2.57168	2.02564	1.29222	1.47434	1.96849	1.2503	1.01264
CHD1	1.87871	1.40425	1.30719	2.39584	2.14439	1.86428	1.94333	2.57999	1.55321	0.595314
HINT1	5.97102	7.07891	6.66879	5.9809	5.0992	5.31969	6.13131	5.62229	7.17281	6.91177
IRF1	5.06032	4.71274	3.71719	5.03392	9.64436	6.14846	4.41292	4.55381	3.74862	1.79892
HNRNPA0	2.89424	3.54325	3.39614	2.31793	3.01891	4.50577	4.47642	2.75226	3.3672	3.18048
IK	2.11332	1.40075	1.39691	1.61029	2.37693	1.56235	1.38565	1.38149	1.08394	1.08599
CD74	2.56173	4.86629	5.04164	2.5033	1.83738	3.97935	4.96984	2.69416	3.14729	4.76778
RPS14	45.5034	60.0893	72.9243	69.7154	46.4884	59.1168	73.4244	73.5863	86.8135	86.6431
NPM1	10.4781	12.1102	12.0493	9.66622	11.3692	12.3875	12.6895	10.9157	12.2009	11.967
DUSP1	5.25039	7.83881	5.08873	2.31446	7.83185	13.0305	6.13828	2.97688	7.31932	9.81834
HIGD2A	1.69548	2.46959	2.63558	1.90082	1.65944	1.97316	2.10839	1.88507	1.96126	2.1747
GNB2L1	15.5734	22.0371	23.1416	16.9138	15.9238	18.4902	21.2307	17.7209	23.0733	23.529
PRPF4B	2.38942	0.950189	0.8844	2.51874	2.48272	0.87744	0.961599	2.2194	0.759226	0.605188
FAM65B	2.42755	1.56239	1.61575	1.46729	3.38934	1.87536	0.976766	1.86275	1.53554	2.39128
HIST1H4C	2.2988	4.23897	2.43629	1.5904	1.29735	2.41376	1.58031	1.75759	1.17575	1.31044
HLA-A	27.933	27.2105	24.3652	19.1018	28.3892	29.6605	27.1055	17.4342	20.8971	26.9404
HLA-E	11.2145	12.9086	12.3397	9.04362	12.8178	13.1644	11.3036	9.1351	10.9411	10.5683
ABCF1	2.04202	0.898488	0.760855	1.4235	2.10288	1.44667	1.32296	1.44505	0.534738	0.458905
TUBB	1.14277	3.11178	1.92489	0.835301	1.31612	2.65353	1.69893	0.693948	0.875828	1.72249
HLA-C	24.2388	28.9604	26.2526	18.0266	23.0147	26.4077	25.4746	16.7241	25.4003	22.2282
HLA-B	37.9949	32.2223	29.0812	26.9555	35.4366	32.9556	29.4652	21.0825	14.25	40.0622
CLIC1	1.90594	4.00519	2.90381	1.63872	1.66342	2.08327	1.72797	1.30698	1.56357	2.43425
GPSM3	2.17266	4.16574	4.29204	1.89264	2.66372	4.74026	3.46076	2.22532	3.53031	4.207
RPS18	63.2506	81.8677	97.2387	93.4849	62.7926	79.4446	95.1499	98.1611	111.949	100.711
HMGA1	0.860517	1.74111	1.18056	0.475523	0.53989	1.29032	1.00988	0.492779	0.68163	0.740485
RPS10	22.7395	13.9443	14.744	34.1785	20.3473	11.7098	15.7812	35.1672	20.7333	25.6021
RPL10A	25.6027	29.1959	32.6376	31.5782	25.9235	30.3154	34.625	36.0818	40.1555	35.036
SRSF3	3.83131	4.76349	3.59062	3.54449	6.07723	8.79387	5.68855	3.58001	2.57683	2.66941
HSP90AB1	8.66926	6.12329	5.03603	4.71644	11.2942	8.30131	6.77733	5.18386	3.55978	3.56181
PHF3	1.34455	0.580546	0.629883	1.09711	1.60172	0.813682	0.772137	1.2424	0.814886	0.548746
EEF1A1	66.9258	84.2353	110.424	95.5483	55.2389	78.6252	105.187	102.439	141.557	136.234
COX7A2	4.70538	5.47141	4.67975	3.4404	4.40704	4.82959	4.6255	3.24328	3.36223	3.35895
PNRC1	9.59085	8.42607	8.71085	9.68732	9.36995	9.36778	8.62411	9.69467	7.08177	5.11056
PNISR	3.44315	2.65405	2.9236	3.86572	4.60703	3.11369	3.24283	3.74779	2.71541	2.86793
RPS12	74.9154	66.8625	80.6743	93.6005	63.303	64.6838	77.0736	95.9933	95.1562	88.6685
BCLAF1	2.99921	1.72812	1.78356	3.7677	4.07592	2.45967	2.23069	3.38346	2.28323	1.106
TNFAIP3	10.6561	9.07305	7.90131	6.74831	5.89927	11.6178	8.80938	8.19487	6.20696	0.946439
UTRN	1.17295	0.434792	0.422514	1.11125	1.32779	0.474964	0.496263	1.0206	0.604199	0.398979
TAGAP	1.47479	2.42559	2.19744	0.876064	1.47079	3.06918	2.89292	1.05736	2.39666	0.88932
PSMB1	1.86052	2.83713	2.33853	1.36714	2.00559	2.64677	2.33899	1.12472	1.40129	1.56999
ACTB	22.5546	53.7164	46.1835	17.9232	24.6243	40.6556	31.1925	15.6152	20.9393	49.7829
NDUFA4	3.86971	5.1808	4.22562	2.76534	4.16986	4.72849	4.23267	2.76067	3.41629	3.42811
TOMM7	7.7169	6.37166	7.78553	11.0256	8.14379	6.71655	7.64324	10.9348	10.5452	10.4461
TRA2A	1.85823	1.16984	1.1274	1.88775	2.35496	1.26697	1.32887	1.88491	0.959979	0.865955
HNRNPA2B1	4.6133	4.77858	3.97083	3.20523	6.47638	5.28597	3.41595	3.23631	2.8174	4.27941
CBX3	2.73323	1.77835	1.52159	1.5862	3.06192	1.69902	1.27977	1.66388	1.26104	1.38345
TAX1BP1	2.08813	1.44139	1.49353	2.1552	2.92186	2.06656	2.0316	1.9458	1.41377	1.16558
CHCHD2	4.82051	6.31556	5.08471	4.04721	4.9701	5.62534	5.53803	3.70683	3.92763	3.96693
SBDS	3.50833	2.62053	2.19582	2.71942	4.05896	3.65544	2.83895	2.59117	2.7272	1.2667
EIF4H	1.05103	1.55439	1.57025	0.964975	1.05758	2.01176	2.01125	0.94811	1.09381	1.11762
RHBDD2	0.606979	0.991784	0.861503	0.485532	0.4736	1.22622	1.61772	0.423382	0.668884	0.333937
AKAP9	1.50135	0.966172	0.947673	1.52634	1.7207	1.15028	0.990946	1.65991	1.01318	0.859631
FAM133B	3.3378	2.15434	2.16175	3.03947	3.3229	3.06013	2.75979	3.28577	2.37454	0.922761
SAMD9	1.81059	0.634032	0.539121	0.72573	2.17696	0.520776	0.432988	0.598592	0.490381	0.457207
SAMD9L	1.16602	0.269301	0.219935	0.182661	1.64044	0.196491	0.0841175	0.224995	0.160223	0.259973
ARPC1B	1.98829	4.23552	3.07956	1.19515	2.39088	3.03859	2.29219	1.41469	2.60186	3.82706
DNAJB9	0.61042	1.10163	0.961704	0.435474	0.738141	1.90296	1.34506	0.65929	0.938285	0.740904
ARF5	0.443398	1.0169	0.962662	0.366388	0.0469351	0.989033	0.922259	0.288896	0.858959	0.84096
RP11-138A9.1	1.23498	1.98678	2.24776	2.81347	1.49755	3.14416	3.30226	2.53045	0.958598	0.566671
AC090498.1	0.228213	3.38037	4.96295	0.245752	0.159288	4.36555	4.08215	0.222402	3.35243	1.66087
TRBC1	4.52844	5.72615	5.78977	3.95233	5.38924	5.34625	4.12483	3.38839	3.79953	5.08152
TRBC2	4.07676	5.80426	6.22048	3.37781	4.17958	5.32771	4.89674	3.88379	5.78573	7.31378
GSTK1	2.22172	3.16368	2.95947	1.65033	2.72393	2.91741	2.4935	1.64787	2.4488	2.71353
GIMAP7	2.88032	3.14765	3.88382	2.08904	5.45168	5.52547	5.98082	2.22065	2.44752	3.08694
NUB1	1.46411	0.574642	0.586678	0.873782	1.5645	0.58599	0.486967	0.789413	0.50728	0.441464
SLC25A6	5.10347	8.34287	8.73498	5.40176	4.72167	7.11394	8.50824	5.53517	8.28968	7.9416
CD99	2.12787	3.31445	3.01253	2.87281	1.65132	2.49194	2.49714	2.56226	2.34641	2.59355
TMSB4X	136.966	174.309	156.259	94.7268	130.815	123.834	100.337	83.0755	101.18	145.314
SAT1	4.79369	2.66951	2.32538	2.25272	4.42373	2.79565	3.01293	2.47913	2.04748	2.66463
RBM3	2.7322	4.54112	4.49529	3.29231	2.43887	4.90624	5.52672	3.27296	3.50634	3.13646
RPS4X	24.9198	36.8199	43.5747	37.0501	25.2259	34.5337	42.5453	38.9905	76.8562	47.169
ATRX	1.53894	1.07116	0.902094	1.29222	1.95131	0.945432	0.736906	1.35313	1.03694	1.1179
ITM2A	1.70975	2.2205	2.1288	0.840299	1.29655	2.0303	2.48177	1.12267	1.58091	0.94198
RPL36A	22.9367	8.78799	9.4195	29.2782	22.7509	7.15706	9.43489	30.0724	14.9913	18.2452
TSC22D3	13.7365	20.4673	18.4173	7.35297	12.4713	28.5403	23.0752	9.49613	11.8778	5.17873
SLC25A5	2.2504	3.89553	3.18328	1.78733	2.02906	3.21901	2.99301	1.86819	1.71386	1.88198
RPL39	65.689	54.7672	66.9092	80.7431	66.0459	58.0987	69.0302	85.7436	78.5626	84.4084
STAG2	1.27143	0.535425	0.452476	1.07342	1.26315	0.608707	0.666941	1.17799	0.548318	0.529978
RBMX	6.01936	2.61697	2.45151	4.13418	4.5249	2.99541	2.96366	3.58831	2.39794	2.061
RPL10	71.6603	101.054	119.39	100.327	68.2878	100.544	120.277	103.787	127.875	116.434
PCM1	1.90871	1.0528	1.12897	1.54221	2.63088	1.24646	1.23799	1.89932	1.03529	0.792443
SARAF	9.76079	10.6537	12.1381	9.65822	7.70341	10.8359	15.4845	8.43078	10.2858	8.06994
LEPROTL1	2.80665	3.69381	4.73225	3.27405	2.92378	5.63232	6.84829	4.1252	4.35632	2.42362
RPS20	30.6964	28.9535	32.499	40.0272	27.7643	28.0331	33.6953	42.2403	40.4106	35.9886
SDCBP	1.72029	2.36234	2.70777	2.02237	1.44257	3.44169	4.59287	1.41308	1.44671	0.784556
RPL7	25.348	34.6844	42.2803	37.3041	26.3712	34.6207	43.645	42.6771	58.007	55.2941
UQCRB	7.54551	6.27992	6.52029	7.91105	7.72023	5.31136	6.73083	8.77947	8.28678	9.76122
RPL30	46.3445	35.3377	43.428	56.4733	42.9428	37.9498	44.207	57.6851	57.2888	52.1404
COX6C	4.1848	5.75074	5.19752	3.93524	4.9895	4.86731	4.44146	3.73625	4.19318	4.05239
PABPC1	23.0999	12.3029	13.9228	18.8601	39.1066	12.2049	15.2204	20.5079	16.4346	15.5753
YWHAZ	5.52874	4.13701	3.91932	5.69009	4.49444	3.95507	3.74651	4.86048	3.08136	2.19677
EIF3E	4.9823	6.8817	8.5123	5.39341	5.4679	7.49782	8.55616	5.80341	8.31322	7.71466
EIF3H	2.86585	3.38454	3.87935	2.97251	3.02103	3.42477	4.00077	3.19032	4.22492	4.23502
LY6E	8.31818	5.77844	4.09273	1.92866	7.90755	4.36024	3.36291	2.25744	2.12523	2.36039
EEF1D	8.0176	11.4044	12.3529	12.1029	9.1995	10.8665	13.4678	12.5411	13.5425	14.3073
RPL8	22.6261	29.4433	31.7906	26.3936	22.765	28.5235	31.2882	27.8379	33.4323	35.3902
RPS6	54.8141	60.4327	73.6188	81.1377	54.9114	62.5991	74.7773	81.402	92.9426	88.1245
DNAJA1	4.07521	2.84894	2.512	2.77814	4.85512	5.13376	3.66464	2.83565	1.3292	0.95262
ANXA1	5.45623	7.98063	10.4031	5.3242	3.54199	7.64484	7.67434	3.76126	6.32512	2.91608
TLE4	2.56966	1.02302	0.990289	2.29499	2.93204	1.2876	1.26545	2.48129	0.794763	0.854835
ATP6V1G1	3.7131	3.89865	4.03325	2.94911	3.76451	4.47457	4.75844	3.11646	3.93991	3.34497
RPL35	29.7266	30.4062	32.3624	34.4129	27.9442	29.7633	33.1455	36.0913	37.7274	34.8263
RPL12	39.1224	40.7708	44.4313	45.0039	33.3446	33.6373	37.2188	38.5308	48.9218	42.4985
C9orf16	1.49223	2.4028	2.30934	1.82558	1.64977	1.97711	1.98476	1.65826	1.98066	1.78955
FNBP1	2.40146	1.5359	1.51928	2.25729	2.13812	1.6461	1.75412	2.6142	1.79069	1.61421
RPL7A	19.5259	20.9528	23.8462	24.4957	17.478	18.4746	21.9797	24.8243	26.2826	24.1528
IFITM2	5.23481	4.58293	3.78195	3.80798	5.0264	3.76608	3.0018	2.87281	2.7511	2.95898
IFITM1	1.55944	3.13437	3.14653	0.353116	0.566788	3.67663	2.81662	0.326601	2.91712	2.76328
IFITM3	1.58662	0.375543	0.329451	0.224643	1.01107	0.334366	0.2195	0.114914	0.228152	0.211543
IRF7	1.514	0.438464	0.308223	0.231281	2.17462	0.510355	0.370293	0.237011	0.243909	0.206823
RPLP2	61.2712	57.0872	71.2808	93.5248	54.9463	52.9745	65.7865	90.8915	96.5173	84.4538
LSP1	1.97489	3.24235	3.34388	2.35907	1.52512	2.73909	2.50988	1.73913	2.30256	2.81721
RHOG	1.06953	1.77082	1.49177	0.933936	1.14686	2.1165	1.79082	0.915689	1.03582	0.995122
TRIM22	1.43683	0.579666	0.477642	0.552123	1.67971	0.531409	0.439082	0.486396	0.353811	0.425362
EIF3F	2.44936	3.7021	4.12259	3.18218	2.39653	3.42918	4.30865	3.15346	4.41582	4.33329
RPL27A	49.0546	49.9204	57.5674	60.5849	49.6219	49.0018	56.5957	62.0156	64.9017	59.7352
RPS13	30.7884	30.369	36.8352	38.7836	29.2542	32.1977	38.0159	39.9367	46.2894	47.4063
LDHA	2.93841	4.39106	3.90781	2.35713	3.48629	5.04114	4.49106	2.64135	1.77631	1.90459
CD44	5.0258	5.0299	5.46751	3.64066	2.43425	5.52647	6.39695	3.74511	4.09605	3.43086
CD6	1.08215	1.83053	1.72708	0.744103	1.03015	1.98236	2.07355	1.12919	1.12924	1.1831
FTH1	31.1387	36.0516	36.7537	32.8352	16.4747	32.9368	53.467	26.9447	33.0927	16.4596
EEF1G	0.645541	0.0823666	0.140712	0.800087	1.15706	0.103585	0.158171	0.742726	0.517681	0.50954
COX8A	2.65397	4.17541	3.09822	2.17369	2.41438	2.75905	2.43357	1.85317	1.8365	1.67732
NEAT1	6.33662	4.70158	4.68227	6.99102	3.74215	2.40501	3.92268	3.99055	3.07093	2.83863
MALAT1	935.986	420.342	412.421	749.121	948.433	433.59	478.444	768.012	585.421	649.604
CFL1	7.85762	15.0707	12.7389	7.06265	9.10259	12.3175	9.39581	6.4198	8.94074	11.2103
CTSW	1.50801	3.4697	2.68393	3.45127	0.919661	1.80873	1.47523	1.50059	2.27223	2.57549
PPP1CA	1.32975	2.97441	2.57558	1.10865	1.26281	2.06992	1.48006	0.948164	1.18486	1.92618
UCP2	1.17763	2.52313	2.53339	0.909631	0.956251	2.23961	1.60936	0.831351	1.31648	2.58661
RPS3	39.5434	49.7565	58.0301	57.9283	37.7777	46.2615	55.4913	58.2527	69.5826	65.9084
TAF1D	2.36235	1.7272	1.5482	1.82391	3.21467	2.55124	2.08721	1.79039	1.41147	1.12818
CWF19L2	1.35671	0.466282	0.580009	0.989889	1.56012	0.826653	0.797767	1.28948	0.615917	0.551148
CD3E	4.80095	5.86994	5.82517	3.13748	4.87759	5.23797	5.08185	3.99505	5.00955	6.335
CD3D	5.19365	8.51683	7.00973	3.18738	7.4301	7.62596	4.97658	4.85825	4.87943	7.90043
ATP5L	6.6466	8.48956	8.35009	6.99553	6.32016	7.46142	7.5668	7.05381	7.53732	7.68021
RPS25	50.4252	44.828	51.6593	55.5093	49.8499	47.122	52.9295	56.7609	60.1342	53.5187
HSPA8	3.44546	7.02084	6.24184	3.44477	3.64679	5.70939	5.30728	3.4212	5.47027	6.87264
ETS1	3.37074	1.37257	1.39912	3.42251	3.01502	1.16005	1.19228	3.2434	1.97782	1.72561
IDI1	1.14648	1.69406	1.68052	1.74098	1.17266	2.28827	2.52004	1.89274	0.880097	0.468715
KLF6	16.12	16.237	11.742	7.28345	15.0379	19.1123	12.2612	5.96012	4.84501	4.28138
VIM	9.1488	10.3235	9.05547	7.98851	6.07886	7.78345	7.89028	6.34674	5.7011	7.3881
CREM	2.94933	3.76025	4.56403	4.25753	1.5214	3.88977	6.25912	3.53335	2.30196	0.329824
HNRNPF	1.38595	1.91346	1.76623	0.84212	1.7165	2.5239	2.04372	0.786718	1.06043	1.65835
DDX21	5.48322	2.16094	1.9384	2.9305	5.85505	3.67301	3.93642	3.07327	1.18754	1.0131
SRGN	10.3811	12.9417	13.1099	12.6609	6.72934	12.6565	19.2096	10.0669	7.34079	2.45668
RPS24	32.077	26.4079	27.1685	34.7664	34.3124	25.7532	26.4314	37.3684	34.0641	33.1712
IFIT3	1.92882	0.464866	0.461448	0.202305	2.42364	0.216236	0.391574	0.114044	0.0420706	0.0299588
PGAM1	1.13762	1.89528	1.42838	0.587932	0.869706	1.55975	1.32774	0.526137	0.780993	0.965262
EIF3A	1.98828	1.4901	1.38092	1.97141	2.13954	1.35582	1.54435	1.86111	1.33048	0.973625
CD27	1.19833	2.07988	2.19515	0.53939	1.1762	1.31098	1.16937	0.933048	0.843908	2.69019
GAPDH	7.48526	20.9091	14.8852	6.52449	6.27291	12.7309	11.5328	6.45597	7.13433	7.25824
TPI1	1.67032	3.36288	2.21699	1.08122	1.39819	2.31888	1.33714	0.742746	1.22968	1.64815
KLRB1	3.79071	4.4697	4.30742	7.1637	1.61405	3.61848	4.05443	4.29297	6.95378	4.93294
ARHGDIB	5.72686	10.1156	10.5825	5.54791	5.239	8.35051	9.2391	5.76368	8.17316	8.87282
LDHB	3.44086	6.30866	6.76298	3.5097	4.6943	5.73276	5.32146	4.21652	6.89243	8.54634
KIAA1551	1.67105	0.686596	0.74554	0.903154	1.77653	0.880491	0.846263	0.978914	1.00773	1.24455
SCAF11	2.09563	1.56009	1.55378	2.31973	2.41881	1.90118	1.69206	2.28702	1.46231	1.14642
TUBA1B	2.45297	6.6139	4.03039	2.23574	2.56286	6.07647	4.17251	1.57927	1.62041	1.74786
TUBA1A	3.55993	3.60647	3.43149	3.40275	3.78695	4.99747	4.58675	2.62533	3.55535	2.1706
BIN2	1.1179	1.82643	1.99055	1.43589	1.2152	1.85175	1.44559	1.36529	1.92379	2.14626
PFDN5	7.53263	8.5938	9.86352	10.4124	7.9692	8.54307	10.2996	11.0212	12.5165	12.4771
ATP5G2	4.73129	5.97659	6.01878	4.94614	5.08907	5.19875	5.52705	4.92306	5.18034	5.76576
HNRNPA1	14.4415	18.9577	17.9255	13.5021	16.1965	21.0054	20.5997	14.7911	17.7489	14.8907
RPL41	112.964	94.8162	96.7387	116.867	96.7069	81.5786	94.1999	118.166	111.862	115.235
MYL6	6.29974	9.41782	8.18186	5.35878	5.44145	6.03051	5.87182	4.92456	5.61653	6.89379
ATP5B	1.30798	1.93744	1.70975	0.81481	1.4073	2.44403	2.00178	0.890077	0.94481	1.45289
PTGES3	2.3378	3.12212	2.6735	1.51747	2.66367	3.8522	3.16697	1.61732	1.54098	2.06794
USP15	1.76382	1.07143	0.988954	1.64361	2.19244	1.21962	1.28743	1.64506	1.26402	0.810999
RAP1B	1.96448	1.18121	0.980681	2.18692	2.21033	1.41742	1.55517	1.76559	1.32985	1.50187
BTG1	19.0451	19.7841	18.0364	16.4372	17.5749	24.3314	24.8215	21.475	15.7189	14.4035
UBE2N	1.35914	1.90143	1.68652	0.966834	1.52883	2.4538	2.16593	1.05256	1.05973	0.962676
METAP2	1.89302	1.00758	1.02185	1.29295	1.81748	1.32719	1.31837	1.33912	0.797861	0.703912
SLC25A3	1.78644	2.9635	2.73837	1.94457	1.64586	2.69747	3.07053	2.10673	2.16078	2.1119
HSP90B1	2.7779	1.86325	1.22352	1.71829	2.88209	1.63669	1.34681	1.83281	1.18495	1.44608
C12orf75	1.04138	2.28412	1.73554	1.39041	0.632412	1.46526	1.144	1.07689	1.25377	0.85413
ARPC3	3.63419	5.24133	4.53295	2.97614	4.07753	4.63577	3.76182	2.73988	3.21729	3.57574
PPP1CC	1.32818	1.78475	1.69421	0.90911	1.29205	2.0867	1.91212	0.907661	0.951656	0.977117
RPL6	20.4096	22.6722	26.351	31.5459	19.0222	21.2309	25.6165	33.266	36.8351	35.187
RPLP0	17.4188	25.0414	26.2936	16.2257	17.1739	22.7623	24.8073	18.1318	21.3458	21.3205
RSRC2	4.77396	2.42212	2.23791	3.43133	5.60039	4.90034	3.71091	3.31011	1.63523	1.02791
ARL6IP4	2.05901	3.28382	2.92081	2.10948	2.22043	2.76744	2.4344	2.08757	2.68008	2.38552
TMED2	1.23197	1.77612	1.57847	0.993692	1.11562	1.86498	1.91988	1.00233	1.42132	1.30063
UBC	7.55962	8.46572	8.76695	5.39889	9.90626	17.1517	13.7109	5.32524	6.68746	7.84829
RAN	3.22471	4.46054	3.13189	1.87351	2.98115	4.28726	3.52265	1.6392	1.9055	2.06314
RPL21	65.3104	66.1399	82.7567	98.212	66.8658	73.2957	92.9024	104.238	114.841	115.505
N4BP2L2	2.56194	1.93297	2.0117	2.51001	3.63726	2.51506	2.42137	2.39485	2.50098	2.47136
RGCC	9.14558	11.2527	13.0101	7.97566	4.89829	12.2395	13.3757	8.01012	6.12002	1.20113
EPSTI1	2.33813	0.861046	0.539765	0.680222	2.61715	0.493604	0.415736	0.393539	0.567796	0.215191
TPT1	38.8587	24.8547	30.4362	52.4036	35.197	26.1712	30.5425	56.6654	49.6222	44.7453
PHF11	1.2357	0.624511	0.515945	0.504847	1.84748	0.762113	0.516162	0.487722	0.375929	0.42018
MYCBP2	1.51316	0.611187	0.837526	1.20772	1.45294	0.648617	0.649677	1.17144	0.893426	0.729862
GPR183	3.54203	3.73185	4.19891	1.2835	2.99818	4.40372	3.68644	1.52655	2.82563	0.839528
ARGLU1	3.5061	2.29334	2.0773	3.13131	4.89286	3.03357	2.47428	3.56142	2.05342	1.79798
HNRNPC	4.90193	3.89667	3.31011	3.18032	4.84587	4.05465	3.81072	2.94406	2.37143	2.29008
TRAC	5.94967	9.39965	8.4614	2.06882	6.38409	6.8656	5.13949	3.0533	5.61866	11.4403
PSME1	5.87811	5.56845	4.68067	3.6411	5.89993	4.28008	3.43134	3.23265	3.32604	4.21297
GZMB	2.90464	6.863	4.10967	4.23444	2.07315	4.2049	2.0556	1.48168	1.02874	0.230861
PNN	2.01102	1.33309	1.33714	1.82477	2.24978	1.41891	1.42603	1.93452	1.24497	1.10028
RPS29	103.268	74.9209	92.1552	116.297	89.1053	75.0929	94.2758	125.167	96.6066	104.628
KTN1	2.54448	1.55446	1.57651	1.82835	2.63852	1.17288	1.0571	1.87088	1.31381	1.14307
SYNE2	2.88108	1.29735	1.27154	2.97644	2.45292	0.859099	0.867304	2.22181	1.6108	1.05119
ERH	1.8285	2.53346	2.03838	1.30179	2.21642	2.82876	2.46828	1.16988	1.50554	1.39473
SRSF5	10.1863	7.0311	6.5214	7.83027	13.5639	9.10721	7.95614	8.19035	5.38193	6.64367
RBM25	2.29608	1.43687	1.57054	2.54826	2.95979	2.02721	2.06978	2.39236	1.50668	1.00358
FOS	12.7854	11.0249	7.07646	3.95752	13.7314	13.4563	6.75229	5.00502	8.81734	17.8074
DDX24	4.58595	2.23982	1.93436	3.52284	5.18986	3.67445	3.75596	3.67277	1.97283	1.46188
IFI27	3.57366	2.60714	0.733298	0.0769484	2.13851	0.924216	0.599568	0.246937	0.0588398	0.0119417
BCL11B	1.11504	0.675384	0.850914	1.03954	1.78417	0.743734	0.701178	1.72247	1.22376	1.0804
CCNK	1.0712	0.38122	0.440259	1.00498	1.06439	0.512227	0.526006	0.879368	0.402026	0.280437
EVL	2.60188	3.63162	3.76604	2.23101	3.11279	3.44317	2.57277	2.13411	3.2234	5.3329
HSP90AA1	8.56084	6.25167	5.14259	6.50668	10.3024	7.49706	6.60366	5.06296	2.79351	3.86752
CRIP1	2.0133	3.21124	3.51372	2.13759	0.633781	2.93173	2.59781	1.41199	2.21307	1.71814
IGHG4	4.04043	8.27074	2.79806	0.0736864	1.30914	5.17324	2.16158	0.0650998	0.167504	0.00197778
IGHG1	2.74305	4.25684	0.126467	0.0421144	2.24009	0.257013	0.352009	0.0021056	0.0621044	0.0185239
B2M	159.988	169.383	155.047	126.479	143.907	133.459	128.507	109.803	161.809	154.009
DUT	1.18387	2.37639	1.62825	0.640137	0.94433	1.55079	1.03681	0.544846	0.860036	0.974373
ANXA2	1.21772	2.55359	1.62529	0.667921	0.864907	1.71258	1.13033	0.532165	0.671464	1.04912
VPS13C	1.04625	0.472838	0.406304	0.9907	0.901102	0.265299	0.314513	0.838327	0.536604	0.501218
KIAA0101	0.370103	1.32241	0.72528	0.0792088	0.123098	0.676157	0.446785	0.055324	0.0735081	0.0359869
RPL4	9.26034	14.0548	17.5933	15.2837	8.77436	14.3425	19.2681	18.2333	22.7345	23.7518
RPLP1	75.4603	81.3525	93.2329	94.67	66.8283	75.5754	86.872	94.3738	85.1677	81.1801
PKM	1.2643	2.17976	1.82688	0.65023	1.23723	2.09091	1.41414	0.706044	1.20303	1.92044
MORF4L1	5.13449	3.65107	3.7158	4.20758	4.70388	4.01272	4.97285	4.12063	3.25098	2.39441
RPS17	36.5264	33.4866	37.0539	46.203	26.9093	28.6803	32.4544	42.2236	42.1189	30.5588
WHAMM	1.36949	0.811545	0.629503	0.88722	2.37256	1.86353	1.20255	1.2381	0.4831	0.382148
AKAP13	1.77853	1.34503	1.192	2.23357	1.81639	1.28152	1.3635	2.05258	1.0045	0.983629
ISG20	4.71493	3.17814	2.71463	1.66162	5.70745	2.62635	2.34156	1.8142	1.40301	1.96089
IDH2	0.600265	1.40838	1.1519	0.472925	0.505501	0.98834	0.920187	0.422821	0.512414	0.697611
CIB1	1.97833	2.70542	2.6043	1.68729	2.41256	3.13102	2.57727	1.65924	1.59852	1.60174
RPS2	47.7209	74.2328	79.6983	60.7319	50.7478	64.5955	63.0022	65.5121	72.507	83.9685
SNHG9	1.4503	0.631767	0.618901	1.30927	1.4648	1.02083	1.16423	1.27479	0.612317	0.390391
SRRM2	3.3131	2.22446	2.11392	3.17993	3.40311	2.45887	2.44795	2.95813	1.91917	1.32719
IL32	14.51	20.3347	16.6754	8.53312	17.9918	16.7477	10.3678	8.56429	11.2061	13.8413
LITAF	2.03335	2.94797	3.33045	2.77969	1.37343	2.25824	3.69894	2.51432	2.58747	2.08304
RPS15A	57.3211	59.2436	72.7889	82.339	52.3509	58.728	71.0899	84.7535	91.4487	80.4063
C16orf54	2.58631	3.57142	3.31806	2.38429	2.43564	3.63675	3.40721	2.23154	3.24984	0.966363
ALDOA	2.81547	4.95893	4.12213	2.02411	2.85954	4.05443	3.17138	1.88678	3.02491	3.99419
CORO1A	4.97573	10.4464	9.26552	3.11145	5.55076	7.50619	5.53179	3.02216	4.58991	8.75676
FUS	4.61836	3.75768	3.39908	3.80042	5.33582	5.28384	4.24943	4.67658	3.86099	3.11386
MT2A	7.47057	3.77424	2.40012	1.61405	3.95437	1.76271	2.74773	1.52701	1.04909	1.19065
CFAP20	0.892016	1.35733	1.56142	0.918378	1.16044	2.39162	1.93923	0.763392	0.730733	0.226066
COTL1	1.7296	4.13556	3.88413	1.01738	1.91616	3.15983	3.09259	1.35792	1.93818	3.006
COX4I1	6.2843	8.22096	9.27253	8.42137	6.22688	8.35257	10.4967	8.51858	9.22976	9.37253
CYBA	6.2669	9.87977	7.2409	6.57688	6.8157	6.36304	4.33284	4.345	4.8138	5.7065
ANKRD11	1.83818	1.3428	1.3436	2.30075	1.97099	1.20417	1.29737	2.03597	1.05446	0.57245
RPL13	67.4237	82.0913	98.1771	95.456	69.9353	81.4854	97.5296	100.666	117.99	111.691
PFN1	10.2334	24.8711	20.4622	10.7834	10.0326	17.9624	14.2815	8.98046	13.01	15.7516
XAF1	3.96616	0.54463	0.270188	0.300269	4.68565	0.494699	0.157961	0.334665	0.196952	0.222521
GABARAP	0.495641	0.171637	0.0959073	0.425188	1.38058	0.111714	0.102186	0.288561	0.219717	0.334534
CHD3	1.20106	0.458688	0.452808	0.918827	1.10318	0.385905	0.520202	0.997483	0.483871	0.442395
VAMP2	2.21374	3.7831	3.7348	2.46883	2.82598	4.01043	3.46578	2.56597	3.71156	3.8839
RPL26	42.9833	37.6785	42.402	52.7307	42.8796	36.5777	41.9745	52.4886	57.0406	54.7211
RPL23A	50.8013	47.1772	54.3523	64.2872	51.3875	47.5226	54.4181	65.2944	69.6336	63.2709
CCL5	5.7906	14.678	16.1886	15.8167	3.23731	10.6567	11.8936	10.3124	9.13681	8.95175
RPL23	15.109	13.6362	15.6851	20.7089	15.8367	14.5205	17.2084	21.1021	17.5273	15.4625
RPL19	39.0769	44.08	52.0673	53.9301	37.6837	41.458	50.1537	55.303	62.1014	60.1021
CCR7	2.28835	1.84596	2.50117	1.49636	2.34458	3.7113	3.78165	1.39167	3.0255	1.66113
EIF1	36.9092	36.2931	37.4862	39.1332	35.7207	47.2394	52.799	36.1344	36.7271	19.0674
RPL27	20.7831	20.0776	23.9586	34.2315	20.0235	19.6059	24.2605	33.6601	31.1496	28.6293
IFI35	1.26052	0.54083	0.374795	0.28557	1.33952	0.450082	0.275889	0.168942	0.215574	0.310942
LIMD2	3.10421	5.44192	5.3125	2.63573	3.53807	5.48811	4.92981	2.5846	3.86066	5.27949
SNHG25	3.58756	0.9474	0.810061	2.42334	2.87619	0.664136	0.786534	2.19645	1.13087	0.997114
DDX5	19.4384	12.9015	13.7117	14.1895	20.381	16.9067	14.2839	14.7665	9.90682	10.4837
RPL38	33.5305	21.4163	25.2355	42.0404	31.8246	21.1658	25.2301	40.8986	31.2888	31.1877
SUMO2	4.26872	5.38092	4.73949	3.55014	4.1957	5.13475	5.10426	3.5126	3.75437	4.10635
H3F3B	22.5491	22.5065	18.4719	13.6748	21.0498	23.6833	20.1958	14.9748	15.6885	14.3836
SRSF2	3.89654	4.84376	4.60087	4.28089	3.06636	5.14958	4.68909	3.77324	3.32321	2.19484
SEPT9	1.15196	2.03324	2.27995	1.24251	1.1176	2.25128	1.94171	1.27987	1.96277	2.53644
RNF213	3.65785	1.5739	1.56698	2.49856	3.69952	0.989232	1.16104	2.51661	1.56839	1.31474
ACTG1	4.57198	11.0265	10.1365	5.94208	3.97534	6.38037	7.96837	6.03519	5.4574	12.8625
P4HB	0.835057	1.52304	1.24254	0.651066	0.756834	1.37594	1.26787	0.632968	1.02411	1.29821
ARHGDIA	1.24786	2.41901	1.85374	1.00859	1.3611	2.64171	2.24993	0.915795	1.32303	1.49166
CD7	2.11268	3.00802	2.74282	2.22343	3.08526	3.16749	3.96694	2.73623	3.17182	4.03572
SMCHD1	3.24102	1.44463	1.18734	2.26073	4.42003	1.46334	1.61316	3.10701	1.70725	0.914881
MYL12B	3.14118	4.68213	3.9818	2.6149	3.88154	4.54893	3.53381	2.357	2.86867	3.73813
ANKRD12	3.67644	2.2394	2.0376	3.65727	3.50582	2.07186	2.38654	3.13867	2.65183	1.90624
RNMT	2.57274	1.37871	1.38989	2.73642	2.89462	1.90874	2.25746	2.87282	1.63587	0.655238
ATP5A1	0.980102	1.72291	1.73314	0.989096	1.04603	1.65516	1.69922	1.10868	1.52635	1.94263
RPL17	10.0891	5.033	5.56688	14.7521	19.7208	4.97741	5.95254	12.873	13.4865	12.1224
FKBP1A	0.989402	2.03297	1.79428	0.695361	1.0649	1.70666	1.4801	0.768038	1.05251	1.41554
SNRPB	2.24566	3.3296	2.51723	1.69769	2.20647	3.22035	3.14315	1.51897	1.57868	1.41492
CST7	1.97736	3.80147	2.8542	4.47147	1.36632	2.30772	2.02186	1.93709	1.72378	1.63998
EIF2S2	2.32497	1.46304	1.37846	1.22728	2.81256	1.66578	1.47155	1.1383	0.909421	1.2179
RBM39	5.43731	3.72203	3.49663	7.14156	7.59796	5.02974	5.3012	5.91567	3.31403	2.56397
ZFAS1	4.61359	3.50947	3.53274	4.24067	5.6256	5.33709	4.16941	4.09905	3.47317	3.53266
ATP5E	10.5962	11.4528	11.0057	11.4783	10.1147	8.38126	8.6131	10.3241	9.22835	10.7099
RPS21	29.259	18.9383	21.6155	38.5971	25.7179	17.2226	20.3352	39.8244	27.089	27.1855
CNN2	1.25521	2.22779	2.2042	0.737735	1.09134	1.84956	1.76624	1.14787	1.06125	1.47799
HMHA1	1.25617	1.86892	2.09112	0.722265	1.18917	2.19736	1.99365	0.845129	1.22739	2.31444
ATP5D	2.47461	3.50448	3.18917	2.14811	2.1682	2.65241	2.34368	2.08187	2.31083	2.40645
CIRBP	5.2428	6.24769	6.6476	5.59489	4.806	6.89309	7.85134	5.62821	7.84354	5.15324
RPS15	47.3485	54.1438	57.1304	48.0698	46.6177	51.5891	55.5103	48.8506	53.7858	51.2167
OAZ1	5.55704	8.86167	7.06865	4.42503	5.64103	6.39208	4.7487	4.23752	5.31933	7.01243
AES	3.69244	5.43392	5.52051	3.30166	3.07894	4.45131	4.3541	3.23601	5.29819	4.71273
EEF2	5.14622	10.5321	12.239	6.58739	4.52887	10.3948	13.0981	7.15178	14.14	14.4958
RPL36	50.3145	44.7144	47.5297	46.103	47.7013	42.2312	45.3072	45.4491	47.6568	43.9104
RPS28	51.5334	46.6463	57.3135	65.3009	51.7859	44.8764	55.8992	68.1205	63.2457	67.699
HNRNPM	3.14587	1.95468	1.72408	2.37222	3.2458	2.2919	2.02348	2.48734	1.48829	1.79836
JUNB	8.42467	14.5363	11.1598	5.32302	13.5157	18.5713	9.1716	7.53173	18.8644	30.8294
CTD-3252C9.4	0.927637	3.02674	2.6767	1.83756	0.691458	2.0283	1.94332	1.25565	2.39789	0.164218
TECR	1.1481	1.74387	1.87435	1.21996	1.00923	1.66696	1.75078	1.01026	1.75118	1.25051
KLF2	11.0921	15.6032	11.0199	5.29023	7.99782	9.93737	4.73468	6.44184	4.24662	4.24436
BST2	1.5065	0.788427	0.502076	0.250497	1.98747	0.48736	0.356121	0.365768	0.608473	0.970404
RPL18A	33.9711	41.2279	47.4309	42.1113	38.5528	51.5421	58.5495	55.835	65.453	62.9058
JUND	6.26084	3.84987	3.15414	6.42467	3.98541	3.33843	2.61706	5.13974	2.46594	0.936413
FKBP8	0.873464	1.87822	1.78589	0.943595	0.756522	1.74634	1.51796	0.905809	1.49875	1.65822
NDUFA13	2.94733	2.00608	1.56623	1.99173	2.98316	1.37732	1.27974	1.61868	1.42401	1.81212
FXYD5	3.57452	5.09706	5.06315	3.77944	3.2347	4.75092	5.35155	3.35523	5.09993	5.7153
HCST	4.43779	6.70404	5.93974	5.61527	4.37145	4.94225	3.70109	4.49335	4.67971	5.76816
EIF3K	3.33693	4.50734	4.95989	4.31512	3.15463	3.89843	3.96928	3.73488	3.98144	4.26088
GMFG	4.06213	5.46656	5.48121	3.20915	4.49742	4.69778	4.16094	3.17625	3.85969	4.17153
ZFP36	7.18491	10.7472	8.10772	4.81255	6.5795	12.5279	7.1581	4.99524	7.46326	3.96468
RPS19	49.6397	57.8652	64.3823	65.595	47.3912	58.2809	64.9761	65.8981	70.6538	66.3241
ARHGEF1	1.00747	1.66035	1.86171	1.07666	1.32706	2.63808	2.08557	1.20529	1.47882	1.92003
CALM3	1.31948	2.4171	2.05315	0.860868	1.30843	1.87431	1.79244	0.915342	1.30852	1.80478
GLTSCR2	5.80419	7.10625	9.5004	8.16908	5.81148	7.98609	10.4983	9.01231	10.6245	10.6515
EMP3	5.52847	7.18578	5.47004	3.61561	5.50095	7.42651	6.03957	3.00455	3.44503	4.77668
RPL18	22.2853	27.9216	32.5154	31.271	22.076	26.7642	32.4187	32.3101	36.9957	34.4049
PPP1R15A	4.79282	5.27347	4.50615	2.69697	5.89445	7.48725	5.04551	2.53808	3.51873	2.16493
FTL	14.6433	17.3747	15.3282	12.1699	12.9465	14.7575	15.0721	11.7449	19.1801	16.6689
CD37	3.64427	4.15146	4.31447	3.1027	3.48311	3.98581	4.60505	3.15203	4.15546	4.64874
FLT3LG	1.3019	1.49083	1.72794	0.961174	0.444644	1.85829	1.55681	1.02193	1.39318	1.52884
RPL13A	73.9964	86.0327	101.757	96.5661	72.6514	84.2417	98.1498	98.5531	115.113	103.045
RPS11	16.351	16.5899	19.1962	26.9901	14.877	15.2893	17.8895	24.6338	20.9129	17.3189
NOSIP	2.22411	2.96877	3.37291	1.60174	2.79579	2.754	2.07772	1.4277	2.45794	3.63928
NKG7	7.04933	16.2266	11.6535	23.8016	6.04219	11.3321	9.49875	14.1919	7.67345	5.73047
ZNF331	2.45584	2.56633	2.88319	2.05204	1.92933	3.67058	3.03003	2.62474	2.5036	0.952594
RPS9	23.082	31.5614	34.565	28.9888	26.1517	32.4393	36.7179	33.7225	31.0709	33.8677
RPL28	66.7387	61.9779	63.1915	60.3708	64.7026	60.3819	65.2285	68.8628	57.8764	56.9611
RPS5	19.43	25.6234	30.3741	26.2299	17.3609	22.5972	26.5301	24.7614	32.4585	32.2168
RPS4Y1	5.34322	7.37852	8.67509	6.86087	6.09538	7.48169	8.5561	7.60499	0	9.42941
MIF	2.48635	3.00978	2.69484	1.39999	1.18706	2.89796	2.34664	1.48362	2.63692	2.93705
PIK3IP1	1.97245	2.18085	2.49148	1.83989	2.419	4.37392	4.54665	2.53135	2.57191	1.89601
APOL6	1.13485	0.675468	0.622744	1.4237	1.64378	0.553387	0.534102	0.859431	0.415762	0.344566
EIF3D	1.24766	1.77325	2.09508	1.3264	1.31597	1.87716	2.17236	1.50611	2.30806	2.26847
LGALS1	2.37129	7.55856	4.19747	2.41378	1.98495	4.43945	2.7929	2.02727	1.58866	1.30795
EIF3L	1.04109	2.21185	2.70034	1.8573	0.927351	2.03457	2.61931	2.02206	3.35352	3.69724
DDX17	1.21631	0.716582	0.741579	1.12696	1.7142	0.577707	0.529284	1.28036	0.838038	1.18414
SUN2	0.526052	1.49639	1.55052	0.895072	0.628663	1.67207	1.01066	0.931388	1.10486	2.39121
RPL3	31.6351	55.8393	67.4662	52.2794	31.8361	52.7047	66.1306	53.1883	79.4426	73.2141
TNRC6B	2.23035	1.68797	1.56523	1.81976	2.76656	1.53175	1.55813	2.20966	1.86602	1.52374
SNU13	2.30429	2.90193	2.48802	1.954	2.53732	3.3851	3.49814	1.72104	1.74587	1.60471
USP16	2.14727	1.37191	1.35479	2.05339	2.54267	1.91366	2.05726	1.85653	1.24911	0.708116
SOD1	4.97973	4.20754	3.54595	2.74653	5.16436	4.2315	3.71493	2.71771	2.74816	2.81563
SON	6.04969	4.07814	4.04354	5.12413	7.03189	5.39662	4.85788	4.58252	2.73499	2.66682
MX2	2.22219	0.317689	0.350256	0.350776	2.27807	0.334881	0.276166	0.372631	0.367656	0.297212
MX1	2.28098	0.624435	0.432683	0.268952	2.56171	0.584581	0.399942	0.284646	0.247827	0.267963
ITGB2	1.33499	2.96607	2.84275	2.91586	2.28242	2.89656	2.64725	2.57385	1.98383	3.23324
PRMT2	2.2979	1.66495	1.89983	2.85352	3.03565	1.40439	1.46377	2.4534	1.5838	1.1691
MT-ND1	15.2756	12.6834	12.0486	15.8432	8.40809	6.97268	9.86321	15.1546	15.5587	13.6666
MT-ND2	27.993	25.1605	24.6388	27.9628	21.5731	19.9911	24.7531	29.7351	29.6568	24.4512
MT-CO1	14.0769	27.2643	28.4595	35.5417	8.06277	11.504	20.3167	33.6604	38.3603	48.7128
MT-CO2	19.4891	24.9704	25.7583	35.0864	12.3711	13.9154	24.4229	35.0792	35.2054	31.9741
MT-ATP6	9.55819	9.29296	9.94332	21.1374	6.19737	5.62072	8.43284	21.467	15.5074	16.7949
MT-CO3	12.8854	21.6304	23.6652	35.2942	7.91002	10.7125	20.4421	37.4479	28.935	38.3231
MT-ND3	15.3707	11.7946	14.6541	27.1038	11.1303	7.40283	12.1063	29.5634	25.9674	20.6885
MT-ND4L	2.02088	0.824659	0.680562	2.01189	1.57913	0.656714	0.669243	1.97136	1.07629	1.65025
MT-ND4	13.8553	17.8555	18.2465	24.2529	10.1564	10.7922	15.5658	24.0769	27.3507	25.2681
MT-ND5	3.41072	3.06136	2.69584	5.35377	2.74649	2.09697	2.62474	5.50022	6.05285	11.0722
MT-CYB	7.21097	12.0784	14.0087	18.2285	4.82775	7.36081	12.1234	18.255	22.5479	18.2451

## Sheet: PC2
	DF Day-2	DF Day-1	DF Def	DF Wk2	DHF Day-2	DHF Day-1	DHF Def	DHF Wk2	HCI	HCII
ISG15	11.7986	2.29903	1.85702	0.788121	12.4957	1.59187	1.50768	1.11096	0.766779	0.895934
RPL22	17.5815	14.8575	18.1275	24.2466	16.8761	14.8416	17.9241	26.1367	22.8559	23.3803
ENO1	2.87415	4.2969	3.408	1.50504	2.95098	3.57745	2.33484	1.38291	1.67673	2.97236
CDC42	5.27468	6.2625	5.6837	4.95575	5.86559	7.88001	7.42354	4.88131	4.71676	3.93209
RPL11	45.051	50.1229	57.7311	58.6567	44.726	49.2112	58.3717	61.6038	72.422	67.3896
SRRM1	4.92939	3.03046	2.78095	4.13204	4.98469	3.74058	4.00652	4.17112	2.73868	1.76287
TMEM50A	1.73238	2.12926	1.70366	1.37917	1.76706	2.07475	1.9229	1.17776	1.05325	1.03896
STMN1	0.709711	2.4277	1.59427	0.30191	0.633438	1.59011	1.13818	0.314189	0.410891	0.630796
SH3BGRL3	6.00822	13.7142	12.2145	7.47343	5.21566	11.2462	9.91045	6.21831	8.45739	8.30467
CD52	9.81741	16.5625	18.0356	9.78732	9.21814	11.736	11.2506	11.508	13.5398	18.7943
HMGN2	4.99123	6.54521	5.07379	2.85402	4.54721	5.05364	4.67336	2.93327	2.82405	2.93066
IFI6	8.43842	1.78312	1.01221	0.617926	8.39395	1.12032	0.958995	0.858455	0.633474	0.464595
DNAJC8	1.8117	1.5275	1.3349	1.19681	2.17746	1.8658	1.59354	1.28936	1.03269	0.979855
ATPIF1	2.27834	3.00972	2.77381	1.63318	2.47279	2.98969	2.3275	1.69029	1.61586	1.80894
YTHDF2	1.09958	1.07456	1.11963	0.610859	1.24239	1.81732	1.31618	0.689148	0.692605	0.5698
NDUFS5	3.30689	3.92759	3.84043	3.47537	3.16024	3.84052	3.62108	3.19246	2.61989	2.44531
YBX1	8.44056	10.5626	8.97011	7.98668	8.08479	8.8443	9.16006	7.42085	7.92767	6.22821
RPS8	35.6461	36.1474	45.2823	55.3326	36.5241	36.4991	45.7194	57.4001	57.1282	48.6393
NASP	1.69621	1.30354	1.20668	1.3083	2.32865	2.33427	1.34559	1.99293	0.820151	0.445395
UQCRH	3.24932	3.77478	3.10968	2.47501	3.02421	2.92522	2.68463	2.53941	2.66879	2.61554
MAGOH	1.83501	1.56676	1.40018	1.17473	2.00787	2.10375	1.81047	1.10167	0.900686	0.771454
JUN	8.1013	8.96361	4.91096	3.50388	18.8565	28.4131	6.07753	3.95969	4.56913	14.2743
SERBP1	3.92675	3.19724	2.61667	2.8842	3.57255	3.29853	3.08046	2.84916	1.96969	2.00343
IFI44L	4.92561	0.719974	0.437544	0.22295	5.49851	0.618828	0.570277	0.464732	0.290004	0.0531281
IFI44	1.30699	0.420016	0.311178	0.197346	1.57988	0.396495	0.297694	0.220077	0.148686	0.139406
RPL5	18.4548	19.6939	23.7339	29.3298	18.455	19.8281	24.527	31.3509	31.915	28.2972
CD53	2.04861	2.72101	2.21187	1.26366	2.25637	2.19347	1.74435	1.24139	1.19627	2.34038
CAPZA1	1.19226	2.00263	1.5812	1.04633	1.26297	1.82396	1.61631	0.736703	0.771026	0.900441
BCAS2	1.78429	1.50587	1.4736	1.23169	1.66434	2.40714	1.94668	1.45882	1.23842	0.708027
CD2	6.16025	3.47989	3.1139	2.51434	5.27419	2.73288	2.71118	3.04572	2.36461	3.04093
RBM8A	3.4536	2.74975	2.4686	2.51706	3.766	2.97353	3.15847	2.56848	1.99769	1.15976
TXNIP	6.42285	4.40942	3.81942	3.32385	8.71975	6.97345	4.52586	4.26289	3.22588	6.09324
ANP32E	1.31969	1.45374	1.01469	0.681338	1.41556	1.3572	0.942813	0.675292	0.625335	0.647376
MCL1	2.81042	3.64813	3.95208	2.30078	1.98865	3.38938	3.27347	2.15295	2.49563	1.80458
ENSA	1.96873	2.00511	1.81159	1.45921	2.01636	2.15573	1.862	1.32	1.25599	1.11382
S100A10	4.34427	6.75376	5.73322	4.45306	3.42772	4.99259	4.48337	3.68919	4.12853	3.66139
S100A11	3.25301	4.35855	3.32776	1.90084	3.39711	3.18228	2.75339	1.36612	1.2149	1.63916
S100A6	9.63812	13.3345	9.82642	6.88089	8.84476	9.28323	6.77225	6.03624	7.53248	8.39916
S100A4	8.0608	19.782	15.2587	9.76481	7.30595	12.5534	10.4613	9.76553	12.6031	11.7518
RPS27	156.296	132.451	156.029	192.858	147.499	144.972	171.193	197.796	185.49	184.974
TPM3	4.04601	3.51631	3.06666	3.48359	3.84265	3.13086	2.66876	2.97648	2.57449	2.4869
LMNA	2.52066	3.75337	4.00888	3.6036	1.78366	4.77183	4.13822	2.32635	2.58124	0.242791
IFI16	3.86343	1.70999	1.32429	1.07252	5.61974	1.38808	0.863507	1.13907	0.651526	0.835135
TAGLN2	2.99658	4.64517	4.32319	3.36913	1.91926	4.23548	3.56555	2.16655	2.88586	2.37397
CD48	4.32301	2.97133	3.34269	4.00994	4.07874	2.64224	2.99978	4.20085	4.13851	4.52808
PFDN2	1.34208	1.08572	1.08575	0.734266	1.42807	1.60611	1.42808	0.778595	0.533822	0.662378
UFC1	1.94339	2.26044	2.37647	1.67249	2.402	2.57023	2.19296	1.5305	1.72728	1.6295
SELL	3.04295	2.72863	2.94861	1.02855	4.61273	2.89884	2.03829	1.4045	1.78306	3.3342
PRRC2C	5.46603	2.83865	2.56172	4.61458	5.60862	3.39315	3.64701	4.59909	2.52844	1.65056
RGS1	4.73948	5.96689	4.46729	2.07165	7.51765	10.3873	6.05145	3.75219	2.19497	0.709332
ARF1	1.86239	2.35687	2.13946	1.33262	1.8321	3.06672	3.05645	1.38344	1.64492	1.90378
GUK1	2.84239	3.7795	3.3611	2.50632	2.51651	3.24217	3.01777	2.06843	2.51848	2.08354
ARID4B	3.08556	2.10605	1.83772	3.21486	4.04527	3.45236	2.66459	3.06766	1.78005	1.15713
HNRNPU	3.45479	2.27853	2.29118	2.64558	4.21007	3.07423	2.71475	2.9007	1.7142	1.90436
RPS7	20.9645	25.4355	28.0035	30.962	19.0615	24.3718	27.796	32.7282	37.286	32.6313
ID2	3.88763	3.77134	2.79638	1.48793	3.06944	3.49623	2.7023	2.6603	2.37114	2.12559
YWHAQ	1.7751	3.19626	2.4873	1.76134	1.28145	2.74183	2.38428	1.38991	1.41145	1.3598
YPEL5	7.64307	9.82979	11.8732	8.24421	5.77958	12.7734	12.1047	8.32125	6.05471	1.55218
EIF2AK2	2.58728	0.484343	0.440755	0.541478	2.97171	0.553115	0.534287	0.649903	0.505545	0.350861
SRSF7	5.28395	5.17251	3.95864	3.95776	6.87483	7.57078	4.98762	4.60819	4.36297	3.30583
ZFP36L2	8.28163	11.7266	10.2637	4.24105	5.22118	11.0047	10.3675	6.33675	11.4613	7.82577
CALM2	4.12277	5.14323	5.28598	3.79306	4.75739	6.33177	6.21797	3.25012	3.75796	3.356
RPS27A	43.2722	49.2282	60.2259	70.6926	41.8338	51.9865	64.0927	72.5896	86.718	78.4173
SNRPG	3.06158	3.36578	2.77615	2.05361	3.0136	3.60495	3.06515	1.71347	1.78863	1.39204
TMSB10	59.8661	68.6452	59.5406	45.0261	61.6577	52.9077	47.0038	43.1887	44.0531	55.3201
GNLY	5.6874	11.1622	9.73897	24.5892	1.46259	5.6824	3.97846	5.11265	3.56826	2.70362
IGKC	13.634	22.9727	1.52095	0.564873	1.44995	2.18376	0.984691	0.127723	1.78433	0.209368
COX5B	3.76998	3.80609	3.35343	2.41245	4.0206	3.66306	3.22904	2.23243	2.62295	2.26637
RPL31	40.6449	40.0888	46.1042	52.8862	40.694	40.3944	47.2401	53.6414	54.5316	54.0793
DDX18	2.37	1.6142	1.44071	1.38878	2.45927	1.97621	1.97868	1.28414	1.10876	1.26927
CXCR4	9.17779	15.1219	14.3586	7.56878	13.6683	35.3783	18.4738	9.85288	13.1645	4.5614
NMI	1.09115	0.663205	0.477904	0.267447	1.66761	0.658613	0.401232	0.298472	0.188899	0.273111
NR4A2	3.12283	4.15029	3.65185	3.11224	1.75541	5.13662	4.45291	3.76634	2.67498	1.23333
CYTIP	1.95487	2.01673	2.01686	1.25134	2.28228	2.33487	2.42728	1.43057	1.53192	1.46382
PPIG	1.81061	1.55427	1.54265	1.48361	2.44855	2.44044	2.09711	1.55136	1.33349	1.02034
SSB	1.46252	1.34739	1.35612	1.05949	2.24599	2.02757	1.56589	1.18492	1.05935	1.07819
ATP5G3	2.08709	3.10411	2.29778	1.41978	2.0957	2.57515	1.97244	1.20302	1.53276	1.71402
HNRNPA3	2.55957	2.37545	2.06506	2.19637	3.07781	2.95923	2.19962	2.26791	1.75361	1.91623
ZC3H15	2.65782	1.68668	1.49204	1.88406	2.83076	2.41006	2.27536	1.94449	1.00657	0.854584
STAT1	1.84672	0.559893	0.447738	0.406468	2.05921	0.393435	0.296783	0.411286	0.357621	0.724718
STK17B	4.10909	3.32019	3.49891	4.39245	4.66037	4.73786	4.31259	4.82611	2.95768	2.11032
HSPD1	1.91669	1.48099	1.09861	1.00307	1.95446	1.46505	1.10011	1.00379	0.569073	1.02004
HSPE1	2.5444	2.32947	1.90546	1.78708	2.09931	2.09238	2.10942	1.49765	1.42079	1.56755
BZW1	2.71184	2.24124	1.98705	2.5351	2.75258	2.89302	2.84849	2.35539	1.47643	0.965745
SUMO1	2.08879	2.51283	2.34168	1.75821	2.03983	2.90159	2.71489	1.64594	1.78703	1.43666
NOP58	2.30059	1.32361	1.20205	1.49056	2.8476	2.38296	2.13675	1.54079	0.940952	0.639364
ICOS	1.48584	1.61027	1.51762	0.57259	1.06128	1.70701	1.84736	0.665253	0.653466	0.226562
EEF1B2	10.6126	9.16455	11.8338	15.0207	9.10558	8.61031	10.5188	14.0331	14.6656	13.7865
RPL37A	42.5241	31.9059	35.6946	54.1599	39.1331	30.7454	35.1448	55.2055	40.581	37.0747
TUBA4A	1.69153	2.41698	2.24498	2.06761	1.51513	3.38423	2.94876	2.0326	1.21948	1.16131
SP100	3.06677	1.51022	1.26769	1.06486	3.78162	1.41194	1.20623	1.19248	0.933278	1.02682
NCL	6.07813	2.73248	2.56158	4.62425	7.12049	3.53647	3.00658	4.57745	2.60183	1.48643
PTMA	50.9244	49.1003	42.4281	37.982	54.9214	50.2769	47.2043	40.4488	35.2926	32.5433
RPL32	62.2945	64.8367	74.9611	78.1574	59.797	65.2013	76.5126	81.6001	91.6468	89.9984
RPL15	28.8416	39.504	41.7112	34.4682	28.7108	37.1132	42.3598	35.0008	44.5129	41.3809
CMC1	0.660506	1.30613	1.41841	3.80793	0.586147	1.00284	1.36849	1.6384	0.611217	1.22527
CSRNP1	1.15706	1.4841	1.46181	0.847242	0.908509	1.9411	1.27873	0.8247	0.758619	0.353123
RPSA	19.0822	24.9684	28.4573	23.3422	19.2373	22.778	26.0654	26.168	29.0323	26.862
RPL14	32.6295	29.1296	33.9131	37.1643	31.9993	29.1105	32.9957	36.7254	37.3567	32.3088
RHOA	2.61387	3.32199	2.61827	1.98737	2.48092	3.24429	2.61704	1.70324	1.78107	2.1089
RPL29	23.6792	26.0095	29.1293	30.0539	22.0404	25.0237	27.7911	30.6207	33.4386	30.9067
RPL24	20.2795	17.5818	19.5456	22.6388	20.1427	17.7214	20.2509	22.3244	22.015	19.1076
NDUFB4	1.90287	2.38836	1.95432	1.48066	2.16342	1.93891	1.71836	1.30809	1.44239	1.47644
CNBP	2.91747	3.29332	3.05544	1.64235	2.93029	3.91794	3.7181	1.79193	2.66929	3.34485
PLSCR1	1.0632	0.392297	0.260216	0.150456	1.46663	0.426106	0.277358	0.183109	0.130458	0.102362
SELT	1.48987	2.07168	1.73429	1.07751	1.51815	2.7946	2.41262	1.12403	1.38712	1.07434
CCNL1	4.4782	3.07193	2.65235	2.96081	7.80692	5.48206	3.38469	3.80115	2.62342	1.92444
SEC62	3.08056	2.47742	2.49181	2.64137	3.63957	3.22441	3.333	2.51271	2.28346	1.94362
RPL22L1	1.77733	1.61464	1.1078	0.96241	2.16451	2.26285	1.34979	1.26735	0.907437	0.882802
TRA2B	4.41555	2.5157	1.81852	2.4695	6.24776	3.45463	2.41182	2.83887	1.7323	1.92391
EIF4A2	4.69147	5.24015	4.36745	2.7502	6.94635	6.92864	4.90301	3.43451	3.05233	4.94695
PPP1R2	1.88562	2.12196	1.76219	1.46198	2.80932	3.44547	2.9714	2.14242	1.9913	1.65415
RPL35A	40.7539	38.6979	45.4174	52.42	39.8431	38.5304	46.117	52.321	54.7019	52.461
FGFBP2	0.56996	1.61013	1.66856	4.45479	0.310581	0.930517	1.10674	2.11771	1.12775	0.41672
RPL9	33.2585	29.5733	37.3041	47.1859	30.6247	31.8697	38.8538	50.4239	52.5914	48.132
RHOH	2.8393	3.56252	3.14921	1.59358	4.07327	5.68301	3.52499	1.93813	1.93004	1.76729
JCHAIN	1.40601	1.44167	0.543861	0.149245	0.971744	0.793282	0.377047	0.0309445	0.247556	0.0215576
G3BP2	2.71587	1.70715	1.8827	1.92999	2.70141	2.29632	2.31767	2.10774	1.58865	0.948602
HNRNPDL	6.38643	5.78002	5.45141	4.46032	7.08864	6.75953	5.49965	4.59832	4.13313	3.7931
PLAC8	3.17575	2.75135	2.01596	2.43039	3.85379	2.12086	1.82877	1.50771	1.41489	2.32241
H2AFZ	3.70524	6.2173	4.1866	1.82615	3.22996	4.78263	3.4277	1.82828	2.13403	1.61732
UBE2D3	4.42419	5.36502	4.9455	2.96696	4.64985	6.06689	6.33021	2.93793	3.57707	3.31594
RPL34	65.1228	69.166	90.1496	97.1249	65.5141	73.7416	93.5477	103.813	119.053	117.133
C4orf3	2.45503	2.1668	1.97212	1.23507	2.52186	1.6934	1.47429	1.07485	1.56869	2.11133
RPS3A	35.5199	40.2133	52.1348	56.7419	35.0537	42.1765	52.6212	60.7922	56.0603	70.9432
HMGB2	2.75121	5.62291	4.08006	2.54757	2.18174	3.92774	3.18862	2.01542	1.72434	1.34409
SUB1	8.23013	9.80804	7.10987	6.22261	7.65676	9.62674	8.86962	5.66682	4.42649	3.27543
IL7R	4.4482	3.90664	3.75368	2.22944	6.05262	4.33387	3.87334	3.62837	4.4428	4.42431
RPL37	43.4723	31.3268	37.5697	62.1223	34.6742	29.3753	35.8589	61.2257	46.6813	44.0358
GZMA	2.33093	4.7547	4.66654	2.72954	1.60026	3.167	2.61214	1.99381	2.00755	2.57347
GPBP1	3.65939	2.28928	1.99674	2.70175	4.2419	2.81042	2.9684	2.68981	1.83909	1.1275
BTF3	9.40051	10.5139	11.3675	9.41014	9.04507	10.2223	11.3455	9.8631	11.8444	10.9697
TBCA	3.09566	2.41962	1.97248	1.84436	3.64971	1.94319	1.47966	2.09622	1.80941	1.81338
RPS23	39.7749	36.2213	44.5184	52.676	37.9219	36.9097	44.1975	54.8474	58.449	54.4668
IRF1	5.06032	4.71274	3.71719	5.03392	9.64436	6.14846	4.41292	4.55381	3.74862	1.79892
UQCRQ	2.20309	2.64321	2.07489	1.53819	2.26728	2.17739	1.87381	1.50268	1.47727	1.74865
SKP1	4.60413	4.90907	4.68962	3.61234	5.3426	5.7844	5.25806	3.78031	3.78954	4.15803
PPP2CA	1.28529	1.50653	1.36005	0.852207	1.1356	2.07952	1.73906	0.963781	0.765904	0.617779
MZB1	1.16204	1.3915	0.50551	0.0400687	0.586482	0.788801	0.23965	0.0202654	0.0473787	0.0327101
RPS14	45.5034	60.0893	72.9243	69.7154	46.4884	59.1168	73.4244	73.5863	86.8135	86.6431
DUSP1	5.25039	7.83881	5.08873	2.31446	7.83185	13.0305	6.13828	2.97688	7.31932	9.81834
ATP6V0E1	2.02158	2.33297	1.98043	1.0376	2.45585	2.21981	1.56878	0.981329	1.39167	2.27948
HNRNPH1	2.92982	3.50867	2.66391	3.16922	3.21031	3.16733	3.00675	2.84218	2.26109	1.89612
GNB2L1	15.5734	22.0371	23.1416	16.9138	15.9238	18.4902	21.2307	17.7209	23.0733	23.529
DEK	1.90127	2.11159	1.76355	1.53108	2.03814	1.80656	1.50021	1.51929	1.13372	1.11283
HIST1H4C	2.2988	4.23897	2.43629	1.5904	1.29735	2.41376	1.58031	1.75759	1.17575	1.31044
HLA-F	2.87368	2.36561	2.26889	2.10685	2.40873	1.62634	1.26374	1.26256	1.58477	1.43077
HLA-A	27.933	27.2105	24.3652	19.1018	28.3892	29.6605	27.1055	17.4342	20.8971	26.9404
HLA-E	11.2145	12.9086	12.3397	9.04362	12.8178	13.1644	11.3036	9.1351	10.9411	10.5683
ABCF1	2.04202	0.898488	0.760855	1.4235	2.10288	1.44667	1.32296	1.44505	0.534738	0.458905
TUBB	1.14277	3.11178	1.92489	0.835301	1.31612	2.65353	1.69893	0.693948	0.875828	1.72249
HLA-C	24.2388	28.9604	26.2526	18.0266	23.0147	26.4077	25.4746	16.7241	25.4003	22.2282
HLA-B	37.9949	32.2223	29.0812	26.9555	35.4366	32.9556	29.4652	21.0825	14.25	40.0622
LTB	10.8728	13.1371	10.492	5.474	12.1665	9.51931	6.97813	5.37573	10.8891	16.3443
CLIC1	1.90594	4.00519	2.90381	1.63872	1.66342	2.08327	1.72797	1.30698	1.56357	2.43425
C6orf48	2.36964	2.38664	2.4803	2.08105	4.18681	4.28153	4.29999	3.42427	1.9396	3.11082
PSMB8	1.99204	2.60245	2.20845	1.18933	2.40854	2.20674	1.77167	0.956146	1.14401	1.45084
PSMB9	2.3878	2.97147	2.1614	1.14526	3.7415	2.2516	1.37085	1.07499	1.13823	1.87792
BRD2	1.44537	1.43339	1.23592	0.984739	1.63405	2.22371	1.59119	1.12749	0.899075	0.781168
RPS18	63.2506	81.8677	97.2387	93.4849	62.7926	79.4446	95.1499	98.1611	111.949	100.711
RPS10	22.7395	13.9443	14.744	34.1785	20.3473	11.7098	15.7812	35.1672	20.7333	25.6021
RPL10A	25.6027	29.1959	32.6376	31.5782	25.9235	30.3154	34.625	36.0818	40.1555	35.036
SRSF3	3.83131	4.76349	3.59062	3.54449	6.07723	8.79387	5.68855	3.58001	2.57683	2.66941
CCND3	2.12764	2.88393	2.46664	1.21261	2.32819	2.79865	2.42969	1.90659	1.66893	2.00981
HSP90AB1	8.66926	6.12329	5.03603	4.71644	11.2942	8.30131	6.77733	5.18386	3.55978	3.56181
EEF1A1	66.9258	84.2353	110.424	95.5483	55.2389	78.6252	105.187	102.439	141.557	136.234
COX7A2	4.70538	5.47141	4.67975	3.4404	4.40704	4.82959	4.6255	3.24328	3.36223	3.35895
PNRC1	9.59085	8.42607	8.71085	9.68732	9.36995	9.36778	8.62411	9.69467	7.08177	5.11056
RPS12	74.9154	66.8625	80.6743	93.6005	63.303	64.6838	77.0736	95.9933	95.1562	88.6685
TNFAIP3	10.6561	9.07305	7.90131	6.74831	5.89927	11.6178	8.80938	8.19487	6.20696	0.946439
SF3B5	2.0695	2.5206	2.20229	1.72203	2.20413	2.77132	2.51046	1.68417	1.42997	1.5028
EZR	3.71922	2.89545	3.21921	3.3474	2.59896	3.99026	4.3637	2.52842	1.40225	0.92672
TAGAP	1.47479	2.42559	2.19744	0.876064	1.47079	3.06918	2.89292	1.05736	2.39666	0.88932
RNASET2	2.30515	2.22376	2.16662	1.38314	3.00071	2.6034	2.60363	1.70578	2.23295	1.1391
PSMB1	1.86052	2.83713	2.33853	1.36714	2.00559	2.64677	2.33899	1.12472	1.40129	1.56999
ACTB	22.5546	53.7164	46.1835	17.9232	24.6243	40.6556	31.1925	15.6152	20.9393	49.7829
NDUFA4	3.86971	5.1808	4.22562	2.76534	4.16986	4.72849	4.23267	2.76067	3.41629	3.42811
TOMM7	7.7169	6.37166	7.78553	11.0256	8.14379	6.71655	7.64324	10.9348	10.5452	10.4461
CYCS	4.85571	4.48683	3.32866	2.64158	4.60073	5.51685	3.90051	2.64962	1.92597	1.6402
HNRNPA2B1	4.6133	4.77858	3.97083	3.20523	6.47638	5.28597	3.41595	3.23631	2.8174	4.27941
CBX3	2.73323	1.77835	1.52159	1.5862	3.06192	1.69902	1.27977	1.66388	1.26104	1.38345
NT5C3A	1.64375	1.00203	0.937387	0.664253	1.48892	1.01851	1.0273	0.629512	0.507074	0.362696
SEPT7	3.52316	3.45639	3.08008	3.22551	3.80442	3.81065	3.28348	2.79046	2.53943	2.66022
STK17A	3.31841	2.67757	2.34025	2.92379	4.29925	4.90083	3.52678	3.04849	1.54445	1.98485
PPIA	6.68713	8.34273	6.55122	5.66484	6.48991	6.97713	5.62467	5.44447	5.25931	5.14107
SNHG15	1.92859	1.43199	1.06754	0.693541	1.74865	2.18896	1.49653	0.772311	0.65955	0.580645
SEC61G	2.8421	3.28386	2.59651	2.15976	2.87167	3.38995	2.89272	1.91217	2.06859	1.95549
CHCHD2	4.82051	6.31556	5.08471	4.04721	4.9701	5.62534	5.53803	3.70683	3.92763	3.96693
SBDS	3.50833	2.62053	2.19582	2.71942	4.05896	3.65544	2.83895	2.59117	2.7272	1.2667
SAMD9	1.81059	0.634032	0.539121	0.72573	2.17696	0.520776	0.432988	0.598592	0.490381	0.457207
ARPC1B	1.98829	4.23552	3.07956	1.19515	2.39088	3.03859	2.29219	1.41469	2.60186	3.82706
BUD31	2.14793	2.19762	1.93405	1.89304	2.24452	3.42105	2.48069	1.51925	1.04159	0.654174
ATP5J2	2.35144	3.08484	2.45087	1.53536	2.3107	2.13567	1.59574	1.24806	1.28128	1.70138
IFRD1	1.00754	1.17044	1.07609	0.889239	1.68321	2.71444	1.45155	1.13796	1.00871	0.928875
NDUFB2	2.26427	2.821	2.13962	1.7864	2.31842	1.92353	1.49481	1.35164	1.50816	1.78011
TRBC1	4.52844	5.72615	5.78977	3.95233	5.38924	5.34625	4.12483	3.38839	3.79953	5.08152
GIMAP7	2.88032	3.14765	3.88382	2.08904	5.45168	5.52547	5.98082	2.22065	2.44752	3.08694
TMSB4X	136.966	174.309	156.259	94.7268	130.815	123.834	100.337	83.0755	101.18	145.314
SAT1	4.79369	2.66951	2.32538	2.25272	4.42373	2.79565	3.01293	2.47913	2.04748	2.66463
NDUFB11	1.81093	2.59825	2.22319	1.58948	2.69592	2.69262	2.44013	1.95116	1.76146	1.84916
PIM2	2.01028	1.73146	1.20017	0.52378	2.43623	1.68952	1.38577	0.785189	0.866239	1.10227
IL2RG	3.43975	3.26204	3.01078	2.20267	3.25589	2.6135	2.23878	1.90175	2.16243	2.60257
RPS4X	24.9198	36.8199	43.5747	37.0501	25.2259	34.5337	42.5453	38.9905	76.8562	47.169
XIST	0	0.0467109	0	0	0.000364879	0	0	0.00126611	2.17741	0
COX7B	2.88858	2.86092	2.38547	2.09984	2.79273	2.55853	2.36838	1.72716	1.66784	2.06422
ITM2A	1.70975	2.2205	2.1288	0.840299	1.29655	2.0303	2.48177	1.12267	1.58091	0.94198
RPL36A	22.9367	8.78799	9.4195	29.2782	22.7509	7.15706	9.43489	30.0724	14.9913	18.2452
TSC22D3	13.7365	20.4673	18.4173	7.35297	12.4713	28.5403	23.0752	9.49613	11.8778	5.17873
SLC25A5	2.2504	3.89553	3.18328	1.78733	2.02906	3.21901	2.99301	1.86819	1.71386	1.88198
RPL39	65.689	54.7672	66.9092	80.7431	66.0459	58.0987	69.0302	85.7436	78.5626	84.4084
NDUFA1	3.12731	3.2111	3.06686	2.58359	3.6383	2.86197	2.58965	2.11077	2.24051	2.34791
RBMX	6.01936	2.61697	2.45151	4.13418	4.5249	2.99541	2.96366	3.58831	2.39794	2.061
RPL10	71.6603	101.054	119.39	100.327	68.2878	100.544	120.277	103.787	127.875	116.434
RPS20	30.6964	28.9535	32.499	40.0272	27.7643	28.0331	33.6953	42.2403	40.4106	35.9886
SDCBP	1.72029	2.36234	2.70777	2.02237	1.44257	3.44169	4.59287	1.41308	1.44671	0.784556
RPL7	25.348	34.6844	42.2803	37.3041	26.3712	34.6207	43.645	42.6771	58.007	55.2941
TCEB1	1.54554	1.5094	1.2142	1.0278	1.57312	1.62136	1.41402	0.919534	0.735045	0.728533
FABP5	1.07113	1.46712	0.825976	0.337298	0.547134	1.08397	0.587933	0.345977	0.214617	0.207537
UQCRB	7.54551	6.27992	6.52029	7.91105	7.72023	5.31136	6.73083	8.77947	8.28678	9.76122
MTDH	2.55186	2.43773	2.08608	1.88899	2.86439	2.50967	2.49191	1.80117	1.45322	1.49654
RPL30	46.3445	35.3377	43.428	56.4733	42.9428	37.9498	44.207	57.6851	57.2888	52.1404
COX6C	4.1848	5.75074	5.19752	3.93524	4.9895	4.86731	4.44146	3.73625	4.19318	4.05239
PABPC1	23.0999	12.3029	13.9228	18.8601	39.1066	12.2049	15.2204	20.5079	16.4346	15.5753
YWHAZ	5.52874	4.13701	3.91932	5.69009	4.49444	3.95507	3.74651	4.86048	3.08136	2.19677
EIF3E	4.9823	6.8817	8.5123	5.39341	5.4679	7.49782	8.55616	5.80341	8.31322	7.71466
NDUFB9	2.28963	2.74168	2.53122	1.68869	2.37533	2.70009	2.27183	1.74205	1.84721	1.77769
MYC	1.04308	0.6808	0.509123	0.158357	1.92619	1.12207	0.796093	0.200474	0.266094	0.725219
LY6E	8.31818	5.77844	4.09273	1.92866	7.90755	4.36024	3.36291	2.25744	2.12523	2.36039
EEF1D	8.0176	11.4044	12.3529	12.1029	9.1995	10.8665	13.4678	12.5411	13.5425	14.3073
RPL8	22.6261	29.4433	31.7906	26.3936	22.765	28.5235	31.2882	27.8379	33.4323	35.3902
RPS6	54.8141	60.4327	73.6188	81.1377	54.9114	62.5991	74.7773	81.402	92.9426	88.1245
DNAJA1	4.07521	2.84894	2.512	2.77814	4.85512	5.13376	3.66464	2.83565	1.3292	0.95262
ANXA1	5.45623	7.98063	10.4031	5.3242	3.54199	7.64484	7.67434	3.76126	6.32512	2.91608
HNRNPK	4.33369	4.23088	3.88111	3.24955	4.76953	4.9457	4.44591	2.96264	2.66635	3.22162
ANP32B	2.70979	3.3551	2.5368	1.92939	3.05564	2.83025	2.53084	2.48593	2.30073	2.19653
TXN	1.64604	2.61928	1.59331	1.01155	1.62446	2.15443	1.50983	1.0524	1.05537	1.04503
RPL35	29.7266	30.4062	32.3624	34.4129	27.9442	29.7633	33.1455	36.0913	37.7274	34.8263
ARPC5L	1.28633	1.50206	0.989498	1.14015	1.37485	1.57308	1.04364	0.752092	0.432822	0.778357
HSPA5	2.47569	2.08283	1.62504	1.64763	2.62036	2.84043	2.52449	1.69888	1.43857	1.18688
RPL12	39.1224	40.7708	44.4313	45.0039	33.3446	33.6373	37.2188	38.5308	48.9218	42.4985
SET	3.48584	3.48814	2.61546	2.81415	3.39778	2.68532	2.41392	2.85957	2.18384	1.95304
RPL7A	19.5259	20.9528	23.8462	24.4957	17.478	18.4746	21.9797	24.8243	26.2826	24.1528
TUBB4B	1.54635	1.63597	1.36895	1.13776	1.6695	2.3932	1.84944	1.05524	0.713332	0.401884
IFITM2	5.23481	4.58293	3.78195	3.80798	5.0264	3.76608	3.0018	2.87281	2.7511	2.95898
IRF7	1.514	0.438464	0.308223	0.231281	2.17462	0.510355	0.370293	0.237011	0.243909	0.206823
RPLP2	61.2712	57.0872	71.2808	93.5248	54.9463	52.9745	65.7865	90.8915	96.5173	84.4538
EIF3F	2.44936	3.7021	4.12259	3.18218	2.39653	3.42918	4.30865	3.15346	4.41582	4.33329
RPL27A	49.0546	49.9204	57.5674	60.5849	49.6219	49.0018	56.5957	62.0156	64.9017	59.7352
EIF4G2	3.16829	3.0343	2.98926	2.71805	2.85978	3.69255	3.91808	2.82628	2.29575	2.13556
C11orf58	3.16427	2.50807	2.42406	2.3117	3.45672	2.95073	2.74771	2.15397	2.12618	1.96773
RPS13	30.7884	30.369	36.8352	38.7836	29.2542	32.1977	38.0159	39.9367	46.2894	47.4063
LDHA	2.93841	4.39106	3.90781	2.35713	3.48629	5.04114	4.49106	2.64135	1.77631	1.90459
CD44	5.0258	5.0299	5.46751	3.64066	2.43425	5.52647	6.39695	3.74511	4.09605	3.43086
C11orf31	1.98322	1.97622	1.71249	1.05045	2.34333	1.68824	1.03016	1.0388	1.25032	1.96224
TMEM258	2.59435	3.32307	2.45868	1.76773	2.972	2.55395	2.01786	1.85419	1.79249	2.37691
FTH1	31.1387	36.0516	36.7537	32.8352	16.4747	32.9368	53.467	26.9447	33.0927	16.4596
SLC3A2	1.35608	1.17399	1.09872	0.520873	1.31671	2.00615	1.57711	0.635727	0.733735	0.588881
COX8A	2.65397	4.17541	3.09822	2.17369	2.41438	2.75905	2.43357	1.85317	1.8365	1.67732
TRMT112	1.93154	2.6241	2.18273	1.48196	1.9128	1.93723	1.48881	1.05181	1.37957	1.97818
FAU	28.5112	28.4162	30.1647	31.6316	28.0769	27.9024	29.8176	29.5207	30.282	26.905
MALAT1	935.986	420.342	412.421	749.121	948.433	433.59	478.444	768.012	585.421	649.604
CFL1	7.85762	15.0707	12.7389	7.06265	9.10259	12.3175	9.39581	6.4198	8.94074	11.2103
CCDC85B	2.20723	2.00113	1.70498	1.06473	2.14826	1.59902	1.29959	1.20749	1.20648	1.49286
DRAP1	2.90319	2.62826	2.34118	1.74788	3.40637	2.212	1.64519	1.35226	1.42303	1.55619
PPP1CA	1.32975	2.97441	2.57558	1.10865	1.26281	2.06992	1.48006	0.948164	1.18486	1.92618
RPS3	39.5434	49.7565	58.0301	57.9283	37.7777	46.2615	55.4913	58.2527	69.5826	65.9084
TAF1D	2.36235	1.7272	1.5482	1.82391	3.21467	2.55124	2.08721	1.79039	1.41147	1.12818
BIRC3	2.19162	2.13213	2.29194	1.71799	2.06656	2.50826	2.58544	1.72769	1.75199	0.764178
TMEM123	4.14087	3.23213	3.10704	2.14522	4.34378	3.71839	3.88033	2.62531	2.94498	2.99622
CD3D	5.19365	8.51683	7.00973	3.18738	7.4301	7.62596	4.97658	4.85825	4.87943	7.90043
CD3G	3.66448	4.50854	3.82735	2.28327	4.34945	4.11314	3.2562	3.95297	2.71717	2.96983
RPS25	50.4252	44.828	51.6593	55.5093	49.8499	47.122	52.9295	56.7609	60.1342	53.5187
KLF6	16.12	16.237	11.742	7.28345	15.0379	19.1123	12.2612	5.96012	4.84501	4.28138
VIM	9.1488	10.3235	9.05547	7.98851	6.07886	7.78345	7.89028	6.34674	5.7011	7.3881
EPC1	2.47169	1.90443	1.87739	2.14495	3.24538	2.98548	2.59781	2.36388	1.67744	1.14956
HNRNPF	1.38595	1.91346	1.76623	0.84212	1.7165	2.5239	2.04372	0.786718	1.06043	1.65835
DDX21	5.48322	2.16094	1.9384	2.9305	5.85505	3.67301	3.93642	3.07327	1.18754	1.0131
SRGN	10.3811	12.9417	13.1099	12.6609	6.72934	12.6565	19.2096	10.0669	7.34079	2.45668
PRF1	1.6804	1.9699	1.21523	1.07627	1.15657	1.38668	0.577301	0.42183	0.663524	0.757251
DDIT4	1.38458	1.8329	1.11008	0.850923	2.47091	2.94522	1.49331	0.805327	0.936789	0.595677
RPS24	32.077	26.4079	27.1685	34.7664	34.3124	25.7532	26.4314	37.3684	34.0641	33.1712
IFIT3	1.92882	0.464866	0.461448	0.202305	2.42364	0.216236	0.391574	0.114044	0.0420706	0.0299588
PGAM1	1.13762	1.89528	1.42838	0.587932	0.869706	1.55975	1.32774	0.526137	0.780993	0.965262
NDUFB8	2.09934	2.8098	2.40453	1.60268	2.10376	2.5477	2.11344	1.40854	1.76632	1.7247
USMG5	3.1674	2.98719	2.24446	2.05998	3.0325	2.15039	1.78895	1.96615	1.93953	2.27279
GAPDH	7.48526	20.9091	14.8852	6.52449	6.27291	12.7309	11.5328	6.45597	7.13433	7.25824
TPI1	1.67032	3.36288	2.21699	1.08122	1.39819	2.31888	1.33714	0.742746	1.22968	1.64815
KLRB1	3.79071	4.4697	4.30742	7.1637	1.61405	3.61848	4.05443	4.29297	6.95378	4.93294
CD69	8.30629	8.43907	5.356	3.08681	14.463	17.8997	6.78537	3.43882	4.72403	5.26064
CLEC2B	2.52311	2.29572	2.09983	1.24803	2.80049	1.92289	1.86285	1.35546	1.44665	1.23084
LDHB	3.44086	6.30866	6.76298	3.5097	4.6943	5.73276	5.32146	4.21652	6.89243	8.54634
TUBA1B	2.45297	6.6139	4.03039	2.23574	2.56286	6.07647	4.17251	1.57927	1.62041	1.74786
TUBA1A	3.55993	3.60647	3.43149	3.40275	3.78695	4.99747	4.58675	2.62533	3.55535	2.1706
TMBIM6	2.93663	3.51368	2.73496	1.65399	3.23005	3.77165	3.07155	1.50997	1.96138	2.38501
EIF4B	1.94188	1.92497	2.31613	2.61032	1.93419	1.94838	2.32388	2.98866	3.26205	2.79742
PFDN5	7.53263	8.5938	9.86352	10.4124	7.9692	8.54307	10.2996	11.0212	12.5165	12.4771
PRR13	2.27903	2.64665	2.15394	1.40118	2.04224	2.35495	1.76974	1.14534	1.66132	2.03359
HNRNPA1	14.4415	18.9577	17.9255	13.5021	16.1965	21.0054	20.5997	14.7911	17.7489	14.8907
RPS26	7.03144	6.98136	6.15734	5.32163	6.77115	7.02278	6.19606	4.79608	4.96731	3.96159
PA2G4	2.04442	1.96432	1.62837	1.34686	2.34736	1.84265	1.21463	1.30479	1.32088	1.64544
RPL41	112.964	94.8162	96.7387	116.867	96.7069	81.5786	94.1999	118.166	111.862	115.235
MYL6	6.29974	9.41782	8.18186	5.35878	5.44145	6.03051	5.87182	4.92456	5.61653	6.89379
ATP5B	1.30798	1.93744	1.70975	0.81481	1.4073	2.44403	2.00178	0.890077	0.94481	1.45289
PTGES3	2.3378	3.12212	2.6735	1.51747	2.66367	3.8522	3.16697	1.61732	1.54098	2.06794
NACA	10.9261	11.6343	13.0356	14.851	10.9973	11.3733	13.1173	14.9841	16.4813	16.1034
DDIT3	1.08463	1.14781	0.906434	0.601825	1.68101	2.42684	1.581	0.892825	0.706762	0.278615
CCDC59	2.46565	1.73191	1.63545	1.68121	3.05016	2.68933	2.19152	1.92017	1.33471	0.847654
BTG1	19.0451	19.7841	18.0364	16.4372	17.5749	24.3314	24.8215	21.475	15.7189	14.4035
UBE2N	1.35914	1.90143	1.68652	0.966834	1.52883	2.4538	2.16593	1.05256	1.05973	0.962676
HSP90B1	2.7779	1.86325	1.22352	1.71829	2.88209	1.63669	1.34681	1.83281	1.18495	1.44608
ARPC3	3.63419	5.24133	4.53295	2.97614	4.07753	4.63577	3.76182	2.73988	3.21729	3.57574
PPP1CC	1.32818	1.78475	1.69421	0.90911	1.29205	2.0867	1.91212	0.907661	0.951656	0.977117
RPL6	20.4096	22.6722	26.351	31.5459	19.0222	21.2309	25.6165	33.266	36.8351	35.187
RPLP0	17.4188	25.0414	26.2936	16.2257	17.1739	22.7623	24.8073	18.1318	21.3458	21.3205
COX6A1	3.78383	4.74275	3.55939	2.4734	3.91703	3.95506	3.39308	2.05538	2.16569	2.3709
DYNLL1	1.2929	2.00674	1.51072	0.850823	1.29232	1.66848	1.25541	0.811239	0.804368	1.14024
RSRC2	4.77396	2.42212	2.23791	3.43133	5.60039	4.90034	3.71091	3.31011	1.63523	1.02791
UBC	7.55962	8.46572	8.76695	5.39889	9.90626	17.1517	13.7109	5.32524	6.68746	7.84829
RAN	3.22471	4.46054	3.13189	1.87351	2.98115	4.28726	3.52265	1.6392	1.9055	2.06314
SAP18	3.81942	3.87052	3.55343	2.90334	3.94694	4.74917	4.37855	2.75828	2.96241	2.07642
RPL21	65.3104	66.1399	82.7567	98.212	66.8658	73.2957	92.9024	104.238	114.841	115.505
POMP	2.45528	3.13026	2.68166	2.62418	2.64857	3.41607	3.18236	1.97275	1.75118	1.0058
HMGB1	8.49839	9.54673	7.54149	7.13811	9.25854	8.3909	8.25968	7.64455	5.27354	4.91373
ELF1	5.13409	4.17369	4.28157	3.69803	6.1362	7.5572	8.74849	5.0991	3.73828	1.2628
RGCC	9.14558	11.2527	13.0101	7.97566	4.89829	12.2395	13.3757	8.01012	6.12002	1.20113
EPSTI1	2.33813	0.861046	0.539765	0.680222	2.61715	0.493604	0.415736	0.393539	0.567796	0.215191
TPT1	38.8587	24.8547	30.4362	52.4036	35.197	26.1712	30.5425	56.6654	49.6222	44.7453
ITM2B	5.55704	5.97736	6.15458	3.6715	7.20309	6.96305	5.94841	4.02168	5.30085	6.97055
PHF11	1.2357	0.624511	0.515945	0.504847	1.84748	0.762113	0.516162	0.487722	0.375929	0.42018
COMMD6	4.71317	4.45021	5.41972	5.94857	4.97181	4.68876	4.94552	6.0111	6.61049	6.9159
GPR183	3.54203	3.73185	4.19891	1.2835	2.99818	4.40372	3.68644	1.52655	2.82563	0.839528
ARGLU1	3.5061	2.29334	2.0773	3.13131	4.89286	3.03357	2.47428	3.56142	2.05342	1.79798
HNRNPC	4.90193	3.89667	3.31011	3.18032	4.84587	4.05465	3.81072	2.94406	2.37143	2.29008
TRAC	5.94967	9.39965	8.4614	2.06882	6.38409	6.8656	5.13949	3.0533	5.61866	11.4403
PSME1	5.87811	5.56845	4.68067	3.6411	5.89993	4.28008	3.43134	3.23265	3.32604	4.21297
PSME2	3.25219	4.01985	2.71859	1.36577	3.65825	2.88753	1.87365	1.24292	1.27176	1.9102
GZMB	2.90464	6.863	4.10967	4.23444	2.07315	4.2049	2.0556	1.48168	1.02874	0.230861
NFKBIA	13.3785	13.9593	9.30734	8.01356	22.557	27.9942	14.7989	7.32603	5.88773	1.42836
RPS29	103.268	74.9209	92.1552	116.297	89.1053	75.0929	94.2758	125.167	96.6066	104.628
RPL36AL	9.51947	9.20052	8.60042	8.61423	10.1924	10.5932	9.39449	7.63245	9.41319	7.54469
ARF6	2.54088	3.42451	2.88585	2.14836	2.80896	3.24461	1.83623	1.95328	1.16749	1.99001
PSMA3	1.09245	1.51849	1.02084	0.663699	1.24137	1.58091	1.18852	0.673467	0.703079	0.593187
ERH	1.8285	2.53346	2.03838	1.30179	2.21642	2.82876	2.46828	1.16988	1.50554	1.39473
SRSF5	10.1863	7.0311	6.5214	7.83027	13.5639	9.10721	7.95614	8.19035	5.38193	6.64367
FOS	12.7854	11.0249	7.07646	3.95752	13.7314	13.4563	6.75229	5.00502	8.81734	17.8074
BATF	1.01962	0.768028	0.36034	0.197811	1.69409	0.68317	0.551129	0.158138	0.100622	0.27131
SLIRP	1.83105	1.67279	1.55859	1.35376	1.88513	2.01729	1.78931	1.20214	1.07326	0.701093
CALM1	9.76853	10.8923	10.1938	9.59228	10.925	11.2837	11.1357	9.81952	8.04243	5.79573
DDX24	4.58595	2.23982	1.93436	3.52284	5.18986	3.67445	3.75596	3.67277	1.97283	1.46188
IFI27	3.57366	2.60714	0.733298	0.0769484	2.13851	0.924216	0.599568	0.246937	0.0588398	0.0119417
HSP90AA1	8.56084	6.25167	5.14259	6.50668	10.3024	7.49706	6.60366	5.06296	2.79351	3.86752
EIF5	3.40398	3.06749	2.71629	2.58744	3.49113	3.53644	3.32671	3.05667	2.57553	0.993014
IGHG4	4.04043	8.27074	2.79806	0.0736864	1.30914	5.17324	2.16158	0.0650998	0.167504	0.00197778
IGHG1	2.74305	4.25684	0.126467	0.0421144	2.24009	0.257013	0.352009	0.0021056	0.0621044	0.0185239
NOP10	1.38002	1.90639	1.42503	0.801875	1.80755	1.97189	1.3326	0.703257	0.759874	1.19113
SRP14	5.9356	6.84404	6.23761	5.26098	6.37455	6.60883	6.29712	5.11094	4.85919	5.2597
PDIA3	1.9392	2.23382	1.68962	1.50392	2.55754	2.28872	2.01098	1.48026	1.50847	1.80314
SERF2	9.61658	11.4875	10.0006	9.05947	10.3811	8.73836	8.62883	7.70204	8.76125	9.14688
B2M	159.988	169.383	155.047	126.479	143.907	133.459	128.507	109.803	161.809	154.009
DUT	1.18387	2.37639	1.62825	0.640137	0.94433	1.55079	1.03681	0.544846	0.860036	0.974373
RSL24D1	3.67867	3.34536	3.4369	3.27916	3.60194	4.35285	4.66397	3.27792	2.86808	2.22001
SLTM	1.73387	1.4568	1.13342	1.33982	2.09636	1.61996	1.26377	1.44733	0.867357	0.733565
ANXA2	1.21772	2.55359	1.62529	0.667921	0.864907	1.71258	1.13033	0.532165	0.671464	1.04912
PPIB	3.18509	3.95225	2.544	1.83407	3.36244	3.19967	2.53906	1.86943	1.94694	2.09985
RPL4	9.26034	14.0548	17.5933	15.2837	8.77436	14.3425	19.2681	18.2333	22.7345	23.7518
RPLP1	75.4603	81.3525	93.2329	94.67	66.8283	75.5754	86.872	94.3738	85.1677	81.1801
COX5A	1.51428	2.05556	1.50563	0.865695	1.24524	1.4261	1.12445	0.829819	0.81929	1.08345
PSMA4	1.77826	2.13796	1.85446	1.05146	2.05147	2.48024	1.90094	0.870159	0.950736	1.03387
MORF4L1	5.13449	3.65107	3.7158	4.20758	4.70388	4.01272	4.97285	4.12063	3.25098	2.39441
RPS17	36.5264	33.4866	37.0539	46.203	26.9093	28.6803	32.4544	42.2236	42.1189	30.5588
WHAMM	1.36949	0.811545	0.629503	0.88722	2.37256	1.86353	1.20255	1.2381	0.4831	0.382148
ISG20	4.71493	3.17814	2.71463	1.66162	5.70745	2.62635	2.34156	1.8142	1.40301	1.96089
CIB1	1.97833	2.70542	2.6043	1.68729	2.41256	3.13102	2.57727	1.65924	1.59852	1.60174
RPS2	47.7209	74.2328	79.6983	60.7319	50.7478	64.5955	63.0022	65.5121	72.507	83.9685
TCEB2	3.16212	4.22659	3.57824	2.92629	3.31047	3.24675	2.89189	2.50454	2.3945	2.81387
IL32	14.51	20.3347	16.6754	8.53312	17.9918	16.7477	10.3678	8.56429	11.2061	13.8413
RPS15A	57.3211	59.2436	72.7889	82.339	52.3509	58.728	71.0899	84.7535	91.4487	80.4063
C16orf54	2.58631	3.57142	3.31806	2.38429	2.43564	3.63675	3.40721	2.23154	3.24984	0.966363
ALDOA	2.81547	4.95893	4.12213	2.02411	2.85954	4.05443	3.17138	1.88678	3.02491	3.99419
CORO1A	4.97573	10.4464	9.26552	3.11145	5.55076	7.50619	5.53179	3.02216	4.58991	8.75676
FUS	4.61836	3.75768	3.39908	3.80042	5.33582	5.28384	4.24943	4.67658	3.86099	3.11386
MT2A	7.47057	3.77424	2.40012	1.61405	3.95437	1.76271	2.74773	1.52701	1.04909	1.19065
CFAP20	0.892016	1.35733	1.56142	0.918378	1.16044	2.39162	1.93923	0.763392	0.730733	0.226066
COTL1	1.7296	4.13556	3.88413	1.01738	1.91616	3.15983	3.09259	1.35792	1.93818	3.006
COX4I1	6.2843	8.22096	9.27253	8.42137	6.22688	8.35257	10.4967	8.51858	9.22976	9.37253
CYBA	6.2669	9.87977	7.2409	6.57688	6.8157	6.36304	4.33284	4.345	4.8138	5.7065
RPL13	67.4237	82.0913	98.1771	95.456	69.9353	81.4854	97.5296	100.666	117.99	111.691
YWHAE	1.5394	1.54308	1.27649	0.906916	1.71457	1.73846	1.47326	0.876106	0.663872	0.464286
PSMB6	1.2536	1.7419	1.33194	0.832172	1.26016	1.6083	1.38917	0.827015	0.779245	0.78237
PFN1	10.2334	24.8711	20.4622	10.7834	10.0326	17.9624	14.2815	8.98046	13.01	15.7516
XAF1	3.96616	0.54463	0.270188	0.300269	4.68565	0.494699	0.157961	0.334665	0.196952	0.222521
EIF5A	3.83867	4.30508	3.63808	2.7339	2.55608	2.21277	2.53385	1.75433	2.56237	2.1682
RPL26	42.9833	37.6785	42.402	52.7307	42.8796	36.5777	41.9745	52.4886	57.0406	54.7211
UBB	8.63197	8.57061	8.22582	7.64651	9.16276	10.3812	9.18495	6.03201	5.89534	5.95768
RPL23A	50.8013	47.1772	54.3523	64.2872	51.3875	47.5226	54.4181	65.2944	69.6336	63.2709
CCL5	5.7906	14.678	16.1886	15.8167	3.23731	10.6567	11.8936	10.3124	9.13681	8.95175
CCL4	4.47128	3.4602	2.12056	3.80078	1.38792	3.20449	3.29405	1.72345	2.2918	0.492911
PSMB3	1.2077	1.99016	1.40535	0.72064	1.66587	1.894	1.33766	0.660091	0.777439	1.19562
RPL23	15.109	13.6362	15.6851	20.7089	15.8367	14.5205	17.2084	21.1021	17.5273	15.4625
RPL19	39.0769	44.08	52.0673	53.9301	37.6837	41.458	50.1537	55.303	62.1014	60.1021
EIF1	36.9092	36.2931	37.4862	39.1332	35.7207	47.2394	52.799	36.1344	36.7271	19.0674
RPL27	20.7831	20.0776	23.9586	34.2315	20.0235	19.6059	24.2605	33.6601	31.1496	28.6293
TOB1	1.80442	1.70268	1.96629	0.975211	1.49577	2.34683	2.30642	1.39013	1.29852	0.93378
LIMD2	3.10421	5.44192	5.3125	2.63573	3.53807	5.48811	4.92981	2.5846	3.86066	5.27949
DDX5	19.4384	12.9015	13.7117	14.1895	20.381	16.9067	14.2839	14.7665	9.90682	10.4837
RPL38	33.5305	21.4163	25.2355	42.0404	31.8246	21.1658	25.2301	40.8986	31.2888	31.1877
HN1	1.17405	1.81688	1.03036	0.48098	1.12054	1.32501	0.803072	0.550571	0.319789	0.578272
SUMO2	4.26872	5.38092	4.73949	3.55014	4.1957	5.13475	5.10426	3.5126	3.75437	4.10635
H3F3B	22.5491	22.5065	18.4719	13.6748	21.0498	23.6833	20.1958	14.9748	15.6885	14.3836
UBALD2	1.95081	1.37109	1.26776	1.00838	1.81096	1.35491	1.00354	1.04988	0.759721	0.687813
SRSF2	3.89654	4.84376	4.60087	4.28089	3.06636	5.14958	4.68909	3.77324	3.32321	2.19484
ACTG1	4.57198	11.0265	10.1365	5.94208	3.97534	6.38037	7.96837	6.03519	5.4574	12.8625
ARHGDIA	1.24786	2.41901	1.85374	1.00859	1.3611	2.64171	2.24993	0.915795	1.32303	1.49166
MYL12A	9.16555	10.9161	9.36501	4.54769	11.7214	9.06569	5.70184	4.36244	5.89883	9.90085
MYL12B	3.14118	4.68213	3.9818	2.6149	3.88154	4.54893	3.53381	2.357	2.86867	3.73813
CHMP1B	2.39905	2.04549	1.65091	2.10273	2.22814	3.49275	2.1253	2.32772	1.40523	0.970693
SNRPD1	2.05481	2.402	1.87715	1.30936	2.03155	2.67004	2.05417	1.29355	1.31248	0.93005
RNF125	2.36621	1.81514	2.68501	4.20912	1.59651	2.25499	2.89183	4.46273	2.94911	0.477126
RPL17	10.0891	5.033	5.56688	14.7521	19.7208	4.97741	5.95254	12.873	13.4865	12.1224
PMAIP1	2.67834	2.16094	1.43279	0.78262	2.03349	3.12928	1.80025	0.961034	0.518206	0.475452
SNRPB	2.24566	3.3296	2.51723	1.69769	2.20647	3.22035	3.14315	1.51897	1.57868	1.41492
NOP56	1.15645	1.13831	0.89825	0.606278	1.515	1.47683	1.1752	0.849483	0.574515	0.613056
SNRPB2	2.66379	2.37937	2.28803	1.85193	3.11468	3.33541	3.10006	1.78417	1.66098	1.25856
EIF2S2	2.32497	1.46304	1.37846	1.22728	2.81256	1.66578	1.47155	1.1383	0.909421	1.2179
RBM39	5.43731	3.72203	3.49663	7.14156	7.59796	5.02974	5.3012	5.91567	3.31403	2.56397
SCAND1	2.19391	2.43741	2.1313	1.54002	2.37853	2.57296	2.14343	1.25812	1.30235	1.12229
YWHAB	2.54121	2.90004	2.43462	2.24199	3.7244	2.7264	2.44204	2.11802	2.20264	2.56696
STK4	1.77898	1.83454	1.68388	2.60919	1.85117	1.68634	2.02811	2.32792	2.77779	1.94041
ZFAS1	4.61359	3.50947	3.53274	4.24067	5.6256	5.33709	4.16941	4.09905	3.47317	3.53266
PSMA7	3.03552	4.31025	3.30562	2.20872	3.98182	3.92896	3.21411	2.08297	1.70096	2.3408
RPS21	29.259	18.9383	21.6155	38.5971	25.7179	17.2226	20.3352	39.8244	27.089	27.1855
PPDPF	5.46588	5.40084	5.12559	4.60317	5.67345	4.71086	5.34715	4.60346	3.13164	5.93303
RPS15	47.3485	54.1438	57.1304	48.0698	46.6177	51.5891	55.5103	48.8506	53.7858	51.2167
OAZ1	5.55704	8.86167	7.06865	4.42503	5.64103	6.39208	4.7487	4.23752	5.31933	7.01243
LSM7	1.82523	2.07397	1.80023	1.21474	1.95705	1.92217	1.80973	1.30336	1.23483	1.38135
GADD45B	1.94277	1.80496	1.45087	1.07465	4.05339	4.23146	2.4648	1.13777	0.955419	1.00375
MRPL54	2.29365	2.40527	2.05333	1.86636	2.24379	2.89848	2.4533	1.53136	1.59497	0.80428
EEF2	5.14622	10.5321	12.239	6.58739	4.52887	10.3948	13.0981	7.15178	14.14	14.4958
MYDGF	1.13786	1.54259	1.18014	0.58994	1.12337	1.42493	1.11922	0.686877	0.67372	0.702151
RPS28	51.5334	46.6463	57.3135	65.3009	51.7859	44.8764	55.8992	68.1205	63.2457	67.699
UBL5	2.57253	3.56316	3.01783	2.2885	3.41511	3.06872	2.25138	1.81948	2.09568	3.11769
JUNB	8.42467	14.5363	11.1598	5.32302	13.5157	18.5713	9.1716	7.53173	18.8644	30.8294
CALR	2.79844	2.62782	1.58122	1.68587	3.05517	2.3393	1.75962	1.7089	1.64332	1.66678
GADD45GIP1	1.81453	1.77038	1.52046	1.02251	2.19182	2.07364	1.68656	0.95481	1.01053	0.964303
IER2	2.53761	3.61146	2.25779	2.17737	5.45572	6.64557	2.80698	1.84838	2.21571	5.07531
KLF2	11.0921	15.6032	11.0199	5.29023	7.99782	9.93737	4.73468	6.44184	4.24662	4.24436
RPL18A	33.9711	41.2279	47.4309	42.1113	38.5528	51.5421	58.5495	55.835	65.453	62.9058
JUND	6.26084	3.84987	3.15414	6.42467	3.98541	3.33843	2.61706	5.13974	2.46594	0.936413
UBA52	18.1819	18.6629	21.2185	25.4759	18.2896	18.3031	20.8628	25.0197	25.6308	23.544
COPE	1.44484	2.18089	1.85673	1.02921	1.59004	2.02597	1.78602	0.949631	1.17078	1.54827
UQCRFS1	1.74411	2.13843	2.01635	1.28986	2.5694	3.46341	3.16054	1.92132	1.25927	0.967235
COX6B1	3.97606	4.78695	4.13487	3.14739	3.4336	3.03419	2.82447	2.40906	2.52088	3.459
TYROBP	0.317526	0.388627	0.323978	3.19919	0.0600055	0.188437	0.202706	0.30851	0.448645	0.519486
PSMD8	1.07551	1.68764	1.35679	0.744736	1.35901	1.67397	1.40236	0.710342	0.717589	0.965123
GMFG	4.06213	5.46656	5.48121	3.20915	4.49742	4.69778	4.16094	3.17625	3.85969	4.17153
ZFP36	7.18491	10.7472	8.10772	4.81255	6.5795	12.5279	7.1581	4.99524	7.46326	3.96468
RPS16	35.0063	34.312	38.3602	47.0805	31.5548	33.5641	37.9261	45.466	46.4187	38.5495
RPS19	49.6397	57.8652	64.3823	65.595	47.3912	58.2809	64.9761	65.8981	70.6538	66.3241
FOSB	3.82005	3.20812	3.14906	2.36728	2.83248	4.34414	2.39912	2.6117	2.76012	2.36108
GLTSCR2	5.80419	7.10625	9.5004	8.16908	5.81148	7.98609	10.4983	9.01231	10.6245	10.6515
EMP3	5.52847	7.18578	5.47004	3.61561	5.50095	7.42651	6.03957	3.00455	3.44503	4.77668
RPL18	22.2853	27.9216	32.5154	31.271	22.076	26.7642	32.4187	32.3101	36.9957	34.4049
PPP1R15A	4.79282	5.27347	4.50615	2.69697	5.89445	7.48725	5.04551	2.53808	3.51873	2.16493
RPL13A	73.9964	86.0327	101.757	96.5661	72.6514	84.2417	98.1498	98.5531	115.113	103.045
RPS11	16.351	16.5899	19.1962	26.9901	14.877	15.2893	17.8895	24.6338	20.9129	17.3189
NKG7	7.04933	16.2266	11.6535	23.8016	6.04219	11.3321	9.49875	14.1919	7.67345	5.73047
MYADM	4.29095	3.69045	3.89789	4.42279	3.04746	5.35381	4.55882	3.08419	2.58307	1.3513
NDUFA3	2.60494	2.60442	2.12633	1.70511	3.4438	2.35655	1.74602	1.85715	1.67596	2.2325
RPS9	23.082	31.5614	34.565	28.9888	26.1517	32.4393	36.7179	33.7225	31.0709	33.8677
RPL28	66.7387	61.9779	63.1915	60.3708	64.7026	60.3819	65.2285	68.8628	57.8764	56.9611
RPS5	19.43	25.6234	30.3741	26.2299	17.3609	22.5972	26.5301	24.7614	32.4585	32.2168
RPS4Y1	5.34322	7.37852	8.67509	6.86087	6.09538	7.48169	8.5561	7.60499	0	9.42941
RANBP1	1.59755	2.05219	1.59407	0.843065	1.51866	1.98375	1.5611	0.9095	0.88336	0.997157
UBE2L3	1.82142	2.32782	1.88939	1.43267	2.1296	2.69931	2.2588	1.22863	1.24681	1.09614
IGLC2	0.111229	1.69484	0.250977	0.120677	0.884821	1.06801	0.696784	0.0309819	0.433487	0.176115
UQCR10	2.41653	2.62436	2.37692	1.53564	2.47398	2.48363	2.28643	1.39913	1.63554	1.93516
RAC2	2.50692	3.63449	3.11322	1.83838	3.36465	2.90039	1.87172	1.67219	1.86948	3.61165
LGALS1	2.37129	7.55856	4.19747	2.41378	1.98495	4.43945	2.7929	2.02727	1.58866	1.30795
EIF3L	1.04109	2.21185	2.70034	1.8573	0.927351	2.03457	2.61931	2.02206	3.35352	3.69724
RPL3	31.6351	55.8393	67.4662	52.2794	31.8361	52.7047	66.1306	53.1883	79.4426	73.2141
ATF4	2.52194	2.01431	1.97135	1.51676	3.28347	3.11844	2.3695	1.55891	1.18508	0.987296
RBX1	1.94189	2.23278	1.71088	1.10244	2.18235	2.13167	1.87153	0.838881	0.998126	1.28951
SNU13	2.30429	2.90193	2.48802	1.954	2.53732	3.3851	3.49814	1.72104	1.74587	1.60471
NDUFA6	1.66282	1.77978	1.4372	1.0131	1.45288	1.8971	1.43284	0.845775	0.783869	0.681856
PIM3	2.50777	2.39904	1.57317	0.902063	2.30496	3.82819	3.14444	1.25827	0.513033	0.335148
SOD1	4.97973	4.20754	3.54595	2.74653	5.16436	4.2315	3.71493	2.71771	2.74816	2.81563
SON	6.04969	4.07814	4.04354	5.12413	7.03189	5.39662	4.85788	4.58252	2.73499	2.66682
HMGN1	4.01916	4.35939	3.30553	2.55133	4.36488	3.68478	3.15682	2.98205	2.81725	3.12533
MX2	2.22219	0.317689	0.350256	0.350776	2.27807	0.334881	0.276166	0.372631	0.367656	0.297212
MX1	2.28098	0.624435	0.432683	0.268952	2.56171	0.584581	0.399942	0.284646	0.247827	0.267963
MT-ND1	15.2756	12.6834	12.0486	15.8432	8.40809	6.97268	9.86321	15.1546	15.5587	13.6666
MT-ND2	27.993	25.1605	24.6388	27.9628	21.5731	19.9911	24.7531	29.7351	29.6568	24.4512
MT-CO1	14.0769	27.2643	28.4595	35.5417	8.06277	11.504	20.3167	33.6604	38.3603	48.7128
MT-CO2	19.4891	24.9704	25.7583	35.0864	12.3711	13.9154	24.4229	35.0792	35.2054	31.9741
MT-ATP6	9.55819	9.29296	9.94332	21.1374	6.19737	5.62072	8.43284	21.467	15.5074	16.7949
MT-CO3	12.8854	21.6304	23.6652	35.2942	7.91002	10.7125	20.4421	37.4479	28.935	38.3231
MT-ND3	15.3707	11.7946	14.6541	27.1038	11.1303	7.40283	12.1063	29.5634	25.9674	20.6885
MT-ND4	13.8553	17.8555	18.2465	24.2529	10.1564	10.7922	15.5658	24.0769	27.3507	25.2681
MT-ND5	3.41072	3.06136	2.69584	5.35377	2.74649	2.09697	2.62474	5.50022	6.05285	11.0722
MT-CYB	7.21097	12.0784	14.0087	18.2285	4.82775	7.36081	12.1234	18.255	22.5479	18.2451
