# Supplementary material for: Single-cell temporal analysis of natural dengue infection reveals skin-homing lymphocyte expansion one day before defervescence
Source: iScience. 2022 Mar 5;25(4):104034. doi: 10.1016/j.isci.2022.104034 (PMC8957021; doi:10.1016/j.isci.2022.104034)
Supplement: Table S9. Average expression of the top 500 genes in Principal Component (PC) 1 and PC2 in B cells/Plasma cells/Plasmablasts, related to Figure 2C, S3 and STAR Methods [file mmc10.xlsx]

## Sheet: PC1
Table S9 Average expression of the top 500 genes in Principal Component (PC) 1 and PC2 in B cells_Plasma cells_Plasmablasts. Related to Figures 2C, S3 and STAR Methods.
	DF Day-2	DF Day-1	DF Def	DF Wk2	DHF Day-2	DHF Day-1	DHF Def	DHF Wk2	HCI	HCII
ISG15	24.185	2.69251	2.06619	0.937302	19.8478	2.41754	1.28863	0.765416	0.621357	0.496164
AURKAIP1	2.38627	2.61879	2.09605	0.935627	1.97655	1.98977	1.52057	0.862573	0.979382	0.828661
RPL22	11.916	8.45342	9.78863	24.0291	11.9506	7.78253	14.3544	24.7441	20.7509	21.5977
SRM	2.28563	2.62504	2.46313	0.539003	1.76452	2.0456	1.496	0.499389	0.47529	0.520502
PRDM2	1.54506	0.424296	0.41871	2.48388	2.3725	0.811972	1.36528	3.09284	1.93676	0.688301
DDOST	1.91247	2.89566	3.11508	0.55421	1.71253	2.8464	1.73456	0.315342	0.60285	0.534314
CDC42	3.22512	2.61314	2.61208	4.45611	3.74471	3.22469	5.06024	4.0944	4.29255	3.42525
RPL11	29.8731	29.2158	33.5465	62.7616	31.8283	29.8007	52.7512	64.1273	67.3897	67.1033
SRRM1	2.4094	1.08985	1.11496	3.74096	3.81188	1.84288	2.69563	3.43026	2.4331	1.65076
SYF2	1.68365	0.944134	1.15398	2.59634	1.86936	1.31128	2.1301	2.71359	2.15356	1.85201
SH3BGRL3	2.46082	3.54554	3.94158	4.20952	2.16087	3.55566	4.24251	3.62022	5.67431	6.36307
CD52	4.29742	4.16221	8.09714	15.8131	6.91687	5.88459	10.3364	17.4806	20.6156	34.4477
IFI6	24.3106	11.5357	2.78825	0.404718	19.9118	7.62741	1.74318	0.670797	0.300275	0.195759
ATPIF1	2.86873	2.84894	2.16637	1.03658	2.66231	2.53816	1.27032	0.833665	0.996486	1.5508
LAPTM5	3.12032	2.01213	2.6469	7.15445	5.48808	6.11332	13.4288	9.32186	11.1117	10.815
SFPQ	2.06884	1.15259	1.24397	3.25232	2.35212	1.35544	1.62821	3.27613	1.75253	1.59719
NDUFS5	3.85694	3.09042	2.47844	1.99944	2.85515	2.72899	1.86996	1.4883	0.994279	1.13265
SMAP2	1.01075	0.620486	0.611261	2.49927	1.33049	0.890832	1.93679	3.66481	1.30872	1.05498
YBX1	8.81171	7.44616	7.09407	10.3913	8.60736	6.14753	11.1238	10.1291	9.91629	7.36143
ATP6V0B	2.17351	2.64031	2.33886	0.854981	1.73759	2.14106	1.76415	0.75073	0.983129	1.06297
RPS8	33.0092	27.5116	33.1063	65.81	31.57	25.6481	48.2497	66.9161	65.8933	53.8256
PRDX1	2.24593	2.27176	2.03474	0.996796	2.26403	2.12722	1.47422	0.835101	0.796468	0.978491
UQCRH	7.23149	8.03811	6.79282	3.75318	5.96629	6.44015	5.46777	3.46587	3.5254	3.33207
TMEM59	2.68891	3.61502	3.38424	1.05557	2.51133	3.23374	2.11526	0.898675	1.15359	1.5991
RPL5	14.0431	13.8806	16.1905	29.068	13.0212	12.7998	22.5113	29.784	28.6244	26.5463
TXNIP	1.4053	0.604412	0.865792	1.12947	3.22944	2.31464	1.47049	1.46766	3.16369	6.12548
MCL1	3.28216	3.82912	3.34008	1.97705	3.22067	3.14516	2.41456	1.81089	2.27318	0.958138
CTSS	1.93964	1.19182	1.36247	2.11945	2.85132	2.061	1.74836	2.44325	2.66073	3.91721
JTB	2.60799	3.07143	2.71416	1.5344	1.91657	2.19022	2.19625	1.09041	1.89641	1.63032
RPS27	72.295	46.4266	66.5759	199.984	88.5672	64.3368	144.067	210.18	179.064	183.768
TPM3	2.88375	1.23546	1.35096	3.68678	2.52014	1.35735	1.93029	2.75649	2.35452	2.33495
KRTCAP2	2.80373	2.92723	2.3726	0.891081	1.70304	2.02829	1.47135	0.861405	1.00891	1.24472
SSR2	3.62809	5.78831	5.83064	2.60406	3.63056	5.00278	4.19843	1.95325	2.44834	2.69516
CD48	2.39066	1.46959	1.40668	3.57797	3.23036	1.54142	2.05107	3.41917	3.3483	3.2984
PRRC2C	3.05411	1.08147	0.969787	4.70642	4.13155	1.51806	2.65727	5.25299	2.57767	1.33
RALGPS2	0.895451	0.342825	0.508961	1.96987	2.25757	0.63318	0.618216	2.28291	2.16683	2.30765
RGS1	2.14614	2.2534	1.0274	0.799359	4.82445	4.92809	2.1279	1.60187	2.1085	0.292636
PTPRC	1.90031	0.894355	0.940851	2.70046	2.99952	1.18336	1.1202	3.06493	3.26886	3.47187
CD55	1.66553	1.12063	1.35768	3.11531	1.46438	1.38111	2.47109	3.24562	3.00847	1.31662
H3F3A	10.736	11.1395	10.5439	12.4014	9.67737	9.67063	11.3937	13.9979	12.6374	12.3127
GUK1	2.66778	3.19302	2.9434	1.67534	2.19373	2.41825	2.76004	1.66059	1.64272	1.34067
ARID4B	1.04549	0.418651	0.48146	2.17704	2.31726	1.16307	1.79381	2.53478	1.68304	1.21492
RPS7	16.8233	18.6561	21.875	34.926	16.3373	17.0091	28.0682	35.5151	37.0377	35.0784
PDIA6	5.15609	5.43294	5.00305	1.45583	5.9905	6.24592	3.36393	0.894578	0.883986	0.907408
RHOB	3.2052	1.98644	1.72974	0.332903	1.42765	1.55565	0.767184	0.10971	0.480968	0.713551
ITSN2	0.829835	0.43644	0.511177	1.63026	1.23071	0.681317	1.11995	2.06405	1.56488	1.37389
OST4	6.71233	7.48959	7.02548	3.64611	6.35068	5.12135	4.7954	3.24227	3.78428	4.08365
ATRAID	1.55844	1.89231	1.67704	0.679054	1.61446	1.69599	1.07627	0.392267	0.683493	0.838032
YPEL5	3.14579	1.94116	2.96177	5.79624	4.61251	4.89929	5.35506	5.77877	7.79215	1.52668
SRSF7	2.13291	1.38895	1.36351	2.80951	3.69108	2.51756	2.91073	3.20217	3.60661	2.64923
CALM2	3.01098	1.84995	2.30819	3.24341	3.84675	2.62477	4.21378	3.00449	3.77492	3.52843
ERLEC1	2.71493	2.68055	2.55695	0.679601	2.46129	2.45855	1.52866	0.39813	0.397486	0.227772
RPS27A	25.624	23.602	29.5342	68.7462	26.4361	26.4233	52.6308	69.5185	74.6451	69.1494
REL	1.44906	0.370091	0.779597	5.65105	3.08843	1.72645	3.45148	7.76502	4.15697	1.94302
TMSB10	38.9248	46.3885	42.7529	42.393	40.257	34.4056	34.6838	31.3544	39.2377	51.6688
LINC00152	2.64446	2.37984	1.86028	0.508851	2.09267	2.28762	1.42665	0.336644	0.127333	0.04799
IGKC	772.247	1267.18	1543.99	134.418	481.456	755.312	328.384	50.4983	94.7622	65.3347
COX5B	4.79007	3.88292	3.12893	2.32871	4.02947	3.10657	3.06737	1.7152	2.21984	2.27257
RPL31	19.78	16.8718	19.6214	43.1015	21.815	17.8233	32.2219	43.9583	43.1905	43.7219
MZT2B	2.68451	4.39233	3.56657	2.22632	2.44254	2.74432	2.33321	2.35817	1.28492	1.86558
CXCR4	4.84108	2.40401	3.33893	7.11784	15.2148	15.7366	11.9412	9.41444	16.2238	8.4307
NR4A2	1.45339	0.494932	0.751468	2.09042	2.0188	2.36191	1.9142	2.8166	3.96385	0.795257
CYTIP	2.6527	2.93277	2.90322	1.43316	2.13066	2.28946	2.56115	1.51059	2.23592	0.82716
ATP5G3	4.10121	4.58741	3.76252	1.69167	3.04056	3.43912	2.65242	0.824438	1.5468	1.48989
STK17B	2.74097	1.3678	1.48393	3.48252	2.57917	1.64975	2.25199	3.56985	2.97517	1.56238
RP11-347P5.1	1.30583	0.383635	0.392109	1.59221	2.20228	0.420191	0.658948	2.19981	1.754	2.91398
NDUFB3	2.07037	1.93135	1.45176	0.620918	1.76059	1.1913	0.820229	0.304493	0.45117	0.721613
EEF1B2	9.30673	8.38668	9.76843	17.2353	7.82756	6.80707	11.406	15.0982	16.1503	13.3179
RPL37A	38.7461	24.6859	28.1672	58.8742	33.8537	21.7563	36.5624	61.6906	43.2617	40.7475
ITM2C	6.41078	14.8444	13.4352	0.981873	4.91339	13.4882	6.5601	0.419957	0.951818	0.850802
NCL	4.90771	1.96674	1.78538	4.68068	6.24428	2.21348	2.73871	4.94297	2.77961	1.37123
PTMA	32.5076	22.4774	24.653	45.5026	44.4473	28.5897	46.3568	48.1424	41.9374	35.6261
LRRFIP1	1.80653	0.631428	1.23223	5.07432	1.84504	1.1743	2.51982	4.65557	2.80187	1.39441
RPL32	32.4361	27.7447	34.6606	76.542	36.1463	30.5807	61.7067	77.3523	79.1813	78.0262
ANKRD28	4.55696	3.09713	2.88414	0.807717	2.56162	1.65223	1.50575	0.525922	0.292793	0.0848362
RPL15	21.4328	27.8875	30.904	38.8264	21.6672	24.8788	40.9035	40.7738	49.0403	49.1315
RPSA	12.0239	12.2142	14.6898	25.026	10.8493	11.6285	20.9793	26.6897	29.2503	28.9483
RPL14	17.0658	14.2256	17.4347	32.9501	18.5636	14.8464	26.5208	33.7056	29.9184	24.6939
MANF	3.54916	3.90537	3.26168	0.561799	4.17438	3.4648	2.11506	0.294625	0.447229	0.268912
RPL29	21.2515	19.5072	21.6548	33.8773	18.6553	18.0311	29.0142	35.9158	35.3484	33.9595
SPCS1	3.57729	6.009	6.15301	1.78756	3.31142	5.42217	3.90723	1.24883	2.00768	1.93584
ARF4	1.22642	1.69202	1.66654	0.599557	1.2644	1.79282	1.15786	0.445777	0.532024	0.422139
FOXP1	0.924405	0.275563	0.651416	3.70241	2.00455	1.07046	3.28147	4.0664	3.89235	2.36933
RPL24	13.2934	11.0647	11.6367	20.0038	12.0996	9.49773	14.36	20.0076	18.7405	17.3484
NDUFB4	3.33976	3.30805	2.58502	1.48415	3.02062	2.45697	1.917	1.17018	1.21738	1.10846
EAF2	2.08799	2.45183	2.22107	0.674965	3.18242	2.42398	0.909265	0.355253	0.911898	2.60661
SEC61A1	0.964123	1.361	1.39246	0.15856	0.782678	1.32361	0.788308	0.14025	0.176846	0.163101
RPN1	1.38499	1.62474	1.70379	0.347776	1.35867	1.78531	1.13681	0.211088	0.266243	0.298723
H1FX	3.27078	4.17733	3.01895	0.652571	2.03189	2.38312	1.896	0.680641	0.364086	1.78618
SERP1	4.81177	5.50457	5.08705	3.19979	4.09619	3.93567	3.83885	3.12098	3.44115	2.62513
SELT	2.48239	3.05666	2.44473	1.73888	2.19297	2.92815	3.01029	1.6835	1.877	0.967069
SSR3	7.09207	7.44211	6.62479	0.969773	5.1558	4.78191	3.17168	0.462784	0.627086	0.424065
DNAJB11	2.06534	2.49717	2.56832	0.650977	1.97927	2.44491	1.76261	0.493554	0.534749	0.294466
EIF4A2	2.11764	1.59475	1.45763	1.90046	3.82409	2.8914	2.87088	2.49316	2.60724	4.86277
RPL35A	22.6445	20.1075	23.9988	47.5956	23.8454	20.1187	36.6343	48.9737	45.0175	44.7649
ATP5I	5.87476	4.40674	3.68758	3.05702	4.45297	3.43231	3.20604	2.38645	2.01881	2.21268
LRPAP1	1.39263	2.0133	2.10126	0.612752	1.46896	2.43251	1.47696	0.612069	0.488779	0.609809
CD38	4.40224	6.4085	5.55343	0.397277	4.48734	7.14031	2.66726	0.25263	0.260786	0.110853
KLF3	1.31061	0.864219	1.2996	3.43229	0.567742	0.608699	1.37101	2.78806	1.77994	0.453267
RPL9	18.5092	14.9776	19.2571	47.1839	18.4999	15.8471	31.9323	49.9696	48.3027	44.2766
JCHAIN	119.992	162.597	142.761	25.3173	65.2508	82.5676	43.3518	5.2233	15.8847	2.16312
CCNI	3.04037	2.81663	3.28106	4.9614	3.12859	3.209	5.17565	5.3969	6.98912	6.2326
RASGEF1B	0.60053	0.186605	0.468645	1.93604	1.91012	1.30357	1.83726	3.54727	2.33126	0.170123
HNRNPDL	3.67316	2.27833	2.34142	3.59445	4.2472	2.93566	3.91687	3.38102	3.77258	4.42094
PLAC8	1.53487	0.716854	0.923711	1.76558	4.23357	1.46285	1.2654	2.21704	2.70199	4.85441
H2AFZ	5.53646	5.32003	3.38594	1.64492	4.32714	3.64314	3.1654	0.874118	1.46569	1.17945
BANK1	1.07646	0.404303	0.958195	3.48398	2.89647	1.48102	2.51786	4.17273	3.62793	4.09009
NFKB1	0.59636	0.228198	0.264544	2.41928	1.03989	0.504357	1.07611	3.37982	0.513372	0.166646
RPL34	33.4159	31.2649	40.7741	91.2477	37.759	33.7206	73.256	99.3877	98.5295	98.6114
OSTC	1.60701	2.49898	2.03863	0.611279	2.24737	2.88451	1.87965	0.492414	0.676444	0.664868
SNHG8	1.15255	0.877772	0.9568	1.64706	1.78198	1.38177	1.80163	2.10138	1.87393	2.93442
RPS3A	20.8327	21.8428	27.995	54.9644	21.3039	21.5034	41.3594	55.3824	48.8123	63.2612
SPCS3	8.54545	9.49154	7.46934	1.40712	5.57152	6.34971	3.49639	0.663821	0.779137	0.28369
CLPTM1L	1.27492	1.90399	1.66411	0.262071	0.716831	1.2759	0.794267	0.121466	0.21761	0.104935
NDUFS6	2.59859	2.29681	1.68037	1.06408	2.25215	1.74407	1.44904	0.672643	0.572057	0.84717
SUB1	27.4673	29.179	22.1281	8.51715	20.9613	21.3383	13.2835	4.5446	5.37984	3.0268
RPL37	31.3595	19.4511	22.5567	65.7789	26.7062	17.3221	30.4651	62.1613	45.8993	44.8214
BTF3	5.23572	5.41412	5.67349	8.59711	5.60989	5.37062	8.76391	8.89906	9.45889	9.1111
RPS23	26.7084	22.7764	28.5134	68.4852	29.47	23.2333	43.6713	68.3683	67.5738	63.8454
COX7C	7.80882	6.71331	6.63669	9.13241	7.9963	5.94827	7.13185	8.31916	8.53456	8.72488
MEF2C	1.71906	1.48482	1.67642	2.86722	2.57622	2.02558	1.48365	2.75481	4.15636	5.52515
GLRX	1.23866	1.58279	1.52983	0.355812	1.40637	1.27146	0.630251	0.157997	0.172808	0.579709
REEP5	1.52675	2.13782	2.08459	0.908547	1.301	1.56546	0.931137	0.546826	0.542203	0.880917
SNX2	0.547063	0.411291	0.766266	1.52685	1.40374	1.13971	1.48054	1.55708	2.87392	3.07855
HINT1	5.2281	4.71822	4.54132	6.58803	4.74501	4.32251	5.49505	6.12216	6.58992	6.53267
UQCRQ	5.5261	5.78506	4.74592	2.0114	4.38391	4.41095	2.91152	1.20864	1.27217	1.35148
HNRNPA0	1.88552	1.45634	1.52089	1.94212	1.93423	2.08811	2.81225	2.6375	3.31594	3.0662
MZB1	38.7828	49.5151	41.6091	3.12961	36.1651	51.4759	20.0227	0.993559	1.99905	1.0865
TCOF1	0.871287	0.236385	0.419806	1.33209	1.31182	0.707921	1.14241	2.02286	1.99113	1.11649
CD74	14.357	11.7999	24.9418	53.1198	24.3198	26.6133	62.1382	59.0382	106.717	136.327
RPS14	25.542	30.9027	36.7107	59.1079	26.3976	28.5776	53.1709	59.4966	63.5599	58.897
ATOX1	2.9539	2.18194	1.38134	0.483054	1.87042	1.88076	0.881028	0.254214	0.301937	0.243985
NPM1	6.90127	6.94714	5.65288	7.9285	8.00138	5.9693	8.22977	7.0283	8.45615	8.3992
DUSP1	1.75856	1.39323	1.12883	1.57475	7.6486	5.8608	2.72591	2.68387	8.84171	10.6448
PRELID1	2.54633	3.11037	2.79376	1.07829	1.94745	2.18544	2.04661	0.729519	1.25906	1.2541
LMAN2	3.45922	5.62683	4.54851	0.635014	3.23732	4.71334	2.4871	0.344355	0.676462	0.751907
TMED9	2.994	4.24978	4.04796	0.629934	2.7485	4.27241	2.30703	0.208382	0.541971	0.747138
GNB2L1	10.7629	15.2549	16.6451	18.0703	11.4394	12.4894	19.4835	20.4689	24.5057	26.2069
LY86	0.312358	0.101877	0.402708	0.87143	0.783139	0.409623	0.635884	1.24748	1.56948	2.50621
SSR1	2.37734	2.57789	2.3458	0.669828	1.66302	2.03675	1.34709	0.56681	0.506777	0.585609
PHACTR1	0.504849	0.222983	0.270305	1.38095	0.979536	0.921156	1.59157	2.13322	2.48543	1.06575
CD83	0.838865	0.356583	0.779674	2.75323	1.56789	1.91917	3.16383	3.92285	5.54086	0.747953
FAM65B	0.703362	0.348371	0.515415	1.81858	2.27504	0.94203	0.682297	1.76437	1.96508	2.9308
HIST1H1C	3.16798	2.18209	1.30645	0.947971	3.34833	2.06117	1.02175	0.585814	0.380373	0.793424
HIST1H4C	9.40436	5.75257	4.1204	3.32975	8.34237	3.42369	2.87182	1.48893	0.979105	1.04124
HLA-A	22.4167	21.0906	21.3151	13.6491	25.9056	27.8837	22.0036	13.9631	14.7233	19.0097
HLA-E	4.6748	5.65367	6.41175	6.17819	9.3642	8.14684	8.44284	6.10598	8.63317	9.89601
HLA-C	17.7228	25.4825	26.6158	13.0328	23.2833	30.2781	22.0448	11.6518	19.477	15.6017
HLA-B	30.6954	31.88	35.3719	23.2176	34.2798	39.3091	32.1818	19.1396	13.3303	33.1133
LTB	1.43569	0.80104	2.45797	6.74682	4.03139	2.91374	4.23859	6.21785	9.97608	19.8093
CLIC1	4.50361	6.03449	4.94279	2.19635	4.24834	3.59025	2.82195	2.00286	1.9452	3.63557
C6orf48	0.825247	0.677887	0.877976	2.20514	1.79893	1.589	2.75649	3.12428	1.79734	2.68779
GPSM3	0.840884	1.10803	1.31284	1.50543	1.67888	1.71013	1.90956	1.54498	2.47081	3.93171
HLA-DRA	7.18134	4.57118	11.3049	30.0762	18.9116	15.5291	36.9457	35.7741	49.1206	62.7569
HLA-DRB5	0.866034	0.50485	1.20417	2.32276	3.27893	2.53092	4.14166	4.65909	9.69649	0.0496951
HLA-DRB1	4.78947	2.73663	5.39484	14.6205	8.29664	6.34058	12.1028	10.5735	13.731	27.1141
HLA-DQA1	0.981491	0.537633	1.46267	3.81636	3.28768	1.53142	2.76808	4.34902	4.92451	8.75804
HLA-DQB1	1.88982	0.8035	2.42203	7.48131	6.64905	4.87188	13.2722	12.2307	9.29966	19.6191
HLA-DMB	0.351604	0.184278	0.571809	1.774	1.55728	1.04924	1.52721	2.26307	3.75261	4.72742
HLA-DMA	0.8852	0.816971	1.41024	2.45601	2.49256	2.45803	3.80361	3.79891	4.71723	6.30631
HLA-DPA1	2.61867	2.0262	3.84467	6.92005	5.7631	3.83688	7.64697	8.89316	12.1299	24.3174
HLA-DPB1	2.60301	1.69921	3.64709	10.2305	7.56656	5.10178	13.0813	17.2122	21.238	25.6506
RPS18	48.2892	54.2837	63.5117	98.4253	47.9968	50.1293	89.1894	98.2704	107.19	95.4643
CUTA	3.04973	3.82412	3.21983	1.11088	2.35927	2.88039	1.89799	1.20435	1.3368	1.74023
RPS10	17.6034	8.95941	9.7278	37.1863	15.6965	7.1649	14.0163	35.9751	20.8536	24.4339
RPL10A	16.9297	17.5353	20.5891	33.1395	17.4947	17.8138	32.3968	37.7958	38.7707	36.0354
HSP90AB1	4.30202	2.20966	2.22012	5.12725	7.34361	3.74395	6.1174	6.03722	3.70873	3.69954
EEF1A1	39.2208	41.446	55.2483	89.3535	30.5426	36.4102	80.0587	94.4057	121.285	116.023
COX7A2	7.84862	8.41935	6.90424	3.8538	6.55551	6.27714	5.07632	3.05574	3.33668	2.77822
PNRC1	2.56615	1.64663	2.04896	6.04503	3.97434	2.92421	3.66784	6.45975	5.97305	5.57717
UBE2J1	5.5551	6.1132	5.81467	1.79934	3.48965	4.68013	3.18078	0.522214	1.32874	1.11615
PNISR	2.1341	1.41451	1.51779	4.41605	3.52318	1.89486	2.51704	3.71529	3.3444	4.26362
PRDM1	2.37217	1.68768	1.49809	0.511748	1.39882	0.985969	0.640596	0.0962772	0.125354	0.00940259
SNX3	1.26843	1.39261	1.79591	1.86368	1.73564	1.70821	2.53411	3.05179	3.2649	4.44368
MARCKS	0.755891	0.213099	0.334416	1.7619	1.04983	0.839881	2.62197	2.98283	1.221	0.455158
FAM26F	0.191186	0.0645769	0.168278	0.635809	0.517841	0.345146	0.54202	0.843281	2.04381	2.00784
MAN1A1	1.59069	1.60486	1.34982	0.242787	1.10202	1.61262	0.639515	0.0920329	0.0992728	0.0632206
RPS12	31.3592	25.4873	33.1526	78.191	32.111	26.7455	57.2421	77.4741	75.1312	68.1782
BCLAF1	2.03607	0.865507	0.886924	3.5796	3.29321	1.33184	1.75769	3.42959	2.53422	1.03788
CITED2	1.39483	1.66267	1.4323	0.208253	0.872192	1.0729	0.716586	0.199507	0.582253	0.320656
EZR	4.04327	2.6736	3.55061	6.6085	4.41322	3.54898	7.55106	5.9916	4.59793	2.3082
RNASET2	1.12524	0.955011	1.35793	1.82184	1.80375	1.97657	2.3536	2.89424	3.31075	2.7545
PSMB1	2.23261	2.75686	2.5697	1.52452	2.2291	2.57609	2.38764	1.0794	1.55358	1.5929
ACTB	9.99526	13.7058	13.9763	11.5679	14.9378	15.0972	19.4168	11.0145	14.3938	37.157
KDELR2	3.31031	4.97466	4.3231	0.588693	2.52852	3.4391	2.2334	0.535302	0.516416	0.432605
NDUFA4	4.66202	5.28048	4.30853	2.94377	4.30676	3.89533	3.43819	2.30737	2.73213	2.36892
ARL4A	1.08413	0.423391	0.7063	2.70591	1.75238	1.33488	1.5254	3.18087	2.57218	1.1253
TOMM7	4.87151	2.95077	3.6926	10.4184	5.25033	3.07063	5.80013	10.0484	8.83341	8.36054
SEPT7	1.93669	0.988288	1.1565	2.85427	2.80019	1.50128	2.32296	2.47814	2.31565	3.00374
STK17A	1.31417	0.408901	0.544939	2.25976	2.35176	1.43557	1.661	2.70112	1.37693	2.02415
H2AFV	2.58373	2.30239	1.75105	1.19947	1.78729	1.53395	1.21715	0.862224	0.841435	0.739476
SEC61G	7.20134	8.73007	7.52713	2.77801	6.06511	7.12976	4.91316	1.56586	1.74271	1.24601
VOPP1	1.88693	2.36418	2.20969	0.838095	1.36911	2.0064	1.76682	0.828815	0.909921	0.589373
CHCHD2	7.79565	9.01853	7.78953	4.41985	6.67144	7.01172	7.20084	3.72512	4.4046	3.97698
FAM133B	2.27846	1.03077	0.929385	2.82311	2.1525	1.42348	2.34086	3.77065	2.68231	0.937658
ATP5J2	3.94092	3.7964	2.92319	1.82082	3.54209	3.01064	2.1038	1.15751	1.33548	1.72305
KMT2E	2.49126	1.63194	1.70827	3.80147	2.90191	2.09156	2.93313	3.56698	3.38221	1.76847
PDIA4	4.26602	4.42835	4.98171	0.819526	4.5035	6.18223	2.81381	0.196631	0.470445	0.316595
TMSB4X	52.7885	43.3718	42.9636	59.6728	50.5061	30.7697	44.3517	48.1897	60.2672	93.0972
PRDX4	2.18624	2.61706	2.58214	0.245343	2.00556	3.36067	1.6078	0.189476	0.231255	0.125353
SAT1	8.40561	7.88408	7.19469	4.34534	7.52147	4.37283	5.5772	4.31979	5.05308	3.40541
NDUFB11	3.33116	4.17663	3.53018	1.57732	3.41203	3.70993	2.64369	1.67581	1.85282	1.65858
PIM2	2.67755	3.5947	3.21288	0.969315	3.33359	3.01472	2.57772	0.866294	1.95097	0.714811
CXCR3	1.21016	1.39203	1.03769	0.213644	0.543292	1.17218	0.722599	0.119489	0.0979594	0.0246497
RPS4X	20.1794	28.7248	32.4807	35.4816	19.1465	24.345	37.5118	35.8515	64.0356	42.3504
COX7B	4.65184	3.7001	2.9909	2.49141	4.06999	2.81421	2.28653	1.1626	1.56528	1.51049
RPL36A	16.4038	4.85687	4.89077	26.4953	17.3542	3.9153	7.49638	25.6193	12.6486	15.266
TSC22D3	4.36232	4.87138	5.43412	5.3821	8.31109	9.38155	10.6434	6.2349	11.4304	7.5168
RPL39	36.1051	25.745	31.8518	87.2532	42.9517	29.4106	61.3258	94.4433	80.9187	86.5531
NDUFA1	5.0442	4.61146	3.70937	2.58575	4.06855	3.59684	2.84115	1.77985	2.08368	2.01513
RBMX	2.9896	0.963116	0.957467	2.85616	2.92782	1.29432	1.76699	3.34932	2.40032	2.34013
IDS	1.52639	0.745137	1.07697	3.90374	2.13329	1.01134	1.78875	4.26391	3.12966	1.05745
SSR4	12.8202	14.0734	13.8279	3.4119	8.96549	12.4518	6.58822	2.01024	2.59389	2.16815
RPL10	40.8569	55.7687	66.8094	93.2842	41.5426	52.9148	99.8027	99.78	109.679	105.212
ADAM28	0.509962	0.162611	0.408758	1.63907	0.82027	0.440147	0.704082	1.69214	1.85954	2.22067
SARAF	2.50788	2.22806	3.1037	5.72514	2.50726	2.62766	5.08653	4.51577	5.28033	3.3658
RAB11FIP1	1.08073	0.370415	0.6131	2.10549	1.63132	0.856898	1.45041	2.86903	1.55233	0.457692
LYN	0.817804	0.390223	0.542443	1.66565	1.10447	0.815886	1.74386	1.69711	1.94688	1.30445
RPS20	16.6003	12.9512	16.9587	43.6914	16.4223	14.4665	27.9954	45.1449	39.7155	34.9006
GGH	1.23473	1.40295	1.14291	0.114452	0.782948	1.3658	0.513522	0.139733	0.093627	0.0627181
TRAM1	4.07669	3.88633	3.85112	1.22638	2.68602	2.56833	2.13835	0.937958	1.152	1.0087
RPL7	15.8406	21.9155	24.7799	33.7282	16.305	19.3472	35.7666	37.7329	47.1361	46.62
MTDH	4.84403	4.71352	4.32634	2.33465	4.74397	3.96565	3.57748	1.90226	2.0848	1.34467
RPL30	20.445	14.5173	18.9506	55.2851	23.423	16.8825	33.9486	56.3477	51.1684	48.6606
COX6C	4.97577	5.30706	4.42531	3.88717	4.39581	4.34484	4.57083	3.07351	3.26866	2.85979
PABPC1	7.0631	4.37967	4.82352	13.2113	14.7813	4.50002	8.37706	14.4671	13.5895	12.754
YWHAZ	3.93991	1.80255	2.10886	6.22665	3.5556	2.40398	3.48138	6.28244	4.62504	2.62289
EIF3E	2.5219	2.99402	3.30893	4.54447	2.98537	3.03065	5.14253	5.14003	6.35695	6.48065
DERL1	1.6644	2.06188	2.07383	0.484685	1.3797	1.73551	1.33514	0.458142	0.513946	0.294017
TRIB1	2.0207	1.91031	1.26443	0.0874786	1.2784	1.42235	0.645798	0.0909543	0.0888482	0.018462
LY6E	6.38375	5.02029	3.89601	1.6518	6.69238	4.62334	3.54778	2.14203	2.10782	2.02153
EEF1D	7.32846	8.526	8.86665	11.4553	7.75398	8.56895	11.4279	11.4248	11.7819	13.8344
RPL8	22.4008	26.9901	30.1085	40.1562	23.5793	25.6481	40.8836	42.3481	41.6221	50.5281
RPS6	31.1492	27.7923	34.3718	73.0243	34.0233	30.3695	59.5919	74.5765	77.8003	75.2503
AQP3	1.94246	1.6049	1.28044	0.1653	1.42345	1.85562	0.592921	0.00741386	0.113439	0.0207196
HNRNPK	2.84131	1.77573	1.77988	3.38875	3.49791	2.36089	3.32334	3.21921	2.93281	3.82541
SEC61B	8.52171	10.9045	9.56012	3.97582	5.62059	6.90394	5.73046	2.63284	2.54909	1.51161
TXN	3.73135	3.77325	2.86383	1.2735	3.38446	2.50233	2.16482	0.651829	0.62663	0.512154
ATP6V1G1	1.87225	1.89296	2.15648	2.53781	2.56088	1.99571	2.53008	2.72455	3.62275	4.57613
RPL35	28.1587	24.0934	24.8014	38.9595	26.0224	22.2901	34.986	39.8901	37.7062	39.0467
HSPA5	6.26305	6.05824	6.22982	1.7164	7.62483	7.05167	4.45328	1.14087	1.28225	0.829656
RPL12	25.7022	22.2031	25.6667	50.934	22.131	18.9714	33.6848	45.1616	54.6442	49.4213
FNBP1	1.61515	0.849752	1.0045	3.01859	1.43134	0.955371	2.50788	3.30389	1.72758	1.18282
RPL7A	18.3458	20.0776	23.365	28.3467	14.942	16.253	24.4974	27.9156	27.8829	27.3754
EDF1	4.68921	4.31991	4.15195	2.76479	4.77617	3.79305	3.60305	2.59457	2.92222	3.26912
RPLP2	41.9512	33.1222	40.3642	102.734	39.0209	31.2188	60.4191	93.8124	95.0119	82.2494
POLR2L	4.23376	3.43815	2.9387	1.61046	3.47714	2.54607	1.95117	1.09612	1.34269	1.12899
LSP1	3.86726	5.35461	4.67454	2.52277	3.4199	5.10099	3.34357	2.03765	3.04159	3.43965
RPL27A	34.624	28.7295	35.1275	64.3885	36.3031	29.5642	51.8641	62.7032	61.3894	57.5981
RPS13	19.7026	20.2019	23.3087	39.2207	19.9397	18.5092	31.9697	38.2715	42.7919	41.5451
LDHA	1.66772	2.33317	2.50846	1.11969	2.12327	2.02256	1.79891	0.783294	0.868239	1.09566
CD59	1.50614	1.86258	1.39599	0.377725	1.07416	1.34566	0.650515	0.0971043	0.328255	0.164272
CD44	1.37921	0.979481	1.74807	3.03095	0.877354	1.28539	2.85236	3.00609	2.882	1.98194
MS4A1	1.34317	0.434723	1.29981	5.15311	3.21335	1.68699	3.50834	7.66623	6.85709	10.3066
TMEM258	9.29194	9.20944	6.87175	2.42355	7.52977	6.67396	4.18337	1.69477	1.69779	1.53878
FTH1	12.8361	13.373	16.0378	33.3925	12.288	15.1624	33.0738	32.388	34.4085	20.1293
UBXN1	1.25704	1.09916	1.16031	1.71801	1.77948	1.49941	2.26219	2.40089	2.37531	2.58641
COX8A	4.30149	4.22377	2.99184	2.15732	3.22131	2.92119	2.72111	1.81093	1.74309	1.32002
FKBP2	4.6995	4.58271	4.05637	1.01235	3.80752	3.21041	2.02574	0.636532	0.522657	0.513933
PRDX5	2.78487	4.09202	3.3247	1.25962	2.22941	2.88362	1.82436	0.729495	1.2246	1.34495
SF1	1.48277	0.679825	0.875487	2.89466	1.8233	1.1961	1.87615	3.67796	4.84199	2.3558
FAU	20.8927	18.7604	20.6942	38.7161	25.0501	20.2763	32.4093	37.6046	35.504	33.7601
NEAT1	7.63989	7.39131	7.67928	4.15413	5.2822	4.15186	4.38377	3.39663	2.56659	1.61239
MALAT1	441.47	233.163	280.517	629.791	491.437	245.507	379.833	696.045	498.263	568.667
DRAP1	3.57998	3.01539	2.36721	1.27529	3.47003	2.50875	1.51682	1.21491	1.16106	1.46408
SPCS2	6.32715	8.36586	7.13086	1.47737	5.48176	6.97417	3.33696	0.810418	1.69338	1.67564
RPS3	24.1189	27.8707	31.9754	47.4115	23.6383	24.6958	41.372	48.1194	49.0409	49.5433
NDUFC2	2.07816	2.36386	1.78181	0.774756	1.36802	1.66302	1.13314	0.48354	0.781668	0.765743
BIRC3	0.793489	0.428535	0.599513	2.34623	1.76026	1.08032	2.03165	3.13269	3.16179	2.5876
TIMM8B	1.58653	1.59949	1.32436	0.314431	1.43003	1.23433	0.807461	0.27073	0.334122	0.391648
ATP5L	8.00129	9.72864	8.78553	6.67208	6.82345	7.40512	6.7994	5.45775	6.14445	5.78758
RPS25	23.4824	17.3297	21.929	51.72	26.9926	19.9994	38.2987	51.8192	49.497	45.1364
HSPA8	2.93329	4.95964	5.11197	2.36076	2.23822	3.05517	3.07201	1.2075	2.1864	2.4627
VIM	7.68833	7.8135	6.28068	6.27735	4.36603	4.30308	4.12043	3.53338	2.86277	2.81223
ITGB1	2.73027	2.26883	2.3926	0.903233	1.48925	1.91866	1.06819	0.773585	0.339475	0.550287
JMJD1C	1.04903	0.443962	0.577658	2.12213	1.8401	0.834685	1.17599	2.54382	1.76962	0.8964
DDX21	3.39757	1.08202	1.11062	4.93149	5.12617	2.01436	3.39723	6.39627	2.49999	1.11511
SRGN	8.09962	8.33692	6.95479	4.25155	5.17795	5.67112	5.31384	2.4933	2.14235	0.549807
RPS24	27.668	18.0062	18.5969	32.8772	25.9675	17.0596	24.5334	36.0222	33.1466	32.414
NDUFB8	2.92519	3.95032	3.03011	1.52374	2.45162	3.2721	2.21005	0.892292	1.34138	1.41259
USMG5	4.152	2.84799	2.27353	1.81593	4.19399	2.21276	1.8903	1.31713	1.28753	1.70405
DUSP5	2.15594	3.64714	2.77452	0.177497	1.01264	1.21437	1.18039	0.243489	0.341833	0.0697278
CD27	7.59131	9.61556	7.9807	0.80628	4.96615	7.51906	3.07637	0.280687	0.448919	0.569375
GAPDH	17.4928	28.8905	21.699	6.81333	12.6833	16.4407	14.4305	3.99139	5.12845	4.36959
SLC2A3	0.436373	0.103899	0.308197	1.0581	0.733315	0.604787	0.77372	1.78723	1.72083	1.44349
CD69	1.79464	1.09601	1.00996	2.95979	11.7989	8.93607	5.58315	2.97124	8.62537	5.27495
ARHGDIB	2.47117	3.5399	4.01037	4.33912	2.52202	2.921	4.38804	4.24474	6.41142	8.52245
LDHB	2.15463	3.0624	2.63637	1.31511	2.16993	2.45876	2.23375	1.08757	1.74402	1.70188
FKBP11	5.23343	7.90051	8.06118	0.747588	2.75795	7.03659	4.41565	0.283889	0.415738	0.217375
TUBA1B	4.92138	3.40896	2.49131	2.51913	4.13949	3.33729	3.53816	0.961915	1.43122	1.89455
TUBA1A	0.683603	0.25318	0.600041	3.26691	1.40494	0.848827	1.52387	1.96162	3.8643	2.39862
TMBIM6	5.46065	6.80092	5.81078	1.7023	5.97748	7.71819	4.0029	1.68248	2.16166	2.07053
EIF4B	1.41661	1.07312	1.416	2.2608	1.18412	1.20608	1.55867	2.80966	2.42796	2.58307
ITGB7	0.866465	1.91988	1.76572	0.375774	1.2949	2.60102	1.07438	0.263188	0.430528	0.462162
PFDN5	4.8608	4.55664	5.37846	11.0834	5.43751	5.10331	8.71737	11.9569	11.702	12.8911
PCBP2	2.26602	1.44748	1.71774	3.87313	2.71014	1.71075	2.49951	3.69182	3.43347	3.31337
HNRNPA1	7.64656	7.50757	7.34775	11.8722	8.68355	8.30375	14.3622	12.3701	14.7816	12.8068
RPS26	8.12638	7.31738	6.08703	4.8425	6.32828	5.43228	5.50943	4.00654	4.37144	2.78988
RPL41	73.3021	48.0364	52.3087	128.95	70.7906	43.8699	82.4339	128.373	110.255	117.007
MYL6	8.59071	9.09542	7.81316	4.83893	6.30347	6.79463	5.68723	3.81028	4.9775	6.03614
CNPY2	2.09211	1.98359	1.64555	0.607699	1.66251	1.57795	1.12522	0.456299	0.481799	0.563556
ATP5B	1.81564	2.48623	2.41114	0.834486	1.79124	2.67126	2.28734	0.631202	1.03175	1.64282
NACA	9.49203	10.2888	9.69346	14.5096	9.01826	8.88412	11.4167	13.7906	14.886	15.2539
NAP1L1	2.82766	1.70672	2.25121	7.18614	3.70465	2.2309	4.53702	7.38265	6.22112	5.57129
ATP2B1	1.41823	0.680465	0.999984	3.24056	1.62129	0.969838	1.90618	3.7746	2.38097	0.874359
BTG1	4.69879	2.34059	3.90172	11.5901	10.3807	7.76044	13.2234	16.3077	22.8881	14.8632
HSP90B1	30.6963	18.7473	19.1876	5.16895	36.7135	29.5937	16.6131	3.68331	2.0178	1.05271
C12orf75	1.88642	2.04079	1.39303	0.603794	1.33898	1.42593	1.13615	0.405947	0.365411	0.229172
ARPC3	3.90362	4.19438	4.43644	5.05403	5.11455	4.52918	5.37593	4.97549	6.28966	7.34726
HVCN1	0.205015	0.086545	0.158806	0.469183	0.365347	0.352614	0.281702	0.575499	1.07143	3.47966
ERP29	4.25852	4.82481	4.21701	2.18001	4.65688	6.00625	2.86437	1.70077	2.39121	3.58151
RPL6	14.1038	14.2606	17.0203	29.0503	13.4107	12.4913	22.7307	30.8282	30.6023	32.1636
PEBP1	1.99385	3.33376	3.11259	1.88209	1.7092	2.64459	2.20981	1.4633	1.7007	1.73776
RPLP0	13.0936	16.819	18.4476	16.6731	11.3391	14.3169	22.0021	17.6039	20.3018	22.0121
COX6A1	5.75679	5.82292	4.42567	2.49606	4.86313	4.45324	3.7563	1.77809	2.23969	2.28215
DYNLL1	2.40942	2.61795	2.17785	0.750529	2.61018	1.69355	1.00622	0.635477	0.770315	1.38426
MLEC	1.40524	1.60833	1.4657	0.288914	1.10674	1.39173	0.866681	0.174799	0.318594	0.207969
TMED2	2.09913	2.92078	2.66036	0.857404	1.44297	2.37376	2.13911	1.05602	1.1514	1.06338
RPL21	40.0258	31.8152	39.4738	93.0592	44.4561	35.8449	75.9124	101.883	103.025	105.935
N4BP2L2	1.20915	0.773408	0.885542	2.33342	2.76273	1.29688	1.43636	2.56658	2.31441	2.69549
ALG5	0.88844	1.48769	1.46951	0.4145	0.95836	1.41447	0.95173	0.184371	0.354402	0.228102
DNAJC15	2.15759	2.03846	1.53445	0.564409	2.23153	1.64405	1.30792	0.725049	0.56997	0.855193
TPT1	29.6575	18.7335	21.0584	40.5474	24.2222	15.1209	21.2314	41.1485	34.7147	30.615
COMMD6	2.24865	1.43156	1.93329	5.01162	2.76007	1.69615	2.91042	5.63231	5.81452	5.98393
GPR183	0.99807	0.500129	0.979854	1.44981	1.03107	1.61023	1.6513	2.27293	3.60403	0.809673
ARGLU1	2.63629	1.20371	1.24877	2.93265	4.06379	1.81954	2.0006	3.28948	2.42292	2.03413
DAD1	3.79986	4.1606	3.61118	1.21054	2.72699	3.29094	1.64332	0.539847	0.934571	1.19671
PSME1	4.45877	4.00715	4.04674	2.55659	5.29033	3.83013	3.7013	2.43011	2.71328	3.55167
PSME2	5.01121	5.16312	4.70498	1.06515	6.62313	5.67839	3.3491	0.729369	1.05952	1.23463
NFKBIA	4.28502	3.00949	2.36998	6.54866	12.9093	10.2971	11.6661	7.80952	6.6337	1.05974
RPS29	48.1033	30.4296	41.2824	109.794	48.0702	33.6549	71.9384	116.386	82.5986	87.2835
RPL36AL	9.7255	9.55595	8.94699	7.08012	9.77704	8.35475	8.21592	6.73459	7.27878	4.74849
ZFP36L1	0.464318	0.266471	0.370518	1.51658	1.07312	0.622799	1.93409	1.98067	1.72472	2.23963
SRSF5	3.79786	2.0695	2.44657	5.3066	6.9868	3.43601	4.31264	6.15352	5.98653	6.54956
TMED10	2.79166	4.04189	3.9073	1.06881	2.09728	3.38399	2.34256	0.706021	1.02545	0.737334
FOS	3.83879	2.1056	1.21253	3.07423	13.9578	7.68386	2.87799	4.45458	11.6873	12.265
DDX24	2.61545	0.856841	0.849812	3.16719	3.40229	1.54503	2.94443	4.4562	1.60768	1.14233
IFI27	63.995	34.9749	9.57084	0.119066	30.6066	16.6789	3.74374	0.255933	0.000770642	0
IFI27L2	2.38939	2.05651	1.58637	0.766646	1.32862	1.2433	0.730189	0.221527	0.465372	0.578077
TCL1A	0.144122	0.0641566	0.149762	0.486284	0.600046	0.209805	0.0690057	0.511101	2.7338	11.5887
C14orf2	4.29321	3.83289	3.34196	2.56256	3.78125	3.30661	3.19695	2.19209	2.11376	2.54659
CRIP1	4.01816	4.52286	4.64505	3.42595	0.88605	2.73244	3.17139	1.95783	2.53185	1.13212
IGHA2	2.41365	0.468886	0.264991	5.30846	2.44327	0.136808	0.550163	3.55269	1.47992	0
IGHG4	451.985	423.041	303.572	4.12956	440.435	537.637	178.304	4.06461	4.14739	0.00637872
IGHG2	0.87833	4.2569	8.08884	4.01024	0.257446	3.61433	1.32838	0.684715	1.53255	0.0909773
IGHA1	46.4943	82.9673	190.807	29.4047	18.1997	14.2865	17.2489	0.689821	23.5086	0.801873
IGHG1	25.852	377.201	371.904	7.42957	9.78344	518.417	176.715	1.24833	4.06632	2.01322
IGHG3	6.08071	4.75264	13.719	1.26174	0.79818	1.87128	4.98058	0.329015	0.210724	0.709568
IGHD	0.957597	0.16886	0.609466	2.64577	0.915531	0.877686	1.78855	3.24138	5.51857	10.0973
IGHM	31.0503	21.8132	5.85065	3.71424	39.3295	19.9322	14.8234	5.43773	8.55954	15.8437
NOP10	2.25946	2.55165	1.96817	1.07761	2.61473	2.10225	1.47767	0.871678	1.08338	1.38448
PDIA3	2.21518	2.44185	2.75913	1.08362	3.49911	3.23472	2.36378	0.870841	1.06952	1.23317
SERF2	15.2251	18.4351	15.0846	8.957	13.5405	13.7739	11.3291	7.49798	8.64022	9.18763
B2M	161.178	185.049	173.323	90.7212	129.612	141.644	125.862	80.1977	112.004	94.9848
RSL24D1	2.03096	1.38536	1.57981	3.25511	2.41043	2.05493	3.66932	2.83522	2.74502	1.97639
LINC00926	0.300337	0.136426	0.404563	1.50855	0.718113	0.743128	1.55399	1.51448	3.19718	4.17089
ANXA2	2.96293	3.33518	3.07493	1.17368	1.62514	2.17107	1.8692	0.643992	0.652689	0.764423
RPS27L	3.64223	2.77207	2.19017	1.51728	3.52802	2.14466	1.5206	1.29518	1.18	1.27055
PPIB	16.6899	22.5321	20.9665	4.57564	16.2875	21.8183	10.8818	1.44434	2.50276	1.47673
RPL4	8.63186	11.2123	12.7523	15.23	7.52386	10.0093	17.7404	17.1651	20.2615	20.741
RPLP1	59.9046	61.5164	71.8803	100.537	56.3427	53.4669	84.192	97.1472	91.3446	85.1136
COX5A	3.73851	3.55183	3.13023	1.10244	3.44294	2.66897	1.90531	0.93048	0.807576	0.897487
MORF4L1	3.13709	1.70602	1.77941	4.17856	3.23115	2.28231	3.74426	4.48076	3.26393	1.89964
RPS17	22.6802	18.482	22.3167	46.6474	18.3636	16.4211	30.1361	44.107	41.9327	36.5532
ISG20	8.74462	8.06718	7.39105	2.78066	12.5138	7.88526	5.25507	3.07504	2.52644	2.65364
IDH2	1.35429	3.65663	3.66209	0.466975	1.66382	3.62089	2.08939	0.296867	0.437704	0.436442
VIMP	3.9314	4.81927	4.65729	1.22854	3.05137	3.30657	2.3322	0.710181	0.622027	0.401268
RPS2	35.8302	50.1532	56.3974	69.6986	37.3945	41.0951	61.8968	69.139	69.9624	81.0604
TCEB2	4.50259	4.49596	3.83275	2.48595	3.8167	3.51109	3.12146	1.87991	2.04324	2.11637
TXNDC11	1.13383	1.82048	1.62077	0.309457	1.18206	1.88023	1.01121	0.317705	0.40253	0.155429
RSL1D1	1.39328	0.937277	0.979829	2.37163	1.90822	1.23924	2.36149	2.2465	2.24501	1.79331
TNFRSF17	3.253	4.76829	4.06555	0.600126	1.97634	4.61871	1.74317	0.0671992	0.330456	0.240296
RPS15A	36.0529	35.7665	42.568	74.5218	34.9602	34.3773	59.3087	77.5813	73.1235	65.7424
PRKCB	0.475673	0.453441	0.764956	2.23711	0.775841	0.670404	1.14223	2.30662	2.46812	2.50329
IL4R	0.193231	0.0685457	0.170574	1.02538	0.461278	0.338859	0.559704	0.819312	1.65954	3.20916
RP11-231C14.7	0.195751	0.0449501	0.156643	0.855113	0.405138	0.209641	0.383985	1.23131	1.45296	1.86683
FUS	1.85103	0.840319	1.05823	2.98357	2.79189	1.56673	2.44384	3.68247	3.1533	2.4103
HERPUD1	5.02851	7.01194	5.97906	3.61363	4.46252	6.55525	9.37038	5.55957	5.86338	1.49042
TMEM208	1.71005	1.96528	1.55144	0.367374	1.37782	1.72881	1.07909	0.427522	0.547543	0.323045
COX4I1	6.31122	7.40933	7.4731	9.76284	5.66346	6.24146	9.0705	7.96454	9.02615	9.1094
IRF8	0.509322	0.172412	0.341148	0.713237	1.36225	0.737973	2.11261	1.18534	1.83892	2.86582
CYBA	21.4027	27.2821	22.6421	9.5863	21.4696	26.117	12.9714	7.91612	8.71939	11.3304
RPL13	40.2958	41.2353	49.0833	94.6528	42.6906	41.6591	77.4933	101.81	104.822	106.723
UBE2G1	1.70488	1.87608	1.70226	0.612172	1.07725	1.43142	0.970957	0.409484	0.495455	0.327535
PSMB6	2.40637	2.71774	2.1955	1.0735	2.00963	2.20913	1.71638	0.730664	0.916756	0.856528
PFN1	5.70648	6.74583	6.26999	6.39654	5.59618	6.29208	8.04256	5.1607	8.24562	9.73417
KDM6B	0.649243	0.174892	0.265989	1.60123	0.901238	0.548564	1.12264	2.39357	1.73427	0.212145
VAMP2	1.07054	0.983818	1.12224	1.78839	1.523	1.42721	2.10375	1.4679	3.29599	3.71934
RPL26	26.4819	19.2037	21.782	55.927	27.9266	19.4694	36.8549	57.3333	56.7289	58.1444
RPL23A	32.4213	26.4035	31.5292	66.7493	36.3832	27.4806	52.6637	70.1876	68.2573	64.6584
EVI2B	1.32279	1.27421	1.85315	3.10423	1.4963	1.30212	2.19002	3.11084	3.43611	4.02695
PSMB3	2.30605	2.54747	2.04767	0.70211	2.48627	2.4026	1.77841	0.816905	1.00338	1.2859
RPL23	10.4885	7.52003	9.14659	22.6693	9.98928	8.12277	13.9856	23.7902	19.6113	17.4857
RPL19	28.3715	29.2881	33.1413	57.2027	28.5166	26.7863	47.0423	56.7618	59.2489	56.3366
EIF1	18.8261	16.213	18.2332	31.8815	19.9623	19.1047	33.9844	30.2396	39.822	16.6676
RPL27	16.5782	13.4993	15.7225	35.9887	15.9862	12.3809	21.826	34.0522	30.8493	28.5748
LIMD2	1.74696	1.75916	2.17976	2.68322	2.58071	2.81871	3.69527	2.81219	4.73223	7.33951
CD79B	1.96821	1.92323	2.24067	1.76196	3.18407	3.30564	2.92766	2.29764	5.43841	15.6213
ERN1	0.894578	1.70617	1.09044	0.195926	0.517074	0.652482	0.530015	0.0493968	0.0540737	0.0585048
DDX5	6.62153	3.54562	4.59668	10.6064	9.46759	6.3701	7.95779	11.3507	9.99246	10.4519
RPL38	18.313	9.44803	11.9077	38.5818	18.264	9.95389	19.016	38.4656	27.4258	27.3182
HN1	2.3019	1.71059	1.22614	0.55524	2.14985	1.35832	0.950973	0.383855	0.394196	0.458811
H3F3B	10.7265	10.1586	9.00209	12.7343	13.6009	11.4052	13.2984	12.4869	18.3517	21.2904
UBALD2	3.90932	3.78146	3.18498	1.59454	3.15147	3.20568	3.51045	2.59558	0.963026	0.38979
ACTG1	5.85744	7.99133	7.40926	4.45784	4.73745	5.10654	5.31596	3.27928	2.9566	7.36735
P4HB	2.83289	5.03662	4.9984	0.681191	2.86446	6.03449	3.56646	0.505959	0.706598	0.825604
NDUFV2	2.04993	2.37188	2.16329	0.601125	1.80741	1.84384	1.5726	0.730566	1.02773	0.787213
ANKRD12	1.89419	0.865799	1.06655	2.73143	2.50532	1.29047	1.71821	3.42552	2.47304	1.56797
CHMP1B	1.09956	0.377411	0.683352	2.33654	2.50499	2.34096	1.63213	2.45324	2.66693	1.08113
RNMT	1.5052	0.53119	0.643996	2.84503	2.26803	1.00737	1.75566	3.52408	1.90748	0.742826
ATP5A1	1.78034	2.73094	3.03616	1.06258	1.64422	2.6418	2.12277	0.821667	1.35778	1.69026
RPL17	6.12359	2.65752	3.11313	13.3985	13.9828	2.63983	5.0133	13.1322	11.5335	10.832
SEC11C	8.86944	11.3853	11.5865	1.46826	6.031	7.75562	5.73032	0.867832	0.905844	0.635595
LMAN1	3.77166	4.19801	4.4593	0.735528	3.68344	4.13001	2.59334	0.497669	0.411968	0.225352
RRBP1	3.8925	2.99085	2.40477	1.0447	4.16239	2.84171	1.23003	0.316506	0.268752	0.136173
HM13	2.15201	3.10671	2.9301	0.39466	2.21326	2.57768	1.54039	0.335606	0.309945	0.327549
ERGIC3	1.56683	2.42799	2.37663	0.998693	1.26351	2.20727	1.5596	1.11233	0.921573	1.06751
ROMO1	2.60194	2.63046	2.02199	0.999991	2.11603	1.79573	1.31487	0.843281	0.620148	0.816418
RBM39	4.19427	2.50997	2.41074	6.39087	6.30331	3.50442	5.16773	6.72471	4.52916	2.65129
RPN2	2.85804	3.90356	4.3983	0.56906	2.6955	4.9908	2.20365	0.256224	0.495251	0.597118
STK4	1.25993	1.03411	0.984035	2.881	1.67737	1.24851	1.60661	2.59709	3.15646	1.85629
ZFAS1	1.75311	1.02359	1.42861	4.76411	3.35754	2.5498	3.65144	5.45725	4.45073	4.61439
ZBP1	2.23974	2.95371	2.49672	0.410491	1.31887	1.94959	0.878461	0.230816	0.46646	0.24559
ATP5E	15.5853	12.6133	10.5982	10.9941	12.7783	10.1337	9.5457	9.15948	8.57622	9.60548
RPS21	20.4018	11.0457	12.7137	41.4847	19.9304	9.86626	19.3813	41.0071	27.3604	27.6312
PPDPF	2.1656	1.38804	1.66395	3.81441	2.5928	1.77816	3.79059	4.47861	2.84426	5.87755
BSG	1.37353	1.93984	1.63156	0.457124	1.23178	2.17222	1.36681	0.544966	0.641882	0.72092
ATP5D	3.22975	3.97665	3.55622	2.06281	2.5315	2.92301	2.65224	1.7533	2.20214	2.37296
CIRBP	2.06792	2.11374	2.83807	5.1728	3.00735	3.82475	6.22525	5.25832	7.9904	6.20129
RPS15	37.3766	38.7922	39.7452	50.5773	35.0489	33.409	49.4822	49.1346	52.0741	50.9619
OAZ1	8.47686	11.6968	10.7679	7.38121	8.41657	8.73831	7.54653	6.54333	8.97227	12.0118
AES	0.988271	0.915825	1.47599	2.04185	1.05963	1.21311	1.53156	2.015	3.24869	2.82266
EEF2	4.89413	9.24107	11.1391	8.06974	4.62635	8.41539	13.9797	8.68066	15.7306	16.823
MYDGF	7.40349	13.5457	12.3533	1.3366	6.00772	12.6413	6.2037	0.583392	0.89355	0.51772
RPL36	34.7186	27.8121	29.1826	47.793	34.9612	26.8891	40.9672	45.4305	40.6096	39.9142
NDUFA11	3.11614	3.12118	2.40844	1.4465	2.55385	2.19253	1.82011	1.29418	1.32649	1.63939
FCER2	0.235016	0.0781827	0.245049	0.669302	0.390093	0.184004	0.503722	0.632253	1.38441	3.0441
RPS28	38.2059	33.3364	37.8129	65.133	36.6905	29.0789	49.284	63.1182	54.9375	59.1769
UBL5	3.91635	3.55963	2.82223	2.04272	3.84131	2.97491	2.30002	1.74525	1.72555	2.35323
JUNB	3.78843	3.21348	3.22795	6.07349	13.1215	9.54875	6.3444	7.08456	17.28	13.7434
CALR	7.01999	6.55279	5.72841	2.43363	7.72979	6.13693	5.07833	1.46349	1.82109	1.64992
TECR	1.37212	1.99548	1.70579	0.26705	1.33479	1.75017	1.06378	0.360102	0.457166	0.547165
NDUFB7	2.80119	2.93432	2.42387	1.03617	2.4516	2.1474	1.39675	0.73536	0.952458	0.938175
BST2	3.69417	1.81517	1.39421	0.241017	4.14042	2.12001	0.862361	0.388839	0.484439	0.931104
RPL18A	28.2244	31.241	36.8044	55.3811	33.299	37.615	66.1139	71.0313	76.4735	83.3287
JUND	4.31436	1.99979	1.90451	7.9126	4.54014	2.28593	2.55575	8.67961	4.83681	1.3839
UBA52	19.309	15.9389	15.8593	26.4645	17.2819	15.3868	19.29	26.5233	24.817	23.1122
COPE	3.50286	5.53035	4.70872	1.33449	3.67566	4.6761	3.13115	1.05325	1.37992	1.64368
NDUFA13	6.37704	3.28224	2.13953	2.36943	5.2802	2.39314	1.79142	1.86276	1.40301	1.56611
CD22	0.242977	0.0650064	0.235982	0.851781	0.733966	0.410592	0.582072	1.09369	1.25905	3.26172
COX6B1	6.83681	7.41544	6.09688	3.88306	4.79541	4.39103	3.87084	2.75092	2.48645	2.96763
NFKBID	0.799911	0.325136	0.606233	2.20144	0.950089	1.07095	3.00991	2.6291	3.59622	0.724662
ZFP36	6.59848	6.34431	5.68866	3.90718	5.1763	6.7765	6.10541	4.08003	6.52725	3.59228
RPS16	28.7099	25.0187	27.8786	49.9841	27.5314	22.8654	37.3565	46.7652	45.6734	35.7747
RPS19	52.0075	55.7974	54.0764	62.0216	47.0817	50.4082	68.8991	64.5294	68.2116	72.9555
CD79A	5.08277	3.70256	5.95844	11.7427	8.102	6.67576	10.4537	12.3341	14.6217	17.0658
RABAC1	4.80184	7.5884	5.85141	1.51093	3.60379	5.40701	2.82592	0.970251	0.937025	1.30411
FOSB	1.74932	0.851765	0.723683	2.49422	3.18397	2.52483	1.38536	2.41033	5.413	2.23485
GLTSCR2	2.66601	2.83247	3.94495	7.99433	3.40089	3.92402	8.02201	9.08925	10.2645	11.491
EMP3	5.36168	5.82012	6.03075	5.93858	4.34133	5.76553	8.1512	4.1554	4.02476	3.2759
RPL18	19.7347	21.6851	23.9317	36.1846	18.2926	18.8557	31.4285	34.381	38.7417	37.1561
CD37	4.09923	2.47403	4.25243	13.3403	7.65358	5.84267	12.0628	15.7909	16.2562	22.0601
RPL13A	43.7823	44.3867	57.7768	110.575	48.9777	49.2274	93.1172	112.685	119.394	110.147
RPS11	21.3434	17.5354	20.7918	42.7229	20.3102	17.2129	27.1414	42.831	34.5975	29.6985
SPIB	0.476991	0.142426	0.36243	1.28869	0.920123	0.657268	1.3764	1.61426	1.01273	1.76441
ZNF331	0.950738	0.475361	0.700821	2.17752	2.35013	2.27565	1.69673	3.14224	3.55396	0.505009
MYADM	1.13069	0.59087	1.37782	3.01192	2.01798	1.879	2.74932	2.56831	2.69093	0.725417
RPS9	18.1552	21.765	24.2478	31.6146	20.6832	21.0771	33.2419	33.8682	30.9884	34.4432
RPL28	46.4796	37.9193	39.5339	60.0517	43.9858	36.4519	55.686	67.3944	53.5487	55.3176
RPS5	17.1915	21.5392	24.4565	30.5218	16.7396	18.6365	30.0571	28.4868	36.6258	37.7721
RPS4Y1	1.98047	2.39028	2.65132	5.05797	2.82021	2.72144	5.06126	6.62934	0	7.72605
SDF2L1	4.96525	6.96674	5.69686	0.926541	3.95511	5.21057	3.27682	0.261324	0.449473	0.266275
IGLV6-57	3.3176	6.55202	4.73779	0.0361729	0.813315	0.932617	0.558302	0	0.035896	0.0239142
IGLL5	1.82359	4.68614	2.34141	0.315889	1.16968	11.8075	6.03618	0.234783	1.03	0.443241
IGLC2	541.635	740.345	270.101	64.367	460.556	692.51	266.489	14.0897	47.8015	21.9041
IGLC3	15.7027	76.4138	116.513	8.065	9.41036	331.201	179.205	1.14304	6.50636	17.4337
VPREB3	0.76239	0.311796	0.821924	1.79286	2.18801	0.840997	1.6195	1.77468	2.06976	3.05273
DERL3	1.34969	2.73887	3.68376	0.564573	1.24142	2.6083	1.59025	0.209073	0.410179	0.292938
MIF	3.25048	3.88902	3.89527	1.74133	1.14032	3.56117	3.22246	1.44215	2.53745	2.37223
XBP1	8.43578	9.4	8.87022	0.846414	8.41743	8.44473	3.66755	0.58506	0.607837	0.546978
UQCR10	3.02407	2.86436	2.32981	1.35497	2.56617	2.11528	2.13967	0.957903	1.3602	1.54823
LGALS1	10.5424	18.086	11.5451	2.94802	4.78735	10.1824	5.70364	1.21231	1.41597	0.724977
RPL3	21.2705	38.7118	45.7896	47.6845	20.399	33.2977	54.4235	45.6839	63.3192	59.9463
ATF4	3.33071	2.46954	2.72495	2.05409	2.98084	2.35202	2.61592	1.50061	1.58522	0.95632
TNRC6B	0.993504	0.456956	0.638812	1.96916	1.69636	0.652845	1.09055	2.15837	2.04022	1.61532
TNFRSF13C	0.679026	0.369088	0.89504	2.41935	1.51867	1.38509	3.26245	3.48857	3.96047	2.77235
CRELD2	1.7371	2.08284	2.15485	0.493385	1.66198	1.82533	1.31276	0.286214	0.424123	0.292071
ATP5J	4.03469	4.50164	3.32038	1.04019	3.33243	3.43494	2.11719	0.785113	1.05521	1.34201
SON	3.27318	1.7805	2.08948	4.32684	5.59873	2.74602	3.27919	4.88609	2.88307	2.3481
MT-ND1	32.4006	18.1799	16.9973	24.3393	22.8732	15.931	16.109	21.456	22.0063	14.1866
MT-ND2	44.138	21.7886	19.9661	37.5261	40.0967	31.6389	29.2907	37.9629	38.4737	26.434
MT-CO1	45.824	58.3617	54.3449	49.935	40.1755	54.7764	42.8717	46.638	59.1204	59.2115
MT-CO2	47.6042	37.778	36.186	52.9125	46.9133	50.6354	42.7156	48.6842	50.4187	40.0662
MT-ATP6	15.8744	11.7887	11.7045	27.8967	15.3159	15.9823	13.3758	28.4618	22.8599	20.5025
MT-CO3	36.354	40.378	40.4145	52.0145	32.4864	41.7457	38.8003	47.8231	43.5651	47.9027
MT-ND3	21.4116	10.0669	11.9584	39.8978	21.6763	14.25	17.6273	45.7044	33.8846	25.7646
MT-ND4L	3.20893	0.714247	0.673976	3.09663	3.57292	1.13929	0.965131	2.79024	1.51957	2.07567
MT-ND4	32.9853	27.5504	23.9068	37.8515	29.8112	27.9863	27.7653	36.2462	40.4388	29.9729
MT-ND5	11.2612	6.6115	4.32332	8.21515	10.6464	8.56521	5.03653	8.23643	7.65181	9.68262
MT-CYB	16.8777	19.3881	19.2164	24.0822	13.1374	21.463	21.0609	23.2391	29.2126	17.9895

## Sheet: PC2
	DF Day-2	DF Day-1	DF Def	DF Wk2	DHF Day-2	DHF Day-1	DHF Def	DHF Wk2	HCI	HCII
ISG15	24.185	2.69251	2.06619	0.937302	19.8478	2.41754	1.28863	0.765416	0.621357	0.496164
RPL22	11.916	8.45342	9.78863	24.0291	11.9506	7.78253	14.3544	24.7441	20.7509	21.5977
ENO1	1.98598	2.07435	2.05896	1.32583	2.47539	2.39759	2.08059	1.19529	1.22903	2.0006
RPL11	29.8731	29.2158	33.5465	62.7616	31.8283	29.8007	52.7512	64.1273	67.3897	67.1033
SRSF10	1.75667	0.73202	0.707254	1.7256	2.24332	1.31027	1.54979	2.0476	1.50186	1.07067
SRRM1	2.4094	1.08985	1.11496	3.74096	3.81188	1.84288	2.69563	3.43026	2.4331	1.65076
STMN1	2.08748	1.58423	0.762517	0.563165	1.81371	1.40847	0.974871	0.260931	0.331364	0.445839
SH3BGRL3	2.46082	3.54554	3.94158	4.20952	2.16087	3.55566	4.24251	3.62022	5.67431	6.36307
CD52	4.29742	4.16221	8.09714	15.8131	6.91687	5.88459	10.3364	17.4806	20.6156	34.4477
HMGN2	4.81355	3.47734	2.61026	3.38097	4.93018	3.01927	4.03038	3.12184	4.19026	3.86788
IFI6	24.3106	11.5357	2.78825	0.404718	19.9118	7.62741	1.74318	0.670797	0.300275	0.195759
ATPIF1	2.86873	2.84894	2.16637	1.03658	2.66231	2.53816	1.27032	0.833665	0.996486	1.5508
LAPTM5	3.12032	2.01213	2.6469	7.15445	5.48808	6.11332	13.4288	9.32186	11.1117	10.815
NDUFS5	3.85694	3.09042	2.47844	1.99944	2.85515	2.72899	1.86996	1.4883	0.994279	1.13265
PABPC4	1.7256	0.796749	0.717344	1.13739	2.82279	0.73821	0.767184	1.1407	0.758141	0.530689
RPS8	33.0092	27.5116	33.1063	65.81	31.57	25.6481	48.2497	66.9161	65.8933	53.8256
PRDX1	2.24593	2.27176	2.03474	0.996796	2.26403	2.12722	1.47422	0.835101	0.796468	0.978491
NASP	1.44854	0.48306	0.408644	0.808729	2.02526	0.753292	0.721299	0.866263	0.629711	0.498375
UQCRH	7.23149	8.03811	6.79282	3.75318	5.96629	6.44015	5.46777	3.46587	3.5254	3.33207
JUN	6.12955	5.33414	4.20406	3.17933	19.4039	13.856	4.07213	2.60875	9.40459	12.9118
SERBP1	3.82018	1.94538	1.79627	2.25974	2.95902	1.91199	2.37223	2.43366	1.70906	2.06471
IFI44L	2.24475	0.183326	0.179075	0.176468	3.07294	0.275595	0.164202	0.328342	0.326751	0.0746731
IFI44	1.00112	0.38486	0.175904	0.0403403	0.957856	0.365777	0.148855	0.146452	0.065553	0.0341528
RP5-887A10.1	0.321474	0.302948	0.877646	1.32172	0.381125	0.301332	0.435649	0.458046	1.67385	0.725656
GNG5	2.6094	1.96167	1.51787	0.800658	2.38958	1.4513	1.12994	0.55699	0.783028	1.24952
RPL5	14.0431	13.8806	16.1905	29.068	13.0212	12.7998	22.5113	29.784	28.6244	26.5463
PRPF38B	1.30729	0.693892	0.663767	1.48491	2.37002	1.1507	1.32918	1.8178	1.58715	1.12654
RBM8A	2.32106	1.35726	1.26486	2.0091	2.7384	1.61792	2.40189	2.24222	2.28682	1.22288
TXNIP	1.4053	0.604412	0.865792	1.12947	3.22944	2.31464	1.47049	1.46766	3.16369	6.12548
S100A10	1.59213	2.40806	3.11262	3.11291	1.07145	1.56928	2.3568	1.67343	1.84999	1.08524
S100A6	2.77279	2.74367	4.05212	5.08517	1.81007	1.50303	2.66059	2.71263	2.60822	2.58773
S100A4	0.870703	1.90791	3.16971	3.74535	0.593927	1.16883	2.61537	2.68396	1.85656	2.14762
RPS27	72.295	46.4266	66.5759	199.984	88.5672	64.3368	144.067	210.18	179.064	183.768
ADAR	1.93481	0.621459	0.714934	1.13453	2.16175	0.947727	1.17538	1.27188	1.56062	0.666785
IFI16	2.48079	0.639957	0.696708	1.02655	5.80593	0.888609	0.695054	1.32791	0.992569	1.85403
TAGLN2	3.95777	3.91449	4.26388	5.01093	2.71287	3.72803	4.63806	2.82707	4.36424	3.95179
SELL	1.78709	1.58919	1.25877	0.820854	2.62039	2.3013	1.17731	1.03866	1.83766	4.72564
PRRC2C	3.05411	1.08147	0.969787	4.70642	4.13155	1.51806	2.65727	5.25299	2.57767	1.33
TOR3A	1.0082	0.925822	0.897063	0.585375	1.46139	1.35008	1.31101	0.631809	0.458519	0.466138
RGS16	0.281342	0.170948	0.0804204	0.255313	1.16205	0.649429	0.274425	0.286658	0.137281	0.0597931
RGS1	2.14614	2.2534	1.0274	0.799359	4.82445	4.92809	2.1279	1.60187	2.1085	0.292636
RGS2	3.92476	1.90745	1.31325	2.71038	8.3138	6.15539	2.7537	3.36876	5.65146	0.695587
H3F3A	10.736	11.1395	10.5439	12.4014	9.67737	9.67063	11.3937	13.9979	12.6374	12.3127
ARID4B	1.04549	0.418651	0.48146	2.17704	2.31726	1.16307	1.79381	2.53478	1.68304	1.21492
HNRNPU	2.32494	0.912433	0.92322	2.27751	3.41479	1.43666	1.71842	2.32325	1.4609	1.74785
RPS7	16.8233	18.6561	21.875	34.926	16.3373	17.0091	28.0682	35.5151	37.0377	35.0784
PDIA6	5.15609	5.43294	5.00305	1.45583	5.9905	6.24592	3.36393	0.894578	0.883986	0.907408
RHOB	3.2052	1.98644	1.72974	0.332903	1.42765	1.55565	0.767184	0.10971	0.480968	0.713551
YPEL5	3.14579	1.94116	2.96177	5.79624	4.61251	4.89929	5.35506	5.77877	7.79215	1.52668
EIF2AK2	1.42699	0.223179	0.237018	0.358112	2.13187	0.455102	0.435866	0.844184	0.599298	0.384994
SRSF7	2.13291	1.38895	1.36351	2.80951	3.69108	2.51756	2.91073	3.20217	3.60661	2.64923
ZFP36L2	3.46988	3.86839	3.26375	2.89293	2.10781	2.08967	2.80856	2.81448	5.75818	2.39957
ERLEC1	2.71493	2.68055	2.55695	0.679601	2.46129	2.45855	1.52866	0.39813	0.397486	0.227772
RPS27A	25.624	23.602	29.5342	68.7462	26.4361	26.4233	52.6308	69.5185	74.6451	69.1494
SNRPG	3.24172	2.26863	2.03241	2.34879	3.14015	2.26598	2.58089	2.01553	2.13382	1.16255
TMSB10	38.9248	46.3885	42.7529	42.393	40.257	34.4056	34.6838	31.3544	39.2377	51.6688
GNLY	0.172417	0.181405	0.543206	4.77819	0.252532	0.307599	0.469817	0.424459	0.182185	0.200245
LINC00152	2.64446	2.37984	1.86028	0.508851	2.09267	2.28762	1.42665	0.336644	0.127333	0.04799
IGKC	772.247	1267.18	1543.99	134.418	481.456	755.312	328.384	50.4983	94.7622	65.3347
IGKV3-11	1.90305	0.955362	1.51747	0	0.0472697	0.105467	0.69353	0.0074966	0.0135799	0
DUSP2	0.368282	0.402258	0.322335	0.549688	1.27148	1.52651	1.19185	0.865594	1.86907	0.464555
COX5B	4.79007	3.88292	3.12893	2.32871	4.02947	3.10657	3.06737	1.7152	2.21984	2.27257
EIF5B	2.62767	1.61665	1.44827	1.31664	2.6166	1.35337	1.61645	1.6058	0.88279	0.8399
RPL31	19.78	16.8718	19.6214	43.1015	21.815	17.8233	32.2219	43.9583	43.1905	43.7219
UBXN4	1.30176	1.42654	1.34855	0.957513	2.34142	1.61703	1.28234	1.31545	0.926022	0.885779
CXCR4	4.84108	2.40401	3.33893	7.11784	15.2148	15.7366	11.9412	9.41444	16.2238	8.4307
NMI	1.05645	0.349174	0.334366	0.230793	1.65381	0.423194	0.273796	0.173663	0.210676	0.280836
NR4A2	1.45339	0.494932	0.751468	2.09042	2.0188	2.36191	1.9142	2.8166	3.96385	0.795257
PPIG	1.31659	0.728788	0.858307	1.75072	2.23031	1.35251	1.84167	1.79531	1.58629	1.16801
ATP5G3	4.10121	4.58741	3.76252	1.69167	3.04056	3.43912	2.65242	0.824438	1.5468	1.48989
HNRNPA3	2.78788	1.84861	1.71218	2.28663	3.40671	2.2192	2.45027	2.47578	1.94215	1.81431
ZC3H15	1.97452	1.24418	1.04916	2.21536	2.70754	1.47762	2.11888	2.22186	1.18278	0.845071
STAT1	1.89629	0.367673	0.370073	0.268547	2.16905	0.487254	0.332896	0.407447	0.220607	0.267546
HSPD1	2.02733	1.19639	1.06551	1.48686	2.28131	1.106	1.42206	1.42665	0.634046	0.624644
HSPE1	2.44752	1.43519	1.30144	1.97431	2.36956	1.48878	2.61021	2.49696	1.6594	1.1939
CLK1	1.10386	0.743466	0.670104	1.24906	2.00663	1.08977	1.2186	1.47151	1.07781	1.10499
CFLAR	2.08178	1.39752	1.19756	1.29602	1.94653	1.47393	1.10751	0.99651	0.681268	0.380074
NOP58	1.68801	0.783953	0.878994	1.96454	2.39334	1.33324	1.59748	1.73525	1.1994	0.714745
EEF1B2	9.30673	8.38668	9.76843	17.2353	7.82756	6.80707	11.406	15.0982	16.1503	13.3179
RPL37A	38.7461	24.6859	28.1672	58.8742	33.8537	21.7563	36.5624	61.6906	43.2617	40.7475
TUBA4A	1.0684	1.01938	0.927864	0.921969	1.3315	1.66655	1.1689	0.86339	1.18421	0.710827
SP100	1.91367	0.763321	0.81675	1.38257	3.12157	1.22757	1.51848	1.80546	1.90245	1.84077
ITM2C	6.41078	14.8444	13.4352	0.981873	4.91339	13.4882	6.5601	0.419957	0.951818	0.850802
NCL	4.90771	1.96674	1.78538	4.68068	6.24428	2.21348	2.73871	4.94297	2.77961	1.37123
PTMA	32.5076	22.4774	24.653	45.5026	44.4473	28.5897	46.3568	48.1424	41.9374	35.6261
LRRFIP1	1.80653	0.631428	1.23223	5.07432	1.84504	1.1743	2.51982	4.65557	2.80187	1.39441
RPL32	32.4361	27.7447	34.6606	76.542	36.1463	30.5807	61.7067	77.3523	79.1813	78.0262
RPL15	21.4328	27.8875	30.904	38.8264	21.6672	24.8788	40.9035	40.7738	49.0403	49.1315
RPSA	12.0239	12.2142	14.6898	25.026	10.8493	11.6285	20.9793	26.6897	29.2503	28.9483
RPL14	17.0658	14.2256	17.4347	32.9501	18.5636	14.8464	26.5208	33.7056	29.9184	24.6939
TMA7	7.77045	5.16167	4.66976	6.25868	7.36615	4.3535	4.99075	5.94804	5.2767	5.43859
MANF	3.54916	3.90537	3.26168	0.561799	4.17438	3.4648	2.11506	0.294625	0.447229	0.268912
RPL29	21.2515	19.5072	21.6548	33.8773	18.6553	18.0311	29.0142	35.9158	35.3484	33.9595
RPL24	13.2934	11.0647	11.6367	20.0038	12.0996	9.49773	14.36	20.0076	18.7405	17.3484
COX17	2.85765	1.80568	1.40054	1.40792	2.70734	1.57367	1.77641	0.981171	1.00039	0.833278
NDUFB4	3.33976	3.30805	2.58502	1.48415	3.02062	2.45697	1.917	1.17018	1.21738	1.10846
EAF2	2.08799	2.45183	2.22107	0.674965	3.18242	2.42398	0.909265	0.355253	0.911898	2.60661
PARP14	1.42365	0.499362	0.484231	1.51855	2.88336	0.667284	0.998896	1.8793	1.09967	1.06417
ATP1B3	1.58721	1.30423	0.987275	0.900099	1.24247	1.38697	1.0131	0.960871	0.560674	0.171233
U2SURP	1.75144	0.804368	0.767828	1.3403	2.12031	1.02638	1.10785	1.37786	1.04285	0.727891
PLSCR1	0.668417	0.220616	0.148867	0.144628	1.74524	0.299221	0.192552	0.166652	0.173241	0.141512
SELT	2.48239	3.05666	2.44473	1.73888	2.19297	2.92815	3.01029	1.6835	1.877	0.967069
SSR3	7.09207	7.44211	6.62479	0.969773	5.1558	4.78191	3.17168	0.462784	0.627086	0.424065
CCNL1	3.44217	1.9479	1.36141	2.37769	6.47499	3.27589	2.72233	2.99554	2.86287	1.72388
SMC4	1.56639	0.783918	0.492277	0.543389	1.54576	0.658954	0.440526	0.390386	0.35333	0.255157
SEC62	3.9721	2.75699	2.40878	1.9511	4.64266	3.11997	2.51849	2.46292	2.40336	3.26898
RPL22L1	3.44731	2.47369	2.30532	1.73611	4.05926	2.65525	2.13114	1.76295	1.59898	1.96932
TNFSF10	1.32362	0.418374	0.232305	0.127075	2.14845	0.308977	0.100873	0.0451622	0.0518231	0.307068
TRA2B	3.13329	1.44604	1.32593	2.22381	5.75055	2.93153	2.24344	2.59158	2.4362	2.31261
EIF4A2	2.11764	1.59475	1.45763	1.90046	3.82409	2.8914	2.87088	2.49316	2.60724	4.86277
RPL35A	22.6445	20.1075	23.9988	47.5956	23.8454	20.1187	36.6343	48.9737	45.0175	44.7649
ATP5I	5.87476	4.40674	3.68758	3.05702	4.45297	3.43231	3.20604	2.38645	2.01881	2.21268
CD38	4.40224	6.4085	5.55343	0.397277	4.48734	7.14031	2.66726	0.25263	0.260786	0.110853
LAP3	2.00792	0.945379	1.0268	0.346305	2.03166	0.871213	0.573847	0.362397	0.214598	0.219792
KLF3	1.31061	0.864219	1.2996	3.43229	0.567742	0.608699	1.37101	2.78806	1.77994	0.453267
RFC1	1.44772	0.629511	0.492745	0.436359	1.65823	0.626617	0.41169	0.753759	0.363565	0.353897
RPL9	18.5092	14.9776	19.2571	47.1839	18.4999	15.8471	31.9323	49.9696	48.3027	44.2766
RHOH	1.6083	1.59113	1.2397	1.51081	3.47891	2.94133	2.27407	1.95058	4.00953	1.71736
JCHAIN	119.992	162.597	142.761	25.3173	65.2508	82.5676	43.3518	5.2233	15.8847	2.16312
SCARB2	0.588508	0.420067	0.383203	0.079749	0.704503	0.874421	0.509166	0.0918949	0.0655292	0.0367155
CCNI	3.04037	2.81663	3.28106	4.9614	3.12859	3.209	5.17565	5.3969	6.98912	6.2326
HNRNPD	1.70974	1.04537	0.965451	1.00538	1.98245	1.14689	1.14618	1.34902	0.740157	1.00412
HNRNPDL	3.67316	2.27833	2.34142	3.59445	4.2472	2.93566	3.91687	3.38102	3.77258	4.42094
PLAC8	1.53487	0.716854	0.923711	1.76558	4.23357	1.46285	1.2654	2.21704	2.70199	4.85441
H2AFZ	5.53646	5.32003	3.38594	1.64492	4.32714	3.64314	3.1654	0.874118	1.46569	1.17945
RPL34	33.4159	31.2649	40.7741	91.2477	37.759	33.7206	73.256	99.3877	98.5295	98.6114
OSTC	1.60701	2.49898	2.03863	0.611279	2.24737	2.88451	1.87965	0.492414	0.676444	0.664868
RPS3A	20.8327	21.8428	27.995	54.9644	21.3039	21.5034	41.3594	55.3824	48.8123	63.2612
HMGB2	3.76811	2.28656	1.4682	2.94466	3.58624	2.22305	2.4598	1.46091	1.7792	0.877445
SPCS3	8.54545	9.49154	7.46934	1.40712	5.57152	6.34971	3.49639	0.663821	0.779137	0.28369
NDUFS6	2.59859	2.29681	1.68037	1.06408	2.25215	1.74407	1.44904	0.672643	0.572057	0.84717
SUB1	27.4673	29.179	22.1281	8.51715	20.9613	21.3383	13.2835	4.5446	5.37984	3.0268
RPL37	31.3595	19.4511	22.5567	65.7789	26.7062	17.3221	30.4651	62.1613	45.8993	44.8214
GPBP1	2.98469	1.25202	1.1232	3.3064	3.24855	1.68333	2.48693	3.17013	2.22296	1.43896
BTF3	5.23572	5.41412	5.67349	8.59711	5.60989	5.37062	8.76391	8.89906	9.45889	9.1111
TBCA	2.89866	1.74311	1.40849	2.05544	3.32693	1.65054	1.33571	1.86187	1.87816	1.81307
RPS23	26.7084	22.7764	28.5134	68.4852	29.47	23.2333	43.6713	68.3683	67.5738	63.8454
COX7C	7.80882	6.71331	6.63669	9.13241	7.9963	5.94827	7.13185	8.31916	8.53456	8.72488
ELL2	2.31017	1.33767	1.29441	0.896959	1.97116	1.10352	0.864862	0.807402	0.252873	0.0212738
HINT1	5.2281	4.71822	4.54132	6.58803	4.74501	4.32251	5.49505	6.12216	6.58992	6.53267
IRF1	2.97403	1.87812	1.8234	3.19649	9.3969	2.53521	3.52527	3.36225	3.46131	1.43694
UQCRQ	5.5261	5.78506	4.74592	2.0114	4.38391	4.41095	2.91152	1.20864	1.27217	1.35148
MZB1	38.7828	49.5151	41.6091	3.12961	36.1651	51.4759	20.0227	0.993559	1.99905	1.0865
CD74	14.357	11.7999	24.9418	53.1198	24.3198	26.6133	62.1382	59.0382	106.717	136.327
RPS14	25.542	30.9027	36.7107	59.1079	26.3976	28.5776	53.1709	59.4966	63.5599	58.897
ATOX1	2.9539	2.18194	1.38134	0.483054	1.87042	1.88076	0.881028	0.254214	0.301937	0.243985
PTTG1	1.23826	1.34187	0.676973	0.137646	1.01467	0.971937	0.448535	0.0975505	0.0944249	0.0708021
DUSP1	1.75856	1.39323	1.12883	1.57475	7.6486	5.8608	2.72591	2.68387	8.84171	10.6448
CPEB4	2.4873	0.637989	0.560073	0.369678	1.68451	0.506303	0.396687	0.408605	0.192033	0.0778461
LMAN2	3.45922	5.62683	4.54851	0.635014	3.23732	4.71334	2.4871	0.344355	0.676462	0.751907
TMED9	2.994	4.24978	4.04796	0.629934	2.7485	4.27241	2.30703	0.208382	0.541971	0.747138
GNB2L1	10.7629	15.2549	16.6451	18.0703	11.4394	12.4894	19.4835	20.4689	24.5057	26.2069
TXNDC5	0.960606	0.30567	0.270013	0.189253	1.41298	0.34039	0.203269	0.0508079	0.0664685	0.011403
HIST1H1C	3.16798	2.18209	1.30645	0.947971	3.34833	2.06117	1.02175	0.585814	0.380373	0.793424
HIST1H4C	9.40436	5.75257	4.1204	3.32975	8.34237	3.42369	2.87182	1.48893	0.979105	1.04124
HIST1H1E	1.63078	0.559506	0.295019	0.88548	1.74721	0.46699	0.25452	0.461965	0.212833	0.627145
HIST1H1D	1.3752	0.60089	0.357769	0.66454	1.62944	0.455545	0.149733	0.287162	0.115493	0.376969
HIST1H2AJ	0.609138	0.0799604	0.020588	0.0460315	2.50599	0.0808591	0.0278089	0.00436907	0.00314018	0.00816358
HLA-A	22.4167	21.0906	21.3151	13.6491	25.9056	27.8837	22.0036	13.9631	14.7233	19.0097
HLA-E	4.6748	5.65367	6.41175	6.17819	9.3642	8.14684	8.44284	6.10598	8.63317	9.89601
TUBB	2.40875	1.76771	1.11259	0.999432	2.46103	1.48986	1.89426	0.664042	0.776924	1.44951
HLA-C	17.7228	25.4825	26.6158	13.0328	23.2833	30.2781	22.0448	11.6518	19.477	15.6017
HLA-B	30.6954	31.88	35.3719	23.2176	34.2798	39.3091	32.1818	19.1396	13.3303	33.1133
LTB	1.43569	0.80104	2.45797	6.74682	4.03139	2.91374	4.23859	6.21785	9.97608	19.8093
HLA-DRA	7.18134	4.57118	11.3049	30.0762	18.9116	15.5291	36.9457	35.7741	49.1206	62.7569
HLA-DRB1	4.78947	2.73663	5.39484	14.6205	8.29664	6.34058	12.1028	10.5735	13.731	27.1141
HLA-DQA1	0.981491	0.537633	1.46267	3.81636	3.28768	1.53142	2.76808	4.34902	4.92451	8.75804
PSMB8	2.15791	2.06044	1.94441	0.974204	2.87607	2.05524	1.49528	0.814643	1.11563	1.48146
PSMB9	2.41484	1.97163	1.87009	1.04441	5.11028	2.31881	1.60325	1.24267	1.25571	2.02263
TAP1	1.11526	1.08137	1.08437	0.320615	1.7866	1.24531	0.973126	0.308226	0.315094	0.572316
HLA-DPA1	2.61867	2.0262	3.84467	6.92005	5.7631	3.83688	7.64697	8.89316	12.1299	24.3174
HLA-DPB1	2.60301	1.69921	3.64709	10.2305	7.56656	5.10178	13.0813	17.2122	21.238	25.6506
RPS18	48.2892	54.2837	63.5117	98.4253	47.9968	50.1293	89.1894	98.2704	107.19	95.4643
RPS10	17.6034	8.95941	9.7278	37.1863	15.6965	7.1649	14.0163	35.9751	20.8536	24.4339
RPL10A	16.9297	17.5353	20.5891	33.1395	17.4947	17.8138	32.3968	37.7958	38.7707	36.0354
SRSF3	3.33585	2.18828	1.86493	2.94483	4.74535	4.09642	3.99567	2.66364	2.94644	1.69348
CPNE5	2.44231	0.924261	0.76495	0.792852	2.65078	0.657671	0.456032	0.861	0.448135	0.432443
PIM1	1.60326	1.38573	0.890036	0.86562	1.3079	1.94277	2.13389	1.13929	0.922608	0.131882
HSP90AB1	4.30202	2.20966	2.22012	5.12725	7.34361	3.74395	6.1174	6.03722	3.70873	3.69954
EEF1A1	39.2208	41.446	55.2483	89.3535	30.5426	36.4102	80.0587	94.4057	121.285	116.023
COX7A2	7.84862	8.41935	6.90424	3.8538	6.55551	6.27714	5.07632	3.05574	3.33668	2.77822
SNX3	1.26843	1.39261	1.79591	1.86368	1.73564	1.70821	2.53411	3.05179	3.2649	4.44368
CD164	1.77249	1.61326	1.25972	0.818445	2.36224	1.92335	1.33612	1.06708	1.23374	1.3812
MAN1A1	1.59069	1.60486	1.34982	0.242787	1.10202	1.61262	0.639515	0.0920329	0.0992728	0.0632206
RPS12	31.3592	25.4873	33.1526	78.191	32.111	26.7455	57.2421	77.4741	75.1312	68.1782
ACTB	9.99526	13.7058	13.9763	11.5679	14.9378	15.0972	19.4168	11.0145	14.3938	37.157
RPA3	1.56793	1.24748	0.773258	1.00632	1.42634	1.04741	1.01952	0.685315	0.621409	0.580386
TOMM7	4.87151	2.95077	3.6926	10.4184	5.25033	3.07063	5.80013	10.0484	8.83341	8.36054
CYCS	3.73112	3.49061	3.09794	2.49284	4.66857	3.74848	3.74283	2.60112	2.78917	1.78326
HNRNPA2B1	3.67645	2.20591	2.04108	2.99707	6.06744	3.13732	2.83402	2.9529	3.17314	5.27412
CBX3	2.78968	1.23667	1.03387	1.48103	3.16485	1.18579	1.06018	1.84701	1.06872	1.29238
NT5C3A	1.99371	1.03745	0.882003	0.626253	2.63789	0.910796	0.751992	0.607405	0.616156	0.791293
PSMA2	2.60273	1.81422	1.48446	1.33954	2.49973	1.54157	1.27008	1.07689	1.32739	1.30683
STK17A	1.31417	0.408901	0.544939	2.25976	2.35176	1.43557	1.661	2.70112	1.37693	2.02415
PPIA	10.6874	7.64366	6.59193	7.4408	8.18547	6.088	6.45114	6.93486	6.7935	6.37555
SNHG15	0.867998	0.446651	0.336068	0.60818	1.3567	0.850363	0.928337	0.682126	0.53607	0.375707
SEC61G	7.20134	8.73007	7.52713	2.77801	6.06511	7.12976	4.91316	1.56586	1.74271	1.24601
CHCHD2	7.79565	9.01853	7.78953	4.41985	6.67144	7.01172	7.20084	3.72512	4.4046	3.97698
NCF1	2.27291	2.25703	2.00078	1.24366	2.46155	3.11927	1.57421	1.51559	2.16805	4.30652
SAMD9L	1.06747	0.407086	0.370596	0.246162	2.18063	0.437031	0.187948	0.238423	0.305617	0.419079
ATP5J2	3.94092	3.7964	2.92319	1.82082	3.54209	3.01064	2.1038	1.15751	1.33548	1.72305
IFRD1	0.869377	0.560371	0.487395	0.758795	1.61453	1.25744	0.905688	0.803079	1.13526	0.762399
AC090498.1	0.250208	1.97893	3.02262	0.298767	0.147377	2.52932	3.95891	0.283376	3.45101	1.69241
PDIA4	4.26602	4.42835	4.98171	0.819526	4.5035	6.18223	2.81381	0.196631	0.470445	0.316595
SLC25A6	4.93985	8.08369	9.30863	7.23673	4.697	6.76216	10.1657	7.16827	10.454	8.96127
TMSB4X	52.7885	43.3718	42.9636	59.6728	50.5061	30.7697	44.3517	48.1897	60.2672	93.0972
PRDX4	2.18624	2.61706	2.58214	0.245343	2.00556	3.36067	1.6078	0.189476	0.231255	0.125353
NDUFB11	3.33116	4.17663	3.53018	1.57732	3.41203	3.70993	2.64369	1.67581	1.85282	1.65858
RBM3	1.47719	3.27138	3.69628	4.28707	1.9805	3.57687	5.69044	3.56388	4.51418	2.96439
PIM2	2.67755	3.5947	3.21288	0.969315	3.33359	3.01472	2.57772	0.866294	1.95097	0.714811
RPS4X	20.1794	28.7248	32.4807	35.4816	19.1465	24.345	37.5118	35.8515	64.0356	42.3504
COX7B	4.65184	3.7001	2.9909	2.49141	4.06999	2.81421	2.28653	1.1626	1.56528	1.51049
RPL36A	16.4038	4.85687	4.89077	26.4953	17.3542	3.9153	7.49638	25.6193	12.6486	15.266
TSC22D3	4.36232	4.87138	5.43412	5.3821	8.31109	9.38155	10.6434	6.2349	11.4304	7.5168
RPL39	36.1051	25.745	31.8518	87.2532	42.9517	29.4106	61.3258	94.4433	80.9187	86.5531
NDUFA1	5.0442	4.61146	3.70937	2.58575	4.06855	3.59684	2.84115	1.77985	2.08368	2.01513
SSR4	12.8202	14.0734	13.8279	3.4119	8.96549	12.4518	6.58822	2.01024	2.59389	2.16815
RPL10	40.8569	55.7687	66.8094	93.2842	41.5426	52.9148	99.8027	99.78	109.679	105.212
SARAF	2.50788	2.22806	3.1037	5.72514	2.50726	2.62766	5.08653	4.51577	5.28033	3.3658
PLPP5	1.25211	1.80246	1.80125	0.939574	0.852109	1.38715	1.27731	0.935601	1.67843	2.68507
RPS20	16.6003	12.9512	16.9587	43.6914	16.4223	14.4665	27.9954	45.1449	39.7155	34.9006
RPL7	15.8406	21.9155	24.7799	33.7282	16.305	19.3472	35.7666	37.7329	47.1361	46.62
TCEB1	1.94571	1.41675	1.16917	0.990375	1.85576	1.25226	1.21091	1.00454	0.670187	0.587955
MTDH	4.84403	4.71352	4.32634	2.33465	4.74397	3.96565	3.57748	1.90226	2.0848	1.34467
RPL30	20.445	14.5173	18.9506	55.2851	23.423	16.8825	33.9486	56.3477	51.1684	48.6606
COX6C	4.97577	5.30706	4.42531	3.88717	4.39581	4.34484	4.57083	3.07351	3.26866	2.85979
RNF19A	1.4152	0.48768	0.396213	0.99109	1.82559	0.702062	0.573779	1.06028	0.481599	0.299469
EIF3E	2.5219	2.99402	3.30893	4.54447	2.98537	3.03065	5.14253	5.14003	6.35695	6.48065
TRIB1	2.0207	1.91031	1.26443	0.0874786	1.2784	1.42235	0.645798	0.0909543	0.0888482	0.018462
LY6E	6.38375	5.02029	3.89601	1.6518	6.69238	4.62334	3.54778	2.14203	2.10782	2.02153
EEF1D	7.32846	8.526	8.86665	11.4553	7.75398	8.56895	11.4279	11.4248	11.7819	13.8344
RPL8	22.4008	26.9901	30.1085	40.1562	23.5793	25.6481	40.8836	42.3481	41.6221	50.5281
RPS6	31.1492	27.7923	34.3718	73.0243	34.0233	30.3695	59.5919	74.5765	77.8003	75.2503
DNAJA1	1.62383	0.834111	0.821308	1.43322	2.97862	1.58724	1.83304	1.51685	1.24114	0.701174
AQP3	1.94246	1.6049	1.28044	0.1653	1.42345	1.85562	0.592921	0.00741386	0.113439	0.0207196
TLE4	1.36477	0.441144	0.37586	0.971444	1.78706	0.669439	0.528411	1.50433	0.377522	0.578633
ANP32B	2.45002	1.43075	1.01402	1.49867	2.47054	1.40105	1.73896	1.76812	1.51573	1.56126
ERP44	1.53408	1.7721	1.55125	0.568596	1.95602	2.08932	1.19039	0.577562	0.53256	1.08104
TXN	3.73135	3.77325	2.86383	1.2735	3.38446	2.50233	2.16482	0.651829	0.62663	0.512154
RPL35	28.1587	24.0934	24.8014	38.9595	26.0224	22.2901	34.986	39.8901	37.7062	39.0467
ARPC5L	1.56377	1.20088	1.00315	0.669772	1.93773	1.19997	0.917554	0.493939	0.561834	0.643188
HSPA5	6.26305	6.05824	6.22982	1.7164	7.62483	7.05167	4.45328	1.14087	1.28225	0.829656
RPL12	25.7022	22.2031	25.6667	50.934	22.131	18.9714	33.6848	45.1616	54.6442	49.4213
SET	3.90218	2.00501	1.83256	2.7201	3.84838	2.05068	2.46135	3.12962	2.21046	2.42225
RPL7A	18.3458	20.0776	23.365	28.3467	14.942	16.253	24.4974	27.9156	27.8829	27.3754
EDF1	4.68921	4.31991	4.15195	2.76479	4.77617	3.79305	3.60305	2.59457	2.92222	3.26912
IFITM1	0.969909	1.13808	0.536353	0.0616659	0.368506	1.23226	0.617519	0.132981	0.475717	0.215025
IRF7	2.23964	0.978793	1.06837	0.251185	3.24267	1.21625	0.671365	0.248016	0.477062	0.421388
RPLP2	41.9512	33.1222	40.3642	102.734	39.0209	31.2188	60.4191	93.8124	95.0119	82.2494
POLR2L	4.23376	3.43815	2.9387	1.61046	3.47714	2.54607	1.95117	1.09612	1.34269	1.12899
HBB	0.0431691	0.00752587	1.10802	0.214631	4.84404	0.0196584	0.025928	0.228727	0	0
EIF3F	1.89799	2.81382	3.24585	2.90505	1.83784	2.4007	4.04801	2.87182	4.12561	4.5343
RPL27A	34.624	28.7295	35.1275	64.3885	36.3031	29.5642	51.8641	62.7032	61.3894	57.5981
RPS13	19.7026	20.2019	23.3087	39.2207	19.9397	18.5092	31.9697	38.2715	42.7919	41.5451
CD44	1.37921	0.979481	1.74807	3.03095	0.877354	1.28539	2.85236	3.00609	2.882	1.98194
UBE2L6	1.18535	0.696459	0.712855	0.218723	1.94954	0.696012	0.485709	0.304223	0.34433	0.753609
MS4A1	1.34317	0.434723	1.29981	5.15311	3.21335	1.68699	3.50834	7.66623	6.85709	10.3066
TMEM258	9.29194	9.20944	6.87175	2.42355	7.52977	6.67396	4.18337	1.69477	1.69779	1.53878
FTH1	12.8361	13.373	16.0378	33.3925	12.288	15.1624	33.0738	32.388	34.4085	20.1293
COX8A	4.30149	4.22377	2.99184	2.15732	3.22131	2.92119	2.72111	1.81093	1.74309	1.32002
FKBP2	4.6995	4.58271	4.05637	1.01235	3.80752	3.21041	2.02574	0.636532	0.522657	0.513933
FAU	20.8927	18.7604	20.6942	38.7161	25.0501	20.2763	32.4093	37.6046	35.504	33.7601
NEAT1	7.63989	7.39131	7.67928	4.15413	5.2822	4.15186	4.38377	3.39663	2.56659	1.61239
MALAT1	441.47	233.163	280.517	629.791	491.437	245.507	379.833	696.045	498.263	568.667
CFL1	5.8342	6.8129	6.50537	6.14009	5.96025	6.2048	7.28357	5.7514	7.57304	8.68681
DRAP1	3.57998	3.01539	2.36721	1.27529	3.47003	2.50875	1.51682	1.21491	1.16106	1.46408
SF3B2	1.80645	1.36551	1.3133	1.234	2.09603	1.56976	1.63841	1.28363	1.25964	1.13642
UCP2	1.4945	2.46516	2.93076	1.74258	1.02101	2.38521	2.22145	1.37787	3.06886	4.48792
SPCS2	6.32715	8.36586	7.13086	1.47737	5.48176	6.97417	3.33696	0.810418	1.69338	1.67564
RPS3	24.1189	27.8707	31.9754	47.4115	23.6383	24.6958	41.372	48.1194	49.0409	49.5433
TAF1D	1.5284	0.900761	0.873454	1.91636	2.4027	1.52844	1.96417	2.53689	2.12752	1.25483
POU2AF1	2.05171	1.38162	1.34453	0.391069	1.91756	1.76009	0.913446	0.438941	0.704498	0.986326
RPS25	23.4824	17.3297	21.929	51.72	26.9926	19.9994	38.2987	51.8192	49.497	45.1364
HSPA8	2.93329	4.95964	5.11197	2.36076	2.23822	3.05517	3.07201	1.2075	2.1864	2.4627
KLF6	8.96391	5.99805	4.18844	6.72256	11.7331	7.55503	7.25187	5.81681	7.42909	4.46892
UPF2	2.15109	1.19928	0.918855	1.32856	2.91074	1.27022	1.36974	1.73386	0.923231	0.914956
VIM	7.68833	7.8135	6.28068	6.27735	4.36603	4.30308	4.12043	3.53338	2.86277	2.81223
ARID5B	2.99975	2.05965	1.42592	0.896011	2.91335	1.44277	1.11822	1.01851	1.35208	1.21815
DDX21	3.39757	1.08202	1.11062	4.93149	5.12617	2.01436	3.39723	6.39627	2.49999	1.11511
SRGN	8.09962	8.33692	6.95479	4.25155	5.17795	5.67112	5.31384	2.4933	2.14235	0.549807
PPA1	2.00998	1.80025	1.31674	0.73972	1.88138	1.53194	1.15112	0.688752	0.971041	0.633691
RPS24	27.668	18.0062	18.5969	32.8772	25.9675	17.0596	24.5334	36.0222	33.1466	32.414
IFIT3	0.900527	0.0600815	0.0483854	0.306431	1.79923	0.0466962	0.218517	0.0929151	0.0634044	0.0426256
NDUFB8	2.92519	3.95032	3.03011	1.52374	2.45162	3.2721	2.21005	0.892292	1.34138	1.41259
USMG5	4.152	2.84799	2.27353	1.81593	4.19399	2.21276	1.8903	1.31713	1.28753	1.70405
CCND2	1.54829	0.706051	0.43367	0.280698	2.18228	0.762008	0.371957	0.285308	0.0680163	0.0958319
CD27	7.59131	9.61556	7.9807	0.80628	4.96615	7.51906	3.07637	0.280687	0.448919	0.569375
CLEC2D	2.42761	1.51664	1.10874	1.27504	3.03083	1.48597	1.59401	1.47237	2.1994	2.46215
CD69	1.79464	1.09601	1.00996	2.95979	11.7989	8.93607	5.58315	2.97124	8.62537	5.27495
ARHGDIB	2.47117	3.5399	4.01037	4.33912	2.52202	2.921	4.38804	4.24474	6.41142	8.52245
TUBA1B	4.92138	3.40896	2.49131	2.51913	4.13949	3.33729	3.53816	0.961915	1.43122	1.89455
TMBIM6	5.46065	6.80092	5.81078	1.7023	5.97748	7.71819	4.0029	1.68248	2.16166	2.07053
EIF4B	1.41661	1.07312	1.416	2.2608	1.18412	1.20608	1.55867	2.80966	2.42796	2.58307
ITGB7	0.866465	1.91988	1.76572	0.375774	1.2949	2.60102	1.07438	0.263188	0.430528	0.462162
PFDN5	4.8608	4.55664	5.37846	11.0834	5.43751	5.10331	8.71737	11.9569	11.702	12.8911
ATP5G2	4.72536	4.96363	4.7218	4.67353	4.2241	4.23161	5.03438	5.05027	4.7325	6.12546
HNRNPA1	7.64656	7.50757	7.34775	11.8722	8.68355	8.30375	14.3622	12.3701	14.7816	12.8068
RPS26	8.12638	7.31738	6.08703	4.8425	6.32828	5.43228	5.50943	4.00654	4.37144	2.78988
RPL41	73.3021	48.0364	52.3087	128.95	70.7906	43.8699	82.4339	128.373	110.255	117.007
PTGES3	1.64466	1.33032	1.27057	1.51477	2.12646	1.73159	2.12983	1.32636	1.0319	1.67048
NACA	9.49203	10.2888	9.69346	14.5096	9.01826	8.88412	11.4167	13.7906	14.886	15.2539
DDIT3	0.411741	0.380805	0.380077	0.411928	1.33716	1.14852	1.18559	0.831833	0.989299	0.324981
NAP1L1	2.82766	1.70672	2.25121	7.18614	3.70465	2.2309	4.53702	7.38265	6.22112	5.57129
CCDC59	1.31242	0.648266	0.723805	1.07793	1.8025	1.23227	1.41833	1.50815	1.22373	0.796102
HSP90B1	30.6963	18.7473	19.1876	5.16895	36.7135	29.5937	16.6131	3.68331	2.0178	1.05271
ERP29	4.25852	4.82481	4.21701	2.18001	4.65688	6.00625	2.86437	1.70077	2.39121	3.58151
RPL6	14.1038	14.2606	17.0203	29.0503	13.4107	12.4913	22.7307	30.8282	30.6023	32.1636
RPLP0	13.0936	16.819	18.4476	16.6731	11.3391	14.3169	22.0021	17.6039	20.3018	22.0121
COX6A1	5.75679	5.82292	4.42567	2.49606	4.86313	4.45324	3.7563	1.77809	2.23969	2.28215
RSRC2	2.93118	1.20602	1.05286	2.53305	5.09882	2.61131	2.45689	3.38364	2.10178	0.985766
UBC	6.08122	5.53451	7.04284	4.53037	9.47102	10.1714	12.2597	6.16367	7.74673	9.22383
SAP18	2.51473	2.12403	2.04429	2.25953	2.92445	2.57694	2.98443	2.39821	2.45778	1.88318
RPL21	40.0258	31.8152	39.4738	93.0592	44.4561	35.8449	75.9124	101.883	103.025	105.935
POMP	3.27471	2.89956	2.69337	2.30627	3.3353	2.88354	2.95351	2.05986	2.0174	1.26981
HMGB1	10.1205	7.1599	5.68794	7.4548	12.9207	7.28114	7.74028	7.54153	4.99588	5.95166
ELF1	2.6098	1.692	1.95708	2.95043	3.53644	2.46314	4.39196	4.05459	3.57919	1.17858
RGCC	0.839912	1.00861	1.53965	2.22353	0.705752	0.970023	1.65356	2.1454	1.02319	0.0420086
EPSTI1	1.57896	0.377967	0.23186	0.733144	2.98983	0.401375	0.354787	0.563124	0.684619	0.236089
DNAJC15	2.15759	2.03846	1.53445	0.564409	2.23153	1.64405	1.30792	0.725049	0.56997	0.855193
TPT1	29.6575	18.7335	21.0584	40.5474	24.2222	15.1209	21.2314	41.1485	34.7147	30.615
COMMD6	2.24865	1.43156	1.93329	5.01162	2.76007	1.69615	2.91042	5.63231	5.81452	5.98393
ARGLU1	2.63629	1.20371	1.24877	2.93265	4.06379	1.81954	2.0006	3.28948	2.42292	2.03413
RNASE6	0.236131	0.788626	1.33329	0.310313	0.340888	0.619217	0.458502	0.268145	0.48419	0.75129
HNRNPC	3.94323	2.10329	2.02722	3.23806	4.5218	2.50882	2.87296	3.06955	2.90591	2.67798
MRPL52	2.13832	1.74206	1.44866	0.760775	1.89312	1.4115	1.12944	0.487718	0.622958	0.984713
PSME1	4.45877	4.00715	4.04674	2.55659	5.29033	3.83013	3.7013	2.43011	2.71328	3.55167
PSME2	5.01121	5.16312	4.70498	1.06515	6.62313	5.67839	3.3491	0.729369	1.05952	1.23463
NFKBIA	4.28502	3.00949	2.36998	6.54866	12.9093	10.2971	11.6661	7.80952	6.6337	1.05974
RPS29	48.1033	30.4296	41.2824	109.794	48.0702	33.6549	71.9384	116.386	82.5986	87.2835
RPL36AL	9.7255	9.55595	8.94699	7.08012	9.77704	8.35475	8.21592	6.73459	7.27878	4.74849
ERH	2.62848	2.39938	2.28806	1.77524	3.1079	2.49258	2.75377	1.56319	1.68888	1.48637
SRSF5	3.79786	2.0695	2.44657	5.3066	6.9868	3.43601	4.31264	6.15352	5.98653	6.54956
RBM25	1.66482	0.892441	0.790646	2.32585	2.36158	1.28476	1.73733	2.26519	1.38552	1.1536
FOS	3.83879	2.1056	1.21253	3.07423	13.9578	7.68386	2.87799	4.45458	11.6873	12.265
NDUFB1	3.34212	2.41041	1.8639	1.68037	3.02917	1.8781	1.41766	1.36784	1.05476	1.50629
DDX24	2.61545	0.856841	0.849812	3.16719	3.40229	1.54503	2.94443	4.4562	1.60768	1.14233
IFI27	63.995	34.9749	9.57084	0.119066	30.6066	16.6789	3.74374	0.255933	0.000770642	0
RP11-1070N10.3	0.887847	1.23829	0.654254	0.109698	0.812918	1.15554	0.470625	0.032394	0.0654211	0.0371402
TCL1A	0.144122	0.0641566	0.149762	0.486284	0.600046	0.209805	0.0690057	0.511101	2.7338	11.5887
HSP90AA1	5.99605	3.36142	2.89278	4.47721	7.67086	3.29568	3.3329	3.93953	2.48148	2.94595
C14orf2	4.29321	3.83289	3.34196	2.56256	3.78125	3.30661	3.19695	2.19209	2.11376	2.54659
CRIP1	4.01816	4.52286	4.64505	3.42595	0.88605	2.73244	3.17139	1.95783	2.53185	1.13212
IGHG4	451.985	423.041	303.572	4.12956	440.435	537.637	178.304	4.06461	4.14739	0.00637872
IGHG2	0.87833	4.2569	8.08884	4.01024	0.257446	3.61433	1.32838	0.684715	1.53255	0.0909773
AL928768.3	1.02799	0.93582	2.24747	1.65376	1.24955	0.880211	0.924037	0.783628	2.45138	1.03313
IGHA1	46.4943	82.9673	190.807	29.4047	18.1997	14.2865	17.2489	0.689821	23.5086	0.801873
IGHG1	25.852	377.201	371.904	7.42957	9.78344	518.417	176.715	1.24833	4.06632	2.01322
IGHG3	6.08071	4.75264	13.719	1.26174	0.79818	1.87128	4.98058	0.329015	0.210724	0.709568
IGHD	0.957597	0.16886	0.609466	2.64577	0.915531	0.877686	1.78855	3.24138	5.51857	10.0973
IGHM	31.0503	21.8132	5.85065	3.71424	39.3295	19.9322	14.8234	5.43773	8.55954	15.8437
KIAA0125	0.909126	1.15892	0.978866	0.883428	1.69565	2.72688	1.91259	1.22081	1.14967	1.34732
IGHV1-24	0.113814	0.173589	0.0487898	0	0.533398	0.853735	0.075178	0	0.00175823	0.0110776
NOP10	2.25946	2.55165	1.96817	1.07761	2.61473	2.10225	1.47767	0.871678	1.08338	1.38448
SRP14	7.46175	6.51118	5.40823	4.67646	6.70918	5.31404	6.08484	5.3249	4.76363	5.59032
PDIA3	2.21518	2.44185	2.75913	1.08362	3.49911	3.23472	2.36378	0.870841	1.06952	1.23317
SERF2	15.2251	18.4351	15.0846	8.957	13.5405	13.7739	11.3291	7.49798	8.64022	9.18763
B2M	161.178	185.049	173.323	90.7212	129.612	141.644	125.862	80.1977	112.004	94.9848
DUT	1.82578	1.03535	0.724528	0.827902	1.62269	0.989033	0.772243	0.468635	0.83583	0.732976
LINC00926	0.300337	0.136426	0.404563	1.50855	0.718113	0.743128	1.55399	1.51448	3.19718	4.17089
RPS27L	3.64223	2.77207	2.19017	1.51728	3.52802	2.14466	1.5206	1.29518	1.18	1.27055
PPIB	16.6899	22.5321	20.9665	4.57564	16.2875	21.8183	10.8818	1.44434	2.50276	1.47673
KIAA0101	1.43466	1.05773	0.557528	0.32792	1.00419	0.700646	0.532147	0.0557241	0.110076	0.0243728
RPL4	8.63186	11.2123	12.7523	15.23	7.52386	10.0093	17.7404	17.1651	20.2615	20.741
RPLP1	59.9046	61.5164	71.8803	100.537	56.3427	53.4669	84.192	97.1472	91.3446	85.1136
COX5A	3.73851	3.55183	3.13023	1.10244	3.44294	2.66897	1.90531	0.93048	0.807576	0.897487
PSMA4	1.93531	1.58502	1.49854	1.15904	2.81003	1.82752	1.75903	0.896598	0.87861	1.00761
RPS17	22.6802	18.482	22.3167	46.6474	18.3636	16.4211	30.1361	44.107	41.9327	36.5532
ISG20	8.74462	8.06718	7.39105	2.78066	12.5138	7.88526	5.25507	3.07504	2.52644	2.65364
HBA2	0.0516362	0.0296237	0.343963	0.218453	3.38875	0.0387326	0.00812426	0.138392	0.00416732	0
HBA1	0.01435	0.0108083	0.173068	0.0971279	5.63409	0.0606673	0.031911	0.0493375	0	0
RPS2	35.8302	50.1532	56.3974	69.6986	37.3945	41.0951	61.8968	69.139	69.9624	81.0604
SRRM2	2.61103	1.66049	1.63785	3.46364	3.55654	2.06468	2.57258	3.42962	2.27167	1.45167
TCEB2	4.50259	4.49596	3.83275	2.48595	3.8167	3.51109	3.12146	1.87991	2.04324	2.11637
TNFRSF17	3.253	4.76829	4.06555	0.600126	1.97634	4.61871	1.74317	0.0671992	0.330456	0.240296
RPS15A	36.0529	35.7665	42.568	74.5218	34.9602	34.3773	59.3087	77.5813	73.1235	65.7424
PRKCB	0.475673	0.453441	0.764956	2.23711	0.775841	0.670404	1.14223	2.30662	2.46812	2.50329
CORO1A	2.76697	3.84333	3.78032	2.93619	3.53511	3.28305	3.78975	2.55013	4.19875	7.45913
HERPUD1	5.02851	7.01194	5.97906	3.61363	4.46252	6.55525	9.37038	5.55957	5.86338	1.49042
COX4I1	6.31122	7.40933	7.4731	9.76284	5.66346	6.24146	9.0705	7.96454	9.02615	9.1094
CYBA	21.4027	27.2821	22.6421	9.5863	21.4696	26.117	12.9714	7.91612	8.71939	11.3304
RPL13	40.2958	41.2353	49.0833	94.6528	42.6906	41.6591	77.4933	101.81	104.822	106.723
YWHAE	2.31615	1.50873	1.35999	0.999956	2.00021	1.3626	1.50167	1.27346	0.872079	0.590694
PFN1	5.70648	6.74583	6.26999	6.39654	5.59618	6.29208	8.04256	5.1607	8.24562	9.73417
XAF1	1.99763	0.105278	0.100336	0.222767	4.55054	0.246477	0.156801	0.280229	0.251135	0.274185
EIF5A	2.60073	2.67482	2.45095	2.57464	2.4276	1.16559	2.50453	2.16065	2.8132	1.90595
RPL26	26.4819	19.2037	21.782	55.927	27.9266	19.4694	36.8549	57.3333	56.7289	58.1444
UBB	7.58391	5.71941	6.42185	6.30093	9.30067	7.61626	8.33884	6.22074	7.26525	7.39501
RPL23A	32.4213	26.4035	31.5292	66.7493	36.3832	27.4806	52.6637	70.1876	68.2573	64.6584
EVI2B	1.32279	1.27421	1.85315	3.10423	1.4963	1.30212	2.19002	3.11084	3.43611	4.02695
CCL3	3.15556	1.10826	0.159146	0.190942	1.13019	0.673755	0.256925	0.137803	0.187654	0.133419
PSMB3	2.30605	2.54747	2.04767	0.70211	2.48627	2.4026	1.77841	0.816905	1.00338	1.2859
RPL23	10.4885	7.52003	9.14659	22.6693	9.98928	8.12277	13.9856	23.7902	19.6113	17.4857
RPL19	28.3715	29.2881	33.1413	57.2027	28.5166	26.7863	47.0423	56.7618	59.2489	56.3366
CCR7	0.23818	0.143015	0.246175	1.41147	1.08733	1.02631	3.22514	1.64047	1.20616	0.867409
EIF1	18.8261	16.213	18.2332	31.8815	19.9623	19.1047	33.9844	30.2396	39.822	16.6676
RPL27	16.5782	13.4993	15.7225	35.9887	15.9862	12.3809	21.826	34.0522	30.8493	28.5748
IFI35	2.09014	1.04622	0.851951	0.27989	2.66034	1.19068	0.488008	0.17445	0.267508	0.313586
CD79B	1.96821	1.92323	2.24067	1.76196	3.18407	3.30564	2.92766	2.29764	5.43841	15.6213
SNHG25	3.6694	0.744581	0.60079	1.71677	1.95498	0.453122	0.505919	1.38442	0.579152	0.682639
DDX5	6.62153	3.54562	4.59668	10.6064	9.46759	6.3701	7.95779	11.3507	9.99246	10.4519
RPL38	18.313	9.44803	11.9077	38.5818	18.264	9.95389	19.016	38.4656	27.4258	27.3182
HN1	2.3019	1.71059	1.22614	0.55524	2.14985	1.35832	0.950973	0.383855	0.394196	0.458811
UBALD2	3.90932	3.78146	3.18498	1.59454	3.15147	3.20568	3.51045	2.59558	0.963026	0.38979
SRSF2	2.23923	2.18642	1.85232	2.28658	2.22215	2.48093	3.0344	1.95305	2.37358	1.69834
RNF213	2.45535	1.2937	1.45657	1.30614	3.74816	1.22849	0.827029	1.34222	0.882897	0.664003
ACTG1	5.85744	7.99133	7.40926	4.45784	4.73745	5.10654	5.31596	3.27928	2.9566	7.36735
P4HB	2.83289	5.03662	4.9984	0.681191	2.86446	6.03449	3.56646	0.505959	0.706598	0.825604
SMCHD1	3.34629	1.46445	1.28788	3.20549	5.7648	1.51225	1.44525	3.68974	2.75242	1.36845
CHMP1B	1.09956	0.377411	0.683352	2.33654	2.50499	2.34096	1.63213	2.45324	2.66693	1.08113
SNRPD1	1.95337	1.11542	0.907562	1.37867	1.80058	1.28293	1.53299	1.35852	1.29612	0.997024
LMAN1	3.77166	4.19801	4.4593	0.735528	3.68344	4.13001	2.59334	0.497669	0.411968	0.225352
PMAIP1	3.13614	2.40696	1.59138	1.42964	3.87539	3.12546	2.50683	1.24551	1.88093	1.16201
PCNA	0.953989	0.375402	0.253323	0.297862	0.929465	0.585263	0.407372	0.175102	0.2159	0.169409
SNRPB2	1.88658	1.20465	1.26247	1.5955	2.23173	1.65359	2.08586	1.71436	1.65017	1.07924
RRBP1	3.8925	2.99085	2.40477	1.0447	4.16239	2.84171	1.23003	0.316506	0.268752	0.136173
EIF2S2	3.29801	1.83438	1.76332	1.67144	3.13874	1.5643	1.53129	1.28457	1.1425	1.0462
RBM39	4.19427	2.50997	2.41074	6.39087	6.30331	3.50442	5.16773	6.72471	4.52916	2.65129
RPN2	2.85804	3.90356	4.3983	0.56906	2.6955	4.9908	2.20365	0.256224	0.495251	0.597118
TOP1	1.74453	1.30502	0.975171	0.810741	2.61364	1.61072	0.839218	0.759763	0.396269	0.372112
GNAS	3.52885	2.10703	1.99881	1.92645	2.88403	2.26198	1.60875	1.44771	1.62143	1.36136
ATP5E	15.5853	12.6133	10.5982	10.9941	12.7783	10.1337	9.5457	9.15948	8.57622	9.60548
PSMA7	2.54997	2.04599	1.98305	2.07725	3.22156	1.89988	2.22639	1.2278	1.30194	2.03632
RPS21	20.4018	11.0457	12.7137	41.4847	19.9304	9.86626	19.3813	41.0071	27.3604	27.6312
CIRBP	2.06792	2.11374	2.83807	5.1728	3.00735	3.82475	6.22525	5.25832	7.9904	6.20129
RPS15	37.3766	38.7922	39.7452	50.5773	35.0489	33.409	49.4822	49.1346	52.0741	50.9619
OAZ1	8.47686	11.6968	10.7679	7.38121	8.41657	8.73831	7.54653	6.54333	8.97227	12.0118
GADD45B	1.23462	1.13756	0.841727	0.68629	2.48986	2.34085	1.71191	0.832595	1.26392	0.688391
AES	0.988271	0.915825	1.47599	2.04185	1.05963	1.21311	1.53156	2.015	3.24869	2.82266
EEF2	4.89413	9.24107	11.1391	8.06974	4.62635	8.41539	13.9797	8.68066	15.7306	16.823
MYDGF	7.40349	13.5457	12.3533	1.3366	6.00772	12.6413	6.2037	0.583392	0.89355	0.51772
RPL36	34.7186	27.8121	29.1826	47.793	34.9612	26.8891	40.9672	45.4305	40.6096	39.9142
CD70	0.66113	0.292301	0.146133	0.12664	0.676919	0.559198	0.750981	0.149133	0.167483	0.0381217
PET100	2.83845	1.74347	1.38145	1.76691	2.64124	1.36919	1.42447	1.50014	1.25005	1.10794
RPS28	38.2059	33.3364	37.8129	65.133	36.6905	29.0789	49.284	63.1182	54.9375	59.1769
HNRNPM	2.48756	1.0751	1.02822	2.74193	2.9908	1.30152	1.4793	2.3843	1.29739	1.61512
UBL5	3.91635	3.55963	2.82223	2.04272	3.84131	2.97491	2.30002	1.74525	1.72555	2.35323
JUNB	3.78843	3.21348	3.22795	6.07349	13.1215	9.54875	6.3444	7.08456	17.28	13.7434
CALR	7.01999	6.55279	5.72841	2.43363	7.72979	6.13693	5.07833	1.46349	1.82109	1.64992
GADD45GIP1	2.28553	1.64946	1.57334	0.969396	2.0618	1.56483	1.693	0.897921	1.02389	0.935834
IER2	2.62	2.56553	2.16956	2.14584	6.81998	5.59487	3.219	2.1796	4.43588	3.41319
BST2	3.69417	1.81517	1.39421	0.241017	4.14042	2.12001	0.862361	0.388839	0.484439	0.931104
RPL18A	28.2244	31.241	36.8044	55.3811	33.299	37.615	66.1139	71.0313	76.4735	83.3287
UBA52	19.309	15.9389	15.8593	26.4645	17.2819	15.3868	19.29	26.5233	24.817	23.1122
COPE	3.50286	5.53035	4.70872	1.33449	3.67566	4.6761	3.13115	1.05325	1.37992	1.64368
NDUFA13	6.37704	3.28224	2.13953	2.36943	5.2802	2.39314	1.79142	1.86276	1.40301	1.56611
UQCRFS1	1.54798	1.73095	1.71785	1.06945	2.09173	2.52176	2.349	1.46675	1.22029	0.751367
EIF3K	3.34702	4.32434	4.43365	3.92845	3.33257	3.57465	3.85609	3.06703	3.33194	3.57001
ZFP36	6.59848	6.34431	5.68866	3.90718	5.1763	6.7765	6.10541	4.08003	6.52725	3.59228
RPS16	28.7099	25.0187	27.8786	49.9841	27.5314	22.8654	37.3565	46.7652	45.6734	35.7747
LINC01480	1.1278	1.35522	0.533593	0.0724115	0.933059	0.89371	0.41452	0.0920506	0.0468125	0.0837108
RPS19	52.0075	55.7974	54.0764	62.0216	47.0817	50.4082	68.8991	64.5294	68.2116	72.9555
CD79A	5.08277	3.70256	5.95844	11.7427	8.102	6.67576	10.4537	12.3341	14.6217	17.0658
RABAC1	4.80184	7.5884	5.85141	1.51093	3.60379	5.40701	2.82592	0.970251	0.937025	1.30411
FOSB	1.74932	0.851765	0.723683	2.49422	3.18397	2.52483	1.38536	2.41033	5.413	2.23485
GLTSCR2	2.66601	2.83247	3.94495	7.99433	3.40089	3.92402	8.02201	9.08925	10.2645	11.491
RPL18	19.7347	21.6851	23.9317	36.1846	18.2926	18.8557	31.4285	34.381	38.7417	37.1561
PPP1R15A	2.75267	2.19768	1.93113	2.25592	4.45854	3.99357	3.92994	2.98525	4.47014	2.78797
NUCB1	0.712806	1.14391	1.03161	0.238582	1.09001	2.01189	0.793522	0.27465	0.303944	0.38697
FTL	18.0766	24.2861	23.305	18.6138	13.3692	15.0592	21.1231	18.4456	27.3072	23.0066
CD37	4.09923	2.47403	4.25243	13.3403	7.65358	5.84267	12.0628	15.7909	16.2562	22.0601
RPL13A	43.7823	44.3867	57.7768	110.575	48.9777	49.2274	93.1172	112.685	119.394	110.147
RPS11	21.3434	17.5354	20.7918	42.7229	20.3102	17.2129	27.1414	42.831	34.5975	29.6985
NKG7	0.206663	0.148153	0.57301	2.85642	0.132065	0.289903	1.08506	1.43573	0.396057	0.279031
ZNF331	0.950738	0.475361	0.700821	2.17752	2.35013	2.27565	1.69673	3.14224	3.55396	0.505009
NDUFA3	2.856	2.33985	2.08331	1.84495	3.25364	2.26	1.73759	1.74095	1.19737	1.58824
RPS9	18.1552	21.765	24.2478	31.6146	20.6832	21.0771	33.2419	33.8682	30.9884	34.4432
RPL28	46.4796	37.9193	39.5339	60.0517	43.9858	36.4519	55.686	67.3944	53.5487	55.3176
RPS5	17.1915	21.5392	24.4565	30.5218	16.7396	18.6365	30.0571	28.4868	36.6258	37.7721
RPS4Y1	1.98047	2.39028	2.65132	5.05797	2.82021	2.72144	5.06126	6.62934	0	7.72605
SDF2L1	4.96525	6.96674	5.69686	0.926541	3.95511	5.21057	3.27682	0.261324	0.449473	0.266275
IGLV6-57	3.3176	6.55202	4.73779	0.0361729	0.813315	0.932617	0.558302	0	0.035896	0.0239142
IGLV1-40	0.0494906	0.0503506	0.0436218	0.00541316	0.538825	0.946968	0.414156	0	0.0205371	0
IGLL5	1.82359	4.68614	2.34141	0.315889	1.16968	11.8075	6.03618	0.234783	1.03	0.443241
IGLC2	541.635	740.345	270.101	64.367	460.556	692.51	266.489	14.0897	47.8015	21.9041
IGLC3	15.7027	76.4138	116.513	8.065	9.41036	331.201	179.205	1.14304	6.50636	17.4337
IGLC6	0.043763	0.0288854	0.0706069	0.0545198	0.0928515	1.19099	0.438168	0	0.0391559	0.124604
IGLC7	2.11803	0.146179	0.095866	0.279572	12.1401	3.57469	0.2374	0.0377089	0.075785	0.578274
DERL3	1.34969	2.73887	3.68376	0.564573	1.24142	2.6083	1.59025	0.209073	0.410179	0.292938
XBP1	8.43578	9.4	8.87022	0.846414	8.41743	8.44473	3.66755	0.58506	0.607837	0.546978
LGALS1	10.5424	18.086	11.5451	2.94802	4.78735	10.1824	5.70364	1.21231	1.41597	0.724977
EIF3L	1.05187	1.80834	2.10398	1.89591	0.925365	1.47298	2.47245	2.03749	3.19303	3.81235
RPL3	21.2705	38.7118	45.7896	47.6845	20.399	33.2977	54.4235	45.6839	63.3192	59.9463
RBX1	2.4599	1.8607	1.4976	1.19369	2.37844	1.72773	1.75434	0.862797	1.15976	1.42681
SNU13	2.78379	2.69017	2.5461	2.64506	3.14765	3.12557	3.82119	2.34909	2.3768	1.67705
PIM3	0.657981	0.652529	0.648862	1.2867	1.15875	1.80924	2.83786	2.37504	0.898806	0.291876
ATP5J	4.03469	4.50164	3.32038	1.04019	3.33243	3.43494	2.11719	0.785113	1.05521	1.34201
SON	3.27318	1.7805	2.08948	4.32684	5.59873	2.74602	3.27919	4.88609	2.88307	2.3481
MX1	3.82829	0.851914	0.815039	0.312503	4.17196	1.23326	0.559294	0.543761	0.382408	0.315417
MT-ND1	32.4006	18.1799	16.9973	24.3393	22.8732	15.931	16.109	21.456	22.0063	14.1866
MT-ND2	44.138	21.7886	19.9661	37.5261	40.0967	31.6389	29.2907	37.9629	38.4737	26.434
MT-CO1	45.824	58.3617	54.3449	49.935	40.1755	54.7764	42.8717	46.638	59.1204	59.2115
MT-CO2	47.6042	37.778	36.186	52.9125	46.9133	50.6354	42.7156	48.6842	50.4187	40.0662
MT-ATP6	15.8744	11.7887	11.7045	27.8967	15.3159	15.9823	13.3758	28.4618	22.8599	20.5025
MT-CO3	36.354	40.378	40.4145	52.0145	32.4864	41.7457	38.8003	47.8231	43.5651	47.9027
MT-ND3	21.4116	10.0669	11.9584	39.8978	21.6763	14.25	17.6273	45.7044	33.8846	25.7646
MT-ND4L	3.20893	0.714247	0.673976	3.09663	3.57292	1.13929	0.965131	2.79024	1.51957	2.07567
MT-ND4	32.9853	27.5504	23.9068	37.8515	29.8112	27.9863	27.7653	36.2462	40.4388	29.9729
MT-ND5	11.2612	6.6115	4.32332	8.21515	10.6464	8.56521	5.03653	8.23643	7.65181	9.68262
MT-ND6	2.99284	0.71883	0.54111	0.955932	1.99336	0.347587	0.255104	0.833548	0.411042	0.389532
MT-CYB	16.8777	19.3881	19.2164	24.0822	13.1374	21.463	21.0609	23.2391	29.2126	17.9895
