# Supplementary material for: Single-cell temporal analysis of natural dengue infection reveals skin-homing lymphocyte expansion one day before defervescence
Source: iScience. 2022 Mar 5;25(4):104034. doi: 10.1016/j.isci.2022.104034 (PMC8957021; doi:10.1016/j.isci.2022.104034)
Supplement: Table S10. Percentages of cells in populations of interest that expressed particular genes, related to Figures 2C, S3 and STAR Methods [file mmc11.xlsx]

## Sheet: Monocytes
Table S10 Percentages of cells in populations of interest that expressed particular genes. Related to Figures 2C, S3 and STAR Methods.
gene	loading_PC1	loading_PC2	DF Day-2	Percent Monocytes DF Day-2	DF Day-1	Percent Monocytes DF Day-1	DF Def	Percent Monocytes DF Def	DF Wk2	Percent Monocytes DF Wk2	DHF Day-2	Percent Monocytes DHF Day-2	DHF Day-1	Percent Monocytes DHF Day-1	DHF Def	Percent Monocytes DHF Def	DHF Wk2	Percent Monocytes DHF Wk2	HCI	Percent Monocytes HCI	HCII	Percent Monocytes HCII
S100A8	0.751826	0.233938	238.625	99.4286	198.855	99.1453	155.103	97.5207	12.0335	43.8356	923.504	96.5517	399.984	100	168.4	100	41.5782	68.0272	105.838	91.3194	120.496	97.4855
S100A9	0.526931	0.00317937	296.362	100	248.095	99.1453	212.219	99.1736	31.0029	79.4521	656.242	96.5517	407.744	100	207.126	100	69.0111	83.6735	135.134	97.5694	132.418	99.1296
MALAT1	0.25859	0.807532	440.77	99.4286	222.421	100	203.602	99.1736	633.284	100	252.51	100	130.646	99.537	221.35	98.1481	540.047	100	264.388	100	336.595	100
FTH1	0.0946146	0.146942	104.085	100	165.44	100	177.188	100	197.906	100	45.5391	96.5517	177.916	100	227.965	100	165.619	100	165.53	100	98.0342	100
IFI27	0.0649399	0.0217131	43.4322	85.7143	26.6599	84.6154	18.9924	84.2975	3.64637	28.7671	78.953	93.1034	36.1804	95.8333	32.033	75.9259	10.3105	36.0544	0.0424655	0.347222	0.00538133	0.193424
LYZ	0.0628297	0.124145	106.44	97.1429	120.489	100	111.769	98.3471	34.1717	82.1918	138.652	100	151.611	100	148.497	96.2963	92.6083	95.9184	94.7438	97.9167	129.176	99.9033
MT-CO1	0.057593	0.040835	48.6557	93.7143	104.004	99.1453	108.459	99.1736	115.141	100	47.756	96.5517	81.8868	99.537	86.8343	98.1481	104.799	100	107.52	100	118.345	99.9033
RPS27	0.0526023	0	37.3301	97.1429	53.0361	99.1453	60.6505	100	85.2982	100	22.7933	100	42.5343	100	66.4025	100	78.1819	100	71.8858	99.8264	71.9754	100
TMSB4X	0.0518299	0.121096	110.629	100	162.517	100	154.907	100	129.254	100	87.8337	100	137.896	100	162.823	100	130.917	100	157.673	100	216.042	100
EEF1A1	0.0514535	0.00403027	20.7954	94.8571	29.6723	95.7265	41.0432	97.5207	61.0871	100	13.2071	86.2069	26.945	97.2222	46.1209	96.2963	62.2337	100	83.2031	99.1319	72.263	99.8066
RPL10	0.0493791	0.0438245	15.4804	88	46.1856	97.4359	57.1892	99.1736	58.1554	100	12.2333	75.8621	38.9168	98.6111	57.0383	98.1481	62.1787	100	77.676	99.1319	78.0136	99.8066
RPL34	0.046413	0.0501328	22.2961	96.5714	47.1702	98.2906	59.1283	100	51.0071	100	14.1519	89.6552	34.6431	100	62.662	100	60.0586	100	78.6869	99.6528	80.0522	100
RPL21	0.0458103	0.0166777	19.1354	97.1429	37.4476	100	43.8496	100	58.4492	100	13.5377	93.1034	29.1024	100	47.5206	100	54.1511	99.3197	69.9854	99.6528	74.896	99.8066
MT-CO3	0.0451721	0.0165176	18.5744	78.2857	50.8209	99.1453	57.3431	98.3471	66.9014	100	23.5248	96.5517	37.6155	99.537	53.476	98.1481	70.5655	100	71.5437	100	76.2644	99.9033
FOS	0.0415519	0.0122495	26.1893	73.1429	24.4633	64.9573	25.9857	62.8099	3.23023	34.2466	56.8999	100	43.5497	95.8333	14.0033	68.5185	6.4201	55.7823	15.8059	84.2014	43.3209	99.4197
RPL41	0.0388625	0	35.1044	98.2857	54.1432	99.1453	53.6284	100	69.6535	100	33.631	100	37.7334	100	57.1943	100	71.7456	100	79.0707	99.8264	73.4842	99.9033
IFITM3	0.0384913	0.0405896	43.0544	98.2857	18.4444	93.1624	13.8614	87.6033	11.8681	81.5068	55.2442	100	18.5585	99.537	14.7082	85.1852	10.5085	80.2721	7.47232	56.0764	2.69711	45.5513
CCL3L3	0.0378939	0.135845	17.3831	64.5714	29.2863	65.812	33.7576	70.2479	13.4461	38.3562	35.258	93.1034	121.209	98.1481	120.717	88.8889	29.771	65.3061	6.97189	42.1875	2.3293	34.4294
RPLP1	0.0350018	0.0594789	27.4872	94.2857	48.0271	100	58.3794	100	45.1908	100	25.263	93.1034	42.2783	100	66.5256	98.1481	55.7924	99.3197	90.1748	100	83.9886	100
MT-ND3	0.0338244	0.0314874	18.8132	85.1429	27.7396	99.1453	33.3835	99.1736	53.5442	100	22.6928	96.5517	25.0396	99.0741	30.3726	96.2963	71.1982	100	52.9117	99.6528	42.0477	99.5164
S100A12	0.0334599	0.0079936	12.9376	56.5714	12.6447	80.3419	13.6838	80.9917	2.19755	21.2329	47.9668	89.6552	17.8674	93.9815	10.8407	77.7778	5.10808	48.2993	13.8639	67.0139	16.6225	81.8182
RPL13	0.0332333	0.0391798	20.6393	95.4286	44.9603	100	50.2348	100	46.0711	100	19.0043	86.2069	34.6333	99.537	52.0861	100	50.9078	99.3197	67.4299	99.6528	65.504	100
ISG15	0.0325834	0.0586393	60.1756	98.8571	5.45423	60.6838	5.41636	60.3306	2.72566	43.8356	43.0854	100	3.96708	72.6852	5.56312	62.963	4.99525	57.8231	3.50455	42.1875	1.43577	29.0135
RPL26	0.0322806	0.0146727	14.5028	89.1429	27.4288	98.2906	30.6942	97.5207	36.7407	99.3151	8.69916	82.7586	21.0092	97.6852	32.7702	100	41.6674	100	50.9886	99.4792	52.0388	99.8066
RPL13A	0.0314348	0.0388986	20.7206	97.7143	45.8247	99.1453	48.1688	99.1736	46.7454	100	15.5875	86.2069	36.1222	100	49.3584	100	46.9957	100	61.4282	99.8264	53.8726	99.9033
CCL3	0.0313883	0.161253	71.7062	89.7143	79.8164	72.6496	99.3611	88.4298	39.8408	67.8082	38.511	93.1034	137.055	97.6852	128.875	85.1852	32.9635	70.7483	15.0294	56.4236	4.48559	44.5841
RPS19	0.0313083	0.00859087	27.6298	96	42.6524	98.2906	37.8124	100	61.5888	100	19.3236	96.5517	35.2061	99.537	43.1816	98.1481	57.4391	100	46.5517	98.2639	38.6086	99.6132
RPL39	0.0304742	0.0449818	28.7259	94.8571	52.7388	98.2906	59.2994	100	46.7677	99.3151	27.2434	93.1034	42.6546	100	56.5687	100	58.2546	100	76.1442	100	75.0201	99.9033
TPT1	0.0299787	0.0202202	22.5418	97.7143	16.711	95.7265	25.129	97.5207	38.7527	100	11.6885	93.1034	13.6885	96.2963	18.0075	90.7407	41.7343	98.6395	48.2372	99.3056	45.526	99.9033
RPL32	0.0299048	0.0377945	21.3993	96	42.4898	99.1453	47.2399	100	40.8147	100	15.8341	89.6552	31.543	99.0741	46.7186	100	45.0859	100	59.89	99.4792	57.3545	100
RPS12	0.0289727	0.00594659	17.4456	91.4286	31.7116	98.2906	34.9733	99.1736	40.9739	100	13.882	100	21.9266	99.0741	30.339	94.4444	44.852	98.6395	51.0531	98.0903	42.4944	99.0329
IFI6	0.0282404	0.0305983	26.369	97.7143	7.44482	83.7607	4.05172	64.4628	1.77628	31.5068	37.2288	93.1034	7.17774	91.6667	6.5692	72.2222	4.42578	70.7483	3.15339	42.0139	1.10339	22.0503
RPLP2	0.0280029	0.0136871	19.9093	96	33.1822	97.4359	38.8823	99.1736	43.3245	100	16.7701	96.5517	26.0449	99.537	35.8422	96.2963	43.7517	100	60.0371	98.9583	42.5713	99.7099
MT-CO2	0.027607	0	37.0325	93.1429	68.2591	100	66.2594	99.1736	84.7484	100	50.3686	96.5517	58.8342	99.537	65.5795	96.2963	79.4905	100	72.4321	100	71.198	100
FTL	0.0270004	0.291398	167.872	100	279.68	100	199.739	100	104.979	100	92.6617	93.1034	181.817	100	216.828	100	113.951	100	199.665	100	189.249	100
DUSP1	0.0263335	0.0372722	17.2265	84	31.7705	94.0171	30.9027	89.2562	6.69767	76.7123	35.1512	96.5517	45.9668	99.0741	19.5478	90.7407	9.84456	89.1156	10.4217	81.25	25.5128	98.9362
TMSB10	0.0259203	0.0314881	95.5735	100	94.9039	100	85.9191	100	58.2381	100	91.8073	100	78.7189	100	92.1683	100	60.6909	100	71.9839	100	64.1385	100
RPS3A	0.0257111	0.0157883	7.96893	81.1429	19.5376	93.1624	27.5392	97.5207	27.7395	100	5.44326	68.9655	16.0753	96.7593	24.0691	96.2963	29.5947	99.3197	34.2987	98.4375	48.3256	99.9033
RPS15A	0.0251996	0.0210935	14.0422	86.2857	31.4698	96.5812	34.954	99.1736	34.5653	100	11.1622	89.6552	25.5905	99.0741	33.1992	98.1481	39.7193	100	42.9892	97.3958	42.5086	99.6132
CXCL10	0.0250175	0.0267772	5.46263	38.2857	1.03941	6.83761	0.292447	3.30579	0.273982	4.79452	32.5514	86.2069	0.59578	8.33333	0	0	0.0473246	1.36054	0.109869	1.73611	0.0164248	0.580271
RPS27A	0.0248295	0.0135925	10.4812	85.1429	20.2992	97.4359	29.3259	98.3471	30.8765	100	9.49091	86.2069	16.123	97.6852	27.8208	96.2963	32.176	99.3197	45.0214	99.1319	38.6489	99.7099
RPS6	0.024387	0	10.4749	85.7143	17.5113	94.0171	22.5693	95.0413	33.1538	100	8.42494	89.6552	17.2682	98.1481	24.1022	90.7407	33.1341	100	36.5181	97.0486	37.5003	99.323
RPS18	0.0241444	0.0340395	17.6311	94.8571	40.3587	99.1453	45.7169	98.3471	43.7175	100	20.6066	93.1034	35.8423	100	51.8986	100	46.1589	100	53.0823	98.9583	47.8103	99.6132
RPS24	0.023907	0.0123459	13.7376	85.7143	22.3999	94.8718	25.2703	96.6942	29.437	99.3151	14.5131	89.6552	21.233	100	33.5935	98.1481	40.585	100	49.0374	99.4792	49.3058	99.8066
RPS14	0.0238794	0.0490952	14.0304	87.4286	34.5494	96.5812	38.6523	100	32.0923	100	13.0042	93.1034	32.9695	100	48.0737	98.1481	35.3935	100	54.7756	99.8264	51.5058	100
RPS23	0.0230578	0	10.0021	82.2857	15.9566	89.7436	19.4058	95.8678	31.1322	98.6301	6.93731	75.8621	14.4246	96.2963	22.4277	94.4444	30.4748	99.3197	34.701	97.2222	30.0413	99.5164
RPL12	0.0229081	0.0161513	15.0862	90.8571	27.9958	96.5812	31.2061	99.1736	32.116	100	9.18112	79.3103	19.1492	98.6111	26.6341	96.2963	30.5725	99.3197	41.527	98.7847	35.0905	99.6132
RPL11	0.0227539	0.0258801	17.6469	93.7143	33.4303	98.2906	38.6682	100	36.7504	100	13.3289	89.6552	29.7516	100	40.2395	98.1481	39.1314	98.6395	41.223	98.9583	40.3646	99.6132
PLAC8	0.0225555	0.011721	20.1881	88	12.0664	79.4872	7.45598	75.2066	1.75854	41.0959	27.8106	93.1034	11.845	91.6667	5.33942	66.6667	2.19877	43.5374	2.45542	36.2847	2.26719	46.6151
IL1B	0.0221186	0.0152701	21.3395	80	21.9513	82.906	37.3978	95.8678	48.1675	86.9863	5.51193	51.7241	33.7031	93.0556	22.2979	81.4815	45.3192	87.7551	13.5494	70.8333	3.58977	52.4178
MT-ATP6	0.0217827	0.0150406	13.0218	84	23.4213	94.8718	24.3031	99.1736	42.6602	100	15.4578	86.2069	20.892	98.1481	22.3695	98.1481	39.3056	100	33.3051	97.3958	32.0634	99.5164
RPS2	0.0210681	0.0239303	13.386	86.8571	32.5261	98.2906	35.116	97.5207	34.2183	99.3151	16.3726	96.5517	30.1678	97.6852	39.7425	98.1481	41.19	100	37.1593	98.0903	50.9819	99.7099
RPS28	0.0209654	0.0225524	20.0838	96	31.2754	97.4359	35.9262	100	33.3483	99.3151	15.6415	93.1034	26.7027	100	39.1378	96.2963	37.9631	100	44.5003	98.4375	43.2346	99.4197
NEAT1	0.0205108	0.0473807	37.582	98.2857	33.0135	97.4359	39.258	98.3471	61.7811	100	28.3455	96.5517	22.4368	99.0741	25.288	90.7407	50.7241	100	36.3529	96.5278	22.2287	98.7427
S100A6	0.0204784	0.0238895	67.4671	100	70.3642	100	57.5332	100	39.1124	100	65.7053	96.5517	58.4602	100	56.066	100	38.3386	98.6395	53.6918	99.6528	53.9303	100
RPL37	0.0201057	0.0104614	17.2749	92	21.3291	96.5812	25.6445	94.2149	34.8961	99.3151	13.4447	89.6552	16.9744	97.6852	23.3977	88.8889	37.7553	100	31.9932	96.1806	27.5969	97.7756
MT-ND2	0.0199844	0.0225639	24.0237	94.2857	28.9198	100	31.1161	99.1736	46.2829	100	24.7162	100	22.1227	97.6852	26.7441	92.5926	47.3972	100	43.2453	99.1319	33.4315	98.7427
RPL18A	0.0196857	0.029939	13.5914	90.2857	30.9086	99.1453	29.6702	100	29.1512	99.3151	14.2027	96.5517	28.8077	100	38.3777	96.2963	36.1554	100	45.2837	99.6528	44.2597	100
CTSS	0.0194355	0.0181967	21.6142	94.2857	16.7983	92.3077	20.0712	98.3471	29.3744	99.3151	11.7506	96.5517	13.916	91.6667	18.0594	92.5926	36.4998	100	27.2602	97.3958	33.8881	99.8066
RPL7	0.0189267	0.0350262	7.78878	77.7143	20.4958	96.5812	25.6473	99.1736	17.7721	95.8904	7.12335	82.7586	18.495	98.6111	27.7858	100	22.7802	98.6395	42.7129	98.6111	43.9253	99.8066
CXCL8	0.0189012	0.0978588	47.3793	86.2857	57.5671	89.7436	75.1531	91.7355	49.8108	71.2329	39.5824	89.6552	116.663	100	93.7378	94.4444	43.5634	86.3946	29.863	80.9028	6.78566	51.0638
MNDA	0.0185111	0.00972527	15.7139	88.5714	9.25165	82.906	7.99022	84.2975	1.97725	38.3562	25.6584	93.1034	12.0602	94.4444	2.44926	48.1481	2.81982	54.4218	4.19881	52.6042	13.5113	95.2611
JUN	0.0183635	0.0042035	6.68525	54.8571	5.19912	35.8974	5.20612	38.0165	0.505812	11.6438	21.7117	96.5517	12.9764	88.8889	1.6651	29.6296	0.58731	14.966	1.11478	18.4028	6.50617	76.0155
RPS8	0.0183325	0	11.0974	84.5714	16.2979	92.3077	21.9792	95.0413	30.0737	100	10.9955	82.7586	16.4301	94.9074	24.9017	92.5926	30.098	97.9592	31.7912	98.0903	28.0714	98.2592
RPL27A	0.0182973	0.00638639	13.9162	88	27.552	97.4359	25.2925	97.5207	34.4811	100	14.0808	86.2069	22.6047	99.0741	28.8474	100	33.7007	100	35.3436	96.5278	31.4631	98.646
RPS16	0.0179282	0	13.0562	91.4286	21.8899	94.0171	26.3293	97.5207	34.1041	100	12.7737	89.6552	18.886	99.537	28.8145	96.2963	32.7504	99.3197	33.2635	97.3958	20.9914	97.8723
RPL35A	0.0178239	0.0181801	11.1222	85.7143	23.5549	97.4359	26.7358	97.5207	26.7701	98.6301	9.92863	89.6552	19.8073	98.6111	30.6108	100	29.3993	99.3197	31.6976	98.0903	31.3719	98.9362
RPS13	0.0173262	0.0185384	10.1327	82.2857	17.6968	89.7436	21.4962	96.6942	20.2572	97.9452	7.88183	82.7586	17.5333	97.6852	25.3499	92.5926	26.1064	99.3197	34.5789	98.4375	35.1086	99.5164
LGALS1	0.0172947	0.0381718	22.2972	88.5714	35.6877	97.4359	27.5845	99.1736	12.8527	91.7808	32.7059	86.2069	42.9193	100	32.5338	96.2963	16.6438	98.6395	26.5358	96.1806	21.3217	97.4855
RPS17	0.0172296	0.00338179	9.14374	80	15.9355	93.1624	18.6562	95.8678	23.7394	100	4.71811	75.8621	12.1078	96.2963	17.81	90.7407	23.4457	98.6395	24.0401	94.4444	21.0692	97.1954
RPS29	0.0172099	0.00600119	26.3467	98.2857	30.0554	98.2906	32.946	98.3471	42.9811	99.3151	23.5584	93.1034	25.9138	99.537	40.3444	100	43.8492	99.3197	36.4943	97.9167	34.0346	99.5164
RP11-1143G9.4	0.016998	0.0294243	14.4546	76	20.4074	89.7436	14.544	90.9091	2.9646	36.3014	35.2766	93.1034	25.3224	97.6852	32.1096	88.8889	13.1603	73.4694	41.7282	90.9722	20.941	91.7795
RPL9	0.0167639	0.00837506	7.94003	79.4286	14.6653	92.3077	18.414	99.1736	20.9244	97.9452	6.70886	82.7586	13.1655	97.6852	17.8848	90.7407	23.4868	97.9592	31.5568	98.4375	27.608	98.8395
KLF6	0.016712	0.00839708	24.3269	97.1429	17.8144	93.1624	18.2547	88.4298	15.6331	92.4658	30.5946	93.1034	24.9887	99.0741	14.9352	90.7407	13.5826	92.517	11.4783	81.9444	7.7804	85.4932
RPL37A	0.0162844	0.00407389	17.5492	91.4286	23.7998	95.7265	27.6188	99.1736	34.3578	98.6301	16.3274	96.5517	20.918	98.6111	26.3246	94.4444	36.2319	100	32.0103	97.0486	26.7314	98.3559
RPL30	0.016155	0.00334271	10.5473	84	13.4784	90.5983	16.2411	93.3884	23.9983	99.3151	7.39582	82.7586	12.8497	95.8333	16.8924	92.5926	25.7805	99.3197	26.0544	95.3125	22.6605	97.6789
LST1	0.0159011	0.0178168	19.0944	88	18.6907	96.5812	19.0994	98.3471	34.1374	99.3151	10.1827	93.1034	14.0975	98.6111	14.41	92.5926	25.3828	97.9592	22.0977	92.8819	20.4986	98.7427
HLA-A	0.0158087	0.0128233	34.2544	94.8571	18.4109	97.4359	14.646	98.3471	13.4908	96.5753	30.4178	96.5517	22.8659	98.1481	18.5401	92.5926	14.776	99.3197	11.5089	84.8958	14.1787	95.4545
MT-CYB	0.0155382	0.00801063	8.58712	73.1429	23.4579	92.3077	26.7686	96.6942	28.3313	100	9.5307	86.2069	17.4117	93.0556	20.5122	92.5926	27.1108	98.6395	24.9785	96.3542	21.0454	97.0986
RPS4X	0.0153719	0.0212859	4.69239	68.5714	14.0978	88.8889	17.9858	95.8678	16.1475	97.9452	3.81967	72.4138	11.4475	94.9074	18.84	90.7407	15.9232	95.2381	33.2482	96.1806	24.3033	98.1625
RPL8	0.0152583	0.0159968	10.4881	86.8571	24.0459	97.4359	26.8176	100	28.3662	99.3151	11.1223	89.6552	20.4766	97.6852	27.3029	98.1481	25.2331	99.3197	28.2137	97.3958	30.4948	99.323
RPL19	0.0151398	0.0250901	12.5166	91.4286	26.676	98.2906	29.501	98.3471	26.7822	100	11.566	89.6552	24.1318	99.0741	32.8807	96.2963	28.2607	99.3197	33.1125	97.3958	29.2202	98.646
EIF1	0.0146311	0.00808867	13.7449	91.4286	21.8137	96.5812	25.8383	100	34.3972	100	16.8097	93.1034	26.7201	100	33.0817	96.2963	32.8689	100	36.9234	98.9583	27.0734	99.323
RPL23A	0.0145922	0	8.4206	82.8571	16.6935	92.3077	17.4686	95.0413	26.2877	99.3151	10.958	89.6552	13.9507	96.2963	23.4735	98.1481	26.2023	99.3197	25.0321	95.3125	24.0855	99.0329
G0S2	0.0144165	0.0492474	20.9643	78.8571	24.0854	88.0342	15.047	66.9421	5.88482	50	9.65217	62.069	61.5586	96.7593	26.6447	87.037	16.7382	76.8707	7.53899	50.6944	0.729217	13.1528
CYBA	0.0142084	0.00695021	30.4944	98.8571	33.8469	100	27.5665	98.3471	16.7612	97.9452	32.64	100	28.8076	100	17.8688	92.5926	16.0577	96.5986	19.4581	92.8819	22.3866	99.1296
MT-ND1	0.0141345	0.0280204	25.0129	91.4286	19.8314	90.5983	20.1952	92.562	33.8674	99.3151	21.0392	96.5517	12.4157	95.3704	17.075	85.1852	35.2966	99.3197	36.8114	98.7847	26.0847	98.3559
RPL6	0.0139373	0.0033716	5.2806	69.1429	10.4587	81.1966	11.6361	85.9504	17.2447	98.6301	3.91227	75.8621	8.27069	92.1296	16.0944	90.7407	18.1726	97.2789	19.5625	93.0556	20.6183	97.1954
RPS15	0.0135399	0.0466419	24.9393	98.8571	49.7627	99.1453	44.3046	100	31.5196	100	18.279	93.1034	37.602	100	46.1424	100	35.4621	100	39.4796	98.9583	38.6339	99.4197
RPL3	0.0134336	0.0200662	4.38641	66.8571	15.6308	93.1624	17.5472	95.0413	16.5414	97.2603	4.41906	79.3103	12.4901	95.3704	20.7546	94.4444	15.6856	97.9592	23.2161	94.4444	26.0791	98.8395
ZFP36	0.0131741	0.00519273	13.4712	82.2857	11.8341	87.1795	10.2196	84.2975	5.41229	66.4384	18.921	96.5517	25.1193	93.0556	7.97733	79.6296	9.54157	85.034	7.46522	71.0069	10.4934	90.8124
MT-ND4	0.0131293	0.0079429	23.5283	85.1429	45.5215	98.2906	44.3827	97.5207	48.9134	99.3151	33.8445	100	40.5466	99.537	37.6986	94.4444	47.8074	100	47.8371	100	46.3779	99.8066
TYMP	0.013068	0.00289858	20.1157	96	18.4171	98.2906	15.9405	96.6942	9.13761	90.411	23.3939	100	18.6942	98.1481	13.1721	90.7407	8.28062	90.4762	11.2708	84.5486	10.4585	92.2631
PTMA	0.0130318	0.00721239	18.5128	95.4286	25.3008	97.4359	25.8695	96.6942	37.3962	100	19.462	93.1034	22.1881	98.1481	27.2137	94.4444	31.7596	99.3197	26.9504	96.7014	30.4486	99.0329
RPL15	0.0129375	0.0244233	6.86846	74.8571	17.2464	92.3077	19.1568	93.3884	17.9647	97.9452	5.89374	75.8621	18.4054	98.6111	27.7534	98.1481	19.885	97.2789	24.017	93.9236	26.3606	98.3559
NFKBIA	0.012819	0.0615547	44.647	97.7143	59.1765	99.1453	68.3199	99.1736	34.8395	98.6301	30.9256	100	78.8189	100	55.5708	96.2963	40.548	97.2789	12.9389	82.8125	8.98961	80.0774
RPS25	0.0125677	0.00717632	10.6538	86.8571	19.1952	96.5812	19.0447	93.3884	23.7142	97.9452	9.66209	93.1034	15.7812	97.2222	22.9881	92.5926	22.8222	97.2789	23.1592	93.75	22.5519	97.9691
RPS11	0.0121991	0	10.6904	88.5714	14.6087	94.0171	18.6782	96.6942	23.2877	98.6301	8.44833	86.2069	12.9837	97.6852	17.0309	92.5926	21.2377	96.5986	20.8287	93.5764	17.8165	95.7447
PSAP	0.0117507	0.0123098	18.1508	90.2857	13.09	89.7436	12.6847	92.562	20.3321	96.5753	6.5285	75.8621	10.1904	93.5185	12.5475	85.1852	22.4386	99.3197	16.7847	92.3611	14.7631	96.325
RPL27	0.0113051	0.00458153	8.1921	78.2857	13.512	95.7265	15.5324	95.0413	17.7012	98.6301	6.62763	75.8621	11.9955	94.9074	15.194	88.8889	19.4585	97.2789	20.9097	93.5764	18.467	97.0019
RPL36A	0.0112394	0.0243528	6.81021	75.4286	5.54902	76.0684	4.8062	73.5537	20.3326	97.2603	6.29341	82.7586	3.21234	77.7778	6.95593	77.7778	19.7542	98.6395	8.86199	77.0833	12.6884	93.9072
RPL38	0.0110533	0.0115281	14.3469	90.8571	15.7304	94.8718	17.3528	95.8678	26.004	100	12.788	93.1034	11.781	95.3704	15.7031	94.4444	23.7955	98.6395	22.2383	96.0069	18.7467	97.5822
RPS7	0.0110017	0.0114749	5.55562	66.2857	11.5313	87.1795	13.183	91.7355	13.4381	91.0959	4.2538	72.4138	11.1011	93.9815	15.7937	90.7407	16.5278	97.2789	21.6313	93.5764	17.8666	95.8414
RPL18	0.0109234	0.015249	6.61004	76	16.3346	97.4359	18.4846	96.6942	17.2088	97.9452	6.4568	79.3103	13.5524	97.2222	18.7309	90.7407	16.8745	98.6395	22.245	96.7014	20.123	97.7756
RPL14	0.0108343	0	6.86237	77.7143	11.2473	84.6154	14.1478	94.2149	18.5577	98.6301	6.32857	82.7586	11.0015	94.4444	14.3964	87.037	18.2423	98.6395	17.8624	89.9306	16.1392	95.3578
FCN1	0.0108072	0.012024	21.2857	90.8571	21.3986	96.5812	16.5024	95.0413	10.4897	90.411	21.7816	93.1034	25.0857	100	20.247	90.7407	11.5999	90.4762	12.5001	84.5486	15.3249	94.294
VAMP5	0.0107569	0.00899421	8.12725	73.1429	4.2317	61.5385	3.02093	47.9339	1.54175	35.6164	15.0306	93.1034	3.51875	76.3889	3.35655	50	1.94322	50.3401	2.2897	38.1944	1.08814	29.1103
RPS3	0.0107373	0.0175719	8.75502	84	18.7969	94.0171	22.6368	96.6942	19.4529	98.6301	10.4238	93.1034	17.7262	98.6111	24.1995	96.2963	21.8893	99.3197	25.4966	95.3125	24.9757	99.2263
GAPDH	0.0107143	0.0512315	20.5751	93.1429	33.188	96.5812	34.2339	95.8678	10.8846	92.4658	22.9478	93.1034	38.2043	98.6111	39.5735	88.8889	14.8534	96.5986	19.4212	91.4931	18.765	96.7118
H3F3A	0.0107083	0.00415049	14.3703	89.1429	17.1244	93.1624	18.2262	95.0413	22.6497	99.3151	12.7252	89.6552	12.508	95.8333	18.2343	92.5926	23.9802	100	23.0373	96.0069	22.9141	98.4526
RPL23	0.0104358	0	5.49486	67.4286	10.4076	85.4701	12.4165	90.9091	16.4316	96.5753	5.55611	82.7586	8.79779	93.9815	12.0934	85.1852	17.8311	97.2789	15.86	91.1458	14.6982	96.4217
RPL10A	0.0102557	0.0104139	4.48823	59.4286	12.0133	88.0342	13.0867	89.2562	14.1071	95.8904	4.31846	72.4138	11.718	95.3704	15.7726	92.5926	16.5959	97.2789	17.4357	90.625	16.9699	96.5184
RPL36	0.0101956	0.0208029	18.8024	94.2857	29.8263	97.4359	28.6553	100	25.3761	99.3151	14.7017	89.6552	23.0428	99.0741	31.8113	100	25.2996	99.3197	29.9202	98.0903	25.5682	99.0329
SRGN	0.010141	0.0365198	42.1427	98.8571	51.4523	100	52.2336	97.5207	31.8123	98.6301	35.0452	96.5517	57.6497	100	48.9699	98.1481	37.76	99.3197	24.7894	97.7431	15.5996	97.6789
RPS20	0.00999955	0	10.4244	82.8571	13.3913	93.1624	12.7867	91.7355	18.3084	97.2603	8.37263	86.2069	10.6507	96.7593	16.9107	92.5926	20.4274	97.9592	19.5302	93.4028	15.5814	95.648
FAU	0.00994974	0.00949969	16.1043	94.2857	24.2001	98.2906	24.3288	98.3471	24.5606	100	15.0767	93.1034	20.4811	99.0741	26.5105	98.1481	27.1389	100	27.234	97.5694	24.7101	99.323
SAT1	0.00988022	0.0310076	43.7024	98.8571	31.8097	97.4359	38.6507	99.1736	41.6186	100	50.3053	100	32.2536	99.537	37.3029	100	41.8038	99.3197	27.3581	93.5764	22.5122	97.0019
IER2	0.00981799	0	3.06068	42.2857	4.31601	47.8632	4.90354	51.2397	1.17699	29.4521	12.2451	82.7586	10.5013	88.8889	1.99419	37.037	1.47901	33.3333	2.06965	37.6736	5.69063	77.7563
RPL28	0.00969911	0.0108634	60.7028	100	62.7552	99.1453	58.3068	100	52.5339	100	42.3751	100	51.6018	100	56.9506	100	59.3166	100	55.9878	99.4792	46.742	99.9033
CTSD	0.00962089	0.00430858	15.2567	89.7143	9.39565	88.8889	8.47753	82.6446	3.01247	57.5342	13.842	93.1034	11.6945	98.6111	10.7347	81.4815	2.97986	62.585	6.5468	69.2708	4.80698	73.5977
RPL31	0.009449	0.0125428	9.0197	85.1429	14.305	91.453	15.4398	94.2149	15.9242	96.5753	7.19368	75.8621	13.6753	97.6852	21.0144	96.2963	17.0188	97.9592	20.3978	94.9653	19.9828	97.9691
UBA52	0.00939229	0.0112317	17.0938	91.4286	25.1682	98.2906	26.7162	100	24.6603	99.3151	14.9331	89.6552	20.6461	99.537	22.2636	96.2963	23.7621	98.6395	29.9438	97.3958	24.7761	99.5164
NACA	0.00929172	0	4.2226	62.8571	7.33299	77.7778	8.40514	85.9504	13.8406	94.5205	4.18612	79.3103	7.03842	89.3519	10.9379	83.3333	13.3556	92.517	14.242	87.6736	14.9277	94.5841
RPS21	0.0092905	0.00920211	7.5149	78.8571	10.5059	89.7436	11.0375	92.562	18.4513	100	7.57284	82.7586	7.04611	93.0556	10.4663	87.037	17.7941	97.2789	14.1815	90.4514	12.8535	95.2611
RPL29	0.00926481	0.0170183	10.2484	85.1429	19.0595	95.7265	20.8674	97.5207	17.6135	99.3151	9.67722	93.1034	17.5254	97.6852	22.0876	90.7407	20.0322	97.2789	23.8717	94.4444	22.6381	98.5493
RPL35	0.00923386	0.0130714	13.0893	90.2857	23.6389	97.4359	22.6284	97.5207	21.6853	100	12.8774	89.6552	18.7777	100	22.8683	94.4444	22.5759	99.3197	25.6508	97.0486	24.1495	98.7427
ANXA1	0.00921512	0.0060816	11.4929	81.1429	8.44613	77.7778	9.54488	89.2562	9.90407	85.6164	19.9698	86.2069	14.7366	95.8333	12.5614	81.4815	11.3348	89.1156	8.5631	74.8264	6.79081	80.0774
NAP1L1	0.00919572	0.0172316	1.99421	37.1429	2.15436	47.8632	3.96468	69.4215	16.7029	93.1507	2.42905	55.1724	2.10411	64.8148	2.34785	50	11.3642	89.1156	7.02517	64.0625	5.48976	72.824
RPL22	0.00907649	0	5.21297	65.7143	9.30905	82.0513	9.28986	80.1653	12.9777	93.8356	4.67638	72.4138	7.13535	90.7407	10.7497	85.1852	14.516	95.2381	15.5408	88.8889	14.6533	94.971
CCNL1	0.00901037	0.00711104	6.95415	68	4.83411	70.9402	4.65936	64.4628	3.22181	64.3836	14.4602	96.5517	5.65961	87.5	3.53635	51.8519	3.69287	72.1088	3.65422	50.5208	3.60154	66.1509
JUNB	0.00900849	0.00866863	7.37479	68.5714	8.25174	77.7778	7.03362	73.5537	3.10258	55.4795	13.4039	93.1034	17.956	96.7593	7.44612	74.0741	4.95393	70.7483	5.93843	65.1042	12.9451	95.2611
RPL7A	0.00899188	0.0055826	5.48127	64	11.4528	90.5983	12.9185	90.0826	14.6007	96.5753	4.37172	75.8621	9.47924	92.1296	12.3353	85.1852	13.8489	95.9184	14.7388	87.1528	13.5789	93.617
GBP1	0.00895184	0.0107759	4.56645	59.4286	0.933382	22.2222	0.813318	19.8347	0.77093	19.1781	11.9542	86.2069	0.90875	36.5741	0.350617	12.963	0.580338	18.3673	0.301352	7.46528	0.176145	6.67311
SERF2	0.00894023	0.00561294	17.4432	91.4286	20.5977	94.8718	19.1137	97.5207	13.0829	97.9452	26.0495	96.5517	20.1057	99.537	17.9062	92.5926	14.1965	96.5986	19.1043	93.5764	20.4369	98.4526
COTL1	0.00892543	0.00313897	7.13472	74.2857	10.7783	88.8889	10.8033	88.4298	14.6115	93.1507	5.00009	82.7586	10.5981	95.3704	10.6956	79.6296	14.2495	95.2381	17.9579	93.5764	15.4398	95.8414
RPS9	0.00891081	0.0321521	22.6605	96.5714	40.9371	100	36.3491	100	32.6221	100	21.0268	96.5517	37.5581	99.537	46.3889	100	35.0643	100	31.8099	98.2639	30.4335	99.6132
VIM	0.00887385	0.0209884	28.2861	96.5714	30.1424	94.8718	41.4262	99.1736	31.3115	99.3151	17.7565	96.5517	35.8349	99.0741	43.0348	96.2963	38.0465	100	25.8546	96.3542	16.2055	95.4545
RPS10	0.00868928	0.0123261	6.28939	76	6.60094	80.3419	6.71107	85.124	15.5388	96.5753	5.56712	79.3103	5.22885	86.1111	7.79858	77.7778	15.9592	96.5986	9.839	82.2917	12.5257	94.5841
RPL5	0.00857547	0	2.61958	46.8571	5.65063	72.6496	7.11188	80.1653	11.4894	93.8356	3.05335	62.069	5.41224	83.3333	10.1373	83.3333	12.4593	96.5986	11.8861	84.7222	11.9093	91.1025
PSME2	0.00857298	0.00483125	7.20773	74.8571	6.15724	74.359	3.76049	64.4628	2.16794	50.6849	12.5756	93.1034	4.7133	83.3333	3.92178	62.963	2.49472	57.1429	2.1543	38.5417	2.1712	47.5822
PFDN5	0.00846206	0.0222001	9.28469	82.8571	19.1493	97.4359	19.134	97.5207	14.4181	95.2055	6.10591	82.7586	15.363	99.537	21.7152	96.2963	14.6124	99.3197	18.6873	95.1389	19.8862	98.9362
TYROBP	0.00825041	0.0176113	35.3259	99.4286	40.2834	100	36.9403	100	31.141	100	22.299	96.5517	32.9566	99.537	31.2955	98.1481	30.0084	100	36.9074	97.7431	39.2284	100
IFIT2	0.00818422	0.0121621	7.20893	38.8571	1.65439	11.1111	1.90315	13.2231	1.95634	17.8082	11.4424	72.4138	0.98886	9.25926	0.193149	5.55556	0.725319	13.6054	0.284875	7.46528	0.164684	5.51257
RPS5	0.00799059	0.00618607	4.19908	61.1429	8.5225	80.3419	10.4381	85.9504	11.1802	96.5753	3.41173	68.9655	7.19353	91.6667	11.9049	94.4444	11.5535	96.5986	12.6207	84.375	13.4983	94.971
LY6E	0.00772608	0.00690151	15.9733	95.4286	7.89129	82.906	7.12626	80.9917	3.76597	56.1644	13.096	86.2069	6.85515	92.5926	6.56394	75.9259	5.82704	76.8707	4.54662	56.25	1.90514	37.911
EGR1	0.00767526	0.00488734	2.24402	14.8571	1.17768	17.9487	2.26327	15.7025	0.119076	2.73973	9.53465	62.069	2.49552	31.0185	0	0	0.246667	5.44218	0.399402	5.55556	0.344423	6.76983
CST3	0.00752673	0	24.39	96	26.8641	98.2906	28.9662	100	25.2887	100	19.7475	89.6552	18.2241	99.0741	21.7723	96.2963	23.8021	99.3197	24.4459	93.9236	37.2731	100
YBX1	0.00750997	0.00891883	5.42965	68	6.86347	68.3761	6.46082	78.5124	15.8288	95.8904	5.24588	72.4138	6.28604	83.7963	8.85137	77.7778	13.3533	94.5578	10.184	77.2569	8.79659	87.7176
NCF1	0.00733615	0.00483901	17.6674	92	5.52407	68.3761	4.98271	69.4215	0.954245	23.9726	9.33492	93.1034	6.9751	92.5926	2.86767	51.8519	1.80389	40.1361	3.99926	44.2708	2.96819	50.9671
GNB2L1	0.00717889	0.0124558	4.30745	60.5714	12.4062	89.7436	12.7544	88.4298	13.2782	97.9452	5.19791	75.8621	11.4375	96.7593	15.6811	88.8889	11.7484	94.5578	14.5193	88.3681	15.3144	95.5513
RPL24	0.00710789	0.0036257	7.03184	74.8571	11.8765	92.3077	11.0341	90.0826	12.7378	94.5205	5.48372	86.2069	9.18705	95.3704	10.9971	81.4815	13.5481	96.5986	14.1382	88.7153	13.3128	95.4545
MT2A	0.00702319	0.013056	19.7136	87.4286	6.4353	70.0855	5.4166	65.2893	6.45786	56.1644	13.5706	86.2069	2.83133	57.4074	11.1556	53.7037	4.17865	55.7823	2.62098	34.8958	0.950872	24.4681
GBP5	0.00699246	0.00834579	2.57044	40	0.13549	5.12821	0.462407	7.43802	0.30387	10.274	9.27904	86.2069	0.357824	17.1296	0.0295934	1.85185	0.366989	9.52381	0.10938	3.81944	0.0838356	3.38491
BTG1	0.00698805	0.00431228	6.43736	73.1429	10.0086	82.0513	9.91715	85.9504	11.1682	89.726	2.34347	65.5172	10.1467	92.5926	13.0245	87.037	15.0552	97.9592	7.37933	71.3542	6.57344	84.7195
SLC25A6	0.00691402	0.0113377	2.80452	48	9.25205	88.0342	10.2428	82.6446	9.90358	92.4658	1.78476	51.7241	8.69481	89.8148	12.2297	83.3333	9.46157	93.8776	10.5074	78.4722	10.0865	89.6518
PSMB9	0.00690723	0.00432929	3.9945	56.5714	3.05565	56.4103	1.9117	42.9752	1.50138	34.9315	9.8632	86.2069	3.94144	81.0185	2.80222	55.5556	1.88515	49.6599	1.40727	31.0764	1.75507	44.971
CXCL2	0.00686448	0.0344359	12.9475	54.8571	17.6859	64.1026	25.8671	80.1653	19.423	49.3151	2.81437	44.8276	27.144	88.4259	41.8594	81.4815	18.7771	63.9456	6.91298	49.3056	0.587612	11.412
PLEK	0.00678016	0.00923911	9.90517	82.8571	6.36927	76.9231	7.08706	80.9917	7.74479	78.0822	14.1337	93.1034	7.67986	91.6667	6.09767	77.7778	6.66563	82.3129	4.69864	60.2431	2.01674	48.7427
CD14	0.00676708	0.00497878	10.0677	78.2857	8.07378	72.6496	6.39309	76.8595	0.794307	19.1781	9.32119	89.6552	9.04796	94.4444	4.99935	70.3704	2.46532	47.619	5.25393	56.0764	4.83969	67.795
CCL4L2	0.00675818	0.0292951	5.74585	35.4286	3.69909	24.7863	6.03261	39.6694	3.55359	33.5616	5.00538	41.3793	34.8241	77.7778	25.3971	51.8519	11.9163	53.0612	2.16759	22.2222	0.223423	5.51257
IRF1	0.00670868	0.00803296	3.30926	46.8571	2.71737	53.8462	2.00364	43.8017	4.27228	62.3288	11.0686	82.7586	4.29951	75.463	2.83196	44.4444	2.74585	53.7415	1.40882	28.2986	1.28929	32.4952
RPL4	0.00667475	0.00668093	2.71762	52	6.17805	73.5043	7.43253	76.8595	8.25221	92.4658	2.00897	51.7241	5.63472	82.8704	9.79028	87.037	8.32719	91.8367	10.9725	83.6806	11.2965	92.94
CCL4	0.00646572	0.0146267	46.676	72	20.9066	55.5556	30.2189	71.0744	19.5539	65.7534	11.6892	37.931	38.825	87.037	27.9446	61.1111	13.1053	61.2245	6.8201	42.5347	0.486591	10.2515
CD52	0.00635381	0.0113191	6.37657	65.7143	14.4542	78.6325	12.8039	88.4298	10.9908	83.5616	4.71669	65.5172	8.84288	87.037	11.4171	85.1852	8.57592	82.9932	10.0938	71.7014	20.6931	97.0019
IFIT3	0.00610523	0.00746425	2.39247	33.1429	0.356186	9.40171	0.69271	8.26446	0.586075	15.0685	8.36273	75.8621	0.189573	10.1852	0.253623	5.55556	0.329022	12.9252	0.196154	5.90278	0.161225	5.22244
WSB1	0.00605407	0.00741614	3.83042	52.5714	2.44246	41.8803	2.22965	48.7603	2.30663	52.7397	9.74966	96.5517	2.12663	64.3519	1.37183	27.7778	2.00114	46.2585	1.29931	29.5139	1.85082	46.2282
EEF1D	0.00587001	0.0103614	5.79164	69.1429	10.8813	90.5983	11.647	95.0413	9.89236	96.5753	4.13459	79.3103	8.5249	95.8333	12.2474	90.7407	9.57951	93.1973	12.5742	89.2361	12.4971	96.1315
TNFSF10	0.00578989	0.00865561	6.21482	62.2857	1.01542	22.2222	0.762117	23.9669	0.397682	13.0137	8.01261	82.7586	0.691207	35.6481	0.09958	5.55556	0.804369	21.0884	0.473249	13.3681	1.56571	38.7814
RSAD2	0.00528064	0.00624353	2.20774	35.4286	0.262622	7.69231	0.138794	3.30579	0.0487578	1.36986	6.89771	82.7586	0.221607	10.1852	0.0242164	1.85185	0.246825	8.84354	0.0849191	2.08333	0.0545955	1.6441
WARS	0.00527642	0.0104834	5.33687	66.2857	2.02866	47.8632	1.76906	41.3223	3.43019	54.1096	9.48067	86.2069	1.21118	43.0556	1.3368	29.6296	2.31032	48.2993	1.62119	31.0764	1.01515	30.3675
LAP3	0.00523348	0.00733617	4.81487	64	1.25399	32.4786	1.13317	30.5785	0.811376	23.9726	7.57724	82.7586	0.796438	38.4259	0.454646	20.3704	1.02599	32.6531	0.832836	16.8403	0.888662	26.0155
ZEB2	0.00511428	0.00702666	9.41095	82.2857	7.24396	76.0684	6.56698	83.4711	12.5645	95.8904	3.21771	65.5172	5.29464	85.1852	8.12017	79.6296	9.6421	93.1973	5.68446	66.1458	2.58599	58.6074
S100A4	0.00499668	0.0610997	38.5121	96.5714	61.9823	99.1453	54.679	100	37.5971	100	32.9473	93.1034	55.948	100	56.5582	100	35.6806	100	55.2897	99.6528	52.9104	99.9033
IFI16	0.00496518	0.00670662	4.45072	58.2857	0.893286	20.5128	0.815255	22.314	0.760933	21.9178	7.23304	89.6552	0.956554	43.0556	0.808086	16.6667	0.848123	27.8912	0.756808	17.0139	1.59696	42.1663
TXN	0.00486594	0	4.26725	56	3.52998	60.6838	3.22516	63.6364	1.14133	30.8219	7.32547	82.7586	3.29421	76.8519	2.96043	57.4074	1.47515	42.8571	1.89016	36.2847	2.07358	50.677
HLA-DRB5	0.00483829	0.00252184	2.94834	48.5714	3.61928	59.8291	2.50227	47.1074	3.18892	56.8493	9.86221	89.6552	7.16958	88.4259	8.1708	77.7778	8.49276	87.7551	3.57425	50.5208	0.0171211	0.870406
AIF1	0.00481466	0.0113585	19.5229	92.5714	18.6163	94.0171	19.8102	97.5207	26.1657	97.2603	18.0062	100	15.6829	99.537	18.811	94.4444	22.0883	95.9184	17.0957	86.1111	18.892	97.0986
XAF1	0.00480973	0.00801839	5.58784	69.7143	0.580321	17.9487	0.305447	10.7438	0.574327	17.1233	6.57509	75.8621	0.605555	30.5556	0.113071	5.55556	0.768387	22.449	0.511293	11.6319	0.321331	12.2824
CD44	0.00480866	0.00375181	10.1017	85.7143	11.4432	87.1795	13.4827	97.5207	11.0191	91.0959	5.3365	65.5172	7.50115	91.6667	11.7874	90.7407	11.8506	95.2381	11.3029	84.375	5.2776	79.3037
DDX5	0.0047985	0.0131445	10.8744	86.2857	7.284	83.7607	8.39186	91.7355	13.341	98.6301	6.71325	89.6552	4.8379	87.037	5.72927	79.6296	12.7583	97.2789	7.36198	76.2153	7.71278	89.5551
RPLP0	0.00471586	0.00353	1.66819	38.2857	3.70168	64.9573	5.25685	76.0331	6.04006	76.7123	2.57456	65.5172	4.51906	83.7963	6.9578	79.6296	7.37386	88.4354	9.41542	81.7708	9.35469	88.2979
B2M	0.0046663	0	159.735	100	132.461	100	126.492	100	97.2422	100	108.314	100	97.9995	99.537	97.0132	100	95.1653	100	104.05	100	126.541	100
TSPO	0.00465221	0.0146642	5.33417	68.5714	8.77264	83.7607	8.26209	86.7769	4.3303	65.7534	9.87488	86.2069	13.2897	94.4444	13.8178	88.8889	4.13208	73.4694	8.30346	78.2986	9.34358	91.5861
FYB	0.00460281	0.00749268	5.72326	65.7143	3.17318	59.8291	3.22966	60.3306	3.13791	59.589	9.41522	82.7586	2.90197	72.2222	1.78151	44.4444	3.60779	66.6667	3.08271	49.6528	4.03404	71.5667
GRN	0.00457532	0.00952944	10.2794	80.5714	9.51871	83.7607	7.51707	80.1653	2.6255	53.4247	7.52103	72.4138	9.67095	93.5185	10.2249	75.9259	2.68409	55.102	4.17997	56.7708	5.85974	80.9478
EEF1B2	0.00452358	0	1.47856	37.7143	2.24522	48.7179	3.61702	60.3306	5.84842	83.5616	1.01982	37.931	1.96207	66.2037	4.7994	70.3704	5.47424	81.6327	5.57231	67.5347	5.406	77.2727
GADD45B	0.00439854	0	2.27873	36	1.91169	35.0427	1.79763	38.0165	1.81134	36.9863	6.07756	62.069	6.04804	69.9074	3.44769	44.4444	2.67493	51.7007	0.998552	21.7014	0.61359	19.5358
ATP2B1	0.00439664	0	7.87322	75.4286	5.36043	79.4872	8.57109	84.2975	9.46818	91.7808	2.59816	51.7241	6.39272	88.8889	9.61361	85.1852	9.88346	95.2381	6.68925	69.9653	1.07739	30.8511
CLU	0.00434837	0.00294659	2.64477	37.1429	1.66088	35.8974	0.406412	10.7438	0	0	5.13873	72.4138	1.47606	51.3889	0.299443	12.963	0	0	0.175717	2.08333	0.0589447	1.35397
MT-ND5	0.00430073	0.00956057	4.549	58.2857	5.44088	75.2137	4.39008	66.9421	11.2196	92.4658	7.61054	79.3103	4.07287	83.3333	5.58113	72.2222	10.4179	95.2381	8.78093	80.3819	14.6841	95.7447
MYL12A	0.00429774	0	8.19963	81.1429	6.97074	80.3419	5.62431	79.3388	3.51299	66.4384	8.62179	89.6552	6.42485	87.037	3.95109	66.6667	3.09725	66.6667	4.54601	60.0694	6.00509	82.205
CD69	0.00428175	0.00474799	0.693835	14.8571	0.328738	7.69231	0.670637	18.1818	0.60838	21.2329	6.16392	75.8621	0.837196	28.7037	0.27028	14.8148	0.939578	23.8095	0.405815	9.375	0.353512	12.6692
EEF2	0.0042663	0	1.77932	36.5714	4.23124	64.1026	3.86603	62.8099	5.79746	82.8767	1.24568	37.931	3.37459	75	3.80404	66.6667	5.01356	82.9932	6.80341	73.7847	7.22288	84.8162
FCGR1A	0.004261	0.00263441	2.82339	45.1429	1.77772	39.3162	1.28028	33.0579	0.162406	5.47945	5.51856	79.3103	1.37564	52.7778	0.919233	29.6296	0.371933	12.9252	0.513375	11.1111	0.461277	14.7969
CD63	0.0042357	0.00410021	4.99849	64.5714	4.42293	65.812	3.72259	65.2893	1.17916	31.5068	6.27661	75.8621	5.92759	89.8148	7.07512	79.6296	2.48011	55.102	1.8456	34.7222	2.4361	53.4816
RPSA	0.00418997	0	2.75773	50.8571	5.06145	66.6667	5.67323	78.5124	7.87789	89.0411	3.41826	72.4138	5.28408	84.7222	7.83894	77.7778	7.64646	91.8367	8.85668	76.5625	7.25603	82.7853
SELL	0.00418507	0	7.63211	74.2857	4.17344	64.1026	3.49783	58.6777	0.673847	18.4932	6.15006	82.7586	3.29477	75	2.46597	48.1481	1.04376	30.6122	2.0788	31.9444	3.3049	61.1219
CFD	0.00417364	0.00422314	7.30536	69.7143	4.84595	70.0855	5.36284	74.3802	8.28626	80.8219	1.7132	44.8276	3.81799	76.8519	3.60197	57.4074	5.75264	78.9116	4.68789	59.8958	5.86219	79.8839
ATOX1	0.00409319	0.00305115	4.92442	65.1429	3.29905	56.4103	2.18847	48.7603	1.21489	32.1918	6.32181	86.2069	2.00146	63.4259	1.62952	44.4444	1.04575	27.8912	1.85249	33.5069	1.4856	40.1354
TNF	0.0040653	0.00270465	5.12462	42.2857	3.15556	32.4786	6.67697	46.281	2.56204	39.0411	4.71975	51.7241	9.18868	68.0556	1.71508	22.2222	2.58981	41.4966	0.679091	12.6736	0.0599429	2.70793
NAMPT	0.00403502	0.00524203	16.6308	92	16.4716	94.0171	17.7798	95.0413	20.0605	98.6301	10.6694	93.1034	13.396	98.6111	14.2223	88.8889	17.3206	98.6395	11.9152	82.4653	4.42862	71.47
POMP	0.00395598	0.00328139	5.29584	68.5714	4.38217	67.5214	3.8898	66.9421	3.44114	67.8082	8.01035	82.7586	3.92011	86.1111	3.83961	70.3704	3.1506	61.2245	2.51689	44.2708	2.98715	64.0232
IFNB1	0.00387845	0.00480667	2.93676	4.57143	0.242487	1.7094	0.042085	0.826446	0.0286571	0.684932	4.83046	3.44828	0.431051	5.09259	0.169882	1.85185	0.0431882	0.680272	0	0	0.0141649	0.193424
PSMA7	0.0038369	0	3.70835	57.1429	4.13057	66.6667	3.74646	66.1157	2.63736	53.4247	7.46505	79.3103	4.29389	81.4815	3.2993	66.6667	3.22824	64.6259	2.27337	43.0556	3.45032	67.795
TOMM7	0.00381291	0	3.56745	57.1429	4.70077	75.2137	6.05805	83.4711	6.53005	82.1918	3.03009	58.6207	3.73917	81.0185	5.97949	83.3333	6.75531	92.517	7.64567	78.2986	6.99412	88.2979
UQCRB	0.00380157	0	5.14112	66.2857	6.49218	82.0513	6.20993	80.1653	8.43339	89.0411	5.60372	79.3103	5.13781	88.4259	7.30504	87.037	9.07058	91.8367	9.41728	82.8125	11.1096	93.7137
FOSB	0.0037361	0	9.40335	75.4286	7.28202	82.0513	9.25811	81.8182	3.8824	58.9041	9.67748	86.2069	9.48619	91.6667	2.83686	48.1481	7.09932	76.8707	9.9303	76.3889	5.52144	75.8221
FCGR3A	0.00370216	0.00850554	4.40059	32	0.940038	19.6581	1.34512	21.4876	5.89436	60.9589	0.334949	6.89655	0.376688	14.3519	0.43478	9.25926	4.40321	42.8571	2.45678	21.3542	2.07651	15.1838
SAMSN1	0.00369204	0.00331133	6.03337	67.4286	4.37511	64.9573	4.85472	72.7273	8.49559	91.0959	1.19996	41.3793	4.1168	79.6296	5.64314	68.5185	6.03993	82.9932	3.51472	49.8264	0.44086	15.9574
IER3	0.00360568	0	6.87123	62.8571	6.48713	70.9402	8.75551	72.7273	4.82328	63.0137	8.55631	79.3103	8.82069	83.7963	6.80797	74.0741	8.4372	74.1497	3.04266	38.0208	0.795168	21.1799
RETN	0.00359314	0	1.87163	28	1.3612	23.0769	0.802972	15.7025	0.108236	2.05479	5.52266	51.7241	1.57899	33.7963	0.163067	9.25926	0.185345	6.80272	4.63669	54.3403	1.3389	28.4333
IRF7	0.00359177	0.00485222	4.43873	61.1429	0.857073	24.7863	1.14349	26.4463	0.571329	15.0685	4.91395	75.8621	1.08963	45.3704	0.354495	16.6667	0.64954	20.4082	0.562795	15.1042	0.403612	13.7331
CCNI	0.00357696	0	3.6086	56.5714	3.57788	62.3932	3.84349	63.6364	6.24257	86.9863	1.72758	48.2759	3.50352	78.2407	3.81778	61.1111	5.27287	82.9932	6.18878	73.0903	5.06374	78.53
IGHG4	0.00354243	0.0181605	4.11011	16.5714	14.18	77.7778	6.69683	71.0744	0.15339	6.16438	0.831183	6.89655	11.9648	75.463	1.78199	51.8519	0.0311517	1.36054	0.207918	4.16667	0	0
SOCS3	0.00353955	0	2.09133	33.7143	3.25036	52.1368	3.43389	57.0248	1.30388	34.9315	5.22833	79.3103	3.15864	65.7407	1.78067	40.7407	1.19718	34.6939	1.26831	23.9583	0.663018	20.0193
HLA-DPA1	0.00352752	0	2.9809	42.8571	2.95264	46.1538	2.92454	46.281	5.62424	69.1781	2.05013	48.2759	4.05955	72.6852	5.2154	61.1111	6.17132	76.8707	4.25091	51.0417	8.58988	73.9845
GMFG	0.00352418	0	5.47546	70.8571	7.58938	84.6154	7.37594	85.124	5.68636	77.3973	9.72935	96.5517	6.95176	94.9074	5.34621	83.3333	4.76848	78.2313	5.61323	69.0972	6.33098	85.7834
BCL2A1	0.00352417	0.0100756	10.8162	81.1429	11.4988	84.6154	12.4357	84.2975	7.98596	80.137	7.35817	62.069	15.1045	96.7593	12.446	79.6296	6.43262	76.1905	2.91799	43.4028	1.20796	31.4313
ISG20	0.00350289	0.00419405	2.82802	49.1429	1.19564	23.9316	0.819784	23.1405	0.619882	21.9178	4.85946	72.4138	0.605245	27.3148	0.376682	12.963	0.389326	12.2449	0.292632	8.68056	0.2223	8.60735
MX1	0.00347155	0.00411483	2.57858	46.8571	0.749269	17.9487	0.481761	12.3967	0.374299	8.90411	4.70785	72.4138	0.765739	33.7963	0.240743	9.25926	0.460648	14.2857	0.47191	9.54861	0.268661	8.41393
PSMA4	0.00343558	0	3.94545	53.7143	2.74668	56.4103	3.02773	61.9835	1.41085	39.726	5.39495	72.4138	2.91141	73.1481	1.345	37.037	1.04986	34.6939	1.63079	33.6806	2.03868	50.2901
EPSTI1	0.0034305	0.00476993	4.08148	62.2857	1.50796	45.2991	1.00537	32.2314	0.852119	26.0274	5.09721	72.4138	1.17991	49.537	0.805454	35.1852	1.28337	35.3741	0.737566	18.9236	0.297195	10.9284
HMGB2	0.00341948	0	2.38729	42.2857	2.83536	49.5726	2.3797	47.9339	1.45171	35.6164	5.45522	68.9655	3.07944	76.3889	1.35928	31.4815	1.05845	29.2517	1.64477	31.0764	2.36876	51.7408
BTF3	0.00335939	0.0058924	2.86351	50.8571	5.36777	72.6496	6.80661	77.686	5.6268	78.7671	3.76501	55.1724	5.77858	83.3333	7.88919	77.7778	6.98887	85.034	8.98081	80.5556	10.3274	93.0368
S100A11	0.00330468	0	23.052	93.7143	19.0335	94.8718	18.4999	95.0413	18.4995	100	19.0848	96.5517	18.2668	99.0741	18.1305	94.4444	14.2295	97.2789	13.4022	86.2847	14.6269	95.5513
ATP6V0E1	0.00329191	0	4.34616	62.8571	4.38634	71.7949	3.89319	65.2893	1.5877	39.0411	6.15629	82.7586	3.72765	84.2593	2.02175	51.8519	1.72713	46.9388	2.91793	47.7431	4.61326	75.9188
C15orf48	0.00326167	0.00643111	13.7587	70.8571	12.7384	76.0684	11.0679	75.2066	5.4156	32.1918	5.67208	27.5862	7.01222	61.5741	8.3951	57.4074	1.46266	23.8095	1.48252	16.8403	0.051891	1.45068
PTP4A2	0.00325618	0.00375268	5.15341	65.1429	4.27169	64.9573	4.0877	74.3802	6.34626	82.8767	1.68071	51.7241	2.60283	71.2963	1.86494	46.2963	5.11425	80.2721	5.38955	65.7986	3.11874	63.4429
C20orf24	0.00325314	0	2.61193	42.8571	1.58932	38.4615	1.33111	35.5372	0.465023	16.4384	4.74846	75.8621	1.81183	61.5741	0.705372	27.7778	0.673999	23.8095	1.28311	26.3889	1.76719	47.0986
RNASE2	0.00323343	0	3.09264	37.7143	1.46667	32.4786	1.07444	27.2727	0.213294	4.79452	4.03649	62.069	1.56241	49.537	1.0776	35.1852	0.183419	7.48299	0.544324	11.1111	0.42466	13.7331
CAPG	0.00322983	0	2.12427	40	2.78186	53.8462	1.94495	41.3223	0.616064	17.1233	4.39147	72.4138	3.92362	80.5556	3.03547	55.5556	0.822815	21.7687	1.38083	25.8681	2.08551	48.7427
CLEC7A	0.00321111	0.00252984	6.35862	66.8571	3.75776	66.6667	4.19675	68.595	5.83416	82.1918	1.9123	58.6207	3.17964	70.8333	5.17046	74.0741	6.30827	85.034	4.97353	61.8056	3.6263	69.0522
ITGB2	0.00320527	0	7.04548	76.5714	6.35855	81.1966	7.1587	81.8182	5.06844	76.7123	9.12227	86.2069	9.26496	95.8333	8.93402	87.037	7.70588	91.8367	3.1982	51.3889	7.1854	87.1373
PFN1	0.00318343	0.0178571	9.12817	77.7143	17.1827	94.8718	16.1075	95.8678	12.1875	86.3014	9.15952	86.2069	17.2197	99.0741	15.8703	90.7407	11.4245	93.1973	16.7557	89.2361	19.8146	97.7756
FCER1G	0.00316668	0	18.2547	90.2857	17.1762	92.3077	15.964	95.8678	12.7838	93.8356	17.0255	93.1034	12.8622	95.8333	13.8248	88.8889	11.1917	93.1973	12.7389	84.375	16.4714	95.2611
ATF3	0.00315339	0	2.50206	37.7143	1.84032	28.2051	1.28612	26.4463	0.751438	19.863	3.53159	58.6207	5.04523	76.8519	0.573791	18.5185	1.10934	27.8912	1.32918	24.3056	0.546235	17.5048
FAM26F	0.00313547	0.00496103	3.24717	42.8571	1.8857	42.735	1.62072	35.5372	2.67085	53.4247	6.44445	82.7586	1.53017	53.7037	2.36934	48.1481	1.93354	42.8571	2.35102	41.1458	1.35478	35.5899
UBC	0.00310147	0.00392337	7.91558	79.4286	8.85008	82.906	7.90016	89.2562	8.47914	83.5616	9.37044	89.6552	13.8452	96.2963	10.313	87.037	7.40917	89.7959	5.45132	67.3611	6.88508	84.4294
KLF4	0.0030754	0	6.1294	72	5.62317	75.2137	5.42912	73.5537	2.87722	52.7397	7.88317	86.2069	4.86821	84.2593	3.51922	59.2593	4.68768	78.9116	5.3879	62.3264	4.82749	72.9207
SOD2	0.00307089	0.00759755	19.4493	92	17.8499	94.0171	22.2123	95.8678	20.5889	96.5753	16.4363	93.1034	24.0704	98.1481	27.4898	98.1481	16.7507	96.5986	9.5321	78.8194	3.30244	60.5416
NDUFA1	0.00302637	0	4.08332	54.2857	4.21133	68.3761	3.21002	57.8512	2.34494	50.6849	5.99292	82.7586	3.69554	82.8704	2.51273	59.2593	2.56369	59.8639	2.54514	47.0486	2.60676	60.5416
GLTSCR2	0.00300511	0	1.39138	32.5714	2.52142	52.9915	2.97413	56.1983	4.36509	71.9178	0.762595	31.0345	2.22146	71.2963	3.24786	64.8148	3.65301	71.4286	4.16968	59.7222	3.87279	71.0832
IFI35	0.0030029	0.00334208	2.59453	46.8571	0.87112	23.0769	0.820241	19.8347	0.567344	14.3836	4.15033	75.8621	1.09942	45.3704	0.150793	9.25926	0.387594	14.2857	0.588251	14.5833	0.607655	19.5358
EVI2B	0.00300181	0	4.00075	52.5714	3.64716	63.2479	3.4739	60.3306	4.79346	71.9178	1.26237	37.931	3.82638	80.0926	2.44551	46.2963	4.98743	79.5918	4.8463	63.7153	5.53889	78.53
NMI	0.00299514	0.00395887	3.34333	55.4286	0.89493	24.7863	0.783575	22.314	0.51449	15.7534	4.26485	75.8621	0.92919	43.0556	0.407745	16.6667	0.659049	22.449	0.448347	11.2847	0.809337	26.9826
TRIB1	0.00299383	0	1.89221	31.4286	2.16458	30.7692	1.82001	28.0992	0.769593	21.9178	4.41601	58.6207	1.91495	47.6852	0.63453	14.8148	0.941181	25.8503	1.33041	23.0903	0.474718	14.0232
ARPC2	0.0029839	0.0027704	6.07447	72	6.23368	75.2137	5.02709	69.4215	7.68598	86.9863	4.52086	72.4138	5.18823	86.1111	5.40932	72.2222	7.90212	91.1565	6.68346	72.0486	8.70132	90.4255
PLSCR1	0.00293462	0.00294436	3.82672	54.2857	1.73579	42.735	1.54993	34.7107	0.748475	21.2329	4.35381	75.8621	1.84303	60.6481	0.601768	22.2222	1.16099	38.7755	1.11321	20.6597	0.865488	26.3056
SAMD9L	0.00292032	0.00364078	1.84272	34.2857	0.308939	11.9658	0.378406	12.3967	0.177539	6.16438	3.94189	55.1724	0.321925	16.2037	0.0278717	1.85185	0.263276	8.16327	0.202857	5.38194	0.301878	10.058
HSP90AA1	0.00289148	0.0134199	6.90595	65.7143	2.20379	47.0085	1.97888	47.1074	7.67282	79.4521	8.51438	86.2069	2.05776	65.2778	1.94435	48.1481	2.4481	57.8231	1.937	39.2361	2.74491	58.7041
RGCC	0.00288495	0.00973335	3.51299	48	4.38104	45.2991	6.28148	66.1157	5.15253	52.0548	2.07193	37.931	6.74737	77.3148	18.3139	90.7407	9.63038	68.0272	3.14681	38.5417	0.652037	13.7331
ZFP36L1	0.00281442	0	3.99418	46.8571	2.33381	44.4444	3.55201	56.1983	4.22346	62.3288	1.77156	31.0345	1.30841	43.0556	3.1626	48.1481	3.87963	65.9864	5.3561	59.0278	5.14811	71.6634
CD36	0.00281164	0	3.1334	50.2857	2.3776	48.7179	2.2254	44.6281	0.502633	11.6438	4.31366	65.5172	3.5152	77.3148	2.20499	48.1481	0.991247	27.8912	2.34558	36.2847	2.99452	56.4797
ANXA5	0.00281152	0	5.92104	70.2857	4.30289	75.2137	4.08287	66.9421	5.27714	79.4521	1.04477	41.3793	3.85701	80.0926	4.38192	74.0741	5.00693	80.2721	3.75375	56.9444	3.17899	65.764
HLA-DPB1	0.00278226	0	1.724	33.7143	2.95057	48.7179	2.93531	52.0661	4.29866	54.7945	3.30555	55.1724	3.80375	76.8519	5.16899	62.963	6.99878	75.5102	5.60833	56.0764	9.23835	77.4662
LYPD2	0.002779	0.00551126	0	0	0	0	0	0	3.46875	29.4521	0	0	0	0	0	0	4.14238	21.7687	1.66421	8.50694	0.240878	2.61122
PYCARD	0.0027438	0.00416682	4.75258	61.7143	6.01367	82.906	4.54965	76.8595	3.05902	60.274	5.70463	79.3103	7.31031	90.7407	5.05898	70.3704	2.97147	60.5442	3.39764	51.5625	4.86599	78.7234
SCO2	0.00272156	0	3.3736	50.8571	3.28205	58.1197	2.56535	46.281	1.02827	26.7123	3.74638	62.069	4.18144	80.5556	2.13115	37.037	1.48858	40.1361	1.51726	31.4236	0.751331	24.2747
CRIP1	0.00269377	0	1.10788	19.4286	2.33786	51.2821	4.12054	61.9835	3.75862	62.3288	0.222947	6.89655	1.80768	54.6296	1.83175	42.5926	2.13321	49.6599	4.22727	54.8611	2.764	49.6132
CD37	0.00267797	0	3.07658	49.7143	3.70879	60.6838	3.98501	67.7686	4.88204	76.0274	1.75341	41.3793	3.66689	81.0185	3.16577	55.5556	4.46048	78.2313	4.96031	64.9306	5.64741	80.7544
OTUD1	0.00267005	0	4.51823	54.2857	2.81516	51.2821	3.86541	59.5041	1.92592	37.6712	4.65393	68.9655	3.5538	72.6852	1.2175	31.4815	1.89504	42.8571	2.34421	34.8958	0.881831	23.9845
HNRNPA1	0.00266151	0.00472876	3.96076	62.8571	6.20504	73.5043	6.69584	78.5124	5.96088	79.4521	4.11493	79.3103	7.09626	89.8148	8.29108	75.9259	8.26102	91.1565	7.45311	73.4375	8.54372	87.8143
ITM2B	0.00264367	0	7.05221	72.5714	5.47298	70.0855	6.03991	76.8595	7.61377	84.9315	4.6583	79.3103	6.13919	90.2778	5.71634	81.4815	6.49539	87.0748	7.55635	75.1736	10.4917	92.8433
GLIPR2	0.00263271	0	2.03449	36.5714	2.03959	44.4444	1.86411	40.4959	0.981689	28.0822	4.07246	68.9655	2.30186	70.8333	1.19767	31.4815	0.654053	21.0884	1.5237	28.125	1.44345	39.1683
STXBP2	0.00263216	0	10.028	76	6.01204	70.9402	5.89534	75.2066	5.51799	78.7671	2.28605	62.069	3.90599	79.6296	2.9312	55.5556	4.37865	69.3878	6.36825	66.3194	6.88365	81.2379
PSMB3	0.00262009	0	1.96895	40	2.80014	57.265	2.45341	50.4132	1.42308	41.7808	4.47709	79.3103	3.46386	81.9444	2.91267	66.6667	1.13412	31.2925	1.82883	37.1528	2.52619	57.5435
TRIM22	0.00259827	0.00334597	2.67363	49.7143	0.981627	28.2051	1.02938	28.0992	0.645555	17.8082	3.97407	79.3103	0.60692	30.0926	0.645518	25.9259	0.711719	27.2109	0.608186	13.3681	0.50956	17.4081
NPC2	0.00259453	0.00295748	4.22586	61.1429	6.37136	79.4872	7.28416	80.1653	6.64428	84.2466	4.40121	72.4138	5.01534	84.7222	6.99686	72.2222	6.42886	81.6327	7.30764	73.4375	8.25208	88.4913
TMEM107	0.0025761	0	0.944698	16.5714	0.567841	12.8205	0.97233	19.8347	0.65082	13.6986	3.96107	44.8276	1.21089	34.2593	0.327467	11.1111	0.754614	19.7279	0.350255	7.46528	1.40428	29.1103
RPL17	0.00256872	0.00686797	2.43547	44	2.72594	55.5556	2.36052	52.0661	6.54489	85.6164	4.69865	72.4138	1.99918	66.6667	2.13837	51.8519	6.54408	87.0748	6.8403	72.9167	7.26155	85.8801
SARAF	0.00256441	0	2.45479	44.5714	2.01297	45.2991	2.52135	58.6777	4.07545	70.5479	0.990966	34.4828	1.66466	64.3519	3.16281	50	3.36096	68.0272	3.82777	56.25	3.24556	65.3772
TKT	0.0025634	0.00578105	3.31338	53.7143	5.46082	70.9402	5.66622	77.686	5.89564	78.0822	2.16477	51.7241	7.71036	91.2037	6.2071	75.9259	5.65873	84.3537	6.60788	68.9236	6.20649	81.1412
HLA-DRA	0.00256262	0.0110172	14.8615	85.7143	21.0689	96.5812	18.6479	91.7355	18.0409	93.1507	17.7212	96.5517	22.4822	98.1481	24.4063	92.5926	20.5012	97.9592	17.5674	88.0208	32.959	98.1625
SQRDL	0.00256155	0	1.74874	34.8571	0.912228	27.3504	0.941869	23.1405	0.421585	13.6986	3.48467	65.5172	1.28727	50	0.822279	33.3333	0.402586	14.2857	0.349541	9.89583	0.6176	20.9865
TRA2B	0.00253994	0.00350932	2.47533	43.4286	2.15376	38.4615	2.00202	38.843	2.52425	50	5.40159	79.3103	2.28987	62.963	1.59195	31.4815	1.99599	48.9796	1.43805	31.0764	2.42146	54.6422
ATP5J2	0.00253316	0	3.23852	54.2857	3.42641	59.8291	3.37417	63.6364	2.47324	54.7945	5.37916	75.8621	3.92935	82.8704	3.97603	66.6667	2.12508	53.7415	2.44409	45.1389	3.08326	65.4739
COMMD6	0.00252481	0	1.97558	38.8571	3.00698	59.8291	3.76151	65.2893	3.78116	66.4384	1.83588	44.8276	2.46373	74.537	3.66655	70.3704	3.87251	69.3878	5.39179	67.7083	5.82566	83.559
SGK1	0.0025131	0	6.85338	60.5714	3.32012	47.8632	4.79532	57.8512	3.77745	49.3151	0.409776	13.7931	3.34755	62.963	4.04385	59.2593	3.0283	53.0612	6.682	70.4861	1.59975	37.0406
PABPC1	0.00250813	0.0300649	11.2141	87.4286	7.22515	76.0684	8.85855	84.2975	18.4684	98.6301	24.3128	89.6552	7.05755	86.1111	7.65828	81.4815	20.1379	96.5986	14.9004	90.2778	15.9566	96.2282
RPL36AL	0.00250193	0.0030336	5.02028	66.8571	5.63449	81.1966	6.07063	80.1653	5.27955	81.5068	2.77221	62.069	4.54366	85.6481	6.89428	83.3333	6.07387	83.6735	6.01187	71.1806	4.81989	78.2398
MS4A7	0.00250048	0.00428478	3.45912	41.1429	2.05416	37.6068	2.76359	46.281	5.17202	69.863	1.28261	20.6897	1.60941	54.1667	1.74825	37.037	3.85684	59.1837	2.68128	41.1458	2.51962	45.4545
AP1S2	0.00249526	0.00297239	3.22147	50.8571	4.27365	64.1026	5.1275	75.2066	3.64102	58.9041	2.55271	65.5172	3.509	76.3889	4.06279	68.5185	4.86871	76.8707	6.16655	69.9653	8.27987	87.5242
IFI44	0.00249502	0	1.59923	37.1429	0.579404	15.3846	0.757484	22.314	0.291805	8.21918	3.42777	65.5172	0.929084	43.9815	0.25587	12.963	0.527532	18.3673	0.510443	11.8056	0.237784	7.3501
REL	0.00249331	0.00616275	2.65381	46.2857	2.3723	47.8632	2.42684	49.5868	6.44715	83.5616	1.79242	51.7241	1.66248	56.0185	1.86639	50	4.6971	74.8299	2.39366	43.2292	0.759651	25.3385
FPR1	0.00249326	0	2.87554	48	2.17088	49.5726	2.08659	47.1074	0.751975	21.9178	3.83386	55.1724	2.49566	66.2037	2.11425	50	1.17267	34.6939	1.50795	27.2569	0.989473	28.2398
H2AFJ	0.00245778	0	2.07297	34.8571	2.42225	49.5726	1.50998	37.1901	0.480565	13.6986	3.3262	65.5172	2.8424	73.1481	1.18264	37.037	0.791582	25.8503	1.24132	25.5208	1.18338	33.8491
FFAR2	0.00245271	0.00315229	2.93591	43.4286	0.837741	19.6581	0.353773	10.7438	0.489638	11.6438	3.23153	44.8276	1.0662	38.8889	0.322825	7.40741	0.47469	16.3265	0.357806	6.42361	0.0564599	2.03095
PLIN2	0.00241915	0	1.38206	23.4286	1.20895	28.2051	1.353	24.7934	0.641882	17.1233	2.99033	37.931	2.82032	60.6481	1.27225	33.3333	0.684439	17.6871	0.343544	9.375	0.372182	13.9265
IGLC2	0.00240732	0.00405039	4.58506	4.57143	3.3956	11.9658	0.51695	13.2231	0.492054	4.79452	0.978724	3.44828	7.07802	8.33333	1.02021	20.3704	0.0900156	4.08163	0.676782	13.1944	0.249801	7.3501
SRSF3	0.00239991	0	2.72836	45.7143	3.17177	56.4103	3.79019	69.4215	2.65055	60.9589	5.00941	72.4138	4.64843	88.8889	3.55479	70.3704	2.20611	56.4626	2.2045	43.75	2.91194	64.2166
KLF10	0.00239185	0	4.24495	52	2.32037	50.4274	1.55951	32.2314	0.949692	24.6575	3.77564	65.5172	3.49865	76.8519	1.30684	33.3333	2.07933	46.2585	1.51892	24.8264	1.62143	36.7505
ZFAS1	0.00238737	0	2.80007	46.2857	4.38376	73.5043	3.95581	69.4215	4.24462	71.9178	1.58967	37.931	3.41457	77.7778	4.11584	70.3704	4.83331	79.5918	4.14371	58.1597	3.93102	71.47
GSTP1	0.00237964	0.0110398	2.68402	45.1429	8.72537	79.4872	7.73693	79.3388	2.56172	47.9452	2.57238	62.069	6.09777	87.963	5.97056	66.6667	5.91252	82.3129	6.34564	69.6181	10.9029	92.3598
AHNAK	0.00237632	0	2.91955	41.7143	1.73272	39.3162	2.53524	50.4132	4.04034	60.274	1.13808	31.0345	1.39665	54.1667	1.54445	48.1481	3.31691	61.9048	4.22998	56.7708	2.64202	55.5126
ACTB	0.00237291	0.0899333	50.0979	98.8571	75.527	99.1453	82.0994	100	49.7402	100	49.67	100	84.7807	100	75.3366	98.1481	43.0982	100	67.8833	99.6528	99.4379	100
C5AR1	0.00236865	0.00454734	5.04009	61.7143	3.30227	55.5556	2.60075	47.9339	5.50795	68.4932	1.55332	41.3793	2.37341	61.1111	2.97755	53.7037	5.0052	63.9456	2.8282	43.4028	1.39662	34.4294
COX7B	0.0023544	0	3.97511	60.5714	4.29376	68.3761	3.54819	61.9835	2.56264	54.7945	5.80109	86.2069	3.81857	82.8704	3.9024	72.2222	2.51622	58.5034	3.41285	56.0764	4.27126	75.3385
TNFSF13B	0.0023432	0	4.4852	59.4286	2.22782	43.5897	2.88437	52.0661	1.01109	25.3425	4.57256	68.9655	2.37231	68.9815	1.31905	38.8889	1.43076	39.4558	2.42093	42.3611	3.60329	68.3752
PKM	0.00233541	0.00292712	2.93968	45.7143	4.05728	58.9744	3.23927	63.6364	1.9524	45.8904	4.57917	79.3103	4.49797	80.5556	3.96287	66.6667	1.78646	45.5782	2.52881	43.75	3.14917	63.8298
FCGR1B	0.00231963	0	1.21074	26.8571	0.477535	13.6752	0.57125	17.3554	0.126777	3.42466	3.01162	55.1724	0.533291	26.8519	0.253245	11.1111	0.0699194	3.40136	0.167712	3.81944	0.210938	7.15667
MX2	0.00231272	0.00572401	3.96998	58.2857	0.337045	12.8205	0.541032	16.5289	1.18999	29.4521	4.01876	65.5172	0.3473	21.7593	0.269458	5.55556	0.95193	27.2109	1.12706	22.2222	0.447096	14.8936
LYN	0.00230277	0.00526168	4.85686	63.4286	3.13546	52.1368	3.22634	62.8099	5.88185	74.6575	2.18439	58.6207	2.25559	68.0556	1.71524	46.2963	4.73159	75.5102	4.12074	57.8125	2.23366	50.677
RP11-160E2.6	0.00228896	0.00389431	1.33612	22.2857	0.672153	15.3846	1.70867	33.8843	1.60493	25.3425	4.74199	58.6207	1.35744	37.963	0.726921	14.8148	1.85603	34.0136	0.58001	11.2847	2.50587	52.5145
IFNA2	0.00227308	0.00319833	1.78286	1.14286	0	0	0	0	0	0	2.88998	3.44828	0	0	0	0	0	0	0	0	0	0
ATP5E	0.00224278	0	19.0556	96	20.4985	98.2906	20.2589	99.1736	18.3356	99.3151	19.9104	96.5517	14.5668	99.0741	17.1539	96.2963	20.7176	97.2789	25.2704	97.2222	22.0406	99.323
PARP14	0.002235	0.00415448	2.92053	43.4286	0.673374	19.6581	0.9654	23.9669	0.831444	23.2877	3.87649	65.5172	0.461211	23.6111	0.243384	12.963	1.03042	31.2925	1.27759	24.6528	0.572808	18.5687
PPP1R15A	0.00223191	0	8.2076	69.7143	5.38402	70.0855	8.44239	80.1653	7.36446	80.137	7.03951	86.2069	11.6014	92.1296	7.48998	81.4815	7.30104	86.3946	3.90169	56.4236	2.4815	54.6422
HLA-C	0.0022272	0.00501645	13.946	86.2857	15.1402	91.453	12.7587	90.0826	13.6061	95.2055	15.2828	93.1034	17.96	98.1481	17.4614	88.8889	13.2544	94.5578	14.2474	85.9375	14.2019	92.8433
ASAH1	0.00221354	0	3.23051	49.7143	3.78118	70.0855	2.7808	57.8512	4.2312	72.6027	1.12117	41.3793	3.22947	75	3.99153	68.5185	3.93289	68.7075	3.54274	55.5556	3.09935	64.7002
BST2	0.0022108	0.00256569	3.50349	52.5714	1.36468	32.4786	1.14995	32.2314	0.825083	23.9726	4.11798	72.4138	1.28988	47.6852	1.90021	38.8889	1.5105	44.2177	1.59052	34.5486	1.69805	44.7776
GNG5	0.00220568	0	3.6511	57.1429	3.13242	59.8291	2.7598	57.8512	2.60188	55.4795	5.39143	68.9655	2.68314	72.2222	3.11361	57.4074	2.19142	51.7007	2.8096	49.6528	2.85204	62.2824
CMTM6	0.00220375	0	2.46505	40	2.36639	47.8632	2.28981	50.4132	4.36753	73.2877	1.08723	37.931	1.7997	57.8704	2.46351	50	3.07059	70.7483	3.54895	54.6875	2.12467	50.1934
APOBEC3A	0.0022002	0.00355262	4.57184	59.4286	1.01962	27.3504	1.67754	32.2314	0.998695	16.4384	3.64939	62.069	2.01266	48.6111	1.76345	42.5926	2.23995	47.619	0.117873	3.29861	0.675968	18.0851
IFI44L	0.00218435	0.00291865	3.1718	48.5714	0.966582	23.9316	1.1524	32.2314	0.575908	13.6986	3.62045	75.8621	1.23774	44.9074	1.51609	44.4444	1.8579	44.2177	0.771166	15.9722	0.205555	6.47969
NDUFA13	0.0021716	0.00592186	4.45015	63.4286	2.82992	57.265	2.33068	50.4132	3.30698	67.1233	6.08568	86.2069	1.90346	62.037	1.50806	40.7407	3.00598	61.2245	2.42958	44.2708	3.13814	67.6015
MYL6	0.00216728	0.00311279	11.8983	87.4286	10.3883	91.453	10.8887	95.0413	12.8459	94.5205	9.80028	86.2069	8.08703	96.2963	11.2426	87.037	10.224	91.1565	10.8602	81.4236	11.5638	93.617
HLA-E	0.0021578	0.00643441	9.27624	78.8571	7.38723	81.1966	6.80612	76.0331	11.3817	93.1507	6.56631	89.6552	7.05102	90.2778	7.6858	79.6296	9.29934	88.4354	6.61837	69.0972	5.28468	78.3366
SERP1	0.00215756	0	3.5549	53.1429	4.14662	76.0684	3.99927	66.9421	4.44113	78.7671	2.3905	65.5172	4.03447	81.4815	3.86142	70.3704	4.81821	76.1905	6.06731	73.9583	5.18796	80.5609
UBB	0.00214654	0.00596721	4.11826	58.8571	2.29907	51.2821	3.08087	60.3306	4.69242	73.9726	6.66354	72.4138	3.00203	78.7037	2.98649	62.963	3.60204	72.7891	2.58338	46.875	2.77772	58.3172
ATP5G2	0.00213959	0.015565	4.37063	59.4286	11.2993	90.5983	10.187	88.4298	5.61143	80.137	3.93458	62.069	10.577	96.2963	10.476	88.8889	6.76305	89.1156	9.3323	82.1181	10.3827	93.2302
SH3BGRL3	0.00213775	0.0363359	13.7895	88	25.472	97.4359	26.2248	97.5207	12.9953	94.5205	10.5406	89.6552	23.2668	98.6111	26.4135	96.2963	12.3536	93.8776	21.7402	94.6181	16.7989	96.5184
EIF4G2	0.00213713	0.00474094	3.18284	49.1429	2.02795	44.4444	2.37183	53.719	5.46242	84.2466	1.8577	51.7241	1.69599	60.6481	1.79998	48.1481	3.66981	70.7483	3.09472	50.5208	2.42825	57.1567
EIF3E	0.00209728	0.00542011	1.17352	29.7143	3.87734	64.1026	3.82353	66.9421	2.58988	57.5342	1.00598	34.4828	3.57305	76.8519	4.0392	72.2222	3.45127	62.585	4.40056	61.4583	5.22355	79.6905
RSRC2	0.00209156	0.00418982	2.26279	40.5714	1.36028	31.6239	0.976478	28.0992	2.42645	55.4795	4.26675	68.9655	2.12392	67.5926	0.871817	24.0741	1.80811	46.9388	1.24166	26.7361	0.774682	24.4681
TAGAP	0.00208777	0.00276707	4.00049	49.7143	2.10337	35.0427	2.25748	42.9752	1.88131	43.1507	3.86978	79.3103	2.83468	68.0556	1.26699	31.4815	2.237	53.0612	1.04958	22.7431	0.703673	22.147
NDUFB9	0.00208201	0.00289173	3.07252	45.7143	3.46621	60.6838	2.89718	61.9835	1.41786	35.6164	3.58598	58.6207	4.08287	85.6481	3.75723	74.0741	1.62885	48.2993	1.775	35.0694	1.78193	47.0986
ID2	0.00207912	0.0116622	9.08347	74.2857	9.11287	76.9231	9.8228	79.3388	5.46771	62.3288	5.36601	65.5172	16.2406	90.7407	10.2968	81.4815	8.00302	80.2721	6.17703	60.7639	2.97604	50.7737
CIRBP	0.00207736	0	1.14005	21.7143	2.13668	44.4444	2.24127	47.9339	2.98557	63.0137	0.812194	31.0345	1.93533	68.5185	2.69405	59.2593	2.93568	59.8639	3.6348	55.3819	3.11703	64.0232
NDUFA3	0.00205775	0	3.5376	58.8571	4.27172	69.2308	3.44701	66.1157	1.99783	48.6301	5.01705	82.7586	3.39978	82.4074	3.37553	61.1111	2.68676	65.3061	2.83682	47.0486	3.32322	67.9884
GIMAP4	0.00204798	0	2.78824	45.7143	1.27261	32.4786	0.839137	22.314	0.195204	7.53425	3.04219	68.9655	0.6546	29.6296	0.280882	5.55556	0.396138	12.9252	0.427045	11.9792	1.55052	40.7157
RARRES3	0.00202948	0	1.97452	34.2857	1.15214	36.7521	0.985022	31.405	0.999193	26.0274	3.3322	58.6207	1.04341	46.7593	0.788067	24.0741	0.720383	23.8095	0.625607	18.0556	0.702073	23.2108
IFI27L2	0.00202654	0	1.85668	38.8571	2.71112	53.8462	2.2299	46.281	0.875748	28.7671	3.42409	65.5172	2.37437	70.8333	1.74373	48.1481	0.934672	29.932	1.58235	28.6458	1.63608	42.6499
H3F3B	0.00202289	0.00588556	30.1061	98.2857	27.4704	100	25.15	100	18.9354	97.2603	23.4606	96.5517	20.0681	99.537	24.4972	98.1481	18.5078	98.6395	24.0786	96.1806	24.803	99.2263
COX7A2	0.00202136	0	4.46807	65.1429	5.43445	73.5043	4.96833	73.5537	3.59086	65.7534	6.00586	86.2069	4.73623	87.5	3.97909	74.0741	3.48847	70.7483	3.84839	56.7708	4.01978	73.1141
BAZ1A	0.00201935	0	1.87663	36	1.13584	31.6239	1.56262	35.5372	1.36435	30.8219	3.60016	62.069	1.48051	54.6296	1.37508	31.4815	1.00285	28.5714	0.585833	15.4514	1.10116	32.6886
PPA1	0.0020066	0	1.31652	25.1429	0.971565	26.4957	1.0578	28.9256	0.533076	16.4384	2.99173	58.6207	1.08698	48.6111	0.767763	29.6296	0.372601	15.6463	0.673303	17.8819	0.749448	26.2089
YME1L1	0.00199819	0.00338863	1.61512	30.8571	1.00781	23.9316	0.870657	25.6198	1.04168	27.3973	3.59398	55.1724	0.872417	40.7407	0.134487	7.40741	1.26327	36.0544	0.757663	17.0139	0.74999	24.6615
GBP4	0.00199608	0.00369707	2.04066	33.1429	0.480152	16.2393	0.334994	11.5702	0.791426	18.4932	3.11853	62.069	0.313429	18.9815	0.177452	7.40741	0.525246	15.6463	0.354401	10.0694	0.155666	6.5764
ACTG1	0.00199429	0.00425585	4.89259	60.5714	6.59313	77.7778	7.81451	78.5124	6.75111	79.4521	4.77583	68.9655	7.1476	86.5741	7.13416	70.3704	6.47394	85.7143	7.36982	76.3889	9.41192	87.911
IL1RN	0.00198548	0	7.34897	64	4.09575	48.7179	5.67747	61.157	3.26042	26.7123	4.68152	58.6207	5.62464	69.4444	3.28813	44.4444	5.21151	46.2585	1.29311	19.6181	0.363982	10.735
GIMAP7	0.00196518	0	0.695258	16	0.121563	5.12821	0.218812	5.78512	0.213312	7.53425	2.89534	62.069	0.164808	13.4259	0.270283	5.55556	0.173432	6.12245	0.195721	6.59722	0.796042	25.0484
NFKBIZ	0.00196239	0.00857848	15.0744	86.8571	8.81717	82.0513	9.18688	88.4298	11.0175	87.6712	9.48663	82.7586	10.5196	95.8333	6.81926	72.2222	9.51261	88.4354	4.9987	55.3819	2.38814	50.0967
STAT1	0.00193456	0.00272006	3.33045	48.5714	1.83266	47.0085	1.19197	33.8843	1.09711	25.3425	3.42833	62.069	1.09797	44.4444	1.09892	27.7778	1.14548	33.3333	0.797263	18.9236	0.878082	23.7911
RBM3	0.00192468	0.00344388	0.870227	20.5714	3.01368	55.5556	4.09772	66.9421	3.13533	60.9589	1.2803	44.8276	3.1899	77.7778	3.53166	59.2593	3.63251	74.8299	3.66376	56.5972	3.98472	73.4043
HIST1H1C	0.00191869	0	1.02694	21.1429	0.575951	21.3675	0.140358	4.95868	0.227871	8.21918	2.3916	41.3793	1.1911	44.9074	0.370084	14.8148	0.318393	12.9252	0.075419	2.77778	0.322025	10.4449
CALM3	0.00191675	0	1.80971	34.8571	2.18338	48.7179	1.6075	40.4959	1.26952	37.6712	3.76567	72.4138	2.14094	64.3519	3.40971	53.7037	1.34834	39.4558	1.75993	36.6319	1.43247	38.6847
ALOX5AP	0.00191293	0.00283913	1.4063	24.5714	1.78247	35.8974	1.56488	31.405	0.314534	7.53425	2.24665	51.7241	3.1173	65.7407	2.36514	38.8889	0.491935	12.9252	0.582294	10.2431	0.982318	20.8897
SMCHD1	0.00190686	0.00552254	3.08569	48.5714	1.16057	29.9145	0.715394	19.8347	1.89003	39.726	4.30461	72.4138	0.798425	31.9444	0.642146	18.5185	1.97962	43.5374	1.41429	27.2569	0.963012	28.2398
APOL6	0.00190288	0.00353942	2.11019	35.4286	0.514426	17.094	0.738582	17.3554	0.869235	22.6027	3.19339	65.5172	0.482045	23.6111	0.379421	11.1111	0.86879	25.1701	0.425518	10.0694	0.336189	11.6054
ENO1	0.00190268	0	3.78818	52.5714	4.21109	65.812	3.85469	66.1157	3.0068	60.9589	4.71216	68.9655	4.9198	80.5556	3.63356	64.8148	2.83361	64.6259	2.31254	42.5347	3.2386	63.8298
LRRFIP1	0.00189182	0.00730782	7.08161	76.5714	5.35286	70.9402	5.45499	71.0744	8.69831	88.3562	5.45814	75.8621	4.11923	84.7222	5.42979	79.6296	8.35101	89.7959	5.02989	63.5417	3.32786	66.7311
PTPRC	0.00188868	0.0101543	8.19606	76	3.94305	64.9573	3.58058	65.2893	8.22679	91.0959	5.09507	75.8621	2.69511	73.6111	2.88021	70.3704	6.10005	81.6327	5.06217	65.1042	5.8531	80.9478
CLIC1	0.00188614	0.00708866	4.52529	61.1429	6.7112	76.0684	5.89212	76.0331	3.29217	62.3288	5.22757	72.4138	6.9468	90.7407	7.22515	77.7778	3.09393	65.9864	4.26357	57.4653	4.67547	75.4352
NPM1	0.00188367	0.00289587	1.10349	33.1429	2.35707	47.8632	2.77826	58.6777	2.32265	50	0.931591	44.8276	2.64588	70.3704	3.36655	66.6667	3.27102	66.6667	3.34195	52.2569	4.46303	74.9516
USMG5	0.00188266	0	3.98147	58.2857	4.1455	70.0855	2.95846	57.0248	2.60287	52.7397	5.33835	79.3103	2.84864	75	2.39513	50	2.93716	57.8231	2.83845	50.5208	3.72432	70.3095
HLA-DRB1	0.00187735	0	9.01648	76.5714	10.0108	83.7607	8.48445	79.3388	10.3728	85.6164	12.2266	86.2069	11.7234	93.5185	12.4478	83.3333	9.26913	87.0748	5.49417	62.3264	16.2466	93.1335
DUSP6	0.00187306	0.0082371	9.96003	76	3.10534	45.2991	5.29814	60.3306	4.32404	55.4795	7.72678	86.2069	3.00524	64.3519	4.3128	62.963	6.54504	67.3469	4.5286	55.0347	3.46991	60.9284
NFIL3	0.00186277	0	1.92391	33.7143	1.43222	24.7863	0.970018	20.6612	0.610831	14.3836	2.46565	44.8276	1.88769	51.3889	0.880528	16.6667	0.536946	17.6871	0.547008	12.3264	0.299248	8.80077
NLRP3	0.00184998	0.00418886	3.89823	49.7143	3.27981	51.2821	4.27529	67.7686	5.27535	66.4384	1.93252	37.931	3.63515	68.9815	2.29243	51.8519	6.60348	70.7483	1.46759	27.6042	0.453527	14.6035
RHOA	0.00184639	0.00275032	6.82287	74.2857	6.40159	81.1966	7.24849	84.2975	5.51686	79.4521	3.20584	58.6207	5.68537	86.1111	5.08682	70.3704	5.312	85.7143	6.1926	69.7917	5.9811	84.3327
PCBP2	0.00184562	0	2.14656	42.8571	2.72471	55.5556	3.36917	65.2893	3.56847	63.0137	1.87756	51.7241	2.35387	68.9815	3.77664	72.2222	3.83397	73.4694	4.19713	61.4583	3.52565	67.8917
MYL12B	0.00184168	0	3.87709	54.2857	3.50673	59.8291	3.50212	65.2893	3.40696	64.3836	5.29779	68.9655	3.8703	78.7037	3.29627	62.963	2.60636	63.2653	3.04385	49.3056	3.62697	68.9555
IGHG1	0.00184017	0	2.94379	52	2.17048	8.54701	0.246377	6.61157	0.131061	2.73973	0.927274	41.3793	4.17886	2.77778	0.312621	9.25926	0.0522682	0.680272	0.105523	2.43056	0.0168533	0.580271
EIF3L	0.00182773	0	0.470818	10.8571	0.88378	24.7863	1.67567	41.3223	1.93134	45.8904	0.180408	10.3448	0.833916	43.0556	1.94031	48.1481	1.80306	46.9388	2.19275	44.7917	2.82729	61.2186
ANKRD28	0.00182563	0	5.84274	65.1429	3.32765	62.3932	3.98536	66.1157	1.76365	32.1918	3.83911	62.069	3.97366	76.3889	4.45693	59.2593	3.2517	48.2993	2.05715	35.2431	0.569351	17.0213
CARD16	0.00181738	0.003363	5.40028	64.5714	3.22475	61.5385	2.76806	49.5868	3.19803	58.2192	5.06244	82.7586	2.97832	74.537	2.42574	53.7037	2.38366	57.1429	2.18602	40.7986	3.76973	68.7621
KLF2	0.00181164	0	4.49993	56.5714	3.22671	52.1368	3.33629	52.8926	1.72404	38.3562	4.56258	68.9655	2.11055	64.8148	1.81949	24.0741	2.49234	50.3401	2.17355	36.6319	2.89888	58.6074
MSN	0.00181121	0.00272105	3.30019	52.5714	1.64263	39.3162	2.15841	47.9339	3.54802	65.0685	1.2567	44.8276	1.43672	52.7778	1.74486	46.2963	3.12538	64.6259	2.91182	51.5625	2.69804	60.9284
FGL2	0.00179986	0.00566702	6.14725	73.1429	3.05414	58.1197	2.82515	57.8512	2.53119	54.7945	6.0982	68.9655	1.24958	45.8333	1.37905	38.8889	3.01677	57.1429	3.62162	52.7778	5.23946	81.2379
SLC25A5	0.00179839	0.00384003	0.888886	21.1429	2.24266	45.2991	2.82777	54.5455	2.34765	54.1096	0.335706	13.7931	2.61996	63.8889	3.63649	61.1111	2.38026	55.7823	2.73537	46.7014	3.1248	62.8627
FKBP1A	0.00179448	0.00418994	3.00903	50.8571	4.39683	68.3761	5.05216	76.0331	3.73464	65.7534	2.17851	48.2759	3.68376	80.5556	4.49422	74.0741	3.30541	65.3061	5.09239	66.6667	6.05313	83.7524
EIF3F	0.00179122	0.0031004	0.56643	15.4286	1.92066	42.735	2.26202	47.9339	1.97557	48.6301	0.30311	13.7931	1.71306	59.7222	3.0053	59.2593	2.05401	56.4626	2.9072	49.6528	2.93281	64.4101
CCR1	0.0017821	0	4.10133	58.2857	1.56199	34.188	1.21188	26.4463	0.670676	13.6986	3.06157	65.5172	1.62213	49.537	1.08747	33.3333	1.08023	32.6531	2.45656	36.2847	0.544149	16.1509
MSRB1	0.00177947	0	1.0784	20.5714	1.15805	23.0769	1.14277	26.4463	0.063509	2.73973	2.44333	58.6207	1.30527	49.537	0.735323	18.5185	0.178473	5.44218	0.751699	17.1875	1.17832	33.0754
IFIH1	0.00177388	0.00263249	1.4929	30.2857	0.247759	8.54701	0.283519	7.43802	0.361336	10.274	2.47986	48.2759	0.244811	18.0556	0.100264	5.55556	0.210036	7.48299	0.0873698	3.29861	0.104485	4.44874
GPX4	0.00177357	0.00516846	3.02703	50.8571	3.98259	64.9573	4.77387	74.3802	3.1944	64.3836	1.45808	34.4828	4.12059	81.0185	4.96983	68.5185	3.47755	72.1088	4.96016	63.3681	4.23593	74.2747
DNAJA1	0.00177123	0.00394849	2.78509	45.1429	1.61842	35.8974	1.62188	34.7107	2.56461	47.9452	3.97186	65.5172	2.02	60.1852	1.06147	33.3333	1.85287	41.4966	0.845268	18.9236	1.10086	31.6248
DUSP2	0.00176913	0.00882224	1.32048	21.1429	3.46968	58.1197	3.03992	50.4132	0.749917	23.2877	1.39973	24.1379	7.58682	78.2407	4.48132	61.1111	1.68795	38.0952	1.26488	22.5694	0.423788	14.0232
CD83	0.00176474	0	6.82454	69.7143	5.02841	70.0855	6.43851	80.1653	6.35294	80.137	2.25285	55.1724	6.54074	84.2593	3.772	72.2222	6.02292	84.3537	4.90965	62.5	1.1381	32.5919
ARHGDIB	0.00176074	0	5.47805	67.4286	4.42282	74.359	4.70235	73.5537	5.33603	79.4521	3.34449	65.5172	4.24067	79.6296	4.31721	68.5185	4.77718	75.5102	5.633	67.5347	6.23834	81.7215
CXCL3	0.00175801	0.0403178	3.98013	28.5714	14.2609	48.7179	19.3891	62.8099	8.11023	43.8356	1.52589	10.3448	16.9055	73.1481	33.3843	81.4815	5.78546	38.0952	3.5712	30.9028	0.155445	3.19149
TNFRSF1B	0.00174557	0.00390675	3.25771	44.5714	1.87786	43.5897	1.96596	43.8017	4.02925	66.4384	1.52038	41.3793	1.35023	50	1.72311	53.7037	3.6181	66.6667	2.69468	45.4861	1.70282	44.3907
PSME1	0.00173749	0	3.87601	58.2857	3.13784	58.9744	2.91516	61.9835	2.75944	58.9041	4.97242	82.7586	3.35681	79.1667	3.07444	55.5556	2.74755	62.585	2.79586	47.7431	3.55656	65.8607
TPM3	0.0017352	0.0134422	8.8158	80.5714	4.76502	70.0855	5.02007	72.7273	8.88761	92.4658	9.59246	89.6552	3.98759	81.9444	2.77829	51.8519	7.15337	86.3946	4.68796	62.8472	3.52636	68.2785
BLVRA	0.00173134	0	1.48702	31.4286	1.4541	30.7692	1.38273	34.7107	0.520199	15.7534	2.84596	62.069	1.42092	50	1.08008	31.4815	0.680069	21.0884	1.1937	26.7361	1.1306	33.3656
CSDE1	0.00171783	0	1.89719	36.5714	1.92921	45.2991	1.87991	44.6281	2.71587	58.2192	0.448931	20.6897	1.46366	57.8704	1.51877	44.4444	2.38787	58.5034	2.13598	40.7986	2.13781	52.9014
SSB	0.00171243	0	1.6505	33.1429	0.674582	20.5128	0.792997	23.9669	0.551994	14.3836	2.70864	55.1724	0.692053	38.4259	0.508061	18.5185	0.511747	17.0068	0.367053	10.5903	0.826245	26.5957
UBE2L6	0.0017022	0	2.8494	46.2857	1.52904	39.3162	1.00263	28.0992	0.606082	21.9178	2.65357	58.6207	1.16516	47.6852	0.724866	31.4815	0.743313	23.1293	0.637366	17.3611	0.796812	25.6286
SUMO2	0.00169665	0.00515536	2.57087	46.8571	5.236	74.359	4.61001	74.3802	3.08639	60.274	1.56313	34.4828	4.04327	78.2407	4.46726	66.6667	3.72436	71.4286	3.7527	59.8958	5.22741	81.3346
EREG	0.00168504	0.0058921	13.6859	76	14.2129	77.7778	16.7287	80.9917	9.25649	52.0548	6.86013	65.5172	11.9334	83.7963	9.00564	57.4074	7.91222	49.6599	2.3542	23.2639	0.52319	9.38104
DDX3X	0.00168002	0	1.95301	38.2857	1.42642	33.3333	1.72601	44.6281	3.28807	60.9589	0.933898	31.0345	0.821883	31.4815	1.42248	37.037	2.32726	57.8231	2.6339	46.1806	1.53904	39.8453
GABARAP	0.00167992	0.0056061	2.48248	42.8571	0.804364	21.3675	0.57829	19.0083	1.94612	47.2603	4.27691	72.4138	0.528589	25	0.306362	16.6667	1.72067	48.2993	1.55383	31.25	1.96253	48.7427
LGALS3BP	0.00167713	0	1.89848	34.2857	0.79236	22.2222	0.4057	12.3967	0.152363	2.73973	1.93232	44.8276	1.24241	46.7593	0.988826	31.4815	0.239893	8.16327	0.0703392	2.08333	0.0339259	1.6441
TMA7	0.00167255	0	2.55511	43.4286	4.58816	64.9573	4.37967	71.0744	5.48497	80.137	4.54947	75.8621	3.84714	84.7222	5.11211	74.0741	6.13401	88.4354	5.8123	70.6597	6.87062	86.3636
TNFAIP3	0.00167168	0	13.0071	90.2857	7.67588	80.3419	7.10198	84.2975	6.69842	73.9726	5.12062	65.5172	10.7319	93.0556	6.50226	75.9259	6.53821	83.6735	3.30735	43.4028	0.888541	23.7911
PHLDA1	0.00165501	0.00282478	1.21412	19.4286	1.49105	33.3333	1.76973	38.0165	1.74357	23.9726	0.084392	6.89655	1.39137	44.4444	5.4736	64.8148	3.02819	42.8571	1.81367	27.2569	0.0185846	0.773694
VCAN	0.00164663	0.00405463	5.60181	55.4286	5.502	67.5214	6.13596	70.2479	1.77583	24.6575	7.19834	68.9655	5.26747	84.2593	4.56326	64.8148	4.78168	54.4218	9.70446	68.5764	8.37794	78.9168
SERPINB9	0.00164643	0	2.01096	29.7143	2.56101	41.8803	2.64148	48.7603	3.25708	56.8493	0.31331	17.2414	1.19459	39.8148	2.55515	50	2.27715	46.9388	0.829935	17.8819	0.467828	16.6344
PSTPIP2	0.00164573	0	1.17675	26.2857	0.532782	14.5299	0.391598	11.5702	0.437619	15.7534	2.43757	44.8276	0.506993	29.1667	0.20625	7.40741	0.357066	12.2449	0.281947	8.15972	0.359725	11.7021
VAMP8	0.00163862	0.00527256	2.75969	43.4286	5.97423	76.9231	4.40523	72.7273	1.54072	38.3562	3.72193	72.4138	4.61589	87.963	2.455	57.4074	1.61738	40.8163	3.05447	50.6944	4.36973	75.0484
ARL6IP4	0.0016369	0	2.14592	41.7143	4.13047	70.0855	3.2976	64.4628	3.80202	70.5479	1.19723	37.931	3.3534	82.4074	2.53197	55.5556	2.64189	60.5442	3.52951	55.2083	3.39172	69.7292
OAS1	0.00163455	0.0027168	2.08012	37.1429	0.418558	17.094	0.395716	14.0496	0.588128	15.7534	2.58959	58.6207	0.511596	31.0185	0.585782	16.6667	0.60698	21.0884	0.418375	11.8056	0.346395	13.7331
EIF3H	0.00163387	0	1.45451	30.2857	1.78064	43.5897	2.51556	52.0661	2.62486	57.5342	0.966893	34.4828	2.18967	65.2778	3.06551	62.963	2.40087	59.1837	3.26286	54.1667	3.56177	69.9226
BRD2	0.00162875	0	0.948899	20	0.908146	28.2051	0.62777	23.1405	0.725295	22.6027	2.76688	55.1724	0.873897	39.3519	0.470773	18.5185	0.669687	21.7687	0.727272	15.625	0.766289	23.5977
ATP5L	0.00162625	0.00817581	5.89722	69.1429	9.75923	89.7436	8.58169	85.124	6.49417	84.2466	5.82855	82.7586	8.92195	94.4444	9.48991	83.3333	7.95382	89.1156	10.0219	87.5	9.66899	92.6499
RHOC	0.00162108	0	0.227879	4.57143	0.666356	17.094	0.55214	14.0496	2.26934	39.726	0	0	0.242183	12.5	0.278496	7.40741	1.49038	30.6122	1.4166	22.5694	1.05201	20.9865
ANKRD22	0.001618	0	1.71103	30.8571	0.151026	5.98291	0.236942	5.78512	0.027491	0.684932	1.94581	55.1724	0.349313	16.6667	0.0648758	3.7037	0	0	0	0	0.0187094	0.483559
LGALS2	0.00161174	0	0.025258	1.14286	0.136132	6.83761	0.134218	5.78512	0.35444	10.9589	0.79255	10.3448	1.71301	51.3889	2.17718	48.1481	2.01601	41.4966	2.19423	31.9444	9.17677	80.3675
H1FX	0.001611	0	2.38972	39.4286	2.32144	39.3162	1.13952	29.7521	1.50495	36.9863	3.19602	55.1724	1.68182	51.8519	1.14579	31.4815	1.1892	32.6531	0.62136	15.625	1.7057	35.9768
EIF4B	0.00161069	0	0.596548	12.5714	0.456718	17.094	1.10565	37.1901	2.1808	47.9452	0.378755	13.7931	0.479187	28.7037	0.78572	31.4815	1.83836	51.7007	2.12963	40.7986	1.79074	48.646
IFNA14	0.00160764	0	0.805016	1.14286	0	0	0	0	0	0	2.06435	3.44828	0.0119894	0.462963	0	0	0	0	0	0	0	0
RAP1B	0.00159941	0.00508011	3.9736	58.8571	2.37069	39.3162	1.65166	36.3636	5.1954	72.6027	1.76894	51.7241	1.41472	56.0185	1.82161	50	2.90546	59.8639	2.52456	41.4931	1.20093	35.2998
CREG1	0.00159269	0	2.64498	44	1.64792	36.7521	1.46123	33.8843	0.477033	11.6438	2.27719	55.1724	1.97002	60.6481	1.34558	40.7407	0.603912	19.7279	0.982934	20.3125	0.867157	27.9497
LCP1	0.0015908	0.00370449	9.38445	81.7143	5.12187	75.2137	5.42118	76.0331	5.77329	82.1918	3.7399	72.4138	4.23127	83.7963	3.77474	68.5185	5.77059	81.6327	5.35223	65.1042	5.48417	82.7853
TCF25	0.00158788	0	1.97789	37.1429	1.51794	37.6068	2.19399	46.281	3.05134	63.6986	0.751035	41.3793	1.27142	55.0926	1.74451	48.1481	2.55419	57.8231	2.2598	40.7986	1.12742	33.2689
IFIT1	0.00158059	0.00281075	2.40054	33.1429	0.0257821	1.7094	0.0322134	0.826446	0	0	2.04814	48.2759	0.0660505	6.48148	0.0879374	1.85185	0.155844	6.12245	0.172842	4.16667	0.094305	2.80464
TOP1	0.00157973	0.00274393	1.84768	37.1429	1.1024	33.3333	0.996829	28.9256	1.3414	34.2466	3.1174	44.8276	1.16636	47.6852	1.0085	29.6296	1.48491	40.1361	0.605209	14.2361	0.447161	15.5706
SERPING1	0.00157894	0.00267979	3.13363	45.7143	0.336155	12.8205	0.246531	9.09091	0.0486667	2.05479	1.94222	51.7241	0.191624	13.8889	0.285173	5.55556	0.0899625	2.72109	0.0480529	1.90972	0.0256505	1.06383
HCST	0.00157454	0.00680847	5.52936	60.5714	5.89082	73.5043	5.83178	72.7273	2.524	51.3699	5.2137	62.069	7.09135	92.5926	7.07099	85.1852	3.86756	64.6259	5.45813	63.1944	6.16847	80.5609
SH3BGRL	0.00157362	0	2.01215	40	2.28467	50.4274	2.17553	47.1074	3.06321	63.0137	1.32638	41.3793	2.08702	65.7407	1.85608	46.2963	2.76108	60.5442	2.77875	45.4861	4.14896	71.5667
HINT1	0.00156637	0.00340533	1.44161	30.8571	2.71289	55.5556	2.91863	61.9835	1.78516	45.2055	0.963619	34.4828	2.20756	70.8333	2.96003	66.6667	2.6267	58.5034	3.62667	54.3403	4.17587	75.1451
ROMO1	0.00156012	0	2.06423	40.5714	1.31946	32.4786	1.28781	38.843	0.863153	28.7671	2.82106	62.069	1.57784	53.7037	1.93505	50	0.594496	21.0884	1.56682	30.7292	1.28135	39.3617
BLOC1S1	0.00155815	0	5.06689	64	4.72631	76.0684	3.658	62.8099	2.72287	58.2192	3.93671	75.8621	4.41138	87.963	3.78828	62.963	2.08621	53.0612	2.52322	45.6597	3.01056	63.5397
TAGLN2	0.00154801	0	2.67183	45.7143	3.1844	61.5385	3.47951	62.8099	3.99304	63.0137	1.69907	51.7241	2.46044	66.6667	2.26326	51.8519	2.60965	56.4626	4.1441	56.0764	2.882	56.8665
GBP2	0.00154603	0.00430162	2.98289	45.7143	2.00588	37.6068	1.51331	30.5785	2.61373	56.1644	3.77087	72.4138	1.11407	47.6852	1.30163	33.3333	1.72535	41.4966	0.624477	15.625	0.425424	14.9903
NCOA7	0.00154511	0	0.935864	18.2857	0.119443	5.12821	0.210427	6.61157	0.122442	4.79452	2.08215	55.1724	0.260628	14.8148	0.220913	1.85185	0.0748465	4.08163	0.175747	4.34028	0.2062	8.02708
LILRA5	0.00154216	0	3.92818	54.2857	1.64825	43.5897	1.75742	43.8017	1.86855	38.3562	3.2318	65.5172	1.98533	62.5	1.35545	42.5926	1.30299	34.6939	1.64595	33.5069	0.89187	27.5629
YWHAZ	0.00153643	0.00464434	5.61122	69.1429	3.89368	66.6667	4.72406	74.3802	6.38187	83.5616	3.50017	72.4138	3.35878	81.0185	2.88588	61.1111	5.1774	82.3129	3.65174	55.0347	3.494	67.3114
RNF130	0.00153633	0	2.07356	37.7143	1.42832	40.1709	1.94707	45.4545	1.95254	49.3151	0.832871	31.0345	1.60383	56.0185	2.20066	59.2593	2.63009	53.7415	3.20055	52.0833	3.06468	65.3772
OASL	0.00153271	0	3.13154	44.5714	1.51723	27.3504	1.55917	25.6198	0.894175	21.2329	2.48586	51.7241	0.957279	38.8889	1.30671	25.9259	0.835411	25.1701	0.228639	6.25	0.0671853	2.99807
RP11-386I14.4	0.00151381	0.00279819	1.27818	17.1429	0.450745	11.1111	0.883666	13.2231	1.79926	25.3425	0.771024	20.6897	0.667493	27.7778	1.18573	12.963	3.47323	44.898	0.76094	13.0208	2.73272	43.1335
HCLS1	0.00151187	0	1.28057	27.4286	0.737417	26.4957	1.40355	39.6694	2.53625	52.7397	0.456073	17.2414	1.14894	46.7593	1.10944	35.1852	1.98253	51.7007	1.89438	38.7153	1.83364	48.1625
RP11-758H9.2	0.00150763	0	0.516398	10.8571	0.153219	5.12821	0.281902	8.26446	0.312859	9.58904	2.05049	34.4828	0.495766	15.7407	0	0	0.0661722	2.72109	0.144352	3.81944	0.233315	7.73694
FAM133B	0.00150761	0.00320215	2.32076	41.1429	1.7087	37.6068	1.41411	38.843	3.27137	70.5479	1.09495	31.0345	1.15681	49.0741	1.60517	37.037	3.38483	66.6667	1.69214	33.1597	0.9923	31.2379
IFNA8	0.00150208	0	0.608212	1.14286	0	0	0	0	0	0	1.94049	3.44828	0	0	0	0	0	0	0	0	0	0
CH17-373J23.1	0.00149845	0	1.10823	18.2857	1.48615	21.3675	1.72457	22.314	0.982619	19.863	3.22929	51.7241	1.59018	36.5741	0.575041	14.8148	1.44281	30.6122	0.516392	8.85417	2.85389	50.8704
TALDO1	0.00149377	0.00339695	2.19753	39.4286	3.16541	58.9744	2.90605	61.157	1.61926	40.411	3.27104	68.9655	4.36618	84.2593	3.15503	59.2593	1.59061	42.1769	2.33597	41.4931	3.38483	67.6983
PRDX5	0.001479	0	2.1477	37.1429	2.76145	53.8462	2.15841	47.9339	1.52857	39.726	3.09075	62.069	2.66402	75.463	1.69191	50	1.08097	36.7347	1.75518	34.7222	2.14206	53.8685
RIPK2	0.00147766	0	3.11421	44	2.5006	46.1538	2.13076	48.7603	2.01885	50.6849	3.00557	72.4138	2.74294	69.4444	1.73227	44.4444	1.81653	44.898	0.928954	20.1389	0.529209	16.8279
FXYD5	0.00147177	0.0060375	2.18944	43.4286	4.33971	70.0855	4.54849	72.7273	3.2231	67.1233	1.75277	48.2759	4.48226	85.1852	5.24461	77.7778	3.15924	67.3469	4.57231	62.6736	5.03963	78.8201
LCP2	0.00146948	0.00263002	2.60864	46.2857	2.46598	44.4444	2.45434	52.0661	3.09729	55.4795	4.25871	62.069	2.36859	64.8148	2.98	55.5556	2.86649	59.1837	1.15351	25.6944	0.752983	23.5977
KLF3	0.00146554	0.00339801	1.55837	29.7143	0.800922	22.2222	0.646619	23.1405	2.94302	51.3699	0.490496	20.6897	0.763369	37.037	0.782667	38.8889	2.39793	46.9388	1.05068	23.9583	0.652666	22.7273
GNAI2	0.00146197	0	3.25269	52.5714	2.38333	52.9915	2.37836	53.719	3.81127	69.863	1.76522	48.2759	2.69905	70.3704	2.54725	50	3.36713	67.3469	3.83021	57.8125	2.7782	62.4758
DAZAP2	0.00145929	0	5.06973	67.4286	3.62249	62.3932	3.74476	71.9008	4.14623	76.7123	2.64809	68.9655	2.60423	71.7593	2.84011	61.1111	3.7433	71.4286	5.28056	66.1458	3.86532	73.3075
RNF213	0.00145186	0.00502651	2.94135	45.7143	0.725975	21.3675	0.880684	26.4463	1.53323	38.3562	3.7522	72.4138	0.475437	26.8519	0.668845	29.6296	2.14118	54.4218	1.75411	36.6319	0.703132	23.2108
CTSA	0.00144962	0	1.97097	41.1429	1.85913	44.4444	1.51101	36.3636	0.612532	19.1781	1.9894	55.1724	2.22079	66.2037	1.02091	40.7407	0.468084	13.6054	0.6894	16.3194	0.958747	28.53
PECAM1	0.0014463	0.00262249	1.72676	30.2857	1.17712	29.9145	0.927776	23.1405	2.90353	52.0548	0.770539	31.0345	0.838347	39.3519	0.907441	35.1852	2.15365	46.2585	1.88123	35.0694	1.59778	41.1992
ADM	0.00144561	0	1.01073	20	0.577372	10.2564	0.599767	16.5289	0.503011	10.9589	2.07838	44.8276	1.10377	32.8704	0.391377	9.25926	0.560105	16.3265	0.377418	7.63889	0.127691	4.25532
MPEG1	0.00144216	0	3.59927	54.2857	2.48466	52.1368	2.54034	52.0661	2.66544	58.2192	0.676792	20.6897	1.90084	56.4815	1.13534	27.7778	1.62094	47.619	3.17768	47.9167	3.03185	62.5725
CYCS	0.00143833	0	1.63254	35.4286	3.00839	59.8291	2.06718	44.6281	1.11782	30.8219	2.48457	51.7241	2.8233	72.6852	2.43835	46.2963	1.10539	35.3741	0.980269	22.9167	1.1573	35.5899
PLBD1	0.00143787	0	2.54645	40.5714	1.86876	38.4615	1.39439	31.405	0.430988	11.6438	2.16626	48.2759	2.61507	69.4444	1.49259	40.7407	0.770292	21.7687	1.20728	23.6111	1.89339	45.3578
FAM49A	0.00142679	0.00258465	1.25434	24	1.05952	33.3333	0.942954	27.2727	2.65641	57.5342	0.295375	10.3448	0.570224	31.4815	0.460449	18.5185	1.96592	46.9388	0.945223	21.5278	0.636156	21.6634
IL6	0.00142479	0.00521183	7.63797	40	0.954185	13.6752	1.92343	22.314	2.12021	17.8082	2.66128	34.4828	1.87885	25	1.81736	12.963	1.56613	12.2449	0.118603	2.43056	0.0159439	0.483559
RPS4Y1	0.00141905	0.00326157	0.928469	22.8571	3.25152	55.5556	4.68008	74.3802	2.84434	60.9589	1.47808	48.2759	3.18704	77.3148	4.40483	68.5185	3.93448	69.3878	0	0	5.18299	78.3366
CXCL16	0.00140646	0	0.740488	12	1.06078	28.2051	0.81951	19.8347	2.84432	54.1096	0.346022	17.2414	0.848637	35.6481	1.08134	25.9259	1.75759	42.8571	1.39138	28.125	0.453506	15.8607
NBPF19	0.00140624	0	2.07941	37.7143	1.27083	30.7692	1.4888	34.7107	2.83258	52.7397	0.369415	13.7931	0.626702	33.7963	0.985289	29.6296	1.68849	40.1361	1.32267	27.2569	0.590633	19.9226
LDLR	0.00140377	0	1.93696	34.2857	2.01996	41.8803	1.41091	31.405	0.869905	21.2329	2.20081	48.2759	1.88299	62.963	1.21964	31.4815	0.904986	27.8912	0.803811	15.1042	0.170391	5.80271
CSTA	0.00140183	0	6.31132	64	5.35302	70.9402	4.90027	69.4215	3.46998	57.5342	4.68595	79.3103	3.62022	73.6111	5.35105	72.2222	5.97603	75.5102	6.11735	69.7917	10.6678	93.8104
SLC11A1	0.0014008	0	1.95659	34.2857	2.43808	45.2991	2.6691	52.8926	2.58288	50	0.485248	20.6897	1.5023	50	1.34393	42.5926	1.97734	51.7007	2.19036	38.5417	1.24592	36.1702
ATP5G3	0.00139679	0	1.35796	33.1429	2.3567	46.1538	2.49085	57.0248	1.87252	45.8904	3.45341	72.4138	2.83878	69.9074	1.9867	46.2963	1.44414	42.1769	2.26281	40.625	2.31842	56.2863
CSF3R	0.00139334	0.0024788	1.96854	33.7143	1.73848	36.7521	2.43165	48.7603	1.34002	26.7123	0.443253	20.6897	1.60636	57.8704	2.48676	46.2963	2.02708	43.5374	3.22529	44.4444	2.5488	53.7718
SUB1	0.00138266	0.00414372	5.1531	69.1429	6.0587	76.9231	6.17748	78.5124	3.52492	58.9041	5.46721	86.2069	5.75258	91.6667	6.70352	85.1852	4.30742	78.9116	4.26638	62.8472	4.42756	76.6925
MTSS1	0.00138196	0	0.975523	20.5714	0.464972	13.6752	0.387966	11.5702	2.49407	51.3699	0.0486783	3.44828	0.417983	21.7593	1.33385	44.4444	1.40078	36.7347	0.756064	19.9653	0.368358	12.766
UBL5	0.00136637	0	3.33229	53.7143	3.00962	60.6838	3.62504	59.5041	2.44292	55.4795	4.72486	72.4138	3.27107	80.5556	3.99428	68.5185	2.63002	60.5442	3.36291	54.6875	4.28616	76.6925
CD55	0.00136306	0.00401731	4.81288	60	3.12442	57.265	3.21819	56.1983	4.38821	72.6027	4.98763	79.3103	3.35406	73.6111	3.78913	55.5556	3.85713	68.7075	1.85206	35.9375	1.20742	34.8162
FLNA	0.00136294	0	2.04091	37.7143	1.91938	37.6068	2.63065	51.2397	3.28402	66.4384	1.26965	41.3793	1.53227	52.3148	2.24956	53.7037	2.36579	53.0612	2.43759	43.9236	2.0041	51.354
ITGB1	0.00135553	0	1.04689	21.1429	0.75093	18.8034	1.17678	30.5785	2.00509	47.2603	0.149039	3.44828	0.386436	23.1481	0.627009	22.2222	1.70383	46.2585	1.06907	23.2639	0.833043	26.6925
IFNA1	0.00135398	0	0.830335	1.71429	0	0	0	0	0	0	1.73394	3.44828	0	0	0	0	0	0	0	0	0	0
NEXN	0.001353	0	1.47026	28	0.204304	8.54701	0.0549826	2.47934	0.00671099	0.684932	1.74307	41.3793	0.0811267	7.40741	0	0	0.103752	3.40136	0.0621244	1.73611	0.0667426	2.51451
COX5B	0.0013519	0	5.51543	70.8571	6.0559	74.359	5.03958	78.5124	3.7446	66.4384	4.83733	79.3103	6.17483	90.2778	4.11062	66.6667	3.72435	68.0272	3.99459	58.5069	4.33262	75.5319
DDIT3	0.00134975	0	0.700384	14.8571	0.552443	13.6752	0.447613	11.5702	0.37097	11.6438	1.47788	34.4828	2.55587	64.8148	0.605167	18.5185	0.572877	17.0068	0.621405	15.4514	0.220272	8.12379
CD40	0.00134702	0	0.480155	9.71429	0.125293	4.2735	0.218145	6.61157	0.0329608	1.36986	1.76632	27.5862	0.214887	14.3519	0.0649344	3.7037	0.0778804	3.40136	0.0839937	2.77778	0.0812796	3.38491
MYADM	0.00134583	0.00339549	6.24821	62.8571	4.1366	62.3932	5.00981	69.4215	6.6931	83.5616	3.56444	65.5172	3.952	75.9259	3.94342	59.2593	4.89059	76.1905	5.00958	60.5903	1.85439	44.1973
COX7C	0.00134027	0.00268497	4.77449	62.8571	7.4283	81.1966	8.13237	87.6033	7.51585	85.6164	5.99023	79.3103	6.5887	90.7407	6.91565	79.6296	6.48199	88.4354	7.33293	76.2153	8.43744	88.1044
PGD	0.00133669	0	1.17746	24.5714	1.51111	39.3162	1.47195	38.843	0.688302	20.5479	2.20041	62.069	2.1287	64.8148	1.63626	42.5926	0.57525	19.0476	1.09979	23.2639	1.35244	38.9749
PRPF38B	0.0013358	0.00262106	1.2257	23.4286	0.82818	26.4957	1.01845	22.314	1.42274	36.3014	2.98843	55.1724	0.615964	33.3333	0.659869	20.3704	0.931013	30.6122	0.903677	19.2708	0.888389	28.6267
CLK1	0.0013334	0	2.17486	37.7143	1.6498	37.6068	1.56286	37.1901	1.55284	41.0959	2.98964	65.5172	1.72416	57.4074	1.0132	27.7778	1.61601	41.4966	1.13911	23.9583	0.964196	27.3694
GPX1	0.00133242	0.0381958	13.559	83.4286	26.6173	97.4359	19.8658	90.9091	4.78747	55.4795	7.0962	79.3103	23.0468	100	17.3626	88.8889	7.90952	78.2313	15.7341	85.4167	15.53	96.1315
SEC11A	0.00132311	0	1.01139	22.2857	1.73153	42.735	2.59787	54.5455	2.02031	52.0548	0.884479	27.5862	1.83122	64.8148	1.56188	50	2.3186	58.5034	2.5268	44.6181	3.17888	66.8279
BID	0.0013197	0	2.11131	37.7143	2.29829	52.9915	2.21928	48.7603	3.81401	69.863	0.764164	24.1379	2.26137	68.5185	1.88224	44.4444	1.92547	48.2993	1.55564	32.9861	1.31885	38.2012
ITGAX	0.00131131	0	1.18812	23.4286	1.02455	29.9145	0.97568	27.2727	2.09101	45.2055	0.286291	17.2414	0.716804	32.4074	1.34375	37.037	2.1064	46.9388	1.27065	25.5208	0.528964	19.1489
JMJD1C	0.00130311	0.00309508	3.09988	50.2857	2.00592	41.0256	3.53883	59.5041	3.89901	66.4384	2.52766	55.1724	2.04457	63.8889	2.58644	51.8519	4.96531	72.7891	3.19741	47.0486	1.45293	39.3617
GNG2	0.00130221	0	0.745716	13.7143	0.6865	19.6581	1.08041	29.7521	2.63725	52.0548	0.185084	6.89655	0.605699	30.0926	0.539377	24.0741	1.19043	34.0136	1.15916	25.3472	0.443697	15.9574
RAC1	0.00129934	0.00541241	6.92211	74.8571	8.07235	82.0513	6.61019	81.8182	3.71705	65.7534	4.82007	82.7586	6.80501	88.4259	5.95198	79.6296	3.63575	66.6667	3.97199	60.5903	5.28552	80.4642
SLC25A3	0.00129252	0	1.74648	33.7143	1.89555	42.735	2.36678	54.5455	2.44933	52.0548	1.21344	44.8276	1.85751	56.4815	2.79988	59.2593	2.39078	57.1429	3.22716	52.7778	2.70707	61.2186
BLVRB	0.00128853	0.00437162	2.79066	50.2857	3.33264	63.2479	2.66903	52.8926	0.938097	28.7671	2.38303	58.6207	4.01488	80.0926	3.48754	66.6667	1.16665	32.6531	1.74007	34.0278	2.92	59.7679
POU2F2	0.00127937	0	1.34894	23.4286	0.71291	21.3675	0.993219	26.4463	2.31424	50.6849	0.452037	17.2414	0.510459	28.2407	0.360448	11.1111	1.41439	37.415	1.3168	28.125	1.77762	44.971
ARID4B	0.00127597	0.0025074	1.54677	29.7143	0.599642	16.2393	0.848725	23.1405	1.04214	28.7671	2.59706	58.6207	0.724819	37.037	0.633148	22.2222	1.05183	28.5714	0.626567	15.1042	0.640094	21.1799
CD302	0.00127242	0	0.711154	17.1429	1.35932	37.6068	1.87137	40.4959	1.28509	33.5616	0.13626	6.89655	1.49679	57.4074	1.44943	38.8889	1.57803	44.2177	1.84332	34.5486	2.63052	56.7698
RYBP	0.00126537	0	1.79809	29.1429	1.08459	28.2051	1.05149	31.405	2.53822	55.4795	0.252688	6.89655	0.488886	28.2407	1.03897	27.7778	1.60033	42.8571	0.913517	19.2708	0.21276	7.93037
CASP4	0.00126499	0	1.06818	24.5714	1.23819	37.6068	1.22387	31.405	1.01634	29.4521	2.79726	65.5172	0.977221	47.6852	1.23482	38.8889	0.953317	34.6939	1.21532	26.0417	1.32098	39.3617
DDX58	0.00126336	0	0.663325	12.5714	0.21061	5.12821	0.0801143	2.47934	0.0186829	0.684932	1.7294	41.3793	0.0310307	2.77778	0.221063	1.85185	0.158606	4.7619	0.0639519	1.73611	0.0727822	3.2882
NABP1	0.00125688	0	0.835364	15.4286	0.175676	7.69231	0.454793	11.5702	0.372729	10.274	2.22657	27.5862	0.507599	23.1481	0.248491	12.963	0.545295	12.9252	1.07271	18.0556	0.651455	21.1799
GPBAR1	0.00125622	0	0.986195	20.5714	0.670555	17.9487	0.722222	19.0083	0.337981	10.9589	2.01916	41.3793	0.71606	31.9444	0.409653	20.3704	0.36889	12.9252	0.387678	10.7639	1.03546	30.7544
CFL1	0.00125562	0.00711441	11.44	90.2857	12.3973	91.453	11.6603	95.0413	10.1601	92.4658	10.6267	86.2069	15.0117	97.2222	13.2629	81.4815	9.77511	91.1565	10.8376	81.7708	11.6781	91.9729
LAMTOR4	0.00125486	0.0069411	3.08239	56.5714	6.29073	80.3419	5.4869	80.1653	3.64511	69.1781	2.67563	58.6207	5.4523	93.0556	4.95405	75.9259	3.62976	75.5102	6.42574	72.7431	6.04022	83.8491
NDUFB8	0.00125415	0	1.23251	30.2857	1.8045	42.735	1.4195	36.3636	1.34472	37.6712	2.64529	48.2759	1.99803	68.5185	1.27753	38.8889	0.853049	28.5714	1.29314	29.6875	1.70948	45.5513
IDS	0.00124876	0	1.27654	25.7143	0.559913	18.8034	0.872551	24.7934	2.06432	43.1507	0.688256	17.2414	0.498302	29.1667	0.798056	29.6296	2.12159	54.4218	1.93456	36.1111	1.22574	34.3327
CD53	0.00124178	0.00321574	4.96198	65.7143	1.90052	49.5726	2.12164	50.4132	2.20946	53.4247	3.55895	65.5172	2.33513	66.2037	1.69852	50	2.23783	56.4626	1.88593	38.3681	2.22421	53.9652
MCL1	0.00123655	0	7.32762	74.8571	6.95362	85.4701	8.08315	82.6446	6.27758	82.8767	7.93194	82.7586	8.281	91.6667	6.8147	83.3333	7.71336	91.8367	7.69122	77.4306	5.29477	77.9497
HES4	0	0.0038641	1.95913	25.7143	0.480238	12.8205	0.434044	10.7438	2.53675	43.8356	0.500598	6.89655	0.314483	13.4259	0.49945	12.963	1.85049	32.6531	0.598824	13.0208	0.385095	11.412
RBP7	0	0.00605778	0.897772	16.5714	2.76762	47.0085	2.99819	47.1074	0.549005	12.3288	0.995436	31.0345	3.31914	64.3519	3.01652	44.4444	1.02914	26.5306	1.82579	29.6875	2.59883	50.0967
AGTRAP	0	0.00305671	1.79931	32	2.52123	47.0085	1.95253	45.4545	0.670722	21.9178	1.10445	34.4828	2.52537	72.2222	1.66174	37.037	0.791739	27.2109	1.4576	27.7778	1.77261	44.294
CDA	0	0.0030644	0.842402	17.1429	1.1787	27.3504	1.46058	35.5372	0.300855	8.21918	0.180486	6.89655	2.47657	67.5926	1.20991	33.3333	0.822566	24.4898	0.870546	19.0972	1.97467	49.9033
SRRM1	0	0.00361275	1.98145	37.7143	1.44562	37.6068	1.28077	34.7107	2.55395	56.8493	3.3402	68.9655	1.70476	58.7963	1.0596	35.1852	2.46275	56.4626	1.58158	32.8125	1.67319	46.2282
SFPQ	0	0.00312224	3.01338	47.4286	1.53664	36.7521	2.06705	50.4132	3.09622	58.2192	2.15574	51.7241	1.70642	59.7222	1.30865	44.4444	2.41306	59.8639	1.56729	31.5972	1.59555	42.8433
PABPC4	0	0.0071075	1.89365	30.2857	0.831582	23.0769	0.9999	26.4463	3.91951	67.1233	2.6494	48.2759	0.759657	36.1111	0.476744	24.0741	4.0924	69.3878	1.45558	30.2083	0.926457	29.8839
SMAP2	0	0.00267675	1.88175	37.7143	1.36013	33.3333	0.73049	23.1405	1.58888	42.4658	1.98853	48.2759	0.930487	40.7407	0.546059	22.2222	1.93354	42.8571	1.20074	27.4306	1.1752	35.1064
ATP6V0B	0	0.0047074	3.12919	50.2857	4.92874	68.3761	3.27386	60.3306	2.20364	52.7397	2.31574	62.069	4.4865	88.8889	3.58246	57.4074	1.95487	46.2585	3.30752	51.9097	3.53721	69.1489
UQCRH	0	0.00476804	3.36982	51.4286	5.0362	71.7949	5.12762	76.8595	2.46693	53.4247	2.82108	58.6207	3.92542	82.8704	4.51525	77.7778	3.42465	67.3469	4.06208	59.5486	4.69374	76.9826
PDE4B	0	0.00269292	3.059	46.8571	2.20104	49.5726	3.09353	57.0248	3.01439	57.5342	2.5954	51.7241	2.32552	63.8889	1.53292	40.7407	3.59815	69.3878	1.66487	28.8194	0.297842	9.67118
SH3GLB1	0	0.00261474	3.14728	52	1.32271	35.8974	1.30735	31.405	1.7545	46.5753	1.87617	51.7241	1.37935	55.5556	0.691913	27.7778	1.78651	48.9796	1.30625	27.7778	1.1735	35.1064
C1orf162	0	0.00290157	3.02765	49.7143	3.92847	66.6667	3.81694	63.6364	1.71808	41.0959	2.60659	58.6207	3.19751	74.537	2.38745	53.7037	1.91458	46.2585	2.52132	45.1389	4.27446	73.4043
S100A10	0	0.0174593	13.0889	83.4286	17.7142	88.8889	18.8283	91.7355	12.2944	91.0959	9.80121	79.3103	20.0229	95.3704	21.2057	81.4815	15.7829	94.5578	13.1404	84.8958	8.36286	86.1702
ADAR	0	0.0028328	1.90021	36	1.05943	27.3504	0.837005	25.6198	1.08068	30.8219	2.57302	62.069	0.348634	19.9074	0.576816	22.2222	1.50419	37.415	1.30335	27.9514	0.653861	22.6306
LMNA	0	0.00258947	1.03983	22.8571	1.11256	27.3504	1.91936	42.1488	1.28877	23.9726	1.7285	13.7931	1.96035	50.463	4.72967	64.8148	2.01317	43.5374	1.93467	29.3403	0.1099	3.2882
FCGR2A	0	0.00301426	2.47318	41.7143	0.635121	16.2393	1.05184	24.7934	1.55568	35.6164	1.99086	37.931	0.910431	38.8889	0.643338	22.2222	1.75504	46.2585	1.26805	26.5625	1.01579	29.6905
PRRC2C	0	0.00564515	3.00234	48	1.66412	41.0256	0.95296	27.2727	2.91653	59.589	4.0412	62.069	1.26578	52.7778	1.41467	44.4444	2.89604	58.5034	1.31819	27.4306	0.887581	29.4004
IER5	0	0.00427085	3.61079	47.4286	1.77823	36.7521	1.31606	25.6198	2.45981	48.6301	3.1356	58.6207	1.00293	42.1296	0.935534	14.8148	1.5889	44.898	1.12038	22.3958	1.28656	33.6557
PTGS2	0	0.00439398	5.52986	45.7143	2.70731	32.4786	4.6214	43.8017	5.69745	39.0411	4.01238	34.4828	5.13747	66.6667	4.12582	35.1852	5.51093	44.898	0.836329	14.9306	0.847814	20.1161
RGS2	0	0.00730123	5.07528	54.2857	7.34468	59.8291	6.42853	62.8099	3.60326	50	3.81633	62.069	8.39821	85.6481	2.60501	37.037	3.41862	53.0612	7.97087	72.9167	7.66396	85.2998
HNRNPU	0	0.00253095	3.51185	54.2857	1.81329	45.2991	2.89662	51.2397	2.31634	51.3699	3.95874	55.1724	2.28019	68.9815	1.85066	42.5926	2.71234	61.2245	2.10941	38.8889	2.36285	55.3191
ADAM17	0	0.00280741	3.95736	53.7143	2.9366	48.7179	2.88688	55.3719	3.86499	65.0685	2.54021	48.2759	2.21166	61.1111	2.1803	46.2963	2.80853	56.4626	1.65734	29.8611	0.46889	16.441
ITSN2	0	0.00258807	1.01625	20	0.36664	11.1111	0.685169	22.314	1.08159	29.4521	2.27195	27.5862	0.436941	23.1481	0.448871	14.8148	1.08775	32.6531	0.580401	14.4097	0.637607	22.147
OST4	0	0.0029875	1.78653	36.5714	2.97124	56.4103	3.66326	70.2479	2.39105	51.3699	2.5251	55.1724	2.94959	80.0926	3.61548	64.8148	3.17768	64.6259	4.52464	63.5417	4.78724	76.0155
CYP1B1	0	0.00263826	1.39113	21.7143	3.93279	42.735	1.89123	33.0579	0.481767	10.274	1.86203	24.1379	0.507885	18.0556	2.02324	20.3704	0.62748	12.9252	1.66117	21.7014	0.78705	17.118
COX7A2L	0	0.00274542	0.57676	16.5714	1.12453	35.0427	1.89889	41.3223	0.819179	26.0274	0.375788	17.2414	1.65685	62.037	1.76378	44.4444	1.08063	35.3741	1.53337	32.9861	2.66396	61.3153
PELI1	0	0.00324574	2.77957	39.4286	0.986527	21.3675	1.37817	34.7107	3.64707	60.274	1.38112	41.3793	0.884974	39.3519	2.39272	40.7407	1.61433	37.415	0.979875	19.9653	0.379534	13.0561
ACTR2	0	0.00416349	3.65711	53.1429	2.66302	55.5556	3.45769	66.1157	4.12999	71.9178	4.44884	68.9655	1.93134	63.4259	1.983	48.1481	3.77806	72.7891	3.66227	57.9861	3.39934	67.4081
IGKC	0	0.0134065	7.78479	10.8571	19.177	51.2821	8.53112	44.6281	0.806624	28.7671	1.28957	6.89655	2.09232	18.5185	1.89521	35.1852	0.239861	6.80272	3.46742	50.3472	0.434302	11.412
MAP3K2	0	0.00289451	2.12666	35.4286	1.34773	35.0427	1.49543	35.5372	2.34699	47.2603	2.73047	48.2759	1.60082	50.463	1.68436	38.8889	2.82005	55.7823	1.61881	30.2083	0.737989	22.7273
TNFAIP6	0	0.00387147	2.18768	30.8571	3.16294	37.6068	2.22764	38.0165	0.811032	16.4384	0.904206	20.6897	2.66529	50.463	2.39716	31.4815	0.385242	12.2449	0.785758	13.3681	0.125053	2.90135
STK17B	0	0.00554271	6.58319	73.7143	5.19841	76.0684	4.85208	73.5537	7.55608	86.9863	5.15323	75.8621	5.20475	84.2593	4.05085	70.3704	6.70071	86.3946	4.4233	60.4167	2.56547	55.8994
RP11-347P5.1	0	0.00409153	1.56001	22.8571	0.67055	12.8205	0.410739	10.7438	1.92003	38.3562	2.40468	48.2759	0.460943	21.7593	0.487497	9.25926	1.85514	46.2585	0.782029	17.0139	1.97551	45.5513
CFLAR	0	0.00249209	4.31953	56.5714	2.47701	59.8291	2.63047	51.2397	3.47371	64.3836	2.13007	55.1724	2.30101	68.9815	2.53084	46.2963	2.92523	60.5442	1.55677	32.8125	1.02387	31.0445
CCL20	0	0.00475165	1.15127	11.4286	1.8803	15.3846	4.55617	19.0083	2.2239	18.4932	0.446796	3.44828	5.35717	30.0926	1.60471	9.25926	1.1046	12.9252	0.385245	3.47222	0.0210244	0.580271
NCL	0	0.00393958	2.22246	44.5714	1.47505	35.8974	1.27081	36.3636	3.01871	58.9041	2.33732	62.069	1.2375	50	1.24091	46.2963	2.88516	60.5442	1.61525	32.1181	1.11817	34.6228
ARL4C	0	0.00272279	1.11442	18.2857	1.25669	27.3504	0.970231	23.1405	1.77468	34.9315	2.93252	6.89655	0.461778	19.4444	0.854782	25.9259	1.47717	31.2925	1.73271	26.5625	0.473198	15.087
CDV3	0	0.00337846	2.06324	39.4286	1.04444	29.0598	1.17658	29.7521	2.58079	56.8493	1.18434	44.8276	0.767097	37.5	0.740313	25.9259	2.48145	57.8231	1.2953	30.7292	0.893688	27.6596
MBNL1	0	0.00625047	6.0851	72.5714	2.55588	52.1368	3.20885	56.1983	4.16929	71.2329	4.32906	72.4138	2.72693	68.9815	2.01526	44.4444	4.83573	76.8707	2.8245	47.2222	1.99821	49.4197
SKIL	0	0.00357738	2.88887	44	1.76315	38.4615	2.0661	47.9339	3.54274	62.3288	1.32947	41.3793	1.75508	55.0926	1.64739	46.2963	3.57647	64.6259	0.867654	17.8819	0.399828	13.6364
ATP5I	0	0.00314475	4.54733	60.5714	5.21741	78.6325	5.12612	77.686	3.62604	69.863	4.29085	86.2069	4.24032	83.7963	5.61919	75.9259	3.70561	72.1088	4.94297	66.1458	5.74806	83.2689
RASGEF1B	0	0.00618406	4.15882	62.2857	3.54242	52.1368	3.50768	55.3719	6.70528	82.1918	4.13618	62.069	3.69947	74.0741	3.32918	50	6.40096	84.3537	3.31031	47.5694	0.329276	11.2186
UBE2D3	0	0.00277496	4.82879	62.8571	4.25194	70.9402	4.25431	69.4215	3.65252	65.0685	3.57512	72.4138	5.28434	85.6481	6.40739	77.7778	4.25664	80.2721	3.92462	58.5069	3.36288	67.5048
PTGER4	0	0.00428687	4.14248	48.5714	0.857517	20.5128	1.22117	20.6612	3.17197	54.1096	1.78342	37.931	1.58116	53.2407	1.48774	33.3333	1.93762	38.7755	1.28107	25	0.484863	16.7311
SNX18	0	0.00259943	1.76959	34.2857	0.666068	22.2222	0.526707	17.3554	2.10373	46.5753	0.651757	24.1379	0.756961	33.3333	0.594214	18.5185	1.38698	38.7755	0.640699	14.9306	0.436899	15.8607
TBCA	0	0.00305413	3.08645	50.2857	2.33435	47.8632	1.85906	45.4545	3.12429	63.0137	2.81921	62.069	1.94668	65.7407	1.48354	48.1481	2.83814	61.9048	2.13803	38.8889	2.94764	63.2495
CAST	0	0.00457809	3.72452	54.8571	1.18535	32.4786	2.11542	48.7603	3.1539	63.6986	3.62844	72.4138	1.67855	61.5741	1.65443	44.4444	2.99696	63.9456	2.62419	45.4861	2.51781	56.6731
CHD1	0	0.00331203	2.07999	40.5714	1.1614	26.4957	1.43724	35.5372	2.07443	44.5205	2.82977	58.6207	1.08568	43.0556	0.529478	20.3704	1.54043	35.3741	1.08312	22.9167	0.761442	24.7582
CD74	0	0.0039474	18.1468	94.2857	22.4533	92.3077	19.1917	92.562	20.0466	97.2603	20.9969	89.6552	24.9086	97.6852	23.895	81.4815	25.0146	96.5986	17.4585	86.6319	31.2703	97.5822
HIGD2A	0	0.00391662	1.34359	27.4286	2.80223	58.1197	3.87544	68.595	2.35911	51.3699	1.64373	37.931	3.16504	73.6111	3.52131	53.7037	2.45185	58.5034	3.16762	53.125	3.16695	64.7002
PRELID1	0	0.00320224	3.56331	52.5714	4.7905	70.9402	4.83324	75.2066	4.08705	68.4932	2.68933	65.5172	3.99631	78.7037	3.67751	72.2222	2.47463	52.381	4.7263	60.0694	4.99709	77.3694
PRPF4B	0	0.00255822	1.25228	25.1429	0.486131	15.3846	0.256256	9.09091	1.01468	27.3973	1.70932	37.931	0.397332	21.2963	0.0602177	3.7037	0.784339	23.1293	0.507465	11.1111	0.505104	16.9246
DEK	0	0.00309812	2.61966	42.8571	1.35204	37.6068	1.37481	40.4959	1.80854	44.5205	3.2482	68.9655	1.35433	52.3148	1.17822	37.037	1.90152	46.9388	1.32296	26.5625	1.10528	33.0754
HLA-F	0	0.00254387	2.80246	46.2857	1.38927	35.0427	1.58623	41.3223	2.79194	55.4795	2.05772	41.3793	1.39036	52.7778	1.64824	46.2963	1.40146	42.8571	1.13163	25	0.664798	23.2108
HLA-B	0	0.0189715	40.7669	98.8571	21.2492	95.7265	17.5075	94.2149	25.3222	100	23.142	96.5517	23.9273	97.2222	22.3617	92.5926	24.2843	100	17.6789	94.9653	26.9642	98.646
GPSM3	0	0.00421163	2.35515	42.2857	3.77853	68.3761	3.03241	61.157	2.19204	50	1.4906	37.931	3.89344	84.2593	3.45874	68.5185	2.47676	61.2245	3.40659	53.8194	3.63529	71.0832
TREM1	0	0.00329266	1.90313	31.4286	2.88657	50.4274	2.85838	56.1983	1.54909	32.8767	1.60098	41.3793	3.05101	73.1481	3.48849	50	1.95843	44.898	1.50098	25	0.661647	18.7621
HSP90AB1	0	0.00404066	3.38411	51.4286	1.41897	35.0427	1.2501	33.8843	3.09594	61.6438	2.02152	58.6207	1.47457	55.0926	1.56916	42.5926	2.62097	57.1429	1.1517	27.9514	1.62838	44.971
AKIRIN2	0	0.00349828	2.05141	37.7143	2.5009	52.9915	2.79261	53.719	1.33882	34.2466	0.685688	24.1379	3.43357	75.9259	1.93055	37.037	1.45812	38.7755	1.85765	34.7222	0.930214	29.207
MARCKS	0	0.00908198	18.4444	93.1429	8.79803	81.1966	9.87967	93.3884	9.63309	89.726	7.67166	68.9655	5.87992	87.963	6.3979	74.0741	7.0922	84.3537	5.46452	61.1111	2.03835	46.1315
BCLAF1	0	0.00539655	2.93799	50.2857	1.07716	29.9145	1.75413	41.3223	3.3839	65.7534	3.341	62.069	1.23815	48.6111	0.94141	29.6296	2.64093	59.8639	1.6612	32.1181	1.48029	40.1354
CITED2	0	0.00290178	1.61321	24	1.70842	33.3333	1.47115	29.7521	1.14349	27.3973	0.358712	13.7931	2.44453	60.6481	2.81391	50	1.07295	28.5714	1.17705	22.5694	0.759634	22.5338
UTRN	0	0.00247971	1.31305	25.7143	0.574026	13.6752	0.52455	14.876	1.50555	36.9863	1.50741	34.4828	0.351591	19.4444	0.551141	12.963	1.18242	33.3333	0.914897	21.875	0.979864	29.6905
NDUFA4	0	0.00416609	2.69169	48.5714	4.16629	63.2479	3.9454	69.4215	2.63059	47.9452	2.5132	58.6207	4.02392	82.4074	4.75886	77.7778	2.87277	56.4626	3.07329	50.5208	3.24029	62.8627
AHR	0	0.00486297	4.444	59.4286	2.32963	49.5726	2.6299	51.2397	3.42886	54.7945	3.60616	48.2759	1.63892	54.1667	2.03336	50	3.70479	57.8231	2.09811	32.4653	0.648532	19.9226
HNRNPA2B1	0	0.00262944	4.43212	62.2857	3.21009	57.265	3.96124	65.2893	4.05105	69.1781	3.66119	75.8621	3.02468	73.1481	2.45103	61.1111	4.35319	78.2313	3.5238	54.8611	4.11201	72.147
TAX1BP1	0	0.00287893	2.37047	38.8571	1.16499	34.188	0.947747	24.7934	2.36818	53.4247	1.62144	41.3793	0.81182	40.7407	0.964284	24.0741	1.61374	46.9388	1.42565	29.8611	1.67936	45.3578
NT5C3A	0	0.00311859	4.01674	55.4286	0.735681	21.3675	0.352862	11.5702	0.456338	14.3836	1.73546	41.3793	0.494924	25.463	0.197779	7.40741	0.516746	15.6463	0.438518	10.5903	0.290306	10.058
SEPT7	0	0.00313291	2.30075	40	0.807266	29.9145	1.15611	30.5785	1.76861	45.2055	2.52673	65.5172	1.16725	49.0741	0.445469	18.5185	1.46846	40.8163	1.16547	27.2569	1.6003	43.7137
HSPB1	0	0.00292419	4.10908	46.2857	0.242087	10.2564	0.392836	9.91736	0.528704	13.0137	1.05354	34.4828	0.29594	17.1296	0.363675	12.963	0.292023	11.5646	0.231172	6.07639	0.271586	10.3482
SAMD9	0	0.00254882	2.57324	40	0.459468	12.8205	0.274896	9.91736	0.470628	14.3836	1.63638	48.2759	0.241801	14.8148	0.247683	9.25926	0.391343	13.6054	0.272866	8.15972	0.251347	9.76789
ARPC1B	0	0.00603074	5.79399	68	7.26237	74.359	6.54753	76.0331	5.41116	75.3425	5.82082	75.8621	8.71019	93.0556	8.07479	77.7778	5.4685	78.9116	7.27951	71.3542	7.21131	86.3636
CUX1	0	0.00301549	1.8695	28	0.707041	18.8034	0.796756	24.7934	1.82967	39.0411	0.840564	27.5862	0.413682	22.6852	0.395297	18.5185	2.01582	44.898	0.904851	22.3958	0.689689	22.9207
TES	0	0.00344987	1.77564	36.5714	0.355587	10.2564	1.01368	19.8347	2.39755	47.9452	0.84071	31.0345	0.565736	29.6296	0.506727	18.5185	2.05312	51.7007	0.872232	20.8333	0.564025	19.0522
ARF5	0	0.00301866	0.343991	8	0.944762	33.3333	1.37674	37.1901	0.405441	13.0137	0	0	1.34443	54.1667	1.48053	40.7407	0.340515	15.6463	1.16852	28.2986	1.65066	44.294
ATP6V1F	0	0.00420034	2.32066	44.5714	3.72531	58.9744	3.98318	65.2893	2.14995	54.1096	2.34091	62.069	3.69542	78.2407	4.42272	72.2222	2.68997	57.1429	2.58441	46.5278	2.66096	60.3482
MTPN	0	0.00298683	2.1587	37.7143	1.82972	46.1538	1.84297	46.281	3.1788	58.2192	1.90818	48.2759	1.12888	48.6111	0.816188	29.6296	2.32778	54.4218	2.10109	40.2778	1.63507	43.3269
AC090498.1	0	0.00743425	0.188961	5.14286	2.39354	47.8632	2.99338	61.157	0.139331	4.10959	0.228634	10.3448	2.16888	68.9815	3.6143	64.8148	0.222017	10.2041	2.30352	44.9653	1.04015	32.3017
GSTK1	0	0.00283202	1.27739	29.7143	2.66075	54.7009	2.51624	48.7603	1.97685	46.5753	1.19485	44.8276	2.70716	70.3704	2.7397	61.1111	1.72456	46.9388	1.77411	36.8056	2.2064	52.7079
CD99	0	0.00323678	1.20358	23.4286	1.62768	38.4615	2.47204	56.1983	0.847695	22.6027	0.89891	31.0345	1.84162	62.037	3.01503	61.1111	1.50385	36.7347	1.5791	28.6458	1.64167	40.619
CYBB	0	0.00470168	7.19445	72.5714	3.89627	62.3932	3.8068	68.595	4.42459	69.1781	5.62575	72.4138	2.96419	73.1481	3.41975	66.6667	4.66594	74.1497	5.26695	67.8819	4.44557	73.8878
TIMP1	0	0.00604602	5.23043	57.7143	8.74567	77.7778	5.92253	74.3802	6.0717	67.8082	4.17892	68.9655	6.75444	87.037	9.23508	85.1852	4.44206	66.6667	4.03545	54.8611	2.67011	56.2863
CFP	0	0.00320645	2.82684	46.8571	3.98626	64.9573	3.49455	62.8099	2.55393	54.7945	1.85836	55.1724	3.09129	74.537	2.9971	59.2593	2.06806	49.6599	3.66262	51.5625	3.7455	68.472
PLP2	0	0.00362638	1.67062	33.1429	2.69946	55.5556	1.78143	43.8017	0.954551	25.3425	1.25291	51.7241	3.5365	75	2.07574	44.4444	1.13417	33.3333	1.88209	33.8542	1.7119	44.0039
STAG2	0	0.00258539	1.48008	31.4286	0.624617	18.8034	0.459957	13.2231	1.47886	37.6712	1.37083	31.0345	0.351917	21.7593	0.460852	18.5185	1.13459	32.6531	0.694321	15.4514	0.731759	22.824
RBMX	0	0.00363766	1.60393	34.2857	0.961747	26.4957	0.615535	19.0083	2.21093	51.3699	1.96698	51.7241	0.638399	33.7963	0.515826	24.0741	2.113	53.0612	1.39104	29.6875	1.57332	42.7466
SSR4	0	0.00266364	2.58502	48	4.02627	76.9231	3.92942	61.157	2.22277	53.4247	2.06045	62.069	2.78234	77.7778	2.48603	57.4074	2.62121	61.9048	3.17975	50	3.26748	66.8279
LY96	0	0.0029936	2.85576	45.7143	3.95485	64.9573	2.90852	55.3719	1.16628	32.1918	2.61386	62.069	2.25916	65.7407	3.37839	64.8148	1.3253	36.7347	1.82839	34.8958	1.74646	44.971
TLN1	0	0.00306634	1.4508	30.2857	1.11919	29.9145	1.01274	29.7521	2.35892	54.1096	1.53746	44.8276	0.652578	32.8704	0.580921	24.0741	2.12698	51.0204	1.34769	29.3403	0.960675	29.7872
ZFAND5	0	0.00458508	5.1015	62.8571	3.19082	57.265	3.5562	68.595	6.43099	82.1918	4.00729	62.069	4.93996	80.5556	2.73009	59.2593	4.11744	70.068	2.86211	49.3056	2.43068	54.2553
TLE4	0	0.00603551	3.6358	56	1.20737	27.3504	1.81236	36.3636	4.63701	65.0685	2.10744	55.1724	1.22463	43.0556	1.79906	38.8889	3.44835	64.6259	1.39142	28.4722	1.28291	36.9439
HNRNPK	0	0.00296197	4.20269	61.1429	2.64881	54.7009	3.36798	63.6364	3.20175	63.6986	4.24527	68.9655	2.78062	74.537	1.9101	53.7037	3.35033	69.3878	2.85734	48.6111	3.27768	65.8607
CTSL	0	0.00356381	3.69544	47.4286	1.38939	30.7692	1.28853	29.7521	2.43783	44.5205	2.43273	58.6207	0.81096	34.2593	1.9871	40.7407	1.55606	35.3741	0.859697	19.4444	0.142093	6.09284
NINJ1	0	0.00634696	4.28424	60.5714	5.35844	73.5043	5.12512	69.4215	3.77091	63.6986	2.54283	68.9655	7.20795	88.4259	7.0498	81.4815	3.5964	66.6667	2.3561	42.3611	1.305	35.0097
NUP214	0	0.00303027	0.920811	21.1429	1.95708	39.3162	2.88709	52.0661	0.830062	21.9178	1.36706	34.4828	2.23784	62.5	1.54924	37.037	1.14318	32.6531	1.52587	28.8194	2.48104	55.8994
IFITM2	0	0.0140495	14.5041	87.4286	5.79718	75.2137	6.54373	75.2066	11.7451	83.5616	8.08485	89.6552	5.23493	87.5	5.95427	75.9259	7.61146	78.2313	4.82679	52.6042	3.67061	56.8665
POLR2L	0	0.00259161	2.31068	44	3.87997	63.2479	4.48254	70.2479	2.75637	62.3288	4.26594	68.9655	2.84467	75.9259	4.928	70.3704	3.60246	67.3469	4.34935	62.1528	5.66182	82.6886
CDKN1C	0	0.00325056	1.88762	14.2857	0	0	0.0653	2.47934	2.03087	37.6712	0	0	0.0363722	1.85185	0	0	0.701242	19.0476	0.540643	12.1528	0.275255	8.02708
EIF3M	0	0.00255522	1.12315	22.8571	1.69776	44.4444	2.39482	52.0661	1.03653	32.1918	1.06759	41.3793	1.97285	67.1296	1.97452	42.5926	1.63242	44.2177	2.19936	39.7569	2.78164	64.1199
SPI1	0	0.00277888	7.87601	76	5.74528	73.5043	5.39108	73.5537	4.43419	70.5479	4.47954	65.5172	6.99706	87.5	6.39709	75.9259	4.22556	74.8299	4.95324	62.6736	5.15615	76.6925
MS4A6A	0	0.00434431	2.86631	48	3.9865	58.9744	3.58337	63.6364	1.07615	24.6575	2.91473	58.6207	3.67455	79.1667	2.38603	48.1481	1.40537	36.0544	3.44007	46.875	5.31519	73.8878
COX8A	0	0.00381362	4.75108	62.2857	6.80021	82.906	5.48696	74.3802	3.7359	68.4932	4.45039	72.4138	5.21726	87.963	5.05613	74.0741	3.92265	72.1088	4.85951	68.75	3.59291	70.3095
CTSC	0	0.00295635	2.37789	38.2857	1.18127	25.641	0.721571	20.6612	1.90914	42.4658	1.51431	44.8276	0.923938	39.8148	0.773034	22.2222	2.2692	50.3401	1.51507	31.7708	1.43214	40.9091
CELF2	0	0.00347273	1.53065	31.4286	0.894169	27.3504	1.12275	26.4463	3.23089	59.589	1.58508	44.8276	0.773416	37.5	1.09773	29.6296	2.28784	56.4626	1.94901	39.4097	1.47003	42.2631
DDX21	0	0.00645041	3.17349	49.1429	2.31028	43.5897	2.79959	55.3719	5.23758	76.7123	4.61423	68.9655	2.3116	66.2037	2.62946	57.4074	4.75111	78.2313	1.68192	32.1181	1.69523	44.0039
DDIT4	0	0.00324625	0.896133	17.1429	1.28858	22.2222	0.932318	19.8347	0.237407	6.84932	0.1994	6.89655	2.48954	54.6296	1.76225	31.4815	0.257194	10.8844	0.3275	6.94444	0.132149	4.44874
PIK3AP1	0	0.00350941	2.60427	44.5714	0.543559	20.5128	0.667092	20.6612	1.51918	33.5616	1.67221	41.3793	0.466949	23.6111	0.380242	16.6667	1.35723	36.0544	0.739979	18.75	0.904674	28.4333
GSTO1	0	0.00254717	1.80787	34.2857	3.03495	58.1197	2.96883	56.1983	2.494	59.589	2.81138	62.069	4.24775	80.5556	3.55735	68.5185	2.20658	56.4626	1.71789	36.2847	2.08925	50.7737
TCF7L2	0	0.00437479	2.91866	40	0.579236	17.094	0.649758	19.0083	2.69334	47.9452	1.08867	34.4828	0.503529	25	0.714958	12.963	1.57052	39.4558	0.551156	15.1042	0.44715	14.7002
PTPRE	0	0.00463784	5.05413	66.2857	3.69191	65.812	3.91052	71.0744	4.69175	72.6027	4.90652	62.069	3.53685	83.3333	2.63326	59.2593	5.4216	80.2721	3.77367	55.2083	1.92671	47.0986
TPI1	0	0.00355712	2.8121	50.8571	3.47067	62.3932	3.3679	69.4215	2.25854	52.0548	2.29755	58.6207	4.14626	81.4815	3.61979	64.8148	2.37225	56.4626	2.98417	50	4.18852	73.9845
MGST1	0	0.00307592	1.39083	28	2.2326	41.8803	2.08536	42.1488	0.247057	6.84932	1.62644	44.8276	2.79152	71.2963	1.13574	40.7407	0.537191	17.0068	1.04421	19.0972	1.88835	42.1663
SCAF11	0	0.0025675	1.28512	28	0.809562	21.3675	0.586276	18.1818	1.67904	41.7808	2.02614	55.1724	0.758006	38.4259	0.387493	16.6667	1.24225	35.3741	1.26844	26.3889	1.51193	41.7795
TUBA1B	0	0.00437866	2.05345	35.4286	1.07239	31.6239	1.11528	20.6612	4.03741	67.1233	2.48027	58.6207	1.4416	59.7222	1.27564	40.7407	1.69329	29.2517	1.30052	25.6944	1.74586	41.1992
TUBA1A	0	0.00444333	2.11596	36	1.1654	27.3504	1.19933	20.6612	3.88119	58.9041	2.4651	55.1724	1.05699	40.7407	0.711598	20.3704	1.86401	33.3333	2.41505	40.625	2.70809	54.4487
TMBIM6	0	0.0028297	4.30199	65.1429	2.76634	55.5556	2.71128	61.9835	3.54093	72.6027	3.91861	65.5172	2.75105	74.0741	2.30764	59.2593	3.09433	68.7075	3.48751	54.8611	2.78367	62.2824
USP15	0	0.00295361	2.28718	42.2857	1.04292	29.0598	0.571382	15.7025	1.48664	34.9315	2.45749	62.069	1.11698	43.9815	0.704468	29.6296	1.52951	40.1361	1.11421	22.0486	1.28787	36.6538
HSP90B1	0	0.0024951	1.74104	34.2857	0.716241	22.2222	0.655619	20.6612	1.46172	39.726	2.58042	62.069	1.18574	43.5185	1.12163	33.3333	1.854	46.9388	1.65128	31.25	1.70996	44.1006
ARPC3	0	0.00264877	4.66807	61.7143	6.22333	73.5043	5.76	76.8595	6.36243	81.5068	7.14226	82.7586	7.58007	86.1111	8.05686	79.6296	5.96222	81.6327	7.02445	70.6597	8.89101	89.3617
OAS3	0	0.00269247	2.21381	41.7143	0.119601	5.12821	0.234708	7.43802	0.244522	8.21918	1.62005	41.3793	0.156329	8.7963	0.0335661	1.85185	0.669652	20.4082	0.358672	9.89583	0.136401	5.12573
HMGB1	0	0.00263892	3.10266	49.7143	2.88132	57.265	3.13383	61.9835	3.55418	65.0685	4.33244	72.4138	2.59146	76.8519	2.84957	64.8148	4.27882	79.5918	3.13479	50.8681	4.48767	74.7582
GPR183	0	0.00273469	0.956633	15.4286	2.53748	38.4615	2.09959	38.0165	1.34938	21.9178	0.686797	10.3448	2.01956	31.9444	4.45968	57.4074	3.83361	45.5782	1.32397	20.8333	0.384779	11.5087
RNASE6	0	0.0029428	0.654226	17.1429	1.37666	34.188	1.83109	38.843	0.377542	8.90411	0.679794	17.2414	1.58786	55.5556	1.32989	37.037	0.562475	16.3265	1.53715	24.1319	2.02778	45.9381
HNRNPC	0	0.00359067	4.71736	63.4286	3.1466	64.1026	3.06155	57.0248	4.81855	80.137	4.20492	72.4138	3.77517	81.0185	2.96905	64.8148	3.74324	78.9116	2.9758	49.8264	2.45639	58.6074
NEDD8	0	0.00263807	1.14303	24.5714	2.76164	54.7009	2.87139	58.6777	1.59433	42.4658	1.75058	48.2759	2.14653	71.2963	2.12523	50	1.53721	46.2585	2.12368	39.7569	3.00314	65.087
LGALS3	0	0.00451606	2.55992	44.5714	2.89783	53.8462	2.91776	53.719	2.90534	55.4795	1.10776	41.3793	5.01169	78.2407	5.84944	66.6667	3.42853	63.2653	2.37605	44.7917	3.08126	62.9594
HIF1A	0	0.00321429	5.28995	62.2857	2.00305	42.735	1.97988	40.4959	2.94653	61.6438	2.21754	55.1724	2.06455	62.5	3.00014	57.4074	3.73979	64.6259	2.77276	43.4028	0.784	23.8878
SRSF5	0	0.00846054	6.12114	73.1429	3.20194	59.8291	4.16566	68.595	7.94659	84.9315	5.20863	68.9655	4.49288	82.4074	3.20004	62.963	7.14638	86.3946	4.52266	60.7639	3.71314	70.9865
RBM25	0	0.00260167	1.98259	37.7143	0.732288	18.8034	0.847591	24.7934	1.67429	39.0411	2.04096	48.2759	0.76533	39.8148	0.87046	25.9259	1.38123	38.7755	1.34666	28.4722	1.27497	36.0735
CALM1	0	0.00368262	4.76455	60.5714	3.08499	60.6838	2.25342	51.2397	3.83456	65.0685	5.11427	75.8621	2.49215	72.2222	4.13924	61.1111	3.31386	66.6667	2.78129	46.1806	2.62381	58.7041
DDX24	0	0.00346048	1.75896	34.2857	0.596375	20.5128	0.564328	19.0083	1.71577	40.411	1.88948	55.1724	0.460411	25.9259	0.546023	14.8148	1.43477	39.4558	0.530548	15.1042	0.515201	17.4081
SERPINA1	0	0.0105961	10.9199	84	5.7744	73.5043	4.26417	67.7686	9.22198	89.0411	6.55474	89.6552	5.13825	85.1852	4.00946	68.5185	7.47051	86.3946	5.62895	66.4931	6.14365	81.1412
C14orf2	0	0.0108515	5.0777	68	9.04914	89.7436	11.4872	92.562	4.66269	74.6575	5.4725	82.7586	7.81341	94.9074	7.68716	79.6296	5.62278	82.9932	7.88826	80.0347	9.90639	93.8104
IGHA1	0	0.00318321	1.13176	30.2857	2.43043	47.0085	3.12466	52.0661	0.358801	12.3288	0.156566	6.89655	0.387701	23.1481	0.506764	18.5185	0.0181824	0.680272	1.34375	27.0833	0.0330418	0.967118
NOP10	0	0.00271689	5.92154	65.7143	6.37246	79.4872	5.31891	71.9008	3.1282	59.589	2.28623	51.7241	3.14843	74.0741	2.32343	50	1.21821	39.4558	2.88681	49.1319	2.36295	57.1567
PDIA3	0	0.00255838	1.90975	38.2857	0.85436	24.7863	1.09171	33.8843	1.59081	43.1507	3.11161	62.069	1.21821	47.2222	1.19151	40.7407	1.54686	38.0952	1.52617	31.25	1.63346	44.294
MORF4L1	0	0.00399736	3.1706	56	1.80419	46.1538	2.6958	54.5455	3.88473	67.1233	3.88387	65.5172	1.76971	62.5	2.35581	57.4074	2.86993	61.9048	2.17752	41.4931	2.54215	60.3482
AKAP13	0	0.00362531	2.1097	38.8571	1.18415	29.9145	1.23668	32.2314	2.94771	60.9589	2.23211	48.2759	1.07196	49.0741	1.70253	38.8889	2.35531	57.8231	0.860878	21.5278	0.988832	32.5919
ANPEP	0	0.00256334	0.917294	20.5714	1.53423	34.188	1.36856	29.7521	0.677974	20.5479	0.133027	6.89655	1.23037	45.3704	2.05794	44.4444	0.945785	26.5306	1.40304	22.0486	0.532492	18.2785
IQGAP1	0	0.00280823	4.51202	55.4286	3.22059	57.265	3.21855	60.3306	4.2291	70.5479	3.54574	58.6207	3.39355	81.9444	3.27498	66.6667	4.7867	79.5918	3.39652	53.8194	2.90986	62.1857
SRRM2	0	0.00474981	1.71985	34.8571	1.19395	35.0427	1.44481	39.6694	2.93131	59.589	3.51852	55.1724	1.11261	46.7593	0.970486	29.6296	2.82468	61.2245	1.58883	31.4236	1.15086	33.6557
TCEB2	0	0.00743305	6.92502	79.4286	10.4243	91.453	9.24528	86.7769	5.69268	85.6164	7.07642	79.3103	8.01871	94.9074	8.41742	85.1852	5.76971	85.7143	7.80062	77.2569	8.84572	93.9072
METTL9	0	0.00386359	1.75094	31.4286	2.68743	47.8632	2.80779	55.3719	0.773533	23.2877	1.09184	41.3793	2.27067	66.2037	2.3235	55.5556	1.19223	28.5714	1.92838	35.9375	2.66994	57.4468
SPN	0	0.00285683	1.24863	20.5714	0.703246	12.8205	0.400585	16.5289	2.12597	44.5205	0.619518	17.2414	0.333627	18.5185	0.224849	9.25926	1.54937	37.415	0.943938	23.0903	0.926606	29.4004
ALDOA	0	0.0106447	5.04325	66.8571	9.23395	87.1795	8.48466	83.4711	6.03627	81.5068	6.06586	79.3103	10.4252	96.2963	10.7363	85.1852	5.25231	76.8707	5.96717	69.0972	7.52861	87.7176
CORO1A	0	0.00356762	6.78732	76	6.11219	76.9231	6.72574	85.9504	5.12643	75.3425	5.64631	79.3103	7.83561	92.5926	6.56727	77.7778	4.57575	76.8707	5.14964	63.8889	7.49817	84.4294
COX4I1	0	0.0150243	5.23336	64	9.93828	87.1795	10.9936	93.3884	6.16809	81.5068	6.95554	79.3103	10.4775	95.8333	13.5317	94.4444	6.22738	85.034	11.1532	86.2847	10.4569	93.4236
APRT	0	0.00365899	1.0943	26.8571	2.44301	53.8462	2.60149	53.719	1.16116	32.8767	1.13346	34.4828	2.1805	71.2963	2.33349	57.4074	1.17115	34.0136	2.13422	41.4931	3.37463	67.5048
ANKRD11	0	0.00410823	2.09609	31.4286	0.768003	23.9316	0.868591	24.7934	2.37077	46.5753	1.5961	41.3793	0.639616	35.1852	0.645273	22.2222	2.23719	46.2585	0.610217	17.8819	0.454953	15.9574
CCL5	0	0.00381902	0.665205	9.71429	1.69953	13.6752	2.62617	28.0992	0.894516	16.4384	0.245694	13.7931	2.653	33.3333	1.18465	18.5185	0.279135	8.84354	0.762268	13.3681	0.491506	11.1219
LIMD2	0	0.00386957	2.15266	37.7143	3.3658	61.5385	3.04865	63.6364	2.09452	49.3151	1.4074	55.1724	3.71394	81.4815	3.19912	64.8148	2.14658	53.7415	2.48502	45.6597	3.76026	66.9246
GRB2	0	0.00300273	3.18595	52	1.20693	37.6068	1.1566	28.9256	2.26362	52.7397	1.75414	48.2759	1.54583	53.2407	1.14447	37.037	2.20162	57.8231	1.38774	31.7708	1.30927	38.588
ANKRD12	0	0.00480071	2.81846	44	0.80396	23.0769	1.09947	27.2727	2.83242	56.1644	2.32959	48.2759	0.782027	37.963	0.716425	25.9259	1.98801	47.619	1.27175	27.4306	0.783603	25.5319
RNMT	0	0.00296233	1.46343	28.5714	0.974658	20.5128	0.860397	26.4463	1.96164	46.5753	2.53317	55.1724	0.972808	41.6667	0.747617	25.9259	1.67284	41.4966	1.45363	28.6458	0.704182	21.2766
SERPINB2	0	0.0028203	2.71887	28.5714	3.18863	37.6068	1.35662	20.6612	1.51695	11.6438	0.926357	20.6897	3.44757	44.9074	3.54936	38.8889	1.48333	14.2857	0.387247	6.07639	0.0699555	1.74081
RBM39	0	0.00458723	3.58694	53.1429	2.72532	54.7009	3.13921	59.5041	3.68664	67.1233	3.91803	58.6207	2.15741	64.8148	2.0658	61.1111	5.04148	76.1905	2.46197	44.7917	2.13572	52.2244
SAMHD1	0	0.00335126	3.4574	49.1429	1.89422	44.4444	1.24446	36.3636	1.96282	43.1507	2.80123	62.069	0.592499	31.9444	0.651055	27.7778	1.68309	43.5374	2.56541	46.1806	2.54197	59.381
MAFB	0	0.00576421	11.7814	81.7143	8.1711	76.9231	9.01834	80.1653	7.00271	78.0822	4.11761	58.6207	12.5465	95.8333	9.94337	83.3333	8.04935	84.3537	6.57833	63.5417	1.09396	28.4333
YWHAB	0	0.00303718	4.02022	61.1429	2.97269	61.5385	3.55024	62.8099	4.01031	67.8082	3.83911	75.8621	2.57074	72.6852	2.12275	55.5556	3.57563	72.1088	3.28472	55.5556	3.37862	68.6654
CEBPB	0	0.0061094	8.62249	77.1429	6.5307	75.2137	5.60666	69.4215	7.11131	80.137	6.00659	75.8621	6.26697	82.8704	5.0577	61.1111	9.15993	87.7551	3.32855	52.0833	4.78826	74.7582
GNAS	0	0.00258595	2.18489	40.5714	1.0726	32.4786	1.10796	32.2314	2.37572	51.3699	1.75204	44.8276	0.959058	43.9815	1.78136	51.8519	2.40404	56.4626	1.73258	35.0694	1.57809	43.0368
PPDPF	0	0.00267593	5.06335	61.7143	3.71941	63.2479	3.72037	70.2479	4.83601	68.4932	3.11977	62.069	2.61909	68.5185	4.16409	72.2222	4.1494	73.4694	1.93482	38.7153	4.52578	72.7273
ATP5D	0	0.00462345	2.36162	42.8571	5.52418	75.2137	4.5426	74.3802	2.73902	59.589	4.06771	65.5172	4.08717	82.8704	4.38474	77.7778	2.49526	61.9048	4.05039	60.9375	3.99237	74.0812
UQCR11	0	0.00306604	5.86681	69.1429	6.42451	79.4872	7.1509	84.2975	4.44504	75.3425	6.28551	86.2069	5.57629	91.2037	6.49493	85.1852	5.34442	82.9932	6.52687	77.9514	7.02221	87.6209
OAZ1	0	0.00970916	18.0523	93.1429	22.4485	99.1453	20.7304	97.5207	17.7937	96.5753	17.9772	96.5517	21.2797	99.0741	20.3969	94.4444	18.5614	99.3197	22.0539	94.2708	23.6958	98.646
NDUFA11	0	0.00290311	2.39088	43.4286	3.78719	64.9573	3.08037	63.6364	2.008	47.2603	1.79879	51.7241	2.20804	71.7593	3.48917	62.963	2.2639	56.4626	2.66839	46.1806	3.21823	68.9555
EIF3G	0	0.00254271	1.93768	37.7143	2.82075	54.7009	2.2792	50.4132	1.6453	41.7808	0.929012	27.5862	2.69	72.2222	2.00666	53.7037	1.79816	48.9796	2.22769	42.5347	2.53849	59.381
CALR	0	0.00261689	1.53254	32.5714	1.01873	29.9145	0.595399	18.1818	1.07958	28.7671	2.74069	55.1724	0.630553	35.6481	0.774892	24.0741	1.76331	44.898	1.51336	29.6875	1.45218	38.0077
ADGRE5	0	0.00308146	1.53267	29.7143	1.01451	28.2051	1.14213	33.0579	2.96079	54.7945	1.56558	48.2759	1.18207	45.3704	0.95492	25.9259	2.05307	54.4218	1.21592	26.2153	0.987174	29.3037
JUND	0	0.00327116	12.2534	83.4286	10.1504	91.453	10.5739	86.7769	9.05131	91.7808	8.18255	89.6552	6.93936	92.5926	5.65445	81.4815	10.0254	91.8367	12.2394	86.1111	5.46955	76.0155
COX6B1	0	0.00494644	5.94231	74.2857	9.44674	85.4701	7.52684	84.2975	5.46485	81.5068	4.85083	79.3103	6.53517	95.8333	6.02331	77.7778	5.43744	78.2313	5.75456	68.0556	6.31442	86.4603
EIF3K	0	0.00653394	2.09979	44	6.24915	74.359	5.78575	83.4711	3.90862	69.1781	2.82686	68.9655	4.86129	85.1852	5.35211	72.2222	3.74765	72.1088	5.08129	66.1458	5.02828	78.2398
VASP	0	0.00279976	2.22497	38.2857	1.47334	33.3333	1.41689	40.4959	2.89768	55.4795	1.46676	37.931	1.23818	50.9259	0.67099	25.9259	2.08441	48.2993	1.76422	33.3333	2.29498	52.6112
AP2S1	0	0.00532176	3.25523	53.1429	5.24114	79.4872	4.67555	72.7273	1.63999	45.2055	2.80699	68.9655	3.4212	80.0926	3.82439	66.6667	1.91667	48.9796	3.19875	52.9514	4.19546	76.6925
EMP3	0	0.00685437	13.194	89.1429	12.9683	93.1624	12.2692	87.6033	9.60286	92.4658	9.14569	93.1034	11.7774	96.7593	14.8161	98.1481	8.61536	91.8367	8.36576	78.2986	6.9139	85.5899
FCGRT	0	0.00461607	1.04177	21.7143	3.16661	57.265	3.16652	53.719	1.9179	41.0959	1.36907	17.2414	3.32651	75	3.40088	64.8148	2.37787	55.7823	3.13384	51.7361	3.73238	68.3752
LILRB2	0	0.0064871	6.63792	61.7143	1.49551	34.188	1.37074	33.8843	3.78072	61.6438	2.07841	51.7241	1.26259	50.463	1.49312	38.8889	2.65997	52.381	1.96844	38.1944	1.00851	31.6248
LILRB1	0	0.00294961	2.45079	34.2857	0.58273	19.6581	0.376115	14.0496	1.29646	29.4521	1.54583	37.931	0.495218	24.537	0.368069	16.6667	0.794701	27.2109	0.631882	15.7986	0.542002	19.0522
CTB-61M7.2	0	0.00364677	1.76259	28	2.90801	54.7009	2.8735	56.1983	1.83564	33.5616	1.26083	24.1379	2.18612	62.037	3.97984	59.2593	1.78319	31.9728	2.66615	40.4514	0.641244	17.0213
IGLC3	0	0.00285415	0.231866	4	0.383068	11.1111	0.2414	12.3967	0	0	0.0364814	3.44828	3.35888	3.24074	0.535049	11.1111	0.0171098	0.680272	0.0558937	0.868056	0.0862271	2.12766
SMDT1	0	0.00276616	0.87309	19.4286	1.70638	41.0256	1.46597	41.3223	0.899213	25.3425	0.714015	27.5862	2.31576	67.5926	2.28353	55.5556	1.88844	50.3401	2.17958	41.6667	2.14664	52.7079
PIM3	0	0.00326757	2.40105	41.1429	2.37365	46.1538	2.80682	54.5455	1.88751	43.1507	1.28559	44.8276	5.13253	83.3333	2.84593	62.963	2.18297	53.0612	1.17702	26.3889	0.31869	11.7988
BACH1	0	0.00494455	4.37797	58.8571	2.49817	47.8632	1.84796	44.6281	3.74392	65.0685	2.3442	48.2759	1.33487	47.6852	1.08798	29.6296	2.91586	61.9048	1.93931	36.6319	0.802519	24.3714
SOD1	0	0.0025764	1.74282	36.5714	1.01197	28.2051	0.709412	21.4876	2.47988	50	1.1702	41.3793	1.01596	51.3889	0.752344	33.3333	1.52643	42.1769	1.21719	27.6042	1.2751	36.9439
SON	0	0.00371006	2.59488	43.4286	2.04035	48.7179	2.33112	52.0661	2.97129	61.6438	4.04302	62.069	1.44719	53.7037	1.78661	38.8889	2.81943	62.585	1.90639	36.9792	1.90803	48.9362
MT-ND4L	0	0.00497982	4.20635	50.2857	1.58888	34.188	1.77298	43.8017	4.68412	77.3973	3.48131	68.9655	2.41252	60.1852	1.95916	37.037	3.54837	68.0272	4.72261	56.0764	4.4639	72.3404

## Sheet: NK_cells
gene	loading_PC1	loading_PC2	DF Day-2	Percent NK DF Day-2	DF Day-1	Percent NK DF Day-1	DF Def	Percent NK DF Def	DF Wk2	Percent NK DF Wk2	DHF Day-2	Percent NK DHF Day-2	DHF Day-1	Percent NK DHF Day-1	DHF Def	Percent NK DHF Def	DHF Wk2	Percent NK DHF Wk2	HCI	Percent NK HCI	HCII	Percent NK HCII
MALAT1	0.978103	0.119434	1241.44	100	638.461	100	609.789	100	958.969	100	1211.87	100	504.06	100	545.159	99.8308	915.424	100	715.726	100	704.69	100
B2M	0.104432	0.381665	170.207	100	236.203	99.7812	247.768	100	188.76	99.8438	110.874	99.67	160.749	98.9324	185.157	100	189.21	100	285.612	100	243.98	100
TMSB4X	0.0591018	0.0722944	119.831	99.3939	155.796	100	158.495	99.8734	114.731	99.6875	96.93	96.6997	136.417	98.0427	132.687	99.8308	138.076	100	141.064	99.7955	174.874	100
NKG7	0.0385353	0.0634411	65.9145	98.4848	96.749	99.1247	97.3339	99.6203	72.3463	99.7656	61.0901	96.6997	87.6867	99.2883	95.0679	99.8308	79.9179	99.8236	69.3308	99.7955	67.9955	99.2188
RPL10	0.0359586	0.17251	30.1064	90.303	49.4324	96.9365	57.0549	98.9873	59.9635	99.6875	24.1339	83.1683	44.9918	97.8648	56.3914	98.9848	60.7137	99.6473	77.5	99.7955	67.9993	100
ACTB	0.035912	0.00824866	40.0747	93.6364	68.7238	96.2801	57.2466	98.3544	28.8658	94.9219	40.42	93.3993	55.9525	95.1957	44.7366	97.6311	33.7428	97.1781	46.8103	97.955	99.0253	100
RPL3	0.0343272	0.104897	14.5483	80.303	30.3165	96.0613	40.4933	98.6076	32.4135	97.3438	11.5494	72.6073	28.1039	96.6192	42.4132	98.4772	33.1945	98.06	49.8684	99.182	44.7374	99.6094
ISG15	0.0340042	0.0756697	25.8607	88.4848	3.4798	50.1094	2.89943	43.2911	1.36694	21.0156	33.7934	92.4092	4.59949	64.0569	4.86891	49.4078	2.561	33.5097	1.37689	26.7894	1.10659	28.5156
HLA-C	0.0326126	0.0399787	31.1487	91.2121	58.5141	98.4683	50.4129	98.8608	29.9723	97.8906	35.2014	93.7294	53.3561	99.1103	51.6414	99.3232	35.4077	98.7654	51.5354	99.591	42.0483	99.6094
CCL5	0.031198	0.025539	21.102	81.8182	38.4695	91.4661	44.2105	92.9114	33.5483	89.6094	16.7998	64.0264	34.323	77.0463	49.8008	82.0643	33.5231	83.0688	38.8332	93.6605	33.0405	81.25
GZMB	0.0267468	0.182197	43.6337	93.9394	43.2119	97.593	29.9636	95.8228	15.7675	87.0312	61.2325	96.3696	34.2311	96.6192	23.4244	91.5398	14.0573	82.5397	15.4124	86.7076	9.67849	71.0938
RPS14	0.0262946	0.121144	18.3576	87.2727	30.3819	95.186	37.45	97.4684	35.8188	98.5938	15.0655	79.2079	26.8557	96.6192	39.7773	97.8003	38.1314	98.9418	50.5876	98.773	49.2889	98.8281
PFN1	0.0253251	0.0208805	15.6875	78.7879	31.9999	92.9978	31.5097	93.2911	18.535	90.7031	12.0415	69.3069	28.4108	90.0356	25.9305	93.5702	21.1821	93.8272	31.1134	96.9325	36.1552	99.6094
EEF1A1	0.0248824	0.220511	30.3858	93.6364	37.3927	94.3107	49.2841	97.5949	55.0808	99.375	23.625	89.1089	31.111	93.0605	49.1174	98.1387	56.4977	99.8236	76.9092	99.3865	76.0131	100
RPL13A	0.0233976	0.066608	39.8419	96.0606	49.8767	98.2495	59.0994	99.8734	57.0201	99.6875	40.2043	97.6898	51.5927	99.8221	63.0621	99.6616	52.7971	99.8236	63.7615	99.182	58.8989	100
RPLP1	0.0223633	0.0392544	40.166	92.4242	54.4212	97.3742	56.4283	98.2278	53.7685	99.1406	32.2873	91.4191	48.7936	97.6868	56.7882	98.4772	53.2639	99.8236	51.8692	98.5685	50.8676	100
RPS18	0.0211038	0.0513708	33.2539	93.6364	45.5854	98.4683	51.1018	99.4937	49.6725	99.7656	37.5209	95.7096	47.3933	99.4662	57.3381	99.4924	50.9189	99.6473	54.7055	99.182	50.5634	99.6094
RPS3	0.0207345	0.0865769	20.8556	89.0909	31.0006	97.1554	38.8043	97.9747	38.1676	99.2188	20.7187	86.4686	29.8988	98.5765	40.6259	99.3232	37.6548	98.4127	46.6703	97.955	41.477	99.6094
RPL34	0.0202706	0.14729	23.8088	90	31.0373	95.4048	40.2717	98.2278	45.8913	98.9844	20.255	87.7888	28.3357	97.6868	44.5834	99.6616	47.9054	99.4709	56.6338	99.3865	51.8098	98.8281
MT-CO1	0.0202046	0.256488	12.7829	63.9394	16.7061	70.4595	26.5894	89.3671	51.7895	99.6875	17.0426	64.6865	25.9116	60.6762	33.8839	93.2318	49.8449	99.1182	66.6936	99.591	72.2614	100
RPL13	0.0201899	0.0828471	30.2841	95.4545	40.3635	98.0306	46.5902	99.3671	46.0663	99.6094	32.1074	95.3795	40.3724	99.8221	48.0413	99.154	43.7529	99.6473	57.4686	99.591	53.5244	99.6094
RPS2	0.0196937	0.0565406	20.794	91.5152	31.7101	97.8118	36.9236	98.481	32.5759	98.2031	22.3236	88.1188	32.364	98.3986	36.1631	98.308	34.8205	98.4127	38.9928	98.364	44.326	99.2188
RPL15	0.0196124	0.0569246	13.3658	74.5455	23.6165	95.186	27.8391	96.0759	25.4987	96.4062	12.1467	72.9373	22.2526	94.484	30.8524	97.1235	25.9442	96.8254	32.0615	98.364	30.6284	99.6094
RPL21	0.0178672	0.130803	31.8691	94.2424	39.284	98.2495	46.6566	99.3671	54.6517	99.8438	31.2202	94.3894	40.2068	99.4662	49.4417	98.9848	54.5259	99.2945	63.6859	98.773	57.6378	99.2188
RPS15A	0.0172472	0.117919	24.3492	90.303	29.8443	96.4989	39.2103	97.8481	46.2984	99.4531	19.085	86.1386	29.5186	97.8648	42.3952	98.9848	45.8745	99.6473	48.6301	99.3865	43.6438	99.6094
RPS4X	0.0171051	0.0920363	11.4326	78.7879	17.2277	91.9037	22.0698	96.3291	19.579	94.375	9.7984	66.0066	16.2342	93.9502	23.4214	97.1235	20.1421	96.649	44.462	99.3865	26.3253	98.4375
IFI6	0.0169597	0.0380751	14.8347	78.7879	3.11366	50.9847	1.70727	29.7468	0.891098	15.1562	15.5609	74.9175	2.53001	47.6868	2.63471	38.2403	2.14908	27.1605	0.893658	14.3149	0.629793	11.7188
FTH1	0.0167455	0.0373712	10.248	69.3939	16.5897	88.1838	20.497	94.1772	19.1826	92.5781	6.96007	56.1056	17.827	90.3915	26.4231	94.7547	17.7762	92.2399	27.679	96.1145	14.6819	95.7031
RPL18A	0.0158105	0.0403222	16.1715	83.3333	21.3421	96.4989	25.9244	97.7215	23.8085	96.5625	18.8817	84.8185	27.3774	98.7544	33.579	99.154	27.4798	96.8254	33.5041	98.364	30.333	98.4375
RPL7	0.0157627	0.0885815	10.956	72.7273	15.4577	88.1838	20.8599	94.557	20.7168	94.8438	8.4863	66.9967	15.2049	90.5694	23.9455	95.9391	22.3255	95.7672	34.5357	97.7505	30.7754	99.6094
RPS27A	0.0153945	0.123336	24.1221	92.7273	31.0866	97.8118	37.6779	99.4937	46.188	99.5312	22.5556	89.4389	30.2187	98.2206	38.7009	98.8156	44.2444	99.4709	52.9293	99.182	46.8108	98.8281
S100A4	0.0148919	0.00983802	12.6127	62.4242	27.236	87.5274	23.6246	84.9367	12.9256	76.4844	7.82962	48.1848	16.464	82.3843	13.4658	78.0034	13.7048	81.4815	23.8731	93.865	19.258	92.9688
RPS15	0.0148565	0.019407	27.8164	93.9394	35.6217	98.2495	39.0303	98.9873	32.0211	98.5938	30.758	95.3795	39.1016	99.6441	43.5452	99.8308	30.3292	98.06	34.2139	98.1595	31.6359	99.6094
RPS19	0.0147169	0.0390271	32.2795	94.2424	42.4912	98.6871	48.0571	99.4937	53.0213	99.2969	38.1053	95.0495	45.9931	99.6441	53.9746	99.6616	50.066	99.2945	47.8479	99.3865	43.0624	99.6094
SRGN	0.0142391	0	10.5073	69.0909	17.438	87.0897	20.887	91.519	17.7395	91.1719	7.32524	61.0561	16.7253	85.7651	25.6018	93.2318	14.4994	89.418	15.9074	92.8425	11.1479	88.6719
SH3BGRL3	0.0142122	0.019388	11.8101	75.1515	22.1272	94.9672	22.5444	96.0759	11.9634	83.6719	9.47392	64.3564	19.4066	91.2811	16.965	91.0321	10.3869	80.776	16.9632	89.9796	14.4204	94.1406
PABPC1	0.0137449	0.00475479	11.5224	75.1515	5.92204	69.5842	6.16105	75.0633	10.6607	82.1094	19.8012	77.2277	5.71416	73.1317	6.7368	70.0508	10.4223	82.8924	7.66944	77.7096	7.57154	83.9844
RPL11	0.0137286	0.0438018	20.3487	91.5152	27.9576	98.0306	33.183	98.7342	32.4127	98.5156	22.6622	91.0891	28.6459	97.8648	35.0834	99.3232	31.4328	98.06	37.1912	98.1595	31.4789	99.2188
RPL19	0.0135414	0.0570025	20.0468	91.2121	27.0769	96.2801	31.2904	98.3544	30.8753	98.0469	18.6347	84.1584	25.6462	97.5089	31.0816	98.6464	30.9422	97.8836	35.7238	98.1595	34.2026	98.0469
EIF1	0.0131982	0.0717954	16.4859	83.0303	21.6396	91.4661	29.3619	96.8354	37.2483	98.6719	14.405	80.5281	24.3058	95.0178	32.1824	97.2927	31.3953	98.2363	36.522	99.591	22.9276	100
CXCR4	0.0129416	0.0208841	5.22038	39.697	8.57222	56.8928	11.3837	76.2025	5.82803	56.7188	4.57378	34.6535	16.5714	76.5125	17.0826	82.2335	6.63931	61.7284	11.1039	72.3926	3.13196	47.2656
CTSW	0.0121346	0.00721556	9.50689	71.2121	17.8171	91.2473	16.8365	92.5316	9.52736	78.5938	8.06906	59.0759	15.8635	88.79	14.4273	86.802	8.94653	76.8959	13.8844	89.9796	17.4675	97.6562
RPS3A	0.0121274	0.0813198	15.5671	83.6364	20.4045	94.0919	27.0851	97.8481	30.9501	99.0625	13.8962	78.5479	20.7369	95.7295	26.2982	97.6311	30.8341	98.4127	30.5103	98.5685	36.0337	99.6094
GNLY	0.0118643	0.188587	117.491	98.1818	160.209	99.1247	118.202	99.3671	89.4331	99.9219	45.2111	61.3861	62.6001	77.9359	56.4735	78.8494	34.6923	73.545	55.388	94.4785	68.5449	82.8125
XAF1	0.0114927	0.023315	9.06604	68.1818	1.46418	29.1028	0.928533	17.2152	0.866176	13.9844	10.5008	70.6271	1.36752	30.2491	1.0153	16.9205	1.06907	17.6367	0.467386	9.40695	0.486942	13.6719
IFI44L	0.0113237	0.0213891	8.60741	65.7576	1.03325	18.8184	0.511538	9.87342	0.445156	6.25	9.93804	67.9868	0.899518	20.8185	0.972295	16.4129	1.41656	20.4586	0.269543	5.52147	0.16255	1.95312
RPS9	0.0112246	0.00712845	11.7353	80.303	18.6564	96.4989	20.0585	96.4557	18.1868	95.0781	14.6636	82.8383	21.1547	97.5089	24.4944	97.9695	20.0206	96.4727	18.595	96.9325	20.3853	98.8281
RPL36A	0.0110246	0.0209727	10.0827	70.9091	5.14505	65.2079	5.04326	65.8228	13.753	86.7969	12.6088	77.2277	4.0442	66.0142	5.99364	69.3739	14.4434	89.0653	6.6274	73.0061	8.65946	84.7656
GAPDH	0.0108993	0.027677	8.55263	68.1818	17.5018	90.8096	16.306	93.4177	8.98669	76.9531	11.2443	68.9769	18.4709	95.0178	15.8045	90.6937	9.48068	82.3633	12.4083	89.9796	11.3479	91.0156
FTL	0.0108915	0.047545	7.33268	66.6667	12.1134	83.8074	14.3486	86.8354	12.205	83.3594	5.16846	48.8449	10.3797	80.7829	13.9172	88.1557	13.0453	85.5379	21.9335	95.91	18.6853	98.4375
ZFP36	0.010621	0.0127789	5.8357	46.6667	10.5827	73.9606	8.99819	70.6329	6.38496	55.3125	5.18633	39.934	17.4177	81.8505	11.9141	73.9425	8.44825	63.3157	12.6572	78.9366	6.21105	69.5312
RPL32	0.0104567	0.0695851	27.0271	91.8182	30.0198	96.9365	34.7968	98.3544	37.9523	99.2188	24.5495	91.7492	29.6058	98.2206	38.1979	99.154	38.7437	99.6473	41.6353	98.5685	40.6305	99.6094
CFL1	0.0103744	0.00648281	10.9739	76.3636	18.4808	88.1838	17.3995	90.3797	11.2595	82.7344	10.2766	67.3267	16.674	88.79	14.7718	90.3553	13.999	88.0071	16.7314	92.638	20.9822	99.2188
MT-CO3	0.0102688	0.170376	7.7202	51.8182	10.1023	57.1116	18.3783	83.2911	38.5193	99.2188	12.1767	59.4059	14.9983	50	25.9806	90.5245	39.3371	98.7654	36.9196	98.773	46.2045	100
RPLP2	0.010201	0.134171	24.6863	91.2121	29.8018	96.2801	37.0027	97.7215	47.6997	98.5156	21.9906	88.1188	26.0659	95.9075	35.3774	98.4772	47.5567	99.6473	49.4528	98.773	46.3131	98.8281
RPL18	0.0101334	0.0455321	9.34544	69.697	14.0023	89.7155	16.8103	92.6582	18.4732	93.75	8.24902	65.0165	13.5231	91.9929	19.6724	93.9086	18.254	94.1799	21.2982	94.274	19.5976	97.6562
RPS7	0.0100814	0.0635996	10.253	70.9091	14.52	87.3085	17.9184	92.1519	20.806	94.6094	8.22979	64.0264	13.4207	88.968	19.7075	94.4162	20.9312	96.2963	25.6658	98.1595	21.8429	97.6562
RPL27A	0.0100538	0.0665722	25.6801	92.1212	30.8655	98.4683	37.7362	98.7342	39.2305	99.1406	27.1347	92.4092	29.4012	99.2883	38.5037	98.8156	39.6564	98.9418	42.6578	99.182	37.7476	98.0469
PRF1	0.00984925	0.0819518	23.2601	84.8485	23.4595	92.779	13.1576	83.9241	5.7449	56.875	26.1568	88.4488	18.9734	92.1708	8.27483	69.2047	5.98527	56.6138	8.1286	71.1656	13.4813	81.6406
MT-CO2	0.00948066	0.155858	15.876	69.697	17.7073	77.4617	25.9885	93.5443	44.8705	99.375	22.9059	66.9967	26.0651	63.3452	35.7826	95.4315	48.2576	99.2945	50.0024	99.182	43.8566	100
TPT1	0.00947212	0.0671285	24.8951	91.2121	14.6655	88.4026	18.4781	95.0633	31.3176	98.4375	21.6804	86.4686	16.7569	92.8826	20.6001	95.2623	31.6523	98.06	27.8245	97.137	26.9429	96.4844
CMC1	0.00944088	0.0082194	5.93591	46.6667	10.8421	69.5842	15.7866	78.8608	14.3523	76.7969	2.70549	26.7327	7.56869	60.6762	17.7918	75.6345	11.1244	67.7249	4.13353	40.0818	10.8606	78.125
BTG1	0.00921388	0.023012	9.17647	67.2727	11.0168	81.4004	11.8573	83.7975	13.9337	84.4531	5.67881	47.1947	13.3794	87.0107	20.8471	91.3706	16.2439	90.2998	15.7286	93.456	11.9949	94.1406
RPL8	0.00916076	0.0149439	12.1814	78.1818	15.9756	91.9037	17.065	96.4557	13.9042	90	12.3498	74.5875	16.9588	95.3737	19.7768	95.4315	15.3535	92.5926	19.2704	95.2965	21.1798	98.0469
TSC22D3	0.00911922	0.0110917	8.08189	57.8788	12.3088	81.1816	12.8854	84.6835	7.25296	67.3438	3.97718	37.9538	12.315	79.7153	13.8096	84.4332	9.1318	77.6014	11.2783	83.6401	4.05318	56.6406
GNB2L1	0.00904805	0.0221565	6.61178	62.1212	10.5798	84.6827	13.2704	91.1392	11.7329	86.9531	6.90389	59.0759	11.4015	90.2135	15.1924	92.7242	11.483	84.3034	14.8887	92.8425	14.834	97.6562
RNF213	0.00903506	0.0106007	7.42971	63.3333	3.88543	51.4223	3.98675	55.0633	5.14059	59.0625	12.1536	69.637	3.08958	51.4235	3.25815	47.3773	5.29034	61.552	3.73136	53.7832	2.85382	55.0781
RPS13	0.00901243	0.0444482	10.1643	70	14.4679	87.0897	16.9515	93.2911	18.3666	93.2031	8.99348	67.6568	13.4791	87.3665	18.6262	92.0474	18.1726	93.6508	21.2181	95.7055	20.4954	98.4375
RPS5	0.00896009	0.020574	8.50597	69.3939	13.0652	89.0591	15.3044	94.1772	13.1174	90	7.4319	61.3861	12.724	90.2135	14.2633	91.709	11.8271	88.1834	16.3001	93.6605	16.083	95.7031
KLRB1	0.00888302	0.0607292	2.20845	21.2121	6.19242	54.9234	10.2211	63.038	14.4956	73.8281	1.6616	16.8317	5.46954	45.9075	10.5555	53.9763	10.2135	58.7302	17.0892	85.4806	14.7415	76.5625
H3F3B	0.00880679	0	19.1526	87.8788	18.7758	94.9672	18.7563	94.1772	16.5428	90.4688	17.0141	83.4983	24.5744	94.1281	27.1579	96.4467	17.5506	92.4162	22.6764	97.3415	23.3168	99.2188
RPSA	0.00874712	0.0200831	9.62178	72.7273	14.4178	88.8403	15.0961	92.0253	13.4067	87.5781	9.20282	67.3267	14.3186	93.2384	17.3073	92.555	15.5885	91.1817	18.1782	94.683	15.55	94.9219
JUNB	0.00863762	0.0093323	3.81441	36.9697	8.1828	65.6455	6.62284	65.0633	3.19981	41.875	5.67145	45.2145	11.4986	75.9786	6.69663	63.4518	4.87465	52.381	12.0865	79.7546	16.0048	81.6406
RPL37A	0.0086291	0.0471356	26.9296	92.7273	23.4486	95.186	24.709	97.8481	38.624	99.2969	28.1182	95.3795	23.5324	98.0427	26.5883	98.4772	38.9236	99.1182	29.881	96.9325	24.14	98.8281
HNRNPA1	0.00854844	0.0102866	7.61385	65.1515	13.7553	84.6827	14.015	87.7215	11.3436	83.6719	8.79919	65.3465	12.9318	86.8327	14.6371	90.1861	11.6338	85.0088	15.6981	92.8425	13.232	95.7031
MT2A	0.00852108	0.0254617	13.4969	64.8485	6.09874	62.5821	3.81299	48.2278	1.96845	27.8125	6.72279	52.4752	2.71546	46.9751	2.67403	36.0406	1.28752	20.1058	2.03616	31.2883	1.98851	40.625
PTPRC	0.00824815	0.00609181	11.6515	76.3636	8.39817	82.9322	7.42011	77.2152	9.36601	78.9844	14.1273	79.538	6.61592	77.0463	6.27885	69.7124	8.70908	78.3069	7.64165	77.5051	8.16147	88.2812
IFITM1	0.00805969	0	1.67144	23.9394	4.42167	58.6433	5.01467	63.038	0.598571	11.0938	0.984134	14.1914	6.5226	73.8434	6.40423	68.3587	0.845427	16.4021	6.83694	74.4376	5.84648	75.3906
RPL38	0.00801877	0.0253336	18.5359	88.7879	13.8518	92.1225	15.6606	94.4304	24.353	97.5781	19.301	88.1188	13.9137	95.1957	16.5692	94.5854	22.9662	97.0018	17.4543	94.0695	16.0709	94.9219
HLA-A	0.00796137	0.112607	54.2341	98.4848	61.5219	99.5624	50.1261	99.1139	32.3824	98.2031	54.4401	98.6799	59.9032	99.4662	53.1498	99.6616	35.5493	97.8836	38.8752	98.9775	53.0138	100
RPL37	0.00788344	0.057476	27.8289	92.7273	20.3331	95.4048	25.2687	97.9747	41.3726	99.1406	25.0522	90.429	24.1495	98.2206	28.4547	97.8003	40.8369	99.2945	28.1509	97.3415	25.4029	98.4375
FGFBP2	0.00775276	0.0175534	9.14954	57.2727	16.2841	84.6827	18.0849	84.8101	15.184	82.8125	4.90038	37.9538	9.68524	69.395	13.2018	75.2961	14.7533	81.1287	12.8195	80.7771	11.3102	73.4375
MT-CYB	0.00766324	0.0744085	4.72462	45.7576	6.49549	63.0197	11.9438	87.4684	18.0284	93.4375	5.53026	42.9043	9.44521	58.363	13.8884	86.4636	17.4096	91.358	23.0746	97.7505	16.9843	96.0938
DUSP1	0.00766092	0.00779507	3.98033	34.5455	7.33244	63.6761	6.81158	61.0127	3.59147	41.1719	4.34864	34.6535	10.9124	69.7509	5.50533	50.7614	5.30366	54.8501	10.1009	79.5501	13.8975	79.6875
RPS27	0.00761209	0.248993	70.5356	97.5758	70.8677	99.3435	85.8993	99.6203	120.388	100	62.6371	97.3597	66.7188	99.8221	91.3767	99.8308	114.936	99.8236	104.537	99.591	97.3547	100
RPL26	0.00756479	0.100221	18.442	81.2121	20.6931	92.779	25.5089	96.8354	35.0102	97.9688	17.5383	86.1386	19.7903	93.5943	29.5821	97.4619	34.8868	99.1182	38.8296	98.364	33.3972	99.2188
RPS6	0.00752484	0.0936838	25.8566	91.5152	28.0227	95.6236	33.1177	98.1013	40.4332	99.1406	24.3941	88.4488	26.9342	96.0854	34.0435	98.6464	39.1112	98.7654	45.6842	99.182	40.4346	99.6094
RPL23A	0.00745284	0.102161	23.8035	89.697	27.7923	96.0613	32.2618	98.1013	39.7058	98.9062	23.8425	87.7888	24.2637	96.9751	34.3677	98.9848	41.404	99.6473	45.4336	99.182	39.2317	99.2188
FAU	0.00740697	0.0276265	16.0025	82.1212	19.9706	94.0919	23.2771	96.4557	24.3778	96.4844	14.2742	79.2079	19.5264	95.1957	23.5935	97.1235	23.7825	95.7672	23.1575	96.728	19.6411	98.4375
RPL10A	0.00734579	0.0399268	11.4143	75.4545	13.3339	89.7155	16.1218	93.7975	17.2591	93.0469	10.4102	71.6172	14.4504	91.9929	18.6059	94.247	17.9769	93.6508	22.2785	96.319	19.1133	96.4844
RPS28	0.00731653	0.0831727	22.9592	87.5758	23.6112	94.3107	28.857	97.3418	33.6694	97.9688	18.2878	83.1683	21.7774	96.6192	30.5445	97.6311	35.6317	98.2363	35.7845	97.955	36.7775	97.6562
MT-ND4	0.00721715	0.0837801	9.48454	62.4242	13.3315	77.4617	18.4137	90	29.3609	97.5	15.3649	60.396	18.2246	67.2598	21.8202	93.0626	27.5074	97.8836	30.9762	98.9775	25.7767	100
CD7	0.0072089	0.00441063	4.65453	44.5455	6.09554	64.1138	6.93229	65.0633	5.48338	56.7969	6.42721	52.4752	10.4984	84.5196	13.1758	86.802	7.13236	67.7249	9.03737	73.4151	12.3104	84.7656
RPLP0	0.0071508	0.00759732	6.4774	61.8182	10.6326	83.3698	11.1313	87.7215	7.67676	72.5781	4.99665	50.495	9.26813	83.274	10.2348	82.9103	7.83482	76.1905	11.2113	87.9346	10.9595	89.0625
CD74	0.00714065	0.00444053	4.05587	40.6061	7.68717	70.8972	9.28626	75.443	4.57035	51.5625	4.21247	42.2442	7.0569	73.6655	11.1425	76.819	5.0648	54.8501	6.20604	63.3947	7.48293	81.6406
ARHGDIB	0.00713858	0.0143398	4.45853	48.4848	8.33106	75.93	9.59605	82.0253	6.25289	67.0312	4.05432	42.2442	7.21047	75.6228	9.50087	81.0491	7.6095	74.9559	9.7259	85.8896	11.6834	94.5312
RPL17	0.00712653	0.016974	6.11139	57.2727	3.38716	52.7352	3.64681	54.6835	9.7035	79.7656	11.1908	74.2574	3.59544	59.9644	4.12862	58.8832	7.63399	74.0741	8.15344	80.5726	7.46539	85.5469
IER2	0.00700049	0.0185419	3.61704	36.6667	5.47833	61.7068	4.81815	58.9873	4.13041	49.9219	4.46454	39.604	14.855	80.0712	7.05834	66.8359	4.734	51.8519	4.83542	59.3047	6.93064	75.7812
RPL6	0.00696235	0.0662474	12.5086	77.2727	14.4711	87.965	18.5151	92.7848	22.2654	95.2344	9.23827	69.3069	12.6416	89.8577	18.3793	92.8934	21.3101	95.7672	25.9239	97.7505	22.442	98.8281
IGHG4	0.00691603	0.0448073	1.71548	18.1818	8.73115	66.0832	4.97046	57.7215	0.117781	2.03125	3.44698	27.7228	11.725	69.573	3.77441	60.4061	0.0556962	1.41093	0.124884	2.86299	0	0
RPL39	0.00680859	0.099205	22.7133	84.5455	24.0666	91.0284	29.876	94.1772	38.5537	96.7969	18.6055	80.5281	21.7663	89.3238	32.2469	95.2623	40.2156	97.5309	37.915	98.9775	36.7001	99.6094
HSP90AA1	0.00662644	0.014169	11.1415	72.1212	7.3623	76.3676	6.00864	70.7595	10.0388	77.7344	10.9331	74.5875	7.63024	79.0036	6.59753	69.8816	6.27255	68.0776	4.5813	58.6912	5.72893	79.2969
RPL35A	0.0066263	0.0541151	18.3338	86.3636	21.8504	95.8425	24.4277	96.962	29.7516	97.7344	17.0657	85.8086	20.1647	96.2633	26.9744	97.6311	28.6692	97.3545	29.5951	97.7505	26.5324	99.2188
HCST	0.00639299	0.00786924	9.73288	66.6667	13.7585	85.3392	14.784	88.2278	11.0825	80.3906	7.87205	60.396	11.9406	82.3843	11.8446	85.4484	11.1566	80.2469	12.9877	87.1166	14.7203	93.3594
IFI16	0.00637675	0.0131489	7.22399	56.3636	3.01345	44.6389	2.13425	36.7089	2.13253	31.6406	6.73669	54.7855	2.45683	46.9751	1.58836	27.7496	2.39463	34.7443	1.40216	26.1759	2.42148	48.4375
RPL4	0.00637448	0.025714	4.9098	54.8485	7.11645	77.6805	9.32129	83.5443	8.76942	78.9844	4.04568	43.8944	7.56711	82.5623	9.89388	83.0795	8.87079	77.9541	12.2963	91.411	11.6513	91.0156
RPL31	0.00629867	0.0472007	20.0623	87.2727	21.4337	94.9672	26.507	97.5949	31.0678	98.2812	20.4868	89.1089	23.2128	97.5089	29.92	97.1235	29.0944	97.7072	30.5673	97.955	28.083	98.8281
CD52	0.00624388	0.0338979	3.17183	32.1212	4.87045	50.9847	8.06337	67.2152	5.24885	50.4688	2.26812	22.1122	3.79519	47.6868	6.50099	55.8376	5.54354	50.7937	12.8955	67.6892	11.7156	76.1719
RPS21	0.00618176	0.0437277	13.5174	82.7273	9.999	82.7133	11.6205	88.1013	21.5299	96.5625	13.5226	79.868	9.98368	88.4342	12.2443	87.8173	22.2401	96.2963	15.4399	93.047	15.3173	95.3125
NEAT1	0.00607312	0	13.5034	75.1515	8.49371	75.4923	9.80878	75.443	12.8102	82.3438	10.9441	63.3663	7.75361	70.8185	10.4973	81.3875	10.9436	80.776	8.067	72.5971	5.62234	73.4375
HLA-E	0.00602756	0.00531625	16.5855	84.2424	20.8758	96.0613	18.3382	95.0633	15.6617	91.4844	14.5879	83.1683	19.3946	95.5516	18.6673	93.9086	15.8286	92.0635	18.3943	95.501	19.1481	99.2188
TMSB10	0.00597751	0.0758983	64.3171	98.1818	64.7813	99.1247	59.8973	99.6203	48.0474	99.2969	63.3304	98.0198	58.5467	99.8221	55.9354	99.154	53.7435	99.2945	48.0898	99.182	49.8521	100
LY6E	0.00591293	0.0359134	14.3989	81.8182	9.59859	80.3063	7.35879	74.557	3.24201	42.3438	11.9164	73.2673	8.20246	79.3594	7.842	73.7733	4.33821	51.1464	4.89281	62.9857	5.11806	72.2656
UBC	0.00587866	0.0125997	6.70321	62.1212	9.64262	82.4945	8.69049	81.0127	5.67073	63.5938	8.83768	65.3465	12.6488	90.5694	11.1598	85.4484	5.74561	64.1975	9.29493	83.4356	11.1381	92.5781
EEF1D	0.00584571	0	7.6226	66.6667	10.9404	88.8403	13.0678	92.0253	10.5469	84.6094	8.82523	71.2871	11.9365	93.9502	13.1856	90.0169	9.6088	81.6578	11.7879	91.6155	9.9588	91.4062
NFKBIA	0.00576485	0.0507667	11.8015	66.3636	14.824	78.9934	11.1658	80.3797	11.1549	82.2656	11.2623	61.7162	24.1344	91.9929	13.8518	85.6176	9.33343	73.0159	9.54201	79.3456	2.90388	39.4531
CCL4L2	0.00576306	0.0139917	2.20141	16.0606	2.33493	17.7243	1.47464	13.5443	2.08924	15	2.64042	13.8614	9.19734	35.4093	9.8106	29.1032	2.42948	15.6966	4.29732	22.6994	1.56453	20.7031
IGKC	0.00569498	0.0249342	1.0109	10.9091	8.84666	37.6368	5.73352	34.557	0.818732	17.5781	2.23252	22.7723	6.39584	38.968	2.09027	36.8866	0.234339	5.29101	2.38076	38.8548	0.379602	10.1562
SYNE2	0.00565118	0	5.34054	41.8182	2.50303	38.2932	2.46986	37.8481	5.60102	60.7812	6.35298	50.495	2.13611	35.9431	2.47203	36.8866	5.34662	60.4938	3.3952	51.7382	2.3947	45.3125
GZMA	0.00549935	0.00613708	10.1865	65.1515	15.0064	81.8381	12.9474	82.9114	7.73982	68.8281	10.98	62.7063	14.3996	81.8505	9.60903	72.5888	9.43074	73.545	12.5502	83.4356	17.5197	92.5781
RPL29	0.0054824	0.0246186	14.295	82.1212	15.8184	92.779	18.5338	96.2025	19.7974	96.4844	12.6034	75.9076	16.3971	94.484	20.7431	95.9391	19.865	97.3545	20.2933	95.501	17.1862	96.0938
EEF2	0.00547121	0.0157253	2.961	37.2727	4.96402	64.1138	6.72186	74.6835	4.76834	58.0469	2.89405	34.6535	4.86491	69.9288	7.54423	76.4805	4.89437	63.6684	8.55184	82.8221	8.71309	88.2812
NCL	0.00545482	0	6.45274	56.3636	3.30523	52.7352	2.95908	46.7089	5.38139	59.375	6.55454	52.8053	3.55913	59.9644	3.05211	49.7462	5.6772	63.4921	3.42032	48.0573	1.6792	35.9375
RPL9	0.00534316	0.0703324	13.476	80.303	14.7267	88.6214	18.5422	94.8101	24.3697	96.3281	11.3507	74.5875	14.3757	91.4591	19.2818	95.0931	25.0331	96.1199	27.1982	97.137	23.1065	98.4375
CCL4	0.00523381	0.0670235	40.542	74.5455	33.2957	76.8053	23.9743	68.8608	22.4023	62.1875	22.3418	66.3366	42.5665	82.0285	34.2997	77.1574	19.11	62.963	37.5478	79.3456	9.47501	71.4844
TYROBP	0.00522821	0.00552425	11.6763	73.3333	13.9043	90.5908	15.671	90	13.4011	88.3594	8.3001	57.7558	12.5399	82.9181	14.5364	83.9255	13.2129	84.3034	11.9608	76.0736	13.8171	75
HOPX	0.00518644	0.016106	2.09803	22.7273	3.68169	51.2035	4.63318	55.9494	3.45226	45.1562	1.57481	19.1419	4.31512	58.1851	6.35432	63.9594	5.3691	59.2593	5.16756	61.5542	10.237	83.9844
CTD-3252C9.4	0.00518158	0	1.9093	20	5.49422	53.8293	7.69338	69.6203	4.62165	50.2344	1.44942	16.5017	5.25514	62.0996	5.35799	50.423	5.22566	53.0864	6.35501	63.8037	1.1019	23.0469
COX4I1	0.00517127	0	4.6241	50	7.74153	80.0875	8.54115	82.6582	7.3758	74.1406	5.52079	54.1254	8.73129	88.4342	9.70777	85.4484	7.17337	76.5432	7.87818	79.9591	7.65982	90.625
MBNL1	0.00515248	0.00996426	5.32327	48.7879	3.03469	42.6696	2.97065	44.557	4.49698	54.2188	7.56171	62.3762	3.36849	54.8043	3.05993	45.1777	3.63715	50.0882	1.90669	33.7423	1.92172	42.1875
DUSP2	0.00496497	0	1.76296	16.0606	3.09885	41.3567	3.47069	45.5696	1.91024	26.5625	1.10762	13.8614	5.24038	51.2456	5.80096	57.3604	2.42222	33.3333	4.48059	51.1247	3.46698	50.3906
JUN	0.00493808	0.018411	6.57414	40	9.56751	59.5186	4.81798	44.557	4.82272	39.6875	7.82178	45.2145	16.2139	77.4021	4.41528	40.7783	4.43098	42.328	6.1155	43.5583	15.1248	82.0312
DDX5	0.00493316	0.0157408	15.4723	84.5455	12.9596	87.3085	13.1259	90	17.5281	93.9844	11.2695	75.9076	9.92663	87.1886	9.44235	83.7563	15.9987	90.4762	11.0484	88.7526	13.969	96.0938
CORO1A	0.00486538	0.0171213	7.65091	64.2424	11.9165	85.558	9.69736	81.7722	3.81345	47.8906	8.51091	67.3267	10.6389	87.9004	7.60556	75.2961	4.20126	55.9083	6.71113	73.6196	14.1812	96.0938
PRRC2C	0.00480074	0.00741598	5.83683	56.6667	3.7819	56.8928	3.12279	48.6076	5.59609	62.0312	7.92433	64.0264	4.29678	64.5907	4.32497	59.5601	5.07502	61.1993	3.10667	47.6483	2.48028	53.5156
SP100	0.00479865	0.0121818	5.05426	53.6364	2.02364	37.6368	1.70064	31.7722	1.59941	25.3906	5.96675	57.4257	2.32759	48.9324	1.96518	36.8866	2.06992	31.2169	1.16781	22.9039	1.08237	30.0781
NR4A2	0.00476421	0.011591	4.12211	35.4545	5.5945	58.8621	5.38521	60.2532	4.13769	44.6875	2.99204	27.7228	8.30724	70.9964	8.68384	72.4196	4.67573	50.2646	5.00659	58.0777	1.91454	36.7188
IFITM3	0.00474784	0.0146876	5.15695	36.0606	1.79254	28.0088	1.36038	22.2785	1.02371	14.6094	6.13899	41.5842	2.77862	40.0356	1.84381	27.9188	1.35051	21.164	1.32739	22.4949	0.895351	17.5781
RPS23	0.0047246	0.0684503	16.5693	86.9697	17.1323	92.9978	21.3666	96.4557	27.2017	97.7344	16.7092	87.1287	18.4647	96.2633	22.6262	97.9695	27.4797	98.06	30.6311	97.955	28.2476	98.0469
ARPC2	0.00470425	0.0100861	7.67327	64.5455	11.4386	87.7462	12.5935	89.6203	11.2073	85.8594	7.80295	63.3663	10.1914	87.7224	11.2727	85.7868	11.4541	88.5362	11.2607	87.1166	11.6789	94.9219
ISG20	0.00466925	0.0186004	6.0039	55.1515	3.7971	56.2363	2.6906	45.6962	2.20997	33.8281	7.06261	61.3861	3.3038	58.1851	3.28674	50.2538	2.45651	38.0952	1.08541	22.4949	1.10752	28.125
YPEL5	0.00465349	0	3.10372	34.5455	5.21159	61.0503	7.73157	74.0506	6.91506	67.2656	2.3756	27.0627	6.60893	68.1495	8.45371	74.4501	6.67899	65.2557	5.32415	65.2352	1.53897	35.1562
IFIT3	0.00461581	0.0102539	4.87868	39.3939	1.02604	17.5055	0.688038	11.7722	0.638355	10.0781	3.45311	31.6832	0.543934	13.879	0.950994	12.5212	0.337489	6.70194	0.177427	3.68098	0.0587929	1.95312
SAMD9	0.00461276	0.00695103	4.30523	43.3333	1.10602	21.4442	1.023	19.2405	1.18294	19.375	4.3731	41.2541	0.976272	22.0641	0.630583	14.5516	1.1433	19.0476	1.10669	20.0409	0.843122	20.7031
RGS1	0.00452987	0.020469	2.01272	20.6061	3.4569	38.7309	3.06019	34.4304	2.40629	27.1875	2.91015	24.0924	9.3605	63.879	6.52871	52.7919	3.13602	34.9206	1.72654	27.4029	0.730957	16.4062
RPL5	0.00451441	0.0473467	8.3659	67.8788	9.43166	79.2123	12.1871	88.1013	15.5573	90	6.04397	53.4653	8.835	80.7829	12.5903	86.802	15.9829	92.5926	16.7047	94.0695	15.8873	97.6562
RPL7A	0.00449316	0.0357128	9.97374	72.7273	11.9437	88.4026	15.3304	95.3165	17.0861	93.5938	9.57439	72.6073	12.1567	93.9502	14.6237	92.555	17.6337	93.4744	17.9454	94.8875	15.525	97.6562
APOL6	0.00446968	0.00615725	4.04986	39.3939	1.79763	32.1663	1.76767	30.1266	3.02684	41.3281	4.9913	43.5644	1.61584	29.7153	1.27291	23.181	2.08478	32.2751	1.26466	22.2904	0.81115	19.1406
ITGB2	0.00446766	0	7.04338	60.303	10.4395	81.6193	9.14317	80.6329	7.38275	72.5	7.77313	63.0363	11.3833	89.6797	9.17448	80.0338	9.00987	79.7178	8.2702	79.5501	12.3645	93.3594
LIMD2	0.00442493	0.0112243	3.8806	43.6364	6.79233	72.6477	5.88827	70.3797	3.31158	46.0938	4.64218	43.8944	7.56185	80.605	7.1154	75.6345	3.54261	51.4991	4.45308	59.5092	6.31402	80.0781
SLC25A6	0.00439731	0.00799898	2.67992	34.2424	4.53762	63.4573	5.90028	69.7468	4.19407	55.1562	2.46474	32.0132	4.48082	69.7509	6.32494	72.2504	3.96029	54.321	6.39341	75.0511	5.93075	81.25
CIRBP	0.00439254	0.0177092	2.95906	35.4545	4.88018	64.5514	6.2857	72.0253	5.64209	61.5625	2.42121	29.0429	4.94637	69.0391	6.07962	69.7124	6.02789	68.0776	8.83863	83.0266	6.65564	85.5469
EIF2AK2	0.00433763	0.00739648	3.47031	41.2121	0.597767	14.442	0.656422	13.038	0.709197	11.5625	4.48196	43.8944	0.868401	21.8861	1.05515	20.9814	1.43657	23.6332	0.644093	13.9059	0.366405	9.375
EPSTI1	0.00426357	0.0074521	4.08438	49.0909	1.13635	27.1335	0.916378	21.1392	1.19868	20.0781	4.05973	44.8845	0.987762	26.3345	0.870277	17.0897	1.01245	18.6949	1.05026	20.6544	0.347313	9.76562
KLRF1	0.00425541	0.00745648	4.70059	47.5758	9.26576	76.1488	7.88146	74.8101	4.62291	55.7812	3.60796	36.9637	6.57469	67.9715	5.47985	63.621	4.98322	56.9665	4.34465	50.3067	6.9098	74.2188
GPSM3	0.00421955	0.00673492	2.2306	30.6061	4.67666	64.7702	4.51507	61.1392	1.87982	29.6875	2.66014	31.6832	5.78943	75.089	4.61201	61.2521	2.37726	38.0952	3.71269	53.7832	4.56801	70.3125
HLA-B	0.0042127	0.0773318	56.8662	98.7879	59.4452	99.1247	54.2823	98.481	43.6563	99.375	50.6955	99.0099	54.4608	98.5765	51.2457	98.9848	39.3523	99.1182	24.9586	97.137	73.0173	100
CD69	0.00420379	0.017934	6.83809	50.9091	8.38997	65.2079	5.37552	58.8608	5.32415	53.125	6.38165	47.1947	14.1882	80.2491	7.5018	58.5448	5.96499	53.7919	8.64483	70.1431	5.15079	68.75
CRIP1	0.00420055	0	2.70326	30.303	3.54773	51.4223	6.20235	68.481	2.83578	39.8438	0.962514	13.8614	5.01515	68.8612	4.64724	59.0525	2.91567	41.4462	3.90913	54.8057	2.0956	39.8438
UBB	0.00419999	0.0247255	15.0453	80.6061	15.9789	90.372	15.4272	90.8861	13.7132	87.9688	14.4452	78.5479	20.1855	96.6192	18.2543	92.2166	12.8462	85.7143	13.115	88.9571	12.7444	91.4062
RPS16	0.00419866	0.0442658	17.5978	87.5758	20.0664	94.0919	24.6526	97.8481	28.5242	97.3438	15.1357	80.8581	17.6402	95.0178	21.5896	96.2775	24.7004	96.649	26.0281	96.9325	21.0056	97.6562
ZFP36L2	0.00416066	0.00862299	4.26146	41.5152	5.99817	67.1772	5.52607	62.5316	3.58068	45.7812	3.6663	36.6337	5.80082	70.4626	7.05729	70.22	5.20864	59.7884	9.96277	80.7771	5.81733	76.1719
UBA52	0.00411141	0.0230149	13.1537	82.7273	15.7967	93.2166	18.1065	95.1899	20.082	95.7031	12.9508	77.8878	15.622	94.484	17.9293	94.4162	19.1319	94.3563	19.0417	95.501	16.0344	95.3125
CD2	0.00409387	0.00732879	5.04819	43.9394	2.75404	43.5449	2.04786	35.0633	1.50331	22.8125	5.33727	41.9142	1.86112	37.9004	2.0799	33.1641	3.05261	41.6226	1.74784	30.0613	2.27878	39.8438
BTF3	0.00409279	0.0151456	4.28603	46.6667	5.49633	67.1772	7.23138	76.8354	6.45391	69.2188	3.23498	36.6337	5.74678	71.1744	7.8533	77.665	7.40734	76.1905	8.434	83.0266	7.33294	84.7656
ACTG1	0.00406837	0.015092	7.30162	56.0606	11.0827	77.8993	9.24399	76.4557	7.4709	66.4844	8.96073	61.0561	6.85885	72.0641	11.2398	79.5262	8.97115	73.0159	8.12154	73.8241	21.4067	95.3125
CST7	0.00405466	0.0349849	17.3376	81.2121	22.6859	96.9365	20.7435	93.7975	14.5007	88.75	14.606	78.5479	17.7094	93.2384	16.0038	91.8782	10.7422	79.1887	12.52	88.9571	13.1448	92.5781
SAMD3	0.00403206	0.00423197	4.04173	41.5152	2.07238	37.4179	1.58335	29.6203	2.19168	31.4844	5.1547	46.5347	1.79458	40.5694	1.42688	27.5804	2.91355	39.8589	1.43306	26.7894	2.56755	50
CX3CR1	0.00392708	0.0119548	3.40541	31.5152	2.62995	40.2626	0.889243	15.3165	0.567989	9.0625	5.1143	36.9637	1.20497	22.0641	0.373605	5.75296	0.610833	9.52381	0.529313	10.0204	1.28282	28.5156
IFITM2	0.00385991	0.0205582	15.5526	80.6061	13.2799	84.2451	11.1899	85.0633	9.58127	76.25	14.4304	78.8779	12.6853	87.9004	10.427	83.2487	9.99627	77.9541	10.5251	82.4131	10.2417	81.6406
TRDC	0.0038545	0.00928148	3.55982	36.3636	5.94906	63.4573	5.55561	62.4051	3.25434	41.4062	3.21092	33.9934	4.84293	59.7865	4.44247	52.2843	3.91589	46.5608	7.69292	65.2352	8.38931	65.2344
SRSF2	0.00385427	0	2.7667	33.6364	5.23499	64.7702	5.50853	65.8228	5.13288	60.3125	2.91872	33.9934	6.49645	73.8434	6.00213	70.0508	4.61299	59.0829	5.28413	66.0532	3.03242	59.375
AC090498.1	0.00384853	0	0.147054	3.0303	1.81414	32.8228	2.88252	46.4557	0.136547	2.73438	0.118099	1.65017	2.57524	52.3132	2.84043	46.8697	0.196847	3.88007	2.17556	40.6953	0.969218	24.2188
RPL12	0.00381754	0.0300498	19.87	87.8788	20.8793	93.2166	24.3702	97.3418	26.9535	97.9688	17.9039	85.8086	20.3491	96.4413	23.1785	97.1235	22.6527	97.7072	27.4896	97.546	21.5259	96.875
MX2	0.00380077	0.00603966	3.02765	33.9394	0.225803	5.25164	0.310848	6.07595	0.350591	6.09375	3.14951	36.3036	0.30492	8.8968	0.282015	6.59898	0.566496	10.4056	0.248048	4.90798	0.131746	4.29688
ATP5G2	0.00377559	0.00473693	3.46117	40.6061	5.55082	68.709	6.25197	73.2911	5.05904	60.3906	3.03555	32.6733	5.32099	71.1744	6.30164	69.2047	4.98417	60.4938	5.64745	70.9611	6.16966	82.0312
NDUFA13	0.00376716	0.00894899	4.63482	52.1212	3.26452	51.6411	2.48907	40.6329	2.75754	41.875	6.15231	56.1056	2.64361	50.1779	2.27287	39.9323	2.42649	41.0935	2.0034	37.0143	2.51576	53.5156
RPS29	0.00376399	0.0822391	51.8895	96.6667	46.4213	98.0306	53.5308	98.9873	65.9488	99.7656	43.4342	96.3696	42.5456	98.9324	54.2106	98.8156	67.0945	100	51.0196	98.773	55.9949	100
PFDN5	0.003744	0.00996384	5.43371	54.2424	7.88811	79.4311	8.44139	83.4177	8.48418	79.2969	5.40883	51.4851	7.50956	82.9181	9.04784	85.6176	8.32168	79.5414	9.06728	83.2311	8.1474	84.7656
ETS1	0.00373706	0.0043805	3.91806	40.9091	1.93391	33.4792	1.83203	33.4177	4.57939	55.3906	3.87872	39.934	1.60509	34.1637	1.88966	30.9645	4.39543	55.5556	2.19496	35.3783	2.09849	46.0938
HSP90B1	0.00371078	0	4.32177	48.1818	2.17548	40.2626	1.85717	35.6962	2.87732	40.1562	4.8757	47.1947	2.20354	47.153	1.84461	32.4873	3.05368	42.5044	2.13494	37.0143	2.26031	46.875
JUND	0.00370665	0.00785302	7.32562	51.8182	4.74031	54.9234	5.29165	58.481	9.35637	72.7344	6.3566	46.8647	7.36245	67.2598	4.82279	56.3452	7.0455	67.0194	3.47142	50.7157	1.20296	27.3438
TXNIP	0.00369143	0	7.97679	56.3636	5.97422	62.5821	3.37175	45.8228	4.93699	46.0938	7.31904	52.1452	4.9473	63.5231	3.33167	38.0711	5.60139	58.2011	5.58649	64.0082	9.2546	88.6719
SAMD9L	0.00364806	0.00642812	2.80145	33.3333	0.754872	15.5361	0.609345	12.0253	0.572565	9.84375	3.73913	36.3036	0.493065	14.7687	0.326472	7.61421	0.581028	10.582	0.546666	10.4294	0.497097	13.6719
UTRN	0.00364072	0	3.56608	37.5758	1.05281	20.3501	1.31514	24.557	2.33144	35.4688	3.88448	38.2838	1.61264	31.3167	1.11218	22.5042	2.48577	38.0952	1.40393	27.1984	1.15596	28.5156
RPS20	0.00362667	0.0403997	13.5184	77.5758	15.9436	90.372	17.3591	94.6835	23.1637	95.9375	13.4151	78.5479	16.0439	91.9929	19.0149	95.7699	22.7745	97.0018	21.691	96.728	19.1161	96.875
LSP1	0.00358993	0	3.93543	42.1212	6.35849	71.7724	6.48987	73.7975	4.384	55.7812	3.52743	38.9439	5.64496	71.8861	5.75888	67.8511	3.76281	50.7937	4.95241	64.2127	6.17208	80.4688
IRF7	0.00357919	0.0115717	3.98082	43.9394	0.984518	19.6937	0.806024	16.8354	0.369255	6.79688	3.99478	38.6139	1.6205	36.8327	1.44529	26.7343	0.657673	11.4638	0.438003	9.61145	0.304981	8.98438
RPS25	0.00357825	0.0472502	18.7152	86.6667	19.8229	92.9978	22.7149	94.9367	26.7303	96.5625	17.2739	86.7987	17.9639	92.8826	24.3207	96.6159	26.3537	97.0018	27.2825	96.5235	24.616	99.2188
RPL14	0.00356325	0.033004	16.6916	87.5758	16.888	92.779	20.1424	96.2025	22.1305	96.0156	14.9619	81.1881	16.4414	95.7295	21.883	95.7699	21.9286	95.2381	23.7103	97.7505	19.1003	95.3125
ARPC3	0.0035337	0	3.87999	45.1515	5.97904	69.8031	5.89295	71.1392	4.20341	55.0781	3.59904	37.9538	6.14642	74.0214	6.16641	71.7428	4.94529	60.1411	5.35723	66.6667	5.83055	80.0781
NACA	0.00353208	0.0241266	6.60652	60.6061	8.27986	82.0569	9.26609	85.5696	10.7011	83.9844	5.38755	52.8053	7.45379	80.0712	10.0148	84.9408	11.1108	86.2434	11.8043	88.3436	10.4288	90.625
LMNA	0.0035267	0.00849576	1.61554	17.5758	3.63405	43.9825	4.66943	56.8354	3.72073	44.2969	1.2533	14.5215	4.77897	57.6512	4.95585	52.1151	2.44062	30.8642	1.8866	26.7894	0.124163	3.90625
SON	0.0035212	0.00749713	6.86794	58.1818	5.46568	68.9278	5.08725	67.0886	6.37869	68.0469	7.08041	59.736	5.20909	72.0641	4.58178	64.1286	6.00552	69.1358	3.35932	52.3517	3.61905	62.5
MT-ND2	0.00348099	0.0548683	19.405	85.1515	22.3055	95.4048	24.316	98.2278	27.6678	97.8906	20.5384	78.8779	20.0617	84.6975	24.498	97.1235	29.7268	97.5309	33.6468	98.773	25.361	99.2188
PLEK	0.00345411	0.0143163	5.55168	49.697	4.82525	63.0197	2.70085	43.7975	2.20106	31.3281	6.71167	53.7954	4.16009	61.7438	1.77194	31.4721	2.49107	36.6843	1.94375	33.5378	4.0138	59.375
BST2	0.00344959	0.00734007	4.75292	46.0606	1.78163	33.0416	1.14998	23.038	0.550226	10.2344	4.0308	39.934	1.66881	37.7224	1.39049	26.2267	1.23597	22.575	1.68783	30.8793	2.06256	46.0938
ALDOA	0.00344752	0	2.86915	37.5758	4.89854	65.8643	4.68344	62.1519	2.5671	37.3438	1.93364	26.0726	4.56427	67.2598	3.68421	57.022	2.64548	40.9171	4.06741	57.4642	5.27976	78.125
SARAF	0.00344734	0.00928351	3.26096	36.0606	3.66507	54.7046	5.59398	67.3418	5.30058	62.0312	1.94138	25.7426	4.37917	67.7936	6.49647	71.5736	4.37358	57.3192	6.08411	72.5971	4.58998	76.5625
DDX24	0.00342885	0.00681279	4.50723	45.4545	2.54441	40.7002	2.07651	35.6962	3.07563	43.2812	4.99827	46.2046	2.74834	52.3132	2.64582	43.9932	3.11991	43.9153	1.68548	31.4928	1.70674	38.2812
MX1	0.00341634	0.00704847	3.13098	32.4242	0.531456	11.1597	0.299977	6.4557	0.254319	4.45312	3.02146	33.3333	0.621793	17.0819	0.558644	12.1827	0.554291	9.87654	0.274112	6.33947	0.260555	7.42188
RGCC	0.0034037	0	1.21376	13.6364	1.9829	27.1335	3.87567	43.9241	2.92012	33.6719	0.961877	13.5314	4.66115	49.4662	5.08361	50.9306	3.62329	35.6261	2.30404	32.1063	0.256271	5.85938
RPS17	0.00339503	0.0555094	17.598	81.8182	18.8377	92.1225	21.008	95.5696	28.4153	97.8906	12.1809	73.9274	16.7207	93.2384	20.3547	95.2623	26.4274	98.2363	26.8875	97.3415	19.315	96.0938
SUMO2	0.00337325	0	3.23825	38.7879	5.56166	67.8337	5.61013	68.9873	3.95136	53.75	3.34475	37.2937	5.50999	68.5053	5.53748	67.6819	4.02488	55.3792	4.34943	65.0307	5.30454	78.5156
IGHG1	0.00335641	0.0103535	3.61235	42.7273	0.678382	9.19037	0.305889	7.08861	0.0355714	0.78125	3.01073	36.3036	1.06125	12.8114	0.734143	20.9814	0.00891243	0.176367	0.110318	2.45399	0.0548026	1.5625
GLTSCR2	0.00333582	0.0114223	2.50443	33.0303	3.88475	57.3304	5.33278	69.6203	4.95147	59.2188	3.07386	34.9835	4.50563	68.6833	6.37573	75.2961	5.56932	65.0794	6.35463	71.9836	5.7515	79.6875
RPS10	0.00332766	0.0576429	8.93676	66.3636	7.57091	77.0241	8.33051	81.1392	19.7666	93.5156	8.06576	62.7063	6.19008	76.1566	9.33767	83.0795	19.2502	93.1217	13.2343	89.5706	15.8467	96.4844
SMCHD1	0.00331592	0	2.73182	33.0303	1.14763	19.4748	1.09926	20.7595	1.94684	29.7656	4.22817	40.264	1.40057	29.7153	1.25281	24.0271	2.13535	32.8042	1.37618	24.1309	0.703081	19.1406
RBM39	0.00331273	0.00732106	6.07398	58.1818	4.61195	60.6127	5.07175	67.4684	10.5227	81.7969	7.58886	60.066	5.68542	72.0641	7.6295	75.8037	9.63438	78.4832	5.40732	67.4847	3.9273	64.4531
H3F3A	0.00329212	0.0274608	7.46448	60.6061	8.36104	77.8993	10.1756	84.557	11.539	84.375	5.49235	51.4851	7.76906	81.3167	9.84697	82.7411	11.7067	86.4198	12.3616	88.5481	11.8154	94.5312
ARL4C	0.00325103	0.0108153	8.46985	61.2121	7.00477	73.3042	7.72861	76.4557	6.99137	64.8438	10.1308	68.9769	7.50683	77.2242	7.84068	74.6193	8.78072	77.0723	6.44619	72.5971	3.38538	59.7656
GMFG	0.00323574	0	2.48846	32.7273	4.87316	64.3326	5.17217	68.481	3.53549	48.2031	3.11536	35.6436	4.5316	68.6833	5.22885	67.6819	4.12268	55.2028	4.51284	64.4172	5.05755	74.2188
FXYD5	0.00322566	0	2.50586	33.0303	3.90705	58.2057	3.64332	54.9367	2.6948	39.4531	1.78246	24.0924	3.90766	60.6762	4.69694	63.7902	2.59655	39.5062	3.34807	53.1697	5.47166	75.7812
RBM3	0.00321172	0.00612421	1.90751	24.2424	3.52371	53.8293	3.91457	56.3291	3.37935	46.9531	1.78912	24.4224	4.01025	63.3452	4.44773	62.0981	3.86378	54.321	4.5535	62.3722	4.46473	70.7031
GZMM	0.00320042	0.00424394	4.69698	47.8788	7.09631	75.0547	7.58119	76.962	5.67839	63.8281	5.74307	51.1551	7.30453	77.5801	8.05921	76.3113	6.24613	65.2557	6.02424	71.5746	5.90538	76.9531
RBMX	0.00319894	0	4.28353	43.0303	2.0718	37.6368	2.07534	36.8354	4.25543	52.1094	3.30716	37.2937	1.74037	40.7473	1.9569	36.7174	2.97685	40.5644	2.15061	37.8323	1.62723	37.1094
LCP1	0.00318353	0	5.80324	54.2424	3.69623	51.86	3.8974	54.8101	4.27	52.1094	6.65021	57.4257	3.979	64.9466	3.89649	54.6531	4.6566	56.6138	4.28545	59.1002	4.19457	68.3594
TAGLN2	0.00317232	0	3.17122	38.7879	4.37512	61.0503	5.05722	65.3165	3.474	47.0312	1.47846	22.7723	4.46571	64.4128	4.56285	62.6058	3.19328	44.9735	3.41998	51.9427	3.86813	64.0625
FCER1G	0.00315283	0.012656	2.00995	17.5758	2.99257	25.1641	2.66719	23.1646	2.35121	24.6094	2.39254	20.7921	4.02441	41.8149	2.7734	32.3181	2.72608	30.1587	3.92149	44.1718	11.6654	71.4844
PRPF4B	0.0031492	0	3.07351	35.7576	1.48207	26.9147	1.401	26.8354	3.69297	46.9531	3.55061	36.3036	1.69426	33.8078	1.93559	32.8257	3.71271	51.8519	1.31489	24.9489	1.0484	27.3438
HSPA5	0.00313411	0	4.58773	44.5455	2.00479	38.512	1.70644	30.3797	2.42473	33.5938	4.66903	39.2739	2.59233	48.2206	2.305	39.0863	2.48022	39.1534	2.66699	42.5358	2.71313	48.8281
YWHAZ	0.003125	0	6.77851	60.9091	5.23462	65.2079	5.51339	66.962	8.14738	76.25	7.15981	59.736	5.51964	72.9537	5.79898	70.22	6.6927	71.7813	4.85204	63.1902	3.54854	60.5469
HNRNPU	0.00310491	0.00661074	4.49931	47.2727	2.71212	45.9519	2.48963	44.1772	3.58019	47.3438	5.14645	54.1254	3.42869	58.7189	2.67212	45.3469	3.43591	49.03	1.81833	33.9468	2.20634	46.875
MYL12A	0.00310035	0.00954618	12.394	71.5152	16.1407	87.3085	14.6503	87.4684	7.53855	69.6094	11.812	69.637	11.2418	80.9609	9.41574	77.665	7.67193	73.545	11.0621	86.2986	18.5592	97.6562
ATP5L	0.00309976	0.00437166	4.50734	50.9091	6.38312	72.4289	7.08033	76.962	6.20707	67.1094	4.72494	47.5248	6.39246	77.758	7.23592	73.6041	6.36062	72.134	6.40235	73.0061	7.32675	84.7656
RHOC	0.00309041	0	1.09986	16.0606	2.90272	47.7024	2.60585	42.5316	1.69448	27.1875	0.955291	13.5314	3.1593	55.8719	2.91393	47.0389	2.3696	34.5679	2.51705	41.5133	4.53351	67.5781
SERF2	0.00308951	0	13.9678	82.1212	15.5009	92.1225	16.3864	93.9241	13.6807	89.4531	12.0684	75.9076	14.8152	93.0605	13.7467	89.3401	14.3149	91.1817	15.6062	94.4785	14.9829	98.0469
CD99	0.00308257	0.0123368	2.85591	34.8485	4.66903	63.2385	4.84274	64.1772	4.68136	56.1719	2.30304	27.0627	4.36523	65.8363	4.75655	60.4061	5.63521	62.4339	6.12304	70.9611	6.40533	81.6406
LRRFIP1	0.00307371	0.00800089	6.70438	52.7273	4.16222	57.7681	5.66434	65.8228	6.10148	63.6719	6.35315	52.4752	5.24442	69.573	5.26802	64.6362	6.053	63.8448	3.27025	49.2843	1.85529	41.4062
UCP2	0.00306647	0.0073986	2.30572	29.0909	4.58975	61.2691	4.05537	58.2278	1.66921	26.6406	2.6784	32.6733	4.8638	67.6157	3.35138	48.5618	1.88973	30.3351	2.64448	43.5583	4.62634	67.5781
COX7C	0.00302921	0.00657268	5.14362	56.0606	6.06143	73.0853	6.87589	75.6962	7.09336	72.4219	3.95582	40.5941	6.59403	75.089	7.94851	76.4805	7.05729	71.6049	6.35557	71.1656	7.12681	85.5469
CD63	0.00302029	0.00481277	1.985	23.3333	3.65748	54.0481	3.65182	55.0633	2.43192	37.1875	1.73151	22.4422	3.75074	57.8292	3.55413	51.0998	3.44754	45.8554	3.89361	53.3742	5.33526	71.4844
IKZF3	0.00301113	0.00672924	3.16916	34.2424	1.56855	26.6958	1.22071	20.2532	1.65584	24.375	3.5781	35.6436	1.39544	27.5801	0.994857	16.9205	1.19838	19.4004	0.723415	14.5194	0.824811	20.7031
CAST	0.00300585	0	4.19818	44.5455	2.40705	43.9825	2.47127	41.0127	3.86734	49.8438	4.76407	47.1947	2.68945	47.153	3.0082	45.8545	4.84247	56.4374	3.21426	48.6708	2.18324	42.5781
CD37	0.0029983	0	2.60682	35.4545	3.75128	56.0175	4.98277	67.2152	3.28806	46.6406	2.26552	30.033	3.85912	63.5231	5.10121	65.6514	3.55389	50.4409	4.14845	57.8732	4.394	71.4844
IFI27	0.00299174	0.0101552	2.49894	29.3939	1.15483	21.2254	0.394045	6.32911	0.0727209	1.25	3.45325	27.0627	0.840946	15.3025	0.506413	4.56853	0.189556	2.6455	0.0155928	0.408998	0	0
LAG3	0.00298838	0.0122064	3.69041	34.5455	1.9126	29.9781	1.18302	21.6456	0.430304	7.57812	3.52042	29.0429	1.53695	24.7331	0.796437	14.5516	0.329582	6.34921	0.411865	8.79346	0.248519	5.46875
DDX21	0.0029739	0.00627302	3.18791	36.0606	1.551	26.6958	1.20516	23.038	1.89262	28.2812	3.89796	39.2739	1.83175	36.4769	1.54006	29.6108	1.9806	31.746	0.877101	17.5869	0.952781	24.6094
AKAP13	0.0029402	0	4.42036	45.4545	2.54899	42.6696	2.25575	36.5823	3.83396	50.2344	4.08418	43.2343	2.65426	50.7117	2.90228	46.0237	4.00998	51.6755	2.18798	36.6053	1.4958	35.9375
CREM	0.00293901	0	1.10358	16.0606	1.51538	26.2582	3.50443	47.2152	2.81189	35.625	0.837838	10.5611	2.45901	45.0178	5.56318	55.6684	2.28936	32.6279	2.76739	36.8098	0.65054	16.4062
CALR	0.00292233	0	5.40595	47.2727	3.28365	48.7965	2.25021	39.6203	2.71816	36.9531	4.51383	45.2145	2.69713	44.6619	1.9492	34.8562	3.33433	44.7972	4.40007	54.3967	3.84569	59.7656
ATRX	0.00291048	0	3.06532	34.5455	1.65608	28.884	1.45574	26.8354	1.92826	27.5781	4.04668	38.6139	1.58954	32.2064	1.43252	26.0575	2.18265	35.097	1.50808	27.1984	1.31054	32.4219
PPP1CA	0.00290774	0	2.47464	31.2121	4.46865	63.0197	4.21677	60.7595	1.975	30.7812	2.13623	26.0726	4.08029	63.7011	3.26093	51.7766	2.51497	38.6243	3.22792	49.2843	4.87202	76.5625
HSP90AB1	0.00290639	0.00898347	6.29034	52.7273	4.40828	58.8621	3.26875	49.3671	3.73343	47.8906	5.00971	49.505	4.10013	62.0996	3.12214	47.5465	3.66083	51.1464	2.47388	41.5133	3.06698	57.0312
PARP14	0.00286831	0.00440165	2.09415	27.8788	0.60774	11.1597	0.568989	11.1392	0.817358	13.9844	3.2927	34.6535	0.667246	17.4377	0.599418	13.0288	0.975421	17.4603	0.6861	12.8834	0.377476	10.9375
CLIC1	0.00284551	0	4.28829	45.7576	7.37346	76.1488	5.76506	68.7342	3.57468	47.4219	4.15272	41.2541	5.22153	67.4377	5.00795	62.2673	4.07503	53.9683	4.41951	61.7587	7.85267	84.7656
RPS4Y1	0.00281516	0	2.1975	29.3939	3.54434	57.7681	4.7709	65.1899	4.24841	55.2344	1.85906	26.4026	3.87129	63.3452	5.35501	66.1591	4.43634	58.3774	0	0	6.27421	80.4688
DDX17	0.00281082	0	2.88312	32.7273	1.38566	23.6324	1.21062	21.8987	1.86922	28.6719	3.20602	32.6733	0.853231	19.573	1.1026	19.9662	2.16464	33.6861	1.28624	24.5399	1.56808	36.7188
MBP	0.00280537	0	4.37135	46.6667	2.67128	44.2013	2.81465	44.4304	3.0465	40.9375	3.60461	39.604	1.84328	40.2135	2.01983	36.5482	3.36803	47.2663	1.74565	32.1063	1.90738	42.5781
RSRC2	0.00280525	0.00848883	5.03645	48.7879	2.85572	47.046	2.68803	44.0506	4.06748	52.8906	4.7368	46.8647	4.3593	64.7687	3.38056	49.9154	4.08143	54.321	1.99782	36.4008	1.08693	26.9531
IFI44	0.00280445	0.00640205	2.37877	28.7879	0.517165	11.3786	0.430027	9.11392	0.326886	5.54688	2.72761	31.3531	0.61086	17.4377	0.35876	8.62944	0.427287	7.93651	0.22439	5.52147	0.0538289	1.95312
STAT1	0.00279869	0.00587823	2.58118	28.7879	0.947137	19.256	0.658929	13.5443	0.716779	11.9531	2.90999	32.0132	0.808404	18.3274	0.401725	9.64467	0.677978	12.3457	0.520691	11.4519	0.414812	10.5469
ANXA1	0.0027965	0	5.37522	46.6667	8.03606	70.0219	8.92816	77.5949	5.88087	62.7344	2.85772	30.363	4.21088	59.2527	4.14434	53.1303	3.62263	44.2681	6.64519	70.3476	5.47637	76.5625
LDHA	0.00277359	0	2.08536	28.4848	3.34912	52.7352	3.93638	56.3291	2.8407	41.1719	2.35821	31.0231	4.65145	67.6157	4.89797	61.0829	3.28223	46.5608	2.8462	45.1943	2.64975	54.6875
SLFN5	0.00276627	0.00472196	1.49736	18.1818	0.630499	13.1291	0.627748	13.5443	0.821352	14.1406	4.43565	39.2739	0.871503	19.2171	1.00643	18.1049	0.989876	17.4603	0.6459	12.4744	1.41266	33.9844
IL32	0.00274559	0.0345636	16.4816	67.5758	20.5934	71.9912	18.7387	78.2278	9.14663	58.2812	15.807	64.0264	16.5922	66.9039	12.9169	69.7124	8.97816	61.9048	15.4468	76.2781	11.5683	54.6875
BCLAF1	0.00274346	0	3.32378	37.5758	2.22105	37.1991	2.31682	37.8481	5.09347	58.6719	4.56683	45.2145	2.88176	52.3132	2.83956	44.3316	4.67386	54.8501	2.90116	44.5808	1.75772	37.5
TRIM22	0.0027358	0.00578794	2.5687	31.5152	1.07333	21.0066	0.85005	17.7215	1.03556	17.8125	3.19192	31.3531	0.929368	25.089	0.921991	19.4585	1.03742	17.9894	0.535211	11.2474	0.54034	14.0625
SUN2	0.00273532	0	1.34768	17.2727	2.54575	43.9825	2.71887	43.1646	1.81648	28.2031	0.705623	10.5611	2.80354	52.4911	2.43021	40.7783	1.90202	30.5115	2.63594	44.3763	4.43298	71.0938
EIF2S2	0.00273497	0.00557598	2.82375	33.0303	1.54753	31.291	1.31238	25.3165	1.50346	23.2031	3.83774	36.9637	1.19891	28.4698	1.26833	24.8731	1.19994	19.9295	0.803706	16.3599	1.52147	35.9375
GSTP1	0.00272452	0.0145515	3.70166	43.3333	6.39985	70.0219	4.84263	63.1646	2.55988	37.2656	4.90706	47.5248	7.07884	76.8683	5.08375	60.9137	3.2975	48.3245	3.45	52.1472	4.68437	67.9688
TRA2B	0.0027222	0.00713404	4.16908	45.4545	2.97368	47.046	2.14498	37.5949	3.41402	44.375	5.35841	51.8152	4.12623	64.9466	2.52636	41.286	3.66061	48.6772	2.14553	34.9693	2.4051	50
ABCF1	0.00266951	0.00491735	2.34353	29.0909	1.46568	27.5711	1.0625	20.2532	1.93936	28.6719	3.69273	38.6139	1.47627	32.5623	1.21275	25.0423	1.85654	30.5115	0.813152	16.9734	0.663691	19.1406
TPM3	0.00266853	0	5.98076	58.4848	4.78533	62.3632	4.48873	61.0127	5.49444	62.8125	6.48978	54.4554	4.80426	68.5053	4.19092	60.2369	5.78686	67.9012	4.74037	64.2127	4.16178	69.1406
BIN2	0.00265108	0.00729606	1.73536	22.7273	3.12781	49.453	3.46419	52.6582	2.66294	39.5312	1.67853	24.0924	3.07203	55.516	3.10932	50.0846	2.66102	39.8589	4.56314	60.7362	4.78946	76.5625
LAPTM5	0.00264926	0	3.70315	41.5152	4.77133	65.2079	5.02959	65.1899	3.20312	44.7656	3.73258	36.9637	5.29846	74.3772	4.81807	64.1286	3.05127	45.3263	5.30224	67.0757	5.91852	76.9531
IQGAP1	0.00259286	0	4.15076	41.5152	2.30633	40.919	2.48043	41.2658	3.39507	46.9531	3.94295	39.934	2.65612	49.4662	2.51236	42.132	3.4078	47.619	2.20622	37.8323	1.58221	38.6719
RPL30	0.00258723	0.0628835	20.137	87.5758	19.1563	94.0919	23.8239	96.5823	31.1975	99.2188	17.5337	82.5083	19.1076	95.5516	25.3451	96.6159	29.8251	99.2945	30.3569	97.3415	25.6531	97.6562
EIF3F	0.00258332	0.00521578	1.48358	20.9091	2.65684	47.2648	3.49886	52.4051	2.67561	39.2188	1.08578	14.5215	2.59899	51.9573	3.52137	56.3452	2.75245	43.2099	3.32737	52.9652	3.33604	66.0156
FUS	0.00257808	0	5.90515	53.9394	3.99757	54.9234	4.1188	58.9873	4.97972	59.2969	6.25722	56.4356	5.12137	69.2171	4.13888	56.8528	6.20873	66.4903	5.25801	67.2802	3.87677	67.5781
CCND2	0.00257769	0.00515888	2.35736	24.5455	1.40616	23.4136	1.32257	22.6582	1.86709	28.3594	3.53992	36.3036	1.26126	24.7331	1.12443	20.3046	1.44981	25.0441	0.729106	14.9284	0.641151	16.7969
PYHIN1	0.00257455	0	4.1149	39.3939	2.98488	47.046	2.73775	42.6582	4.11192	51.4844	3.84317	37.6238	1.97101	38.6121	2.032	35.3638	3.23569	41.9753	2.37583	37.8323	3.17777	57.0312
HMGB1	0.00256103	0.00807987	10.0659	74.8485	9.12966	80.3063	9.74811	84.3038	10.6349	82.9688	12.0397	73.9274	10.0382	86.121	10.3302	83.5871	10.5388	87.6543	8.332	81.1861	6.87343	85.1562
TUBA4A	0.00255994	0.00439235	1.28151	18.1818	2.29468	37.6368	2.98556	43.9241	2.43169	34.375	1.42137	18.1518	3.76833	56.7616	3.94345	51.7766	1.84434	29.9824	1.993	33.7423	1.24781	29.6875
ARPC1B	0.00254807	0	2.16412	27.8788	3.7257	56.4551	2.85782	47.9747	1.46392	23.9062	2.72052	29.703	4.06018	62.9893	3.10766	48.3926	2.24078	35.4497	3.48631	53.1697	6.47806	83.5938
MYL12B	0.00254073	0.00478243	4.44775	47.2727	6.61719	73.3042	5.99162	71.1392	3.7927	53.0469	4.06624	43.5644	5.66572	74.0214	4.66918	62.0981	3.58144	50.0882	4.5202	60.5317	6.46649	83.9844
PRMT2	0.00253773	0	3.84057	40.303	3.41057	53.1729	3.64443	54.1772	4.70213	56.1719	4.84558	47.1947	3.15677	55.1601	3.0618	48.9002	5.44561	62.7866	2.11591	35.5828	1.6635	38.6719
SRRM1	0.00253666	0.00433422	4.87514	51.5152	3.3306	51.4223	3.22162	50.6329	5.15218	60.7031	5.47569	50.8251	3.92832	64.9466	4.78896	65.6514	4.59577	59.9647	2.82669	47.6483	2.22583	50
S100A11	0.00253114	0.0260207	6.31751	48.7879	6.35597	70.0219	3.60025	52.4051	1.43777	23.8281	6.87423	54.4554	5.51551	68.6833	2.60581	41.7936	1.76037	26.455	1.38054	24.9489	2.61473	48.8281
EIF3K	0.00252915	0	2.28969	31.8182	4.5794	63.4573	4.39253	61.0127	3.70568	50.625	2.53129	32.6733	4.33384	67.2598	3.89495	59.2217	3.42905	49.5591	3.72683	55.8282	3.61308	66.7969
ATP5E	0.00251723	0.00808898	13.7907	82.4242	14.3664	92.779	13.615	91.1392	13.3376	88.8281	14.2265	80.8581	12.4545	89.5018	10.806	83.2487	13.0553	88.1834	10.9646	88.1391	11.7462	95.3125
MIF	0.00249425	0	1.64119	24.5455	2.36357	42.6696	2.48501	42.6582	1.35304	23.4375	1.00736	15.8416	3.50958	60.1423	2.66115	43.4856	1.77815	30.5115	2.69637	46.8303	2.89369	57.8125
DTX3L	0.00248436	0.00495639	1.88107	20.6061	0.463447	11.1597	0.343743	6.83544	0.310826	4.92188	2.36429	26.7327	0.291399	7.47331	0.166237	4.39932	0.375218	6.34921	0.0702873	2.04499	0.144957	4.6875
RPS8	0.00245657	0.0467636	17.4479	86.0606	17.7958	93.6543	21.5196	96.5823	26.9879	97.1875	18.7837	85.8086	18.8872	96.7972	23.6739	96.1083	26.4798	96.1199	27.0747	98.364	23.7133	98.4375
CCNL1	0.00245525	0.00752003	4.11252	41.5152	2.70516	43.1072	2.17039	37.2152	3.7133	47.0312	5.45719	48.5149	4.57704	68.6833	3.13839	46.0237	3.59266	50.2646	2.58626	43.9673	1.85434	43.3594
HLA-DPB1	0.00245448	0	2.10392	26.0606	4.80671	62.3632	4.80421	60.6329	2.37933	34.7656	2.03629	25.0825	2.58393	46.0854	3.7408	49.4078	2.36229	34.7443	2.77115	40.8998	2.40098	44.9219
NDUFA4	0.00245322	0	2.81028	36.3636	4.64802	63.895	4.05136	58.3544	3.13699	45.625	2.13483	28.3828	4.35302	70.4626	3.5865	55.3299	3.06713	45.5026	3.51774	56.0327	3.95899	66.7969
VAMP2	0.00244792	0	4.05947	44.2424	4.51576	63.0197	5.05441	66.3291	3.28136	45.5469	3.00773	34.9835	5.40187	74.1993	5.09771	66.8359	4.13826	55.7319	5.02439	67.8937	4.25815	70.3125
CD38	0.00243961	0.00685229	2.37979	28.1818	0.855841	18.3807	0.92656	18.9873	0.82925	12.7344	3.20758	33.3333	1.25382	30.427	1.07282	19.6277	0.996678	16.9312	0.44458	8.79346	0.36966	10.9375
RP11-347P5.1	0.00243151	0	2.10717	24.5455	1.30638	24.2888	0.962643	18.6076	2.79651	37.8906	3.73216	34.9835	1.62436	32.5623	1.82414	29.9492	4.12771	50.7937	1.93503	33.5378	2.19175	42.1875
ADAR	0.00242025	0.00684812	4.145	43.6364	2.16114	34.7921	2.25088	37.8481	1.94371	30.0781	4.25139	43.5644	2.5625	45.0178	2.65047	40.7783	2.27727	32.8042	2.30047	39.0593	1.15321	28.5156
RPL24	0.00239529	0.0253815	9.35783	72.7273	9.71644	84.2451	11.968	90.6329	14.5072	89.8438	8.32637	67.3267	10.0362	88.968	12.7921	90.6937	14.1381	89.9471	14.5402	93.047	11.3761	92.9688
RPL27	0.00238923	0.0411692	13.6914	80.303	14.9353	91.9037	17.7799	93.9241	22.528	96.0938	13.2513	79.538	14.159	93.7722	17.9842	95.9391	21.4802	96.649	21.518	95.91	17.9181	97.6562
SQSTM1	0.00238156	0	1.85175	23.9394	2.53842	41.7943	2.20967	36.3291	2.09547	32.1875	1.36563	18.1518	3.74113	60.3203	4.33705	55.3299	1.85186	29.4533	2.44563	37.6278	1.56238	36.7188
COX6C	0.00237935	0.00447449	4.02785	47.8788	5.61651	70.2407	6.14102	73.038	4.4479	55.5469	4.2255	42.9043	6.32959	76.8683	5.22518	67.6819	4.72957	61.552	4.74229	65.6442	4.52355	75
NPM1	0.00237789	0.00544312	3.59872	42.4242	4.75056	60.3939	5.59904	69.1139	5.0539	58.8281	3.978	41.2541	4.96291	68.3274	6.24466	70.5584	5.3223	64.903	5.67214	69.9387	5.80653	82.8125
C9orf142	0.00237673	0	2.08911	26.0606	3.72241	56.2363	3.72532	54.6835	2.90414	40.1562	1.83841	24.4224	3.79632	60.8541	3.66138	53.9763	2.64475	40.7407	3.04962	50.1022	2.4798	51.9531
IFI35	0.00237204	0.00714836	2.58752	33.0303	0.962764	21.2254	0.981093	20.7595	0.598326	10.7812	3.08546	33.9934	1.30638	29.8932	0.705258	13.7056	0.58637	11.4638	0.522763	12.2699	0.786349	21.875
OST4	0.00237004	0.00833936	2.44559	31.5152	4.36941	60.8315	4.66154	63.9241	4.09267	53.75	2.30529	27.7228	3.23571	58.8968	3.87676	55.8376	4.22167	55.3792	4.46987	61.7587	5.68916	81.6406
ARGLU1	0.00236048	0	3.27065	39.697	2.45671	42.6696	2.80506	42.6582	4.37531	54.8438	5.55431	56.1056	3.61959	59.6085	3.24535	51.0998	4.93076	59.612	3.42402	54.6012	2.28212	48.0469
LEPROTL1	0.00235734	0	0.505076	9.09091	1.33237	27.1335	1.91044	35.443	1.6176	26.7188	0.411673	8.25083	2.07146	43.7722	3.44954	52.7919	1.92077	32.0988	1.79122	33.7423	1.14046	30.4688
HNRNPA2B1	0.00235286	0.0105122	8.26512	68.1818	6.47349	71.7724	5.01276	63.4177	4.9229	58.6719	6.92338	58.7459	6.9043	76.8683	4.51258	60.7445	5.35626	64.1975	4.11842	56.2372	6.50962	80.0781
STMN1	0.0023517	0.011572	0.710157	6.66667	2.33225	20.1313	2.20133	21.2658	0.260993	4.60938	1.36277	10.5611	3.55302	30.7829	2.08569	17.9357	0.312548	6.52557	0.597076	10.6339	0.5915	12.5
XCL2	0.00234954	0	2.78476	20.9091	1.99464	26.6958	1.69703	23.9241	1.94128	20.7812	1.15064	13.2013	3.41857	37.3665	5.74693	48.3926	1.54129	18.8713	1.56088	23.5174	3.88101	53.9062
RAP1B	0.00234002	0.0051143	3.57496	41.2121	2.33047	39.1685	2.21175	39.8734	3.92165	49.4531	4.05531	43.8944	2.22463	48.9324	1.98649	39.2555	3.72137	51.4991	2.84068	45.3988	4.35449	70.3125
TLE4	0.00233888	0	3.1768	32.7273	1.63811	26.9147	1.58476	27.7215	3.86905	47.9688	2.73211	28.7129	1.96596	37.9004	1.96647	32.4873	3.67734	48.8536	1.67631	26.5849	1.62892	35.9375
TPI1	0.00233658	0.00756592	2.67956	33.6364	4.62572	61.9256	4.09898	59.8734	1.84568	29.8438	2.75988	33.3333	4.54379	66.726	3.12969	48.731	2.0625	34.3915	3.03139	47.2393	3.38306	62.8906
RPL35	0.00233227	0.00465751	22.7216	91.2121	23.0007	96.4989	24.2133	97.5949	22.8313	95.5469	23.9537	91.4191	25.1482	98.0427	27.0595	98.308	24.216	97.7072	24.1715	96.728	22.0986	98.4375
GBP1	0.00232758	0.0044968	1.66842	20.6061	0.523072	12.035	0.312509	7.34177	0.581584	9.6875	2.40443	23.1023	0.296793	9.25267	0.284298	6.42978	0.257769	5.46737	0.120591	2.86299	0.263804	7.8125
TYMP	0.00232535	0.00945346	2.31616	27.5758	1.50429	27.7899	0.965317	19.6203	0.374082	7.03125	3.54853	33.0033	1.35406	28.4698	0.764126	16.2437	0.558965	10.4056	0.40994	9.20245	0.489541	12.8906
C9orf16	0.00232089	0	1.69319	25.1515	3.13955	52.2976	3.06695	49.3671	2.49712	40	1.42244	19.802	3.18093	58.7189	3.2759	50.423	2.21503	35.9788	2.87754	49.8978	2.70128	53.9062
CDV3	0.00232066	0	2.85885	32.1212	1.3743	27.3523	1.7041	31.6456	3.00428	42.8906	2.50859	29.3729	1.2622	27.2242	1.61557	28.5956	2.60346	39.3298	1.24865	25.9714	0.617073	17.5781
GADD45B	0.00230801	0.0073625	1.54264	20	2.10686	33.0416	1.69432	30.5063	1.16071	18.8281	1.6539	19.1419	4.55631	59.4306	3.26786	42.4704	1.42954	21.5168	1.91856	30.4703	1.74776	35.1562
ANKRD12	0.00229894	0	3.1745	35.4545	1.98175	37.4179	2.39372	41.519	3.41756	44.2188	4.025	37.6238	2.1398	39.8577	2.13149	36.7174	3.01608	41.7989	2.87659	43.5583	1.60625	38.6719
EIF3E	0.00229324	0	1.60829	23.0303	2.96826	49.0153	3.3343	53.038	2.54507	37.5781	1.84563	22.4422	2.75598	53.7367	3.93055	57.3604	2.43048	37.7425	3.32298	50.5112	3.02911	55.0781
LITAF	0.002284	0	4.55673	46.9697	5.67207	67.8337	6.02537	69.6203	4.89336	57.5	3.27101	35.6436	4.26787	66.0142	6.32474	69.2047	4.87956	59.9647	5.71353	66.2577	5.14259	73.8281
PRPF38B	0.002278	0.00418161	3.4877	33.9394	2.6367	43.1072	2.34166	39.7468	3.22612	43.5156	4.9849	47.5248	3.14978	55.516	2.97705	45.3469	3.64622	49.03	2.35278	40.4908	2.05272	42.9688
GPBP1	0.00227139	0	3.54908	40.9091	2.227	38.2932	2.11776	36.8354	3.11625	42.5	4.13443	42.5743	2.6192	50.8897	2.74353	44.6701	3.04042	42.6808	2.15501	36.4008	1.46431	34.7656
ARID4B	0.00226749	0.00621605	4.01103	38.7879	2.91219	47.2648	2.63934	42.1519	4.57606	54.2188	5.04885	44.2244	4.08266	61.032	3.65547	52.6227	3.77272	48.8536	2.20731	38.8548	1.6396	36.3281
FYB	0.0022633	0	4.06741	40.303	2.62553	43.1072	2.48146	40	2.76366	38.8281	4.16554	40.264	2.48817	45.5516	2.61155	42.4704	2.84724	42.6808	1.91343	34.1513	2.62538	53.5156
ARL6IP4	0.00225596	0	1.75018	25.7576	4.33575	59.5186	3.61581	56.3291	2.90791	42.8906	3.15421	34.3234	4.22874	67.6157	3.98229	57.1912	2.97126	42.8571	3.47186	54.3967	2.79135	58.5938
SH3GLB1	0.00225015	0	3.08336	36.0606	1.69336	31.7287	1.6797	32.4051	3.18287	43.0469	2.80593	32.3432	1.8805	39.5018	1.78164	33.6717	2.82475	42.1517	1.37847	27.6074	0.984399	26.9531
XRN1	0.0022315	0	1.65709	23.0303	0.658719	13.7856	0.742303	13.9241	0.973729	15.8594	2.82433	33.0033	0.670475	17.2598	0.706345	14.2132	1.083	18.6949	0.456637	8.58896	0.494158	12.8906
CLIC3	0.0022241	0.00710894	2.60081	23.6364	3.79461	42.6696	3.3947	39.4937	3.98856	42.6562	1.97602	19.4719	3.59063	42.5267	3.59709	38.5787	3.19676	40.5644	3.47883	43.1493	6.84314	63.2812
FKBP8	0.0022231	0	1.33232	17.5758	2.61298	45.0766	2.39428	43.1646	1.10359	20	0.887714	13.5314	2.34454	46.4413	2.47091	41.7936	1.35217	24.3386	1.93427	36.1963	2.80382	55.4688
NUB1	0.00220676	0	2.42373	27.2727	0.834886	20.3501	0.722904	16.3291	1.35582	21.5625	2.23354	27.3927	0.890454	22.0641	0.762286	16.2437	1.22757	21.6931	0.832067	15.5419	0.809038	22.2656
SSR2	0.00220514	0.00494216	2.24033	31.2121	3.4027	53.8293	3.41033	54.1772	2.87497	42.7344	1.79053	24.0924	3.08981	58.0071	3.78455	56.0068	3.33108	48.1481	3.69069	57.8732	4.45445	75
RPS12	0.00219656	0.0630609	34.578	95.7576	35.8736	96.4989	36.8733	98.8608	45.8023	99.1406	30.5363	92.0792	33.0276	98.5765	36.1635	98.9848	43.3448	99.1182	43.8117	98.773	41.2983	98.8281
TRBC1	0.00216208	0.00712296	4.40868	39.697	7.25685	68.2713	6.95427	66.5823	5.00412	52.3438	3.65894	37.9538	5.33218	62.2776	4.39824	55.4992	4.05789	49.9118	3.72641	48.4663	4.2132	52.3438
SRSF3	0.00216179	0.00870628	3.15618	42.4242	4.66051	61.0503	3.63412	53.4177	3.98062	51.6406	4.30797	45.8746	6.7505	75.4448	5.80466	66.4975	3.964	51.4991	3.57187	51.3292	3.36208	59.375
OAZ1	0.00215934	0	6.45672	61.2121	8.1426	77.6805	8.07834	82.7848	5.82404	66.1719	6.76497	59.4059	7.89386	83.274	6.35927	74.4501	5.62155	64.7266	7.80877	82.4131	8.46511	89.4531
GOLGA4	0.0021571	0	2.30695	23.9394	0.966647	19.6937	0.980498	19.3671	1.54396	24.2969	2.38315	24.4224	0.943421	21.5302	0.85045	17.4281	1.76796	27.6896	1.18383	23.5174	0.658475	18.3594
BZW1	0.00215315	0	3.82402	42.4242	2.42432	44.6389	2.56191	44.6835	4.19023	52.1094	4.14186	41.9142	2.9198	53.7367	3.34855	51.269	3.79774	50.4409	2.35194	42.3313	2.02728	47.6562
LGALS1	0.00214929	0.0685625	10.8684	61.2121	14.1046	76.5864	9.35786	66.8354	5.05068	46.875	18.4594	73.5974	23.1869	89.3238	14.0432	74.6193	8.24429	65.0794	8.02136	69.5297	3.7573	44.1406
MATK	0.00214867	0.00831595	1.10225	14.8485	1.52752	28.884	2.10477	34.3038	1.75655	27.9688	0.816826	11.8812	1.94393	36.6548	2.19841	38.2403	1.37132	24.8677	3.42883	51.7382	4.45006	66.0156
STK17B	0.00213958	0	4.07828	45.1515	2.41425	40.7002	2.80876	46.0759	4.99226	58.75	3.51527	35.9736	2.80364	50.8897	3.49833	50.7614	4.5813	57.1429	3.19023	47.4438	1.3194	31.6406
RP11-138A9.1	0.00213833	0	1.01494	14.5455	1.5672	25.1641	3.42502	46.3291	3.19859	41.7969	0.771917	10.8911	3.06996	47.8648	3.75353	49.4078	2.61696	37.037	1.13308	20.0409	0.375585	10.1562
ANKRD11	0.0021346	0	2.87937	31.2121	2.03111	32.3851	2.00059	33.2911	3.61165	45.1562	3.29538	34.6535	2.16282	38.6121	2.18557	35.1946	3.08334	40.9171	1.46602	25.5624	0.741985	19.9219
JMJD6	0.0021296	0.00566651	0.894695	11.2121	1.71742	30.1969	2.07213	37.7215	2.01749	31.0156	0.965253	12.8713	3.5102	56.4057	3.26818	51.7766	1.68149	28.7478	1.00916	18.6094	0.376371	10.1562
CBX3	0.00212856	0	3.00798	35.1515	1.57145	32.3851	1.77252	33.2911	2.27877	36.25	3.27578	34.3234	1.97445	43.2384	1.61333	32.8257	2.15925	32.4515	1.38901	26.1759	1.46327	35.9375
PSMB10	0.00212827	0.00503272	1.43432	19.3939	2.92015	47.7024	2.49614	42.6582	0.985017	16.4844	1.4069	19.802	3.12876	53.2028	1.83388	33.1641	0.717595	14.1093	1.72435	30.6748	2.85889	55.0781
CIB1	0.00212191	0.00487401	2.00981	28.1818	3.41689	55.3611	3.45508	52.9114	2.25454	34.8438	2.13386	29.3729	3.86927	63.7011	3.54288	53.6379	2.41886	37.9189	2.28384	41.3088	2.44157	51.9531
CHCHD2	0.0021182	0	4.59706	50.6061	6.55031	74.6171	6.08086	74.3038	4.97954	61.9531	4.79719	48.8449	6.29476	77.0463	6.17513	73.9425	5.34698	63.8448	5.56016	71.1656	4.59448	74.6094
PARP9	0.0021142	0.00513337	1.73679	23.9394	0.659976	13.5667	0.412073	7.34177	0.325488	6.25	2.32402	24.4224	0.502789	13.5231	0.347843	7.44501	0.437465	7.58377	0.211629	4.90798	0.166691	5.46875
FOS	0.00211167	0.00827063	12.0097	57.2727	8.31635	55.3611	5.69936	48.8608	5.24182	36.4844	10.7006	47.1947	17.35	72.5979	8.66729	51.7766	7.95891	50.6173	12.1282	68.5072	16.9457	83.2031
PLSCR1	0.00210208	0.00546668	2.1898	29.3939	0.596908	14.8796	0.520558	11.519	0.390527	7.5	2.19447	25.4125	0.811621	23.1317	0.508182	11.8443	0.457459	7.93651	0.300939	6.13497	0.302989	8.59375
CYBA	0.00210193	0.0385366	19.2901	86.9697	23.8897	95.186	21.5886	95.5696	14.6365	88.4375	19.958	88.7789	22.6815	97.153	14.4963	92.0474	13.4244	86.9489	16.307	92.0245	16.3468	96.4844
CALM1	0.00209968	0	12.3984	75.1515	12.9718	87.3085	11.3142	85.6962	11.7761	85.1562	12.7027	74.9175	11.5425	84.1637	10.4287	82.4027	13.658	87.6543	12.2025	89.5706	9.6041	90.625
S100A6	0.00209835	0.0346585	15.1242	76.6667	19.4598	89.0591	14.7959	87.5949	8.96905	72.9688	12.1824	72.2772	14.776	87.0107	12.208	80.8799	9.68555	74.2504	11.3665	84.2536	7.95853	80.4688
RBM25	0.00209476	0	3.31913	36.6667	2.41208	37.6368	2.25354	38.2278	3.54219	46.5625	4.43162	41.2541	2.91971	50.7117	2.95598	45.3469	3.26234	46.2081	2.36257	40.2863	1.54095	38.6719
ARPC4	0.00208371	0	1.75072	24.2424	3.29331	53.3917	2.88174	45.5696	2.0877	31.9531	1.73502	22.7723	3.1233	56.9395	2.74175	45.8545	1.95756	31.9224	2.38024	40.0818	3.85079	67.5781
IGLC2	0.00205648	0.0123364	0.377238	7.57576	1.5197	13.7856	0.744777	14.557	0.146338	2.8125	1.26428	17.1617	4.48742	28.1139	1.2293	30.2876	0.0299933	0.705467	0.509883	10.4294	0.209958	6.25
TUBA1B	0.00203313	0.0186812	3.20164	31.8182	5.70909	56.4551	3.62377	38.3544	2.54048	35.4688	4.62795	36.9637	6.7672	62.2776	4.49987	42.4704	1.98068	32.9806	2.28934	38.0368	2.75033	50.7812
EMP3	0.00202939	0.0200884	8.42795	64.5455	11.2521	82.0569	8.45468	76.4557	5.13328	57.8906	7.40785	58.4158	9.53753	82.0285	6.96667	72.5888	5.14173	59.612	6.27064	73.2106	7.10776	83.9844
BPTF	0.00202925	0	2.19119	23.0303	1.43477	24.5077	1.26803	22.9114	1.85942	28.5938	2.75125	30.033	1.16494	25.6228	1.20672	21.6582	1.94841	31.2169	0.815228	16.1554	0.703963	19.1406
FKBP2	0.00200912	0.00560114	2.23578	26.6667	1.49793	28.2276	1.01447	20.1266	0.922716	15.4688	3.12038	31.0231	1.21447	27.9359	0.829282	16.9205	0.8407	14.8148	0.786681	16.1554	1.1816	27.3438
TPR	0.00200077	0	2.14179	24.5455	1.30231	22.9759	1.06692	19.7468	1.74325	26.0156	3.0324	33.9934	1.54117	34.3416	1.16237	20.3046	1.79618	30.5115	0.947177	18.8139	1.00818	27.3438
COX8A	0.00200019	0	2.76857	35.4545	4.62684	61.488	4.7191	64.4304	3.33346	46.5625	2.58475	32.3432	4.16545	63.5231	3.66368	54.1455	3.24211	48.3245	3.52972	53.3742	2.42733	52.3438
ACTR2	0.0019974	0.00441724	3.5137	37.5758	2.46031	44.4201	2.55874	42.2785	3.11977	43.8281	4.24853	40.9241	2.88617	49.6441	2.37361	39.2555	2.6739	38.9771	1.95676	33.7423	2.22129	48.4375
SFPQ	0.00199349	0	3.37773	36.6667	2.28345	41.1379	2.27716	40.5063	3.4372	46.4844	2.88643	32.3432	2.28666	47.153	1.61985	32.6565	3.15419	45.3263	1.71635	33.3333	1.67942	37.1094
RGS2	0.00198839	0	1.06576	14.5455	2.34563	32.3851	2.24834	32.1519	1.35564	18.2031	1.20827	12.8713	2.88961	44.1281	2.29467	33.1641	1.6518	23.8095	2.67402	35.5828	1.20808	21.4844
SNRPB	0.00198748	0.00573863	2.11716	28.1818	3.51848	55.1422	2.78267	46.4557	2.16332	34.5312	2.3332	30.363	4.19317	63.3452	3.48813	55.3299	2.08251	35.2734	2.6077	44.3763	2.43017	53.9062
PCM1	0.00198462	0	2.19563	24.8485	1.13576	22.9759	1.37901	24.8101	2.14612	31.875	3.13648	33.0033	1.87064	35.2313	1.60353	28.2572	2.58671	39.1534	0.956949	18.8139	0.850301	22.6562
SPON2	0.00197413	0.0140192	7.28215	47.8788	10.2174	65.2079	7.32652	58.9873	5.56911	50.9375	7.64595	46.8647	10.5181	69.7509	5.86138	51.4382	6.33548	56.4374	7.24939	64.0082	7.54719	62.1094
CFLAR	0.00197234	0	3.53391	39.3939	2.40962	40.2626	2.17652	37.5949	3.11146	42.2656	3.84695	40.264	2.88701	54.8043	2.26819	38.9171	2.666	41.7989	1.95294	33.5378	1.90792	41.7969
ATP5D	0.00196961	0.00607504	2.4631	31.5152	4.41851	63.2385	4.16258	59.8734	2.8072	42.1875	2.89905	32.3432	4.01038	63.5231	3.81848	56.8528	2.47942	37.9189	2.57713	43.9673	3.02571	57.4219
ARAP2	0.00196817	0	1.96447	23.6364	1.12318	22.1007	1.01314	19.1139	1.89606	29.375	2.69025	31.6832	1.20755	26.1566	1.04836	19.1201	1.68174	27.5132	1.08377	20.4499	0.646621	17.9688
NMI	0.00196565	0.00601734	2.05886	25.7576	0.712124	18.3807	0.616645	14.0506	0.4493	8.4375	2.34534	28.0528	0.946891	25.8007	0.571509	13.8748	0.433636	8.46561	0.168541	3.68098	0.503165	14.0625
BRK1	0.00196541	0	1.11562	18.7879	2.04777	39.1685	2.47898	44.6835	1.55203	26.9531	0.805534	13.5314	1.98514	45.9075	2.18072	38.0711	1.7424	32.4515	2.52391	44.9898	2.82527	54.6875
EIF5B	0.00195884	0.00715076	3.05466	33.9394	2.26866	38.2932	1.76148	29.2405	1.84462	28.4375	3.52486	36.9637	2.22255	41.4591	1.76502	32.6565	1.90407	29.6296	1.28617	24.5399	0.857164	24.6094
KLF6	0.00195706	0.0265075	14.439	73.6364	12.6473	82.4945	11.3708	82.2785	11.6297	77.8125	12.4726	67.6568	15.3429	91.4591	10.6783	78.8494	9.99465	76.7196	8.93386	75.2556	7.10297	75
MYL6	0.00195601	0	9.09131	72.7273	11.9718	87.7462	11.8808	89.3671	8.62029	77.4219	10.7094	73.5974	9.62775	87.7224	9.67389	83.9255	9.55617	80.9524	10.7131	85.8896	12.9657	94.1406
ATF4	0.00195104	0.0072557	3.64785	41.2121	1.6452	32.6039	1.64949	31.8987	1.83414	27.2656	3.1667	34.9835	2.83294	51.2456	1.66152	30.1184	1.5718	26.455	1.24471	23.9264	1.39252	32.8125
APRT	0.00194928	0	1.78245	25.1515	3.01297	50.3282	3.01515	49.2405	2.0597	32.9688	1.46354	21.1221	2.93182	53.2028	2.40409	40.1015	2.19244	36.5079	2.61772	43.9673	3.56522	67.1875
GNG2	0.00194457	0.00554939	4.4383	42.4242	3.50205	52.954	3.35665	50	5.18206	58.5156	4.77588	40.9241	4.24634	61.9217	3.8315	52.1151	3.9585	50.97	2.48663	39.6728	1.93709	40.2344
SETX	0.00193556	0	1.7141	22.1212	0.905231	15.7549	0.728153	14.557	0.961932	16.0156	2.39483	23.7624	0.711327	16.0142	0.429468	8.62944	0.869365	14.6384	0.570596	12.0654	0.677921	17.9688
ADD3	0.00193498	0.00669528	2.809	32.7273	2.51942	42.0131	1.81495	30.8861	1.68106	25.5469	4.2283	40.9241	2.25092	44.1281	1.80148	30.1184	2.02968	29.9824	1.47548	27.4029	1.78472	40.625
HINT1	0.00193199	0.00532406	3.07319	39.697	3.59951	55.1422	3.68943	56.8354	3.68446	50.8594	2.49177	29.703	3.79774	62.0996	4.57531	61.7597	3.55122	50.97	4.87344	62.9857	4.59487	70.7031
SCAF11	0.00193064	0	2.67985	32.1212	1.94481	36.3239	2.23056	38.481	2.9588	41.4062	4.01433	41.2541	2.33493	44.484	2.21645	39.5939	3.06181	42.6808	2.19698	35.7873	1.48528	34.7656
YWHAQ	0.00192961	0	2.18743	29.3939	3.69172	55.7987	4.00515	57.8481	2.69981	38.5156	2.54871	31.3531	3.69239	57.8292	3.59724	53.8071	2.86204	43.3862	3.27321	49.8978	2.62479	51.5625
SLTM	0.00192921	0	2.59314	30	1.45993	29.9781	1.24037	23.7975	1.98333	29.8438	2.95269	31.3531	1.8291	38.968	1.57551	26.7343	2.1529	33.5097	1.26828	23.1084	1.05064	26.1719
AKAP9	0.00192431	0	2.19096	25.1515	1.36784	24.2888	1.52434	27.3418	1.95715	28.125	3.36367	31.3531	1.51715	32.3843	1.60064	28.7648	1.88167	29.2769	1.39655	26.7894	1.00272	24.6094
IFIT2	0.00191974	0.00480918	3.01492	25.7576	0.688657	11.5974	0.639349	9.87342	0.468159	6.95312	1.37289	15.8416	0.543358	12.6335	1.38891	14.7208	0.672026	11.8166	0.319239	4.49898	0.135002	3.90625
BTN3A2	0.00190916	0.00618007	3.11254	34.8485	2.65061	42.8884	1.83638	32.9114	1.41782	23.125	2.8445	30.033	1.30111	28.8256	1.04146	20.9814	1.42938	23.9859	0.69273	14.9284	1.61621	37.1094
RFC1	0.00190701	0	2.25453	26.0606	0.6904	14.0044	0.5544	12.1519	1.18383	19.9219	1.84491	23.4323	0.919274	20.9964	0.890267	16.7513	1.42751	23.6332	0.812884	16.5644	0.550978	14.0625
N4BP2L2	0.00190371	0	3.07469	36.3636	2.60425	43.326	2.59998	42.5316	3.16727	42.8125	4.89463	48.5149	2.70422	47.153	2.5935	43.4856	2.98091	43.5626	2.80218	47.4438	2.72226	54.6875
LAIR2	0.00190296	0	0.539215	6.66667	1.64332	24.07	1.91654	26.5823	1.46636	20.9375	2.77041	28.7129	4.24696	51.2456	3.87744	48.731	3.73517	44.6208	3.99131	47.4438	0.0377075	0.78125
SUMO1	0.00190213	0	1.70065	24.2424	2.59132	45.5142	2.59125	48.9873	1.94138	31.7188	0.951198	16.1716	2.62831	53.5587	2.88334	50.7614	2.01878	32.6279	2.571	45.8078	1.8194	44.9219
HNRNPM	0.00189873	0	3.4539	37.8788	2.16159	39.6061	1.8836	36.962	2.9643	40.5469	3.18998	35.6436	2.21979	46.4413	2.1407	38.4095	2.9613	42.8571	2.11448	38.2413	2.3472	51.5625
DDIT4	0.00189041	0.00730568	1.3488	18.4848	2.43488	38.2932	2.13466	36.7089	1.14757	19.5312	1.71455	20.132	3.98635	53.3808	2.37413	37.225	1.45484	23.4568	2.01886	34.7648	0.90824	21.4844
ZNF331	0.00189012	0	0.991456	11.5152	2.03719	27.7899	2.03627	31.2658	1.36926	19.1406	1.07038	14.5215	2.55303	42.1708	3.14612	39.2555	1.6357	24.1623	1.67761	27.8119	0.516381	13.2812
C16orf54	0.00188493	0	1.28327	15.7576	2.56589	35.0109	3.13912	40	2.44347	30.9375	1.2245	16.1716	2.10763	37.7224	2.82413	36.379	2.18713	27.866	3.96305	42.9448	1.16899	23.0469
SYNE1	0.00188322	0.0043751	2.42866	26.9697	1.60358	24.2888	1.45294	25.9494	2.9517	41.25	2.28422	23.7624	1.17144	22.5979	1.32324	23.0118	3.19064	44.0917	2.24392	38.4458	1.18633	29.6875
CELF2	0.00187962	0.00590228	3.59927	36.6667	2.89992	44.6389	2.83467	41.8987	2.7791	38.5938	4.24801	42.5743	2.71791	50.7117	2.47484	40.4399	2.69974	40.2116	1.87779	31.4928	1.93929	39.8438
RHOH	0.00187928	0.00634106	0.970278	14.5455	2.11286	35.4486	1.82551	32.7848	1.18885	19.4531	1.43915	19.1419	3.48582	55.8719	2.57331	40.7783	1.57166	26.1023	1.27702	24.3354	1.02339	24.6094
PTP4A2	0.00187575	0	3.98494	43.9394	3.96023	57.5492	3.52488	52.7848	3.51362	47.5	4.30529	42.2442	2.81772	52.3132	2.33315	40.1015	3.89567	51.3228	2.52326	44.1718	2.49386	50.7812
MSN	0.00187133	0	3.95808	40.9091	2.50572	42.8884	2.61457	44.3038	3.11919	42.6562	3.9951	42.2442	2.69663	52.3132	2.39699	41.6244	3.20585	45.8554	3.60575	53.3742	2.97042	56.6406
ITM2B	0.00186846	0	4.85366	49.697	4.86952	62.5821	5.20981	67.0886	3.6715	48.75	4.06327	43.8944	4.84715	67.0819	5.76176	67.6819	4.2445	56.261	4.9949	65.6442	7.73455	87.1094
RSAD2	0.0018676	0	1.16573	13.6364	0.115245	2.84464	0.131945	2.78481	0.0400761	0.703125	1.90143	22.1122	0.0997749	2.66904	0.176324	3.5533	0.196468	3.52734	0.0358733	0.817996	0.0313045	0.78125
CCL3	0.00186126	0.0373153	14.7658	43.6364	11.5373	47.2648	3.62606	22.6582	4.61035	25.3906	6.56837	34.9835	16.0856	61.21	12.0744	43.3164	5.19203	23.6332	8.34702	32.3108	5.18958	37.8906
SNHG25	0.00184367	0	1.90386	23.3333	0.419086	10.0656	0.312428	6.32911	0.844992	14.8438	1.28835	14.8515	0.315386	7.47331	0.239596	6.09137	0.644212	12.3457	0.582279	11.6564	0.29522	9.375
LCK	0.00183854	0	1.25019	17.5758	2.70921	44.8578	2.65135	43.7975	1.05256	17.7344	1.62048	19.4719	2.20851	43.9502	1.85232	35.533	1.25148	22.2222	1.84245	33.1288	4.07535	65.2344
GZMH	0.00183283	0.0500467	19.2095	80	21.6742	88.1838	20.1228	87.3418	12.1175	78.0469	16.9375	72.9373	15.6813	83.0961	14.8613	78.1726	12.3193	76.5432	9.83327	74.4376	6.20209	55.4688
PNN	0.00183274	0	2.8299	34.2424	1.52952	28.2276	2.04506	34.3038	2.77713	39.1406	2.93876	33.6634	1.86227	35.4093	1.82666	32.9949	2.54637	39.5062	1.79967	33.3333	1.25064	32.0312
RPL23	0.00182983	0.0153395	7.55131	63.3333	8.12846	78.5558	10.2903	86.2025	12.6533	88.2031	7.89128	63.6964	9.26224	84.6975	12.1158	88.8325	13.1306	89.418	10.439	83.8446	8.56211	87.5
RAC2	0.0018254	0	4.71336	51.2121	5.86684	68.4902	4.96947	65.3165	3.6495	48.4375	4.23062	43.8944	5.82821	71.5302	4.26828	55.6684	4.0055	51.8519	4.25728	59.3047	7.84376	83.5938
MYCBP2	0.0018212	0	2.01677	23.0303	0.6224	14.8796	0.907505	17.2152	1.36517	22.3438	1.98187	24.4224	0.767618	20.6406	0.804054	15.736	1.41252	23.2804	0.898277	17.7914	0.836826	22.2656
TPM4	0.00180998	0.00466464	1.83073	23.3333	1.6477	30.1969	1.21197	21.6456	1.50613	20.7812	3.32376	32.6733	1.10775	24.5552	1.28742	24.7039	1.05393	17.8131	0.836647	16.9734	1.11845	26.5625
C6orf62	0.00180983	0	2.08323	25.4545	1.18393	21.0066	0.882836	17.4684	1.03154	17.1875	2.37397	23.7624	0.860311	21.3523	0.741724	14.89	0.979715	17.1076	1.05476	20.4499	0.752963	19.9219
CARD16	0.00180773	0.0051572	3.56863	35.4545	2.46104	40.0438	1.62665	29.3671	1.56469	24.2969	2.96379	33.0033	2.08666	40.3915	1.28661	23.6887	1.55765	24.515	1.60208	31.6973	2.01784	39.8438
METAP2	0.00180648	0	2.02207	24.8485	1.08116	22.1007	0.947331	20.2532	1.39305	22.4219	2.64777	31.3531	1.22581	29.8932	1.17902	23.3503	1.4253	24.515	0.928879	19.6319	0.712546	18.3594
BDP1	0.00180414	0	1.72904	21.5152	0.919888	18.1619	0.758039	15.443	1.51353	22.1875	2.26815	26.4026	0.956504	23.8434	0.833219	16.2437	1.4308	25.3968	0.774962	17.7914	0.498409	13.6719
SMG1	0.00179161	0	1.96107	20	0.849514	19.256	0.85523	16.7089	1.7037	26.25	1.92856	22.1122	0.798727	18.1495	1.01152	18.9509	1.72058	27.3369	0.814624	14.3149	0.625083	16.4062
NUFIP2	0.00179022	0	1.44308	18.4848	0.545677	10.0656	0.38318	7.8481	1.04614	17.1094	1.80529	22.4422	0.512663	13.5231	0.604234	11.6751	1.51281	23.6332	0.585611	12.0654	0.203959	6.64062
ZC3H15	0.00178831	0	2.91853	35.4545	1.75573	36.5427	1.22278	24.6835	2.308	34.2188	2.67538	31.6832	1.82381	40.9253	2.08988	37.3942	2.25589	36.8607	1.29749	24.7444	1.05031	25.7812
CCDC85B	0.0017828	0.0111411	3.96618	44.2424	3.22558	51.2035	2.66278	43.7975	1.41383	22.8906	4.82897	48.5149	3.23456	55.8719	2.1793	37.9019	1.60449	28.0423	1.86721	32.7198	2.44121	53.5156
SERBP1	0.00178183	0	3.8609	46.0606	2.93104	47.2648	3.15061	50.3797	3.8657	49.9219	4.82157	43.5644	3.42301	61.21	3.60074	54.3147	3.76354	52.2046	2.43609	41.5133	2.70236	55.0781
H2AFZ	0.00178092	0.00802912	2.31141	29.697	3.87321	53.8293	3.15997	47.5949	1.6959	27.8906	2.39627	27.0627	3.97348	56.2278	2.90614	43.4856	1.73405	29.9824	2.28135	37.2188	2.25632	49.2188
KTN1	0.00178	0	2.4456	29.0909	1.43566	29.1028	1.75282	30.8861	2.03139	31.0938	2.75259	33.6634	1.32229	29.0036	1.44189	26.3959	2.09049	34.2152	1.3302	26.5849	1.24796	29.6875
HNRNPA0	0.00177945	0	1.70802	22.7273	2.34035	41.5755	2.77924	46.3291	2.43623	37.2656	1.73351	23.7624	2.86176	52.4911	3.05811	51.0998	2.52747	39.6825	3.21834	52.5562	3.67565	64.8438
U2SURP	0.00177581	0	2.48837	29.3939	1.47081	27.7899	1.20566	23.2911	1.75916	27.1875	2.6182	29.3729	1.44021	34.8754	1.43212	27.242	1.60431	26.1023	1.1912	24.5399	0.874856	20.7031
MACF1	0.00177402	0	1.84343	21.2121	1.08378	20.3501	1.11914	21.519	1.99693	30.7031	2.34979	24.0924	0.786622	17.6157	0.913716	16.9205	1.85421	29.2769	1.21907	22.4949	1.43391	33.2031
PTPN7	0.00176509	0.00632425	2.44611	28.1818	3.38968	47.9212	4.10208	53.4177	3.17948	40.9375	2.87812	28.0528	4.65949	62.2776	4.34536	55.1607	3.23875	44.4444	2.52631	39.8773	1.75318	40.625
GUK1	0.00175032	0.00428338	3.4943	40.6061	5.25501	67.8337	5.26276	70	3.43408	47.0312	4.14957	44.5545	4.70676	70.2847	4.73993	64.467	3.62101	52.381	4.76168	65.2352	3.35779	62.5
HNRNPC	0.00174906	0.00475433	5.21281	52.1212	3.58573	54.7046	3.44173	54.0506	4.27217	54.2188	4.62298	46.2046	4.15707	67.2598	4.04785	56.5144	3.79518	51.4991	2.99817	50.5112	3.13939	59.7656
EIF3G	0.00174888	0.0063794	2.72249	34.8485	3.97425	57.1116	4.36422	58.481	3.19077	44.375	4.57521	41.9142	5.71883	72.9537	4.72261	60.5753	3.88899	50.7937	2.93675	46.0123	4.51552	67.9688
VPS13C	0.00174805	0	1.48813	18.7879	0.641912	12.035	0.686232	14.4304	1.70103	26.0938	1.97323	20.462	0.604834	12.2776	0.759189	14.044	1.49354	25.5732	0.722959	14.9284	0.726491	17.9688
OAS2	0.00174274	0	1.47756	19.697	0.323294	7.65864	0.174843	4.05063	0.13237	2.26562	1.58175	22.4422	0.238867	7.47331	0.13057	2.87648	0.216871	4.58554	0.110611	2.65849	0.216695	5.85938
CWF19L2	0.00174214	0	1.55314	19.3939	0.898541	19.4748	0.791839	16.2025	1.42877	23.125	2.20686	25.4125	0.79926	19.2171	0.71774	14.044	1.49672	24.515	0.783484	16.5644	0.51129	14.0625
TCEB2	0.00173402	0.0100798	4.26757	47.8788	6.38749	73.7418	5.81485	73.2911	4.38637	55.7812	5.79228	56.4356	6.5901	81.1388	5.83067	71.066	4.11076	57.1429	4.49431	66.0532	4.57888	72.2656
ATP5J2	0.00173331	0.00545868	2.23876	30.303	4.05873	59.5186	3.14585	53.6709	2.14314	35	1.85804	27.0627	3.63591	62.8114	2.34903	42.8088	2.02659	33.6861	2.09901	38.4458	2.58698	54.2969
ZRANB2	0.00172693	0	1.71779	21.5152	0.927267	21.4442	0.902427	17.7215	1.56033	25.1562	2.3508	26.0726	0.930535	23.6655	0.963643	20.3046	1.5475	25.9259	0.785228	15.9509	0.882212	22.6562
PNISR	0.00172087	0	3.88042	40.9091	3.3196	48.7965	3.44584	52.4051	4.78647	57.6562	4.56053	43.5644	3.51695	58.7189	3.43493	50.7614	4.90865	57.8483	3.12601	47.4438	2.87635	58.9844
ICAM3	0.00171614	0	1.1238	15.7576	1.98824	36.105	2.01108	36.962	1.34121	23.2812	1.25796	18.1518	2.28385	49.2883	2.17176	38.0711	1.7095	31.3933	2.46862	42.7403	3.02968	60.1562
RPS11	0.00171545	0.0169863	14.2996	82.7273	15.3248	92.1225	18.6527	95.5696	22.4618	97.0312	13.1374	82.5083	15.5731	95.9075	17.9707	96.4467	19.8486	95.0617	16.0109	93.865	13.7802	94.5312
MT-ND4L	0.00170886	0.00449743	1.61423	20.6061	0.539491	12.4726	0.694245	14.0506	2.48167	35.9375	1.61207	19.802	0.637152	15.6584	0.895311	16.9205	2.28604	32.9806	0.862699	17.9959	1.50951	35.5469
TGFB1	0.00170673	0	2.48203	28.7879	2.84609	45.9519	3.67594	54.4304	3.33242	44.9219	2.47604	25.4125	3.75183	58.363	3.99014	54.6531	3.51694	48.5009	4.36285	59.7137	3.4599	58.5938
DIP2A	0.00170021	0	2.003	23.9394	1.25173	22.3195	1.29494	21.519	1.88056	28.125	2.32969	22.1122	1.36892	26.5125	1.40421	23.3503	2.62204	36.5079	0.577817	11.6564	0.44224	10.9375
PARK7	0.0017001	0	1.73744	26.0606	2.97698	51.6411	2.81247	47.7215	1.64665	28.0469	1.71007	24.0924	2.66058	53.0249	2.32989	40.9475	1.75494	30.1587	2.32386	38.6503	3.43937	64.4531
TMEM123	0.00169543	0	2.53109	32.4242	0.972409	22.7571	1.13125	23.038	0.79284	13.5938	2.44265	29.3729	1.08659	29.8932	1.4316	26.9036	1.15634	19.5767	1.06986	20.4499	1.00179	26.1719
NT5C3A	0.00168963	0.00489212	1.8278	23.0303	0.944989	21.663	0.818856	16.8354	0.670277	12.4219	2.36249	26.7327	0.898494	23.8434	0.75955	17.4281	0.645127	12.522	0.591327	12.0654	0.364061	9.76562
PRELID1	0.0016857	0	2.10775	27.8788	3.87029	57.7681	3.24972	53.1646	1.60793	27.1094	2.02185	26.4026	2.67229	53.5587	2.54156	42.3012	1.87101	30.8642	2.64955	41.7178	3.13319	57.4219
CUTA	0.00167985	0	1.54461	21.5152	2.14701	40.919	2.27209	43.4177	1.70802	27.4219	1.14994	17.1617	2.39652	49.1103	2.57906	42.6396	1.75299	30.1587	2.285	41.5133	2.8623	56.6406
SET	0.00167822	0	4.15264	45.4545	3.31269	50.7659	2.91304	47.2152	3.89312	50.625	4.08809	44.8845	3.21684	56.2278	3.28112	51.269	4.41457	54.321	3.03805	45.1943	2.88668	55.4688
NEDD8	0.00167603	0	1.84532	25.7576	3.65213	58.4245	2.96966	49.8734	1.9565	31.9531	2.04596	27.3927	3.10519	55.3381	2.4635	43.9932	1.99423	34.0388	2.27772	39.6728	2.96969	60.5469
YBX1	0.00167532	0.0105899	5.6443	57.5758	6.19984	71.5536	6.7731	75.9494	7.20453	69.9219	4.49521	44.5545	6.14295	74.7331	6.80115	73.9425	7.82796	77.9541	8.28472	82.6176	6.06038	83.2031
SLAMF7	0.00167529	0.00475631	1.46538	18.1818	1.26281	25.8206	0.607468	13.038	0.507132	8.67188	2.56899	28.7129	0.858085	22.4199	0.277561	6.93739	0.648907	11.1111	0.568492	12.4744	0.709072	18.75
ARF5	0.00167203	0	0.416926	6.9697	1.13001	24.5077	1.30379	26.5823	0.437038	8.20312	0.062879	0.660066	1.34422	35.0534	1.18623	24.8731	0.503082	10.0529	1.22693	25.9714	1.43178	33.9844
SDCBP	0.001659	0	1.33093	16.9697	1.85954	33.698	2.02824	35.6962	2.39287	34.1406	0.786342	11.8812	2.2808	44.306	3.58241	51.4382	1.66967	26.8078	1.46643	28.4254	1.01733	23.4375
PIM1	0.00165137	0.00657364	1.74046	21.8182	2.2196	35.4486	1.90156	30.7595	1.21495	19.8438	1.53844	18.4818	3.38236	49.8221	3.20381	43.824	1.49714	21.8695	1.35574	23.1084	1.52441	34.375
SPCS3	0.00164697	0	2.24464	32.4242	1.61749	35.2298	1.10743	23.7975	1.48203	24.5312	2.46767	31.6832	1.2978	33.274	1.11328	24.3655	1.44831	26.2787	0.888679	17.9959	0.903037	25.7812
CD247	0.00163918	0.0164916	7.62778	62.4242	9.70022	81.4004	7.88881	75.3165	5.93866	63.5938	6.54707	55.7756	8.89609	82.5623	6.43811	69.2047	5.10046	60.6702	4.93429	62.3722	6.87065	75.7812
ARF1	0.00163858	0	2.22492	29.697	2.63553	48.7965	2.60548	45.5696	1.79684	28.4375	2.01661	25.7426	2.96717	55.694	3.47891	54.8223	1.95989	33.157	2.68924	45.6033	3.69457	67.1875
UPF2	0.00163531	0	1.75557	22.7273	1.12332	22.5383	0.911842	16.962	1.26695	20.5469	2.78068	31.3531	1.37777	29.1815	1.0944	19.797	1.51531	23.2804	0.629173	13.0879	1.16577	30.0781
USP15	0.00163464	0	1.76257	21.8182	1.12715	21.2254	0.925778	17.9747	1.68117	25.7812	2.58003	28.7129	1.30751	28.6477	1.25492	23.6887	1.85445	30.8642	1.10925	23.1084	0.657992	18.3594
RAB29	0.00163137	0.00651203	2.95606	35.4545	2.02588	34.3545	1.68794	29.4937	1.69793	25.625	2.81237	32.0132	1.93626	37.5445	1.48994	27.9188	1.24801	21.8695	1.16035	22.6994	0.82199	21.875
PSMB1	0.00163053	0.00558753	1.95417	26.9697	3.36683	54.9234	2.69488	45.1899	1.72488	29.6875	1.95484	26.7327	3.37202	61.7438	2.6967	46.1929	1.72756	30.8642	2.0478	38.2413	2.14205	45.7031
PHF11	0.00163021	0	1.73699	22.7273	0.933534	20.3501	0.614894	13.6709	0.746058	12.9688	2.06585	27.7228	0.729472	21.1744	0.6659	13.7056	0.731471	13.933	0.438887	8.99796	0.581614	17.1875
C12orf75	0.00162646	0	2.21242	28.7879	4.30633	57.9869	3.9979	55.6962	3.01679	43.5156	2.04175	25.7426	2.67775	50.1779	2.57035	42.132	3.16956	44.6208	3.74965	55.0102	3.33028	61.7188
EIF3J	0.00162636	0	2.15091	28.4848	1.29188	25.8206	1.16169	22.1519	1.72839	25.9375	2.17808	24.7525	1.23366	31.4947	1.04101	21.9966	1.57519	26.9841	0.735769	15.7464	0.870774	23.0469
SLC25A5	0.00162503	0	1.42207	20.303	2.09505	40.0438	2.50873	43.4177	1.68611	27.1875	1.0937	16.8317	2.44098	46.6192	2.04669	35.7022	1.94493	31.746	2.20626	37.0143	2.82962	52.3438
ATF7IP	0.00162419	0	1.39537	15.7576	0.791401	14.2232	0.764372	14.557	1.23688	20.3906	2.11023	25.0825	0.623919	15.6584	0.750897	14.89	1.12414	19.7531	0.567961	11.4519	0.37829	11.7188
COX7A2	0.00162302	0	3.65813	43.9394	4.35881	61.7068	4.5636	64.6835	3.94074	52.1094	2.9854	36.3036	4.39185	69.395	4.54145	61.9289	3.56004	50.2646	3.69473	57.8732	4.30501	76.1719
HLA-DRB1	0.00162057	0.00662462	1.95524	24.2424	3.31388	45.0766	3.14311	43.7975	1.69552	24.6094	1.58937	20.132	2.70325	48.0427	3.42273	47.8849	2.18113	33.3333	1.15877	20.0409	1.27166	30.0781
FAM65B	0.001619	0	1.69051	23.0303	1.7191	29.1028	1.10681	21.519	1.51352	23.125	3.66462	35.9736	1.83348	36.4769	1.09635	20.3046	1.92149	29.1005	1.13152	23.1084	2.19786	44.5312
CEBPZ	0.00161651	0	1.89559	23.6364	1.07455	20.5689	0.84399	17.3418	1.45837	24.1406	2.45359	28.7129	1.1328	27.0463	1.46976	27.0728	1.45448	24.515	0.887601	17.9959	0.513558	12.1094
SLC25A3	0.00161432	0	1.05588	17.5758	2.3146	41.7943	2.37738	42.2785	1.82904	29.2969	1.43423	20.132	2.19972	46.4413	2.37679	43.9932	2.1001	34.2152	2.23798	40.8998	2.69708	54.2969
CDK11B	0.0016113	0	1.66427	21.2121	0.677607	13.3479	0.704147	13.038	1.31021	22.3438	1.78602	22.1122	0.657466	17.0819	0.741155	15.9052	1.07772	18.5185	0.639131	13.0879	0.486006	13.6719
SF3B5	0.00160904	0	1.52302	21.2121	2.19379	42.8884	2.28528	43.1646	1.91828	31.3281	1.05416	16.8317	2.51839	53.5587	2.63437	46.7005	1.84243	32.9806	2.00194	37.4233	2.11149	47.2656
CAPZB	0.00160895	0	2.02255	26.3636	3.06601	51.2035	2.94169	48.7342	2.01091	31.9531	2.18784	26.7327	3.11473	58.0071	2.51316	42.8088	2.61429	41.7989	2.89343	46.4213	4.67672	73.0469
JTB	0.00160775	0	2.07057	29.3939	2.86331	53.3917	3.18128	52.2785	2.03688	32.1094	1.66124	24.0924	2.66689	53.2028	2.68328	46.1929	1.92577	33.5097	2.86112	48.2618	2.90886	58.5938
ITGAL	0.00160542	0.00496094	2.91921	30.9091	2.24306	33.4792	1.93635	30	2.13772	31.3281	3.29648	31.0231	2.32385	38.0783	1.7304	28.2572	2.06768	31.2169	1.58917	27.6074	1.3356	33.5938
COPE	0.00160192	0.0046204	1.51222	22.7273	3.2234	53.3917	2.88435	47.9747	1.4625	24.375	2.48313	30.6931	3.12909	60.8541	2.36775	40.9475	1.58375	26.9841	1.9912	36.4008	3.0321	57.8125
BOD1L1	0.00159847	0	1.53074	17.2727	0.545955	12.6915	0.563354	11.519	1.03494	17.5781	1.83918	20.7921	0.753004	15.6584	0.630724	13.0288	1.01847	17.4603	0.607053	12.4744	0.29293	6.64062
GNAS	0.0015935	0	2.6861	28.7879	1.8575	34.3545	1.69494	29.1139	1.84933	28.5938	2.8419	30.363	1.59457	36.8327	1.6335	30.1184	1.79656	29.9824	1.43641	28.2209	1.34135	35.5469
TES	0.00159211	0	2.40581	27.8788	1.23088	22.7571	1.31868	23.9241	2.20745	33.75	2.09381	25.4125	1.51581	33.8078	1.28943	25.5499	2.0959	32.8042	1.06549	20.0409	1.11824	28.5156
PHF3	0.00158934	0	1.65132	22.4242	0.545802	11.3786	0.638192	13.6709	1.29072	20.3906	1.94633	23.4323	0.843845	21.1744	0.967454	20.4738	1.39891	23.1041	0.791741	16.1554	0.630885	16.7969
ATP6V1G1	0.00158419	0	2.59983	33.3333	3.24853	55.3611	3.11529	51.6456	2.54547	39.6094	1.94592	26.0726	2.91162	56.9395	4.01037	58.2064	3.05622	47.2663	3.61199	55.4192	2.90191	58.9844
TOP1	0.00157936	0	1.3565	16.9697	0.861732	17.7243	0.698942	15.0633	1.39974	23.125	2.28226	25.4125	0.996066	24.3772	0.736118	17.5973	1.15225	18.8713	0.565637	11.2474	0.48376	13.6719
HIGD2A	0.00157711	0	1.11169	16.3636	2.0352	40.7002	2.32137	43.7975	1.66633	28.2031	0.931399	13.8614	1.75397	41.8149	2.46391	42.132	1.96932	32.4515	1.93876	35.9918	2.18742	48.0469
RALY	0.00157433	0	1.04594	16.3636	1.84694	35.2298	2.12589	38.6076	1.39036	23.5938	0.795141	14.1914	2.24878	48.3986	1.83276	35.0254	1.19518	21.5168	1.38826	28.4254	1.60438	39.8438
TRAPPC1	0.00157397	0	1.74617	26.3636	2.93156	49.6718	2.91246	49.7468	1.33123	23.2031	1.8341	24.4224	2.47889	49.1103	2.23452	37.9019	1.80655	29.9824	2.40523	40.0818	3.32427	63.6719
DDX46	0.00156637	0	2.55748	31.5152	1.77975	32.8228	1.572	29.2405	2.18516	32.8906	2.61156	28.7129	1.54169	34.8754	1.61064	29.1032	2.0366	33.3333	1.50755	26.9939	1.25978	30.0781
RNF19A	0.00156334	0	2.10255	23.9394	1.06451	21.0066	1.51141	28.6076	3.73977	43.6719	1.83842	20.462	1.27989	27.758	1.90416	34.8562	2.06065	30.3351	0.955435	19.2229	0.371851	9.375
MDM4	0.00155529	0	2.70785	30.303	1.76796	26.9147	1.67401	28.3544	1.82909	27.1875	2.0436	23.1023	1.24699	25.4448	1.15803	21.1506	1.63626	26.2787	1.21432	22.6994	0.797757	21.875
MIER1	0.00155086	0	1.88563	23.6364	0.949121	17.0678	0.97612	19.4937	1.76842	27.2656	1.87966	21.1221	1.04025	25.6228	0.990909	21.489	1.58651	25.5732	0.958052	17.9959	0.441901	11.7188
PRDM2	0.00155023	0	1.51956	21.2121	0.763001	13.5667	0.698958	13.4177	1.37192	22.8125	1.89787	22.1122	0.695161	17.4377	0.864943	18.1049	1.3223	21.5168	0.747407	15.5419	0.41716	10.5469
HNRNPD	0.00154684	0	2.12843	26.3636	1.62449	32.1663	1.33462	27.2152	1.70967	27.1094	3.02139	34.3234	1.6418	38.79	1.60136	30.7953	1.8565	29.2769	1.00191	21.4724	1.31303	34.7656
SYNGR1	0.00154562	0	0.654285	9.39394	1.82942	31.5098	1.90216	31.519	1.02253	16.875	0.459402	6.93069	1.5332	29.5374	1.84568	30.7953	1.43221	22.575	1.55527	26.7894	0.422634	10.9375
ATP5O	0.00154552	0	1.10421	17.2727	2.21662	41.7943	2.02925	38.9873	1.62385	26.5625	0.925132	15.1815	1.95071	45.1957	2.14992	39.5939	1.80217	30.1587	2.09552	38.6503	2.05011	45.3125
CNBP	0.00154268	0	1.93212	25.7576	2.84325	47.9212	2.43539	44.0506	1.6164	27.0312	1.703	21.4521	2.71157	53.9146	2.453	45.3469	1.70741	29.4533	2.51568	44.5808	3.45387	66.0156
JAK1	0.00154132	0.0105025	4.55117	44.5455	3.06709	48.14	3.45023	49.3671	6.04809	63.3594	4.66606	44.8845	4.08108	64.2349	4.63492	57.022	7.09819	69.1358	4.54399	60.3272	5.62271	72.6562
UQCRFS1	0.00153888	0.00566662	1.49203	23.0303	2.10776	40.7002	2.00607	37.7215	1.51264	26.0156	2.08565	25.4125	3.65232	65.1246	3.46961	53.2995	2.19757	36.3316	1.66645	33.3333	1.4296	34.7656
TNFSF10	0.0015377	0	1.02147	13.9394	0.331674	9.19037	0.434	9.62025	0.215621	4.14062	2.05194	23.7624	0.364695	10.4982	0.231978	5.75296	0.143776	2.6455	0.156106	3.06748	0.369343	9.76562
SLC38A2	0.00153675	0	2.62312	32.1212	1.24918	21.8818	1.12874	21.1392	1.73339	26.5625	1.67039	20.462	1.19374	26.1566	1.13988	21.489	1.70794	26.455	1.05966	17.5869	1.1606	26.5625
DNAJB6	0.00153466	0	3.05503	35.1515	2.98623	49.2341	4.61253	61.3924	6.67208	65.7812	1.86832	24.0924	4.45921	61.032	5.85777	65.9898	5.00087	60.1411	3.61532	54.6012	1.12927	29.2969
BSG	0.00153285	0	1.89463	25.4545	2.911	49.2341	2.86149	46.962	1.40056	23.4375	1.77266	22.7723	2.57616	53.2028	2.40374	42.132	1.36665	24.1623	2.38882	39.2638	2.61558	50
NASP	0.00153019	0.00586312	2.37243	28.1818	1.41166	27.5711	1.31235	23.7975	1.36137	21.25	2.66977	29.3729	2.03676	41.1032	1.26851	24.5347	1.60484	26.6314	0.855461	17.5869	0.577995	17.1875
YTHDC1	0.00152526	0	1.93504	23.0303	0.939145	19.4748	1.23581	23.5443	2.10366	31.9531	2.27116	26.4026	1.48366	33.0961	1.25663	25.3807	1.98775	32.0988	1.13623	23.7219	0.753779	19.1406
ASH1L	0.00152407	0	1.56155	19.697	0.712878	14.8796	0.909725	16.3291	1.30785	21.0938	2.38307	26.0726	1.19101	24.911	0.932678	18.9509	1.29738	22.3986	0.996843	20.0409	0.50798	13.6719
HES4	0	0.00504834	0.479663	4.84848	0.415538	7.22101	0.157128	2.65823	0.105801	1.5625	1.70114	15.8416	1.19131	18.3274	0.362792	7.1066	0.291277	4.93827	0.099992	2.04499	0.0728679	1.95312
AURKAIP1	0	0.00462025	2.0195	26.0606	2.44033	42.0131	2.10149	38.1013	1.35634	22.6562	1.87546	25.4125	2.25684	47.8648	1.60244	32.8257	1.39891	25.5732	1.43879	28.2209	1.43368	35.5469
RPL22	0	0.0253025	8.37636	66.6667	8.08201	80.5252	9.56181	86.2025	12.9365	88.2812	7.83067	61.3861	7.17233	79.7153	10.0021	85.4484	12.5662	87.478	11.686	89.5706	10.678	89.8438
ENO1	0	0.00805837	2.80672	35.4545	3.71144	54.4858	3.21656	49.4937	1.95935	31.25	3.68679	40.5941	4.75609	66.9039	2.87001	46.5313	2.019	33.157	2.43662	43.9673	3.97052	67.5781
TNFRSF1B	0	0.00421969	2.33422	26.3636	2.02662	35.0109	1.91039	32.6582	1.86111	28.6719	2.09964	24.4224	1.8113	36.2989	2.63787	42.3012	1.30349	20.8113	1.50379	27.8119	0.8525	21.0938
EFHD2	0	0.00921787	5.09106	53.0303	7.83631	76.8053	6.59753	73.038	5.51991	62.7344	6.44375	55.1155	6.53441	77.4021	5.50746	66.4975	5.59539	62.4339	4.51408	59.5092	5.11006	66.7969
SRSF10	0	0.00432856	2.45928	26.6667	1.76414	33.4792	1.72596	29.8734	2.27551	34.2188	2.77798	32.3432	2.52731	45.9075	1.86937	34.0102	2.23077	34.3915	1.16575	22.6994	1.13932	27.7344
RUNX3	0	0.00490418	3.56717	34.2424	3.09288	45.0766	3.25831	48.6076	3.71049	47.8906	4.13665	37.2937	3.21305	50.7117	3.55983	49.577	3.42975	45.8554	2.36366	39.0593	1.42307	32.8125
RSRP1	0	0.00520353	2.08967	24.8485	1.76377	31.0722	1.86439	32.1519	2.96009	40.3906	2.46557	29.3729	1.82652	40.2135	1.89808	34.0102	3.65443	49.7354	2.41644	41.5133	2.35637	48.4375
HMGN2	0	0.0128177	5.08089	50.303	5.26196	62.8009	5.04858	59.2405	3.29178	45.7812	5.51498	46.5347	5.49993	63.879	5.21669	60.0677	3.22754	47.619	3.33489	50.1022	3.56358	64.4531
FGR	0	0.00599339	1.22765	17.5758	2.0962	36.9803	1.2444	23.1646	0.541722	9.60938	2.62909	26.4026	2.17182	40.3915	1.13818	21.3198	0.816308	14.4621	0.779161	16.1554	2.33986	48.4375
ATPIF1	0	0.00720651	2.83801	34.5455	3.53379	53.1729	3.20442	54.3038	2.41163	36.25	3.1897	36.9637	4.45046	69.9288	3.28493	52.9611	2.39572	39.8589	2.41673	41.1043	2.80248	54.2969
PSMA5	0	0.00469519	1.46913	21.5152	2.03674	37.6368	1.06125	21.6456	0.631034	11.3281	1.52748	20.7921	1.46734	37.7224	0.705971	17.0897	0.665542	13.0511	0.562962	10.8384	1.48922	36.3281
CD53	0	0.00684672	3.86792	41.5152	5.69662	63.2385	4.94942	63.6709	2.31148	33.6719	3.94926	40.264	3.98758	61.7438	2.61666	43.3164	2.49666	37.037	2.69283	42.3313	5.73624	73.4375
CAPZA1	0	0.00748895	2.30649	28.7879	2.37071	41.3567	2.1274	37.4684	1.58902	25.0781	2.77219	32.3432	2.75861	52.4911	2.07704	36.8866	1.27082	23.2804	1.25262	23.3129	1.43574	33.9844
CD160	0	0.00474884	0.64974	9.69697	1.15467	20.5689	1.27388	23.5443	0.960982	15.5469	0.406408	5.94059	1.03094	23.6655	1.70129	26.0575	1.73228	26.9841	0.635012	12.0654	3.90153	58.2031
MCL1	0	0.00600073	3.6728	38.7879	3.43467	48.14	4.09378	55.9494	3.51573	46.4062	3.34806	33.6634	5.05037	68.8612	4.45937	58.3756	3.27151	41.6226	3.27568	49.4888	2.31194	46.875
CDC42SE1	0	0.00414155	3.42725	35.1515	3.73491	50.1094	3.2903	46.962	3.17075	38.6719	4.06627	39.2739	4.28641	64.0569	4.11893	52.2843	3.32586	42.328	3.5125	45.3988	3.04747	50.7812
PSMD4	0	0.00424415	1.14043	18.4848	1.9459	36.7615	1.55617	31.2658	0.81199	14.6094	1.34279	17.8218	1.82254	42.1708	1.34026	25.8883	0.764987	15.873	0.778335	17.9959	1.53484	35.1562
S100A10	0	0.00447153	5.21935	50.303	5.49636	65.8643	6.18681	68.481	5.19443	57.8906	3.59111	37.6238	5.40472	69.0391	5.5317	64.467	3.88012	51.4991	4.50954	58.6912	3.80554	64.4531
SH2D2A	0	0.004588	1.17574	14.5455	1.35164	29.1028	1.41201	26.5823	0.897441	14.6875	1.54927	20.462	1.52967	33.8078	1.08812	21.6582	0.492727	8.64198	0.551443	11.2474	0.933559	23.0469
SELL	0	0.00773128	3.14039	27.2727	2.32658	26.6958	2.26596	27.7215	0.721533	11.0156	2.6587	26.0726	2.33809	29.3594	2.06379	29.78	0.872451	13.7566	1.04117	17.5869	2.63132	42.1875
RGS16	0	0.00456611	0.408316	5.45455	0.38343	5.47046	0.183033	3.92405	0.122591	2.10938	0.496171	8.25083	1.70847	27.2242	0.489476	8.46024	0.144345	2.6455	0.147095	2.86299	0	0
BTG2	0	0.00773729	2.14236	25.7576	2.15923	36.105	2.1273	37.7215	2.17382	32.5	1.86697	23.4323	2.19947	43.4164	1.71128	30.1184	2.4589	35.6261	5.00555	61.3497	2.58358	45.7031
NUCKS1	0	0.0065312	2.97775	36.0606	2.37426	39.3873	2.42894	38.6076	2.05183	30.4688	3.772	37.2937	2.64569	47.6868	2.28826	37.0558	2.28858	36.3316	1.65528	31.2883	1.34195	34.375
SNRPG	0	0.00557617	2.55408	32.7273	3.01677	51.6411	2.65104	45.5696	2.17952	33.75	2.36603	31.0231	2.77065	55.516	2.56941	46.3621	1.67966	29.6296	1.75022	33.3333	1.71973	38.6719
MTHFD2	0	0.00425501	1.2211	16.6667	0.866809	17.2867	0.473377	11.0127	0.283195	5.39062	1.22859	15.5116	0.893105	23.1317	0.477095	11.3367	0.323139	5.99647	0.34514	7.77096	0.177259	5.46875
VAMP8	0	0.00439708	1.95776	26.0606	3.83701	58.8621	3.03311	49.1139	1.89372	29.7656	2.36868	30.033	3.22772	58.1851	2.2039	39.4247	1.97822	32.0988	2.12073	38.8548	3.06224	59.375
RNF181	0	0.0041657	1.28613	18.1818	1.83183	35.0109	1.33592	26.7089	0.869882	16.0156	1.33961	18.8119	1.65042	38.968	1.10669	24.0271	0.884609	16.0494	0.857029	17.9959	0.888455	23.4375
LINC00152	0	0.00496161	1.71896	21.5152	1.79924	33.4792	1.58771	28.9873	1.54912	24.2969	2.07191	24.0924	2.23892	46.4413	2.19521	36.7174	1.84833	28.5714	0.85745	17.3824	0.820322	19.5312
COX5B	0	0.0119079	4.7018	50.9091	5.25955	69.3654	4.24947	62.9114	2.94387	43.125	4.50664	47.8548	5.54291	77.758	4.21681	63.621	3.09019	46.3845	3.23552	51.7382	3.20061	58.5938
ZAP70	0	0.00686057	1.91536	22.4242	3.38816	49.0153	2.18954	35.8228	1.11424	19.1406	2.28197	24.0924	3.18296	57.1174	2.08551	35.0254	1.2447	20.8113	1.53156	26.7894	2.88729	58.2031
ACTR3	0	0.00535344	2.63182	31.8182	3.32712	50.3282	2.34452	41.7722	2.02199	29.8438	3.10457	33.9934	2.29139	49.2883	1.54995	29.6108	1.53738	25.7496	1.13985	22.4949	3.1553	60.1562
PPIG	0	0.00478319	1.70089	24.2424	1.89701	32.3851	1.66473	31.2658	1.4179	21.7188	2.07919	24.7525	2.17272	43.4164	2.03703	36.0406	1.43269	25.3968	1.20094	23.5174	0.955667	24.2188
HNRNPA3	0	0.00585147	4.55408	47.5758	3.6787	55.5799	3.45562	51.3924	3.60201	48.75	4.08162	40.9241	4.28987	65.4804	3.41415	51.6074	3.56342	46.3845	2.74804	46.8303	2.80048	57.4219
EEF1B2	0	0.0187095	4.25808	44.2424	4.12194	59.081	5.01202	65.0633	7.21744	72.1875	3.85001	43.2343	4.01635	64.2349	4.91163	63.1134	6.68965	69.4885	7.5314	76.2781	6.60467	78.5156
PTMA	0	0.0196601	35.2293	96.3636	30.6066	94.7484	35.7615	96.2025	38.6455	98.6719	34.4566	94.3894	37.4007	95.9075	39.3159	97.1235	43.5696	99.1182	36.0213	99.3865	34.8994	99.6094
BHLHE40	0	0.0129585	5.20356	44.8485	3.17485	45.0766	2.57514	42.0253	4.1648	49.8438	4.10582	37.6238	6.29471	72.242	6.64411	67.0051	3.76764	46.5608	2.84933	41.7178	0.353888	10.5469
CSRNP1	0	0.00457425	1.25241	15.7576	1.4346	23.4136	1.20146	22.5316	0.939302	14.4531	0.927549	12.5413	2.57301	45.3737	1.48736	27.5804	0.858615	14.6384	1.25262	22.9039	0.517178	14.0625
TMA7	0	0.0118563	7.24637	60.303	8.15542	81.4004	9.07496	83.4177	10.473	84.4531	8.18208	65.3465	7.91817	82.7402	9.33549	85.2792	11.2204	86.9489	9.29458	85.4806	9.07424	92.5781
SHISA5	0	0.00502904	1.70564	23.9394	1.69681	33.698	1.30782	25.0633	0.69242	12.6562	2.3161	26.7327	1.35887	33.274	1.26155	23.0118	0.860262	14.6384	0.872328	17.9959	1.15292	30.8594
SELK	0	0.00512801	2.49116	30.9091	2.32289	40.7002	2.97681	49.6203	3.99197	52.0312	1.92781	24.4224	2.53594	48.5765	3.15633	50.9306	3.34565	46.3845	3.55626	54.3967	1.7914	42.1875
ARHGEF3	0	0.00511116	0.954252	13.9394	1.2492	22.7571	0.676809	13.038	0.364551	6.95312	2.70122	27.7228	1.16862	25.8007	0.770786	14.3824	0.686258	11.8166	0.646046	12.8834	0.852441	21.4844
H1FX	0	0.00513002	2.03014	21.8182	1.75783	30.8534	1.38879	22.6582	1.8534	23.125	2.13095	22.7723	2.55123	40.7473	2.55024	36.2098	2.06112	26.1023	0.524254	10.2249	1.40719	29.2969
EIF4A2	0	0.00528133	4.69261	46.9697	4.43596	60.6127	3.72506	56.2025	3.41516	45.0781	4.33696	44.5545	4.57584	66.3701	4.23738	60.5753	3.2951	47.9718	3.5925	53.7832	4.20183	66.4062
LYAR	0	0.00514936	1.23945	16.6667	1.23845	25.1641	2.03335	34.4304	1.63883	26.4062	0.99297	12.8713	1.32105	30.605	2.34772	35.3638	1.45772	24.8677	2.05186	34.5603	3.43474	55.8594
KLF3	0	0.00895137	1.20734	17.2727	1.36138	26.2582	2.29902	39.2405	2.40815	34.2969	0.879882	11.5512	1.31002	29.8932	1.87076	33.1641	2.87844	40.388	3.91721	57.0552	0.914712	23.0469
JCHAIN	0	0.00885731	1.5419	30.6061	1.74985	34.7921	1.16283	27.4684	0.177783	3.28125	1.52296	24.4224	1.68183	34.5196	0.485004	13.0288	0.0409322	0.705467	0.298446	6.33947	0.0325702	1.17188
HNRNPDL	0	0.00536789	6.25724	57.2727	6.05313	73.9606	5.63189	67.7215	5.35068	60.7031	5.20395	51.1551	6.63132	75.8007	5.35911	67.5127	5.96996	69.1358	5.01168	66.2577	4.40102	71.0938
PLAC8	0	0.00468492	8.04795	60	7.65125	73.523	6.57387	69.3671	5.88779	62.1875	6.24654	52.4752	6.9745	70.4626	4.64082	54.4839	5.23692	56.261	4.85729	60.3272	9.61119	82.0312
UBE2D3	0	0.00687374	3.91882	42.4242	4.57781	64.7702	3.9778	58.1013	3.29754	45.625	4.8284	49.1749	4.89465	67.7936	5.13446	67.8511	3.27917	47.619	3.89543	57.4642	3.67505	67.5781
HMGB2	0	0.0111692	2.83847	34.8485	3.18015	43.326	3.58978	47.4684	2.79723	40.4688	4.07342	31.6832	4.72373	55.1601	3.80973	46.7005	2.30938	36.1552	1.95761	35.1738	1.54186	33.5938
NDUFS6	0	0.0075415	2.49684	30.6061	2.74212	44.6389	1.88905	35.5696	1.52589	25.7031	3.06129	33.3333	2.64723	51.6014	1.778	33.1641	1.41259	24.515	1.42044	28.2209	1.52821	36.3281
SUB1	0	0.0101327	6.24223	65.7576	7.53246	80.3063	7.57219	81.8987	6.97762	69.6094	7.34435	62.7063	7.80719	82.5623	8.19401	79.1878	6.5628	70.7231	5.56472	70.3476	4.52429	76.1719
PTGER4	0	0.00563958	3.03234	28.7879	1.85231	33.4792	2.07669	32.6582	2.36715	31.25	3.12887	30.6931	2.78656	46.9751	2.68117	39.9323	2.08427	29.806	1.79136	30.6748	0.783105	19.1406
CDC42SE2	0	0.00612194	1.63669	22.7273	1.98173	37.4179	2.37871	41.2658	3.02665	42.7344	1.58316	19.4719	1.67116	38.79	2.1561	39.4247	2.13319	35.8025	3.31345	48.8753	2.2175	44.5312
UQCRQ	0	0.00536508	2.36415	32.1212	3.17514	53.8293	2.79247	48.3544	2.04309	33.0469	2.74987	33.6634	3.28781	59.6085	2.41929	44.6701	2.05695	32.6279	2.07171	35.9918	2.26146	48.0469
MZB1	0	0.00649397	1.13383	19.0909	1.12173	29.1028	0.832957	19.3671	0.0630573	1.17188	1.00826	12.8713	1.24954	35.2313	0.259138	5.41455	0.0193116	0.529101	0.0714458	1.84049	0.0482639	1.5625
HNRNPH1	0	0.00491574	4.10461	40.6061	3.72071	43.7637	2.94938	42.6582	3.39623	41.4844	3.83608	38.9439	3.63912	51.9573	3.85509	47.3773	3.91914	45.1499	2.61599	35.9918	2.11598	38.2812
DEK	0	0.00663101	2.91163	33.9394	2.44572	40.0438	2.43823	38.481	2.32465	35.4688	3.82411	36.6337	2.79299	48.2206	2.14213	34.0102	2.03197	34.2152	1.52407	29.6524	1.7303	38.6719
HIST1H1C	0	0.00554343	1.39006	18.1818	0.565594	12.2538	0.446688	9.24051	0.656939	10.9375	2.4146	24.0924	1.50552	27.4021	1.02395	20.3046	0.693046	12.3457	0.419707	8.99796	0.389536	12.1094
HLA-F	0	0.00534037	5.33672	48.7879	4.84444	63.0197	4.69666	63.7975	3.67956	48.75	3.98331	41.9142	2.9722	54.6263	2.61376	43.1472	2.84975	40.9171	3.1957	48.6708	2.87097	54.2969
PPP1R18	0	0.00485096	2.15933	25.1515	2.93358	51.86	2.239	40	1.22244	20.3906	2.71921	31.0231	2.66828	49.6441	1.80877	32.4873	1.37689	23.8095	1.6874	31.2883	3.14504	57.0312
TUBB	0	0.0121179	2.28659	27.2727	3.50998	46.8271	2.40393	32.9114	1.12206	19.4531	3.88225	31.6832	3.52072	46.4413	2.41518	33.6717	1.04412	19.7531	1.04641	21.4724	2.64502	54.6875
PSMB8	0	0.00744705	2.94349	36.3636	3.88251	57.7681	2.70659	46.3291	1.81235	29.0625	3.06874	35.9736	3.22275	57.6512	2.46264	46.1929	1.77991	29.6296	1.89291	36.8098	2.85727	54.2969
PSMB9	0	0.0153307	4.84529	48.7879	5.43008	65.8643	4.35333	60.8861	2.41047	35.5469	5.51376	50.165	5.38342	71.5302	3.40437	51.6074	2.75236	41.9753	2.49144	41.9223	3.58454	65.625
TAP1	0	0.0052412	2.04813	25.7576	1.95523	38.2932	1.38225	26.5823	0.498975	8.90625	1.70157	21.7822	1.50457	35.5872	0.891294	19.797	0.742076	13.933	0.837808	18.2004	1.34456	31.25
TAPBP	0	0.00491724	3.87058	39.3939	2.82136	45.733	3.0648	48.6076	2.96927	42.0312	5.02357	47.1947	4.04279	64.4128	3.24785	50.0846	3.27034	46.7372	3.12171	47.2393	2.96946	58.2031
CCND3	0	0.00778597	3.45745	39.3939	5.1033	64.9891	3.52597	52.1519	1.78624	28.0469	4.01809	41.5842	4.64641	69.395	3.05103	47.2081	2.84636	41.0935	2.75086	45.3988	5.08772	70.3125
PNRC1	0	0.0149346	6.80091	59.697	6.20279	68.0525	6.58944	73.5443	10.0607	81.1719	3.75931	36.3036	4.95666	70.8185	6.49025	74.2809	9.31004	78.6596	6.89441	74.2331	5.09937	71.875
TNFAIP3	0	0.00588661	6.71019	45.7576	5.71679	59.081	6.13713	65.3165	7.88646	67.8125	4.61387	39.604	9.47972	77.5801	9.34454	75.4653	8.81223	72.134	6.78112	70.1431	0.567918	14.0625
TOMM7	0	0.0161088	4.25868	45.7576	4.65103	64.9891	5.8697	71.6456	7.59569	74.5312	4.14022	48.1848	4.70105	70.2847	6.8612	75.4653	7.87788	77.6014	6.8841	75.0511	6.71247	82.4219
CYCS	0	0.00433176	2.91862	36.0606	3.89607	57.1116	3.32284	53.2911	3.08796	44.6094	2.6593	31.3531	3.51288	58.5409	3.03034	49.4078	2.69661	40.2116	2.44343	41.9223	2.34019	48.4375
TRGC1	0	0.00677972	1.01131	14.2424	1.09272	22.1007	0.862634	17.3418	0.6885	12.4219	0.915841	11.8812	0.996746	24.5552	0.860862	17.5973	0.548827	10.7584	4.06251	41.5133	1.84384	30.8594
MYO1G	0	0.00499825	1.39982	18.4848	2.73973	45.9519	2.21133	36.3291	1.17309	19.375	2.97412	29.3729	3.20433	54.9822	2.42227	40.1015	1.48393	24.8677	2.29934	37.8323	2.57145	46.875
UPP1	0	0.004401	1.50529	18.4848	1.50885	27.7899	1.38191	24.9367	0.985265	16.7188	1.18047	15.1815	2.0552	41.1032	1.42058	26.7343	0.805676	15.1675	1.00224	19.8364	0.797228	19.9219
BUD31	0	0.00615096	2.25975	29.3939	2.64019	45.733	2.15498	39.6203	2.25138	34.2188	2.42026	31.6832	3.29533	59.2527	2.55959	46.8697	1.91734	32.9806	1.7103	35.1738	1.17577	30.4688
LAMTOR4	0	0.00524729	2.11196	27.5758	3.32522	52.0788	3.27643	52.1519	2.04757	33.5156	2.70443	32.3432	3.32304	57.8292	2.64478	43.9932	2.01398	31.746	2.11915	38.0368	2.49646	52.7344
TRBC2	0	0.00462979	1.89761	25.1515	2.48115	40.919	2.48345	42.1519	2.15949	33.5938	1.75827	19.1419	1.60751	37.5445	1.76679	32.4873	1.89464	29.4533	2.53559	40.4908	4.10602	57.0312
SAT1	0	0.0042501	3.23443	32.7273	2.13614	35.8862	2.17752	39.1139	2.41	34.5312	2.69275	29.3729	2.10471	44.8399	2.15439	37.7327	3.08639	42.5044	3.0488	45.6033	3.6823	61.7188
NDUFB11	0	0.00492832	2.33506	30.9091	2.81262	48.7965	2.51401	45.0633	1.53122	25.7031	2.51277	31.0231	3.22617	58.1851	3.13916	50.0846	2.19474	35.9788	2.11295	40.2863	2.31097	49.2188
EBP	0	0.00459472	1.22521	15.4545	1.76797	35.0109	1.47738	26.4557	0.758008	13.5938	0.782116	10.8911	1.73402	37.3665	0.87334	19.6277	0.74128	13.5802	0.608593	14.3149	0.652271	17.9688
IL2RG	0	0.00551764	5.1827	52.4242	5.66781	68.709	5.39127	67.0886	3.99182	51.25	4.721	47.8548	4.85693	70.8185	4.31578	59.7293	4.21986	53.4392	4.12124	59.7137	4.41146	68.75
XIST	0	0.00698753	0	0	0.0236218	0.437637	0	0	0	0	0	0	0	0	0	0	0	0	3.25362	48.8753	0	0
NDUFA1	0	0.0066068	3.75401	42.1212	4.06699	60.8315	3.72104	57.4684	3.19355	46.0156	4.2465	46.5347	4.28843	65.8363	3.54917	57.022	3.09051	46.0317	2.89778	48.2618	3.10113	64.4531
SSR4	0	0.00488922	3.718	43.9394	4.72328	69.3654	3.98804	59.6203	3.27529	45.8594	4.19875	46.5347	4.45029	70.4626	3.66894	56.6836	3.43827	50.4409	3.49042	52.7607	3.89695	63.2812
FLNA	0	0.00787284	4.51567	40.9091	4.05419	50.3282	4.45313	53.4177	3.709	48.2031	5.34004	43.8944	4.82143	55.516	3.5945	44.6701	3.9635	50.7937	3.27924	51.5337	2.65208	48.4375
MYOM2	0	0.00975319	0.123805	1.51515	0.178885	2.62582	0.0352831	0.759494	0.0578135	1.01562	0.195152	1.9802	0.192244	3.73665	0.0644094	1.52284	0.0765811	1.76367	4.89076	50.9202	0.0432571	1.17188
UQCRB	0	0.013521	4.84704	50	4.56501	64.3326	5.2541	66.8354	6.32446	67.7344	4.84834	50.495	3.90119	64.0569	5.37564	67.6819	6.81307	72.6631	6.59734	73.8241	6.90647	83.2031
MTDH	0	0.00547578	3.4387	39.3939	2.28967	40.0438	2.80129	44.3038	2.08835	32.5781	3.41506	36.9637	2.74952	53.0249	2.60682	42.8088	2.41296	37.9189	1.93769	34.5603	1.66285	39.8438
FAM49B	0	0.00433365	3.26	37.2727	3.65186	55.1422	3.30202	50.8861	2.90984	41.6406	3.53899	37.6238	3.91011	63.5231	3.25138	52.6227	2.74729	42.328	2.81292	43.1493	3.34797	58.9844
ANP32B	0	0.00592162	2.25238	26.9697	2.07422	38.7309	1.73559	31.1392	1.6604	27.3438	2.99787	33.6634	2.36346	44.8399	2.28839	40.9475	1.68525	28.3951	1.32115	26.9939	1.24201	33.2031
STOM	0	0.0079958	2.63264	31.8182	2.09192	37.1991	1.40998	26.3291	0.802586	13.6719	2.74268	31.6832	2.04398	42.3488	1.18799	23.0118	0.750193	13.7566	0.843881	17.5869	1.45249	34.7656
ARPC5L	0	0.0111373	4.20011	45.1515	4.18042	63.2385	3.2368	50.3797	3.06741	42.9688	4.07082	40.5941	5.20572	71.8861	4.03138	58.0372	3.0126	41.4462	1.89135	33.1288	3.18341	56.25
EDF1	0	0.00702889	4.03865	47.5758	5.13468	68.9278	4.63672	64.1772	3.48959	48.5156	4.7471	49.835	5.6356	75.9786	4.63646	63.7902	4.05953	56.9665	3.95588	57.4642	4.07589	69.1406
CTSD	0	0.00938346	3.05617	35.4545	4.24062	57.5492	3.04654	48.8608	2.26914	32.9688	3.9098	37.9538	4.5368	65.6584	3.28685	50.423	1.70366	28.0423	2.60619	42.1268	3.47942	60.9375
RHOG	0	0.00526551	1.49962	20.303	2.46052	45.0766	2.02321	37.4684	1.21113	20.2344	1.80018	21.7822	2.87484	55.516	2.43294	40.7783	1.35942	23.1041	1.45377	26.7894	1.8832	42.5781
C11orf58	0	0.0044364	2.99107	38.7879	2.83628	48.3589	2.67799	45.443	2.58376	37.7344	3.86433	40.264	2.55601	51.4235	2.58511	43.4856	2.48606	39.3298	2.07095	38.6503	2.05949	46.875
PSMC3	0	0.00436556	1.47791	20.9091	1.59046	29.5405	1.43966	27.4684	1.02472	17.1875	1.40047	20.132	1.85181	39.8577	1.14693	23.8579	0.865101	16.2257	0.878208	18.4049	0.835649	24.2188
AHNAK	0	0.0049994	1.923	21.2121	1.11473	20.7877	1.38224	26.8354	2.829	38.6719	1.94266	21.7822	1.57131	32.9181	1.38734	28.2572	3.04586	42.5044	2.29219	36.8098	1.26281	32.4219
SLC3A2	0	0.00464039	1.29411	19.3939	1.18701	24.07	0.859188	17.5949	0.5069	9.375	0.929607	12.2112	1.81408	40.7473	1.3373	25.5499	0.555164	11.1111	0.690811	14.9284	0.646245	16.7969
RARRES3	0	0.00550066	5.0176	49.697	6.54553	72.6477	6.42556	72.1519	4.28941	55	5.00374	46.5347	4.90289	67.4377	4.45776	58.5448	4.30208	55.3792	4.287	60.7362	5.20725	72.2656
TRMT112	0	0.0041889	2.48378	32.1212	3.41906	54.0481	2.96896	48.8608	1.80886	30	1.95322	25.0825	2.10773	45.0178	2.04163	37.7327	1.34164	22.7513	1.79018	34.9693	2.29157	50
SSSCA1	0	0.00433483	0.850757	13.9394	1.12149	23.1947	0.809955	16.2025	0.552206	9.60938	1.16443	15.5116	1.53076	33.9858	1.21185	23.3503	0.565263	10.9347	0.470105	10.6339	0.59227	16.7969
DRAP1	0	0.00790518	3.97523	43.9394	3.976	60.3939	3.75343	57.7215	2.53087	38.8281	4.46705	46.8647	3.46283	60.3203	3.49736	52.7919	2.36637	38.9771	2.6637	46.6258	3.01625	59.7656
SF3B2	0	0.00492222	2.88472	34.5455	2.97821	52.7352	2.5606	43.4177	2.33197	35.7031	3.18962	35.6436	3.01986	58.8968	2.72894	45.3469	2.49362	37.9189	2.04789	37.0143	2.07991	46.4844
NDUFS8	0	0.00662476	1.50655	20.9091	1.97488	38.0744	1.72389	35.0633	0.772306	13.8281	2.09678	25.7426	2.62333	51.7794	1.4604	29.4416	0.973811	18.3422	1.14112	23.5174	1.30811	31.6406
CTSC	0	0.00643557	3.65294	37.5758	3.73947	56.0175	2.79921	43.038	1.75952	27.6562	3.45807	37.2937	2.43143	48.3986	2.05025	35.533	1.78814	29.4533	1.74685	31.0838	3.28132	60.5469
TAF1D	0	0.00415242	1.68499	23.6364	1.47879	29.7593	1.70784	29.6203	1.78609	28.4375	2.44936	26.4026	2.24359	42.7046	2.02872	35.533	1.66785	27.866	1.18014	21.6769	0.868307	21.875
CD3D	0	0.00560273	0.25543	2.12121	0.512501	3.93873	0.547603	7.59494	0.107585	1.875	2.23651	15.1815	1.09109	10.8541	0.967337	12.8596	0.646264	8.11287	3.13059	32.9243	3.25716	31.25
VIM	0	0.019129	6.48106	57.2727	6.43219	62.8009	6.8834	71.519	5.36418	52.1094	6.40317	49.505	8.26485	69.395	7.02367	64.9746	4.68969	52.2046	3.30256	44.7853	3.37088	49.6094
RPS24	0	0.0621904	16.921	85.1515	14.8333	90.5908	16.3767	93.4177	23.2604	95.9375	16.5951	83.1683	15.6783	92.8826	19.8286	94.0778	28.1419	98.5891	26.6699	98.1595	24.831	99.6094
PTPN6	0	0.00439252	1.23929	17.8788	1.90998	31.291	1.19507	22.4051	0.499073	8.75	1.75528	21.4521	1.92011	39.6797	1.24211	22.5042	0.566662	9.52381	0.557586	12.2699	2.74495	52.3438
KLRG1	0	0.00634242	0.461286	5.75758	0.328552	7.22101	0.392531	8.35443	0.172034	3.125	0.336705	4.9505	0.441397	12.0996	0.443189	8.96785	0.432542	7.93651	1.46129	26.7894	3.45865	55.4688
KLRD1	0	0.0194972	11.7257	70	12.4315	84.4639	10.123	82.6582	6.91368	68.9844	10.4016	67.3267	9.07527	80.0712	7.75958	73.0964	6.95927	70.5467	6.26473	67.0757	10.0008	85.5469
FKBP11	0	0.00615884	2.09342	26.6667	2.5307	43.326	1.71342	32.2785	0.977447	17.5	1.27748	18.1518	2.916	51.0676	2.86841	43.824	1.26585	20.2822	1.4664	28.8344	1.58902	34.375
TMBIM6	0	0.0115185	4.88982	47.8788	4.81484	64.9891	3.93676	58.6076	2.46286	37.4219	5.07031	49.835	4.53279	68.1495	3.28814	50.9306	2.68384	39.1534	2.81592	45.8078	3.44518	66.0156
ITGB7	0	0.00540848	2.08108	23.6364	2.62803	43.1072	1.7944	32.0253	0.873704	15.3125	1.33719	16.5017	1.96737	37.9004	1.77742	30.2876	0.892071	17.1076	1.44231	27.6074	1.13871	27.3438
BLOC1S1	0	0.00825716	2.46449	30	3.77598	54.7046	3.40552	52.9114	2.03133	32.3438	3.0843	32.6733	3.63415	57.4733	2.43156	39.4247	1.8302	29.9824	2.18641	40.4908	1.90948	42.5781
RPS26	0	0.00643482	6.40673	60.6061	7.16028	75.93	6.67827	76.8354	6.74109	70.3906	6.21832	58.7459	6.99587	79.5374	6.57724	75.1269	5.87617	68.0776	5.85523	70.5521	4.42896	75
PA2G4	0	0.00433	2.56381	29.0909	2.11087	39.6061	1.83379	33.9241	1.51867	24.9219	2.67745	32.6733	2.17111	44.6619	1.38174	27.5804	1.49678	27.1605	1.40614	26.1759	1.96667	44.5312
RPL41	0	0.158405	56.995	97.5758	54.5902	98.4683	56.608	99.2405	76.6417	99.7656	47.4412	98.0198	47.7074	98.5765	61.6032	99.6616	80.4522	99.8236	75.0816	98.5685	74.5024	99.6094
ARHGAP9	0	0.00440433	1.71124	22.1212	1.35468	26.0394	1.96583	33.4177	3.40569	42.5781	2.02966	22.1122	1.99914	41.1032	1.77092	32.9949	3.29727	45.1499	2.0126	34.9693	1.50201	34.375
DDIT3	0	0.00458576	1.26219	16.9697	1.41435	28.0088	1.13276	22.7848	0.823993	13.4375	1.47288	18.4818	2.3544	45.7295	2.16303	35.0254	1.47422	23.2804	1.11307	23.3129	0.589042	16.4062
IFNG	0	0.00577557	3.10411	26.9697	2.42761	28.6652	1.37243	16.2025	1.73201	18.6719	3.4899	29.703	2.93893	35.2313	1.52334	16.5821	1.67181	19.7531	2.39222	21.0634	1.51111	21.4844
SELPLG	0	0.00500404	1.45103	18.4848	1.30855	24.9453	1.49432	25.5696	0.792122	13.5938	2.56243	25.4125	1.61482	31.1388	1.66122	28.934	1.11784	17.9894	0.967081	18.2004	0.877229	22.6562
COX6A1	0	0.00520645	3.55202	43.0303	4.76719	63.6761	4.11857	60.7595	3.01697	43.9844	3.47739	39.2739	4.33871	67.7936	3.91841	54.4839	2.90766	45.1499	3.63317	53.9877	3.43897	64.8438
OASL	0	0.00592415	1.82934	21.8182	1.04406	21.663	1.18422	22.0253	0.593952	9.6875	1.4397	18.8119	1.26889	29.5374	1.56841	25.2115	0.690088	12.6984	0.324215	5.52147	0.112769	3.51562
RAN	0	0.00442985	1.95946	29.0909	2.92449	51.2035	2.40021	43.7975	1.77351	29.375	2.28081	29.3729	2.71908	51.2456	2.08054	37.7327	1.5248	26.6314	1.75512	33.3333	2.27417	50.3906
COMMD6	0	0.0119024	2.64858	34.2424	3.55337	55.7987	3.88223	57.2152	4.42624	55.9375	2.11464	29.0429	2.82416	54.0925	3.36487	53.1303	4.7157	58.9065	4.696	63.1902	5.22166	80.4688
PSME1	0	0.00659434	7.52534	63.6364	8.05065	78.7746	6.80475	75.1899	5.79903	65	7.18956	57.4257	6.5143	75.089	5.64445	67.0051	5.9679	66.4903	5.43194	67.0757	7.39635	86.7188
PSME2	0	0.0185699	5.39769	55.7576	5.98237	66.9584	3.94505	57.8481	2.30695	35.4688	6.31071	55.1155	6.14362	75.8007	3.26767	49.4078	2.78821	44.6208	2.75904	42.9448	3.56073	61.3281
ARF6	0	0.00653473	4.03448	41.8182	4.78842	64.1138	4.40343	63.2911	3.49054	47.1094	4.20478	42.2442	4.47753	66.726	3.15637	50.9306	3.93541	52.5573	2.66773	44.5808	3.49456	65.2344
SRSF5	0	0.00492242	6.85146	62.1212	5.91453	68.0525	6.53435	74.1772	9.02786	78.5938	5.99867	53.4653	6.87921	78.2918	7.66593	78.0034	8.22361	77.6014	6.18306	73.2106	6.24229	81.6406
PPP2R5C	0	0.00895589	4.6969	44.2424	3.5691	52.0788	4.5934	60.8861	5.82865	63.4375	2.66572	29.0429	3.21688	52.1352	3.90064	53.1303	5.32858	62.0811	5.14369	64.0082	3.09359	55.0781
IGHA1	0	0.00519972	1.73513	26.6667	2.22556	43.7637	2.62288	46.5823	0.412123	7.73438	0.467244	5.94059	0.656669	18.3274	0.549805	12.6904	0.0231638	0.705467	0.859062	18.6094	0.0118587	0.390625
RTF1	0	0.00611028	2.79547	31.2121	2.16073	39.6061	2.06753	37.2152	2.17892	32.8125	3.06504	33.6634	2.65532	51.0676	2.55239	42.8088	2.25466	34.5679	1.25031	23.9264	1.1647	27.7344
DUT	0	0.00465447	0.676346	12.1212	1.49385	24.5077	1.40607	23.2911	0.686251	12.1875	1.23645	14.1914	1.7455	30.427	1.08076	17.9357	0.603863	11.6402	0.571552	13.2924	0.782094	19.5312
ANXA2	0	0.00720474	2.28179	29.0909	3.19693	49.2341	2.14093	37.8481	0.746644	13.5156	1.93352	22.1122	2.45846	45.9075	1.53448	28.2572	1.15317	21.164	1.36745	24.9489	1.81721	40.625
RPS27L	0	0.00467529	2.85942	34.2424	2.79004	47.7024	2.92506	45.5696	2.56666	35.8594	3.38273	34.9835	2.50211	46.9751	2.03978	33.8409	2.02376	29.9824	1.98326	34.5603	1.73766	39.4531
PKM	0	0.00597036	1.33951	18.4848	2.43196	40.7002	1.4626	29.3671	0.661844	11.7969	1.19334	16.5017	2.20773	41.637	1.65004	29.2724	0.519248	10.2293	0.876236	18.8139	1.64971	37.8906
PSMA4	0	0.00627311	1.71876	23.3333	2.58289	45.5142	2.01011	36.2025	1.14598	20.7812	2.38893	31.0231	2.78531	53.3808	2.18873	40.2707	1.21664	19.7531	1.31382	25.3579	2.2281	50.7812
HBA1	0	0.0152618	0.795379	4.54545	3.48281	8.09628	0.835807	4.93671	0.317582	3.59375	3.15952	12.2112	3.50616	10.6762	0.676623	2.70728	0.192449	2.82187	0.212241	3.68098	0.820919	0.78125
NDUFB10	0	0.00421814	1.47892	20.9091	2.54576	46.3895	2.13717	38.1013	1.34521	23.0469	1.83475	22.4422	2.39498	50.1779	1.70472	31.1337	1.31302	24.3386	1.4395	28.4254	1.7981	42.9688
SPN	0	0.00724856	3.28579	36.6667	3.24295	48.14	2.38986	39.2405	1.35856	20.7812	3.64739	35.9736	2.35576	43.2384	1.6413	28.088	1.75209	28.3951	1.6384	30.0613	2.4299	47.6562
ADGRG1	0	0.0051515	2.5133	27.5758	2.51022	40.7002	1.98407	33.7975	1.66848	25.1562	2.73779	28.3828	1.89803	35.7651	1.3961	25.2115	1.46233	23.2804	1.25301	23.7219	1.58995	31.6406
CISD3	0	0.00757356	1.73893	23.6364	2.34463	41.5755	1.56585	28.481	0.697411	12.3438	2.27595	27.3927	2.0655	39.1459	0.838487	16.5821	0.715224	13.4039	0.792999	16.1554	1.1863	29.6875
PSMB3	0	0.00569597	1.51437	23.9394	2.78724	48.14	1.67413	34.8101	1.00754	18.5938	2.49631	34.6535	2.59766	53.7367	1.83651	35.3638	1.17723	22.575	1.53926	31.6973	2.2099	52.3438
STAT3	0	0.00558415	2.55088	28.4848	1.99201	33.4792	1.70815	29.7468	1.67739	25.7812	2.70384	29.0429	1.88921	37.5445	2.09532	34.687	1.46874	25.5732	1.23734	23.5174	0.887541	21.0938
FMNL1	0	0.00576674	2.50742	30	3.93435	57.5492	3.44751	51.3924	2.47434	35.3906	2.97022	29.0429	3.32206	54.4484	3.01679	47.2081	2.51453	38.8007	1.85785	35.1738	2.85783	55.4688
ABI3	0	0.00779741	2.09078	24.5455	2.99905	45.733	1.34996	24.8101	0.764133	12.8125	2.23077	26.7327	2.30901	42.5267	1.328	24.8731	0.598396	11.4638	0.872909	18.4049	2.24772	46.4844
RP5-1171I10.5	0	0.00590042	1.60145	18.4848	1.64024	28.6652	2.05936	32.5316	2.71913	38.2812	1.14237	14.5215	1.6321	27.5801	2.32648	35.533	2.37488	36.3316	2.74755	41.9223	2.0957	42.9688
DCXR	0	0.00423149	1.2628	18.1818	1.12664	21.8818	0.88865	18.481	0.675907	12.5781	1.2979	16.1716	1.9306	39.5018	1.55436	30.1184	1.1288	19.5767	0.709202	15.3374	0.662177	18.75
RNF125	0	0.00692963	1.8372	20.9091	1.43311	25.8206	2.51421	38.2278	3.23585	41.0938	1.69071	21.4521	2.03295	41.1032	2.61347	40.6091	3.89163	50.4409	3.38559	49.2843	0.976211	25.3906
PMAIP1	0	0.00843716	2.4133	27.2727	2.02365	31.7287	1.2673	23.1646	1.29489	18.5156	2.49088	25.7426	3.42242	52.669	2.65693	35.0254	1.44756	22.575	1.12773	16.3599	1.41665	28.125
PCNA	0	0.00634024	1.05202	12.4242	1.00209	18.1619	0.800998	13.038	0.265719	5	1.36506	15.8416	1.64552	24.911	0.775656	12.1827	0.23467	4.40917	0.293822	6.74847	0.287273	7.8125
APMAP	0	0.00548376	1.12945	17.5758	1.81364	35.2298	1.81549	32.6582	1.68421	26.6406	0.987012	12.5413	1.5099	35.0534	1.95577	34.5178	1.73888	28.5714	2.51324	44.9898	3.2375	58.9844
SCAND1	0	0.00867432	3.04833	34.8485	3.41157	55.3611	3.41601	51.8987	2.27936	33.9062	2.93635	32.0132	3.80155	61.7438	3.04931	49.0694	2.07984	34.5679	1.80434	31.2883	1.96013	42.1875
STK4	0	0.00447789	2.90486	35.1515	2.87683	47.7024	3.24239	50.7595	4.67554	56.5625	3.01467	32.3432	3.28377	54.0925	4.23424	56.3452	4.34445	57.3192	3.82556	56.8507	2.53756	47.2656
CEBPB	0	0.00431441	2.9476	35.1515	2.05157	35.4486	2.08733	33.1646	2.13227	29.7656	2.12763	25.4125	1.86831	37.5445	2.04666	34.8562	1.62083	27.1605	1.33761	23.3129	0.807267	17.5781
PSMA7	0	0.0119423	4.5113	46.9697	5.26336	66.9584	4.1122	59.4937	2.95957	42.2656	4.90471	50.495	5.05429	70.9964	3.81007	58.0372	3.49108	47.619	2.49596	42.7403	3.30685	62.1094
PPDPF	0	0.0120036	6.13854	51.8182	5.56911	66.9584	5.73896	67.3418	4.75823	57.8906	7.7513	56.1056	6.56388	73.4875	6.91447	71.2352	6.16616	68.254	3.21806	51.5337	5.15016	74.6094
NDUFS7	0	0.00600952	1.39688	20	1.95889	37.1991	1.5075	29.4937	0.800751	14.2188	1.81505	21.4521	1.96218	40.7473	1.27408	25.8883	0.637987	12.6984	0.778141	16.9734	1.22256	33.2031
MRPL54	0	0.00458872	2.00554	26.6667	2.10352	39.6061	2.26372	40.5063	1.9722	31.875	1.86132	23.1023	2.79708	53.0249	2.83142	47.5465	1.49295	27.3369	1.61773	29.0389	1.29589	34.375
RPL36	0	0.0132881	23.8594	93.6364	23.6474	97.593	24.4644	97.8481	23.7477	98.2031	26.0853	93.7294	23.6612	98.5765	27.1318	98.8156	23.5611	97.1781	22.0608	96.728	20.3909	97.2656
NDUFA11	0	0.00466962	2.49953	33.0303	3.12377	49.0153	2.70639	46.0759	1.7985	30	2.62609	33.6634	2.67943	54.6263	2.17078	40.1015	1.74601	29.1005	2.03801	36.6053	2.32018	53.125
MYO1F	0	0.00461776	2.98482	36.0606	4.44057	59.9562	4.24724	54.3038	3.52729	46.0156	4.81574	44.8845	4.07457	58.0071	3.141	45.6853	3.93218	52.5573	5.82694	70.1431	5.55833	75.3906
UBL5	0	0.00558673	4.11156	46.6667	4.46018	64.5514	4.0165	61.7722	3.22333	46.7969	3.73614	42.5743	4.72727	68.1495	3.06358	48.5618	2.74843	42.6808	3.2044	51.9427	4.34961	73.8281
DNMT1	0	0.00579925	1.65479	21.5152	1.20461	24.07	1.16284	18.8608	1.03846	17.1875	2.69669	28.7129	1.58545	31.3167	0.708633	14.044	1.06211	18.1658	0.511187	10.8384	0.573953	16.7969
S1PR5	0	0.0122095	2.64469	30.6061	3.85367	51.4223	2.04678	32.2785	1.9189	27.8906	3.52682	35.3135	4.47769	62.8114	3.50383	47.2081	1.95332	30.1587	1.49103	28.2209	1.99153	42.1875
RAD23A	0	0.00523472	1.44686	20.6061	1.65831	32.6039	1.64277	29.8734	0.841671	15.5469	1.78585	23.7624	2.02574	41.8149	1.3277	27.242	0.849126	15.5203	0.937887	19.8364	1.09892	27.3438
GADD45GIP1	0	0.00796495	2.22122	27.8788	2.40587	42.8884	1.57619	29.8734	1.02796	18.5938	2.7662	29.703	2.35079	45.0178	1.55813	29.2724	0.973785	16.7549	1.15305	22.0859	1.22438	33.5938
ADGRE5	0	0.00536086	3.80908	42.4242	3.76957	53.3917	3.26531	50.6329	4.10648	50.1562	3.43962	38.9439	3.98092	59.7865	3.78903	53.4687	3.36935	44.7972	2.50227	41.7178	1.87799	39.0625
TECR	0	0.00461661	1.89594	23.0303	2.77368	43.1072	2.70656	43.1646	1.42375	23.0469	1.51158	19.4719	2.44772	46.7972	2.14708	35.7022	1.52735	25.2205	1.51772	26.7894	1.59314	38.2812
NDUFB7	0	0.00994159	3.85065	43.9394	4.8504	67.1772	4.01976	59.2405	2.52521	39.0625	4.2248	44.2244	5.14467	69.9288	3.20039	50.5922	2.77788	42.8571	3.55612	53.9877	2.70703	53.5156
KLF2	0	0.0141396	6.9275	57.8788	9.7069	77.0241	7.06001	69.6203	3.93274	47.1875	5.24528	44.8845	6.25202	73.1317	3.72989	50.2538	5.88443	59.9647	3.85217	56.0327	4.8553	70.3125
C19orf60	0	0.00442288	1.48357	18.7879	2.35527	38.9497	1.82614	33.7975	1.18348	20.3906	1.50749	19.1419	2.03781	41.4591	1.33333	24.8731	1.04715	19.224	1.12672	22.2904	1.36394	32.4219
COX6B1	0	0.00590316	4.36348	45.4545	5.4598	70.4595	5.32959	68.9873	3.92654	52.4219	3.97041	44.5545	4.42291	70.8185	4.41247	62.2673	3.91367	53.7919	3.19039	50.5112	3.90225	71.0938
TMEM160	0	0.00422685	2.00353	24.5455	2.35553	42.2319	1.98069	34.1772	1.38439	23.6719	1.97452	22.4422	2.14214	41.1032	1.46137	26.7343	1.30835	22.7513	1.42792	29.4479	1.56757	38.6719
PPP1R15A	0	0.00824221	3.65935	36.3636	4.0648	53.3917	3.32403	50.7595	3.49431	42.1875	3.44532	35.6436	5.80462	65.3025	3.15548	44.5008	3.04625	40.9171	3.17685	47.8528	2.36172	46.875
NDUFA3	0	0.00499268	3.52923	41.8182	3.64851	55.3611	3.03628	49.6203	2.32225	35.7812	3.42191	38.6139	3.53202	62.8114	2.46847	44.3316	3.02719	45.8554	2.40323	41.5133	2.99255	59.7656
RPL28	0	0.0342674	38.5364	96.0606	41.8906	98.6871	40.3449	98.8608	39.244	99.2188	45.8562	97.0297	45.5108	99.6441	47.8732	99.8308	44.8043	99.1182	34.9257	98.364	36.1855	99.2188
UBE2L3	0	0.0046998	1.85018	25.7576	2.74067	48.7965	2.57122	44.8101	2.024	32.2656	2.11137	27.3927	3.27435	61.3879	2.88765	46.1929	1.68972	28.9242	2.15508	40.6953	1.70169	39.4531
EWSR1	0	0.00414683	2.43406	29.3939	1.56989	31.7287	1.55896	29.4937	1.46734	25.2344	2.80044	32.3432	1.65866	40.7473	1.50203	29.4416	1.40481	23.9859	1.14043	22.2904	1.38717	34.375
APOBEC3C	0	0.00499545	1.67761	19.697	3.00213	43.9825	2.51787	36.7089	1.53869	21.875	1.86604	22.7723	2.50917	44.8399	2.16852	33.5025	1.51677	23.1041	1.51298	25.1534	1.73221	35.9375
RBX1	0	0.00809165	2.96293	36.0606	3.40206	53.6105	2.31374	42.6582	1.45579	25.1562	2.74067	30.6931	2.54695	50.5338	1.9368	35.8714	1.40166	24.515	1.56855	29.4479	1.62618	37.1094
PIM3	0	0.00508821	0.752191	11.2121	0.972893	20.5689	0.742765	15.1899	0.774339	13.125	0.749375	12.2112	2.31477	39.6797	2.17733	32.8257	0.913625	15.3439	0.461216	9.61145	0.26058	6.64062
MT-ND1	0	0.04878	10.5024	75.4545	8.40458	82.2757	11.5101	88.9873	16.9558	92.5781	9.17668	61.3861	8.12886	69.0391	11.199	84.7716	16.512	92.769	18.4667	95.7055	14.027	94.9219
MT-ATP6	0	0.0931784	5.96474	53.9394	6.67466	66.7396	9.66349	81.8987	26.6214	97.2656	8.69709	54.7855	9.17477	58.8968	11.2645	82.0643	25.4749	96.1199	20.651	96.9325	19.5998	99.2188
MT-ND3	0	0.102937	8.62138	60.303	7.77887	72.6477	11.6522	85.9494	26.0118	96.3281	10.6457	58.0858	9.01838	59.9644	13.3846	85.11	29.2181	97.7072	26.9806	97.3415	18.9866	98.0469
MT-ND5	0	0.0325079	2.74332	34.5455	3.42169	47.9212	3.56634	51.6456	6.74728	68.0469	4.1475	33.6634	3.21757	53.0249	3.77413	53.9763	6.41834	67.7249	7.40245	74.8466	14.2646	97.2656

## Sheet: T_cells
gene	loading_PC1	loading_PC2	DF Day-2	Percent T cells DF Day-2	DF Day-1	Percent T cells DF Day-1	DF Def	Percent T cells DF Def	DF Wk2	Percent T cells DF Wk2	DHF Day-2	Percent T cells DHF Day-2	DHF Day-1	Percent T cells DHF Day-1	DHF Def	Percent T cells DHF Def	DHF Wk2	Percent T cells DHF Wk2	HCI	Percent T cells HCI	HCII	Percent T cells HCII
MALAT1	0.976056	0.0391181	935.986	99.6644	420.342	99.7475	412.421	99.4616	749.121	100	948.433	99.6441	433.59	99.0762	478.444	100	768.012	100	585.421	100	649.604	100
RPL10	0.0700499	0.148534	71.6603	99.217	101.054	99.8737	119.39	99.9327	100.327	99.845	68.2878	99.3899	100.544	99.923	120.277	99.9278	103.787	100	127.875	100	116.434	100
EEF1A1	0.0563982	0.268545	66.9258	99.4407	84.2353	100	110.424	99.9327	95.5483	99.8967	55.2389	99.3391	78.6252	99.8845	105.187	99.9278	102.439	99.9593	141.557	99.9677	136.234	100
RPL3	0.0524254	0.120826	31.6351	97.5391	55.8393	99.8737	67.4662	99.8991	52.2794	99.5868	31.8361	97.9664	52.7047	99.8845	66.1306	99.8556	53.1883	99.7963	79.4426	99.9355	73.2141	100
ACTB	0.0450137	0.0567514	22.5546	94.1834	53.7164	98.9899	46.1835	99.0915	17.9232	91.9421	24.6243	93.2384	40.6556	98.037	31.1925	97.0885	15.6152	89.9389	20.9393	96.2246	49.7829	99.6274
RPS29	0.0407229	0.132722	103.268	99.6644	74.9209	100	92.1552	100	116.297	99.8967	89.1053	99.8983	75.0929	99.8845	94.2758	99.9759	125.167	100	96.6066	99.9677	104.628	100
TMSB4X	0.0398023	0.200767	136.966	100	174.309	100	156.259	99.9664	94.7268	99.845	130.815	99.7966	123.834	99.923	100.337	99.8797	83.0755	100	101.18	100	145.314	100
RPS2	0.0392341	0.0586796	47.7209	99.5526	74.2328	99.8737	79.6983	100	60.7319	99.5351	50.7478	99.0341	64.5955	99.8845	63.0022	99.7834	65.5121	99.8371	72.507	99.9677	83.9685	100
RPS18	0.0381907	0.160816	63.2506	99.3289	81.8677	100	97.2387	99.9327	93.4849	99.845	62.7926	99.5425	79.4446	99.8845	95.1499	99.9759	98.1611	100	111.949	100	100.711	100
RPL36A	0.034295	0.039248	22.9367	96.4206	8.78799	89.3939	9.4195	90.8816	29.2782	96.8492	22.7509	95.8312	7.15706	86.1817	9.43489	88.8354	30.0724	98.2892	14.9913	96.0955	18.2452	98.7424
RPL41	0.032862	0.104586	112.964	99.7763	94.8162	100	96.7387	100	116.867	99.8967	96.7069	99.8983	81.5786	99.923	94.1999	99.9759	118.166	100	111.862	99.9677	115.235	100
PABPC1	0.0315479	0.0213676	23.0999	94.7427	12.3029	93.5606	13.9228	95.6258	18.8601	93.2851	39.1066	97.8139	12.2049	95.535	15.2204	96.1742	20.5079	95.112	16.4346	96.4827	15.5753	97.7643
RPL13	0.0314625	0.172775	67.4237	99.5526	82.0913	99.8737	98.1771	99.9664	95.456	99.7934	69.9353	99.7966	81.4854	99.923	97.5296	99.9519	100.666	99.8778	117.99	100	111.691	99.9534
RPS14	0.0310124	0.144973	45.5034	99.3289	60.0893	99.6212	72.9243	100	69.7154	99.4318	46.4884	99.1357	59.1168	99.8845	73.4244	99.9519	73.5863	99.9593	86.8135	100	86.6431	99.9534
RPL13A	0.0301164	0.133797	73.9964	99.5526	86.0327	99.8737	101.757	100	96.5661	99.7934	72.6514	99.695	84.2417	99.923	98.1498	99.9278	98.5531	99.9593	115.113	99.9355	103.045	100
FTH1	0.0288232	0.00725896	31.1387	95.5257	36.0516	98.7374	36.7537	99.1588	32.8352	96.8492	16.4747	90.4931	32.9368	99.5381	53.467	99.3744	26.9447	96.945	33.0927	99.5482	16.4596	98.2767
RPS4X	0.0287892	0.118647	24.9198	96.868	36.8199	99.2424	43.5747	99.5962	37.0501	98.1405	25.2259	96.2888	34.5337	99.6921	42.5453	99.6631	38.9905	99.4705	76.8562	99.9355	47.169	100
TPT1	0.0276507	0.107543	38.8587	98.7696	24.8547	99.2424	30.4362	99.5289	52.4036	98.9669	35.197	98.729	26.1712	99.6151	30.5425	99.5188	56.6654	99.6334	49.6222	99.7096	44.7453	99.9534
RPS27	0.0260306	0.244393	156.296	99.6644	132.451	100	156.029	100	192.858	100	147.499	99.8475	144.972	100	171.193	100	197.796	100	185.49	100	184.974	100
RPL38	0.0249572	0.0489291	33.5305	99.1051	21.4163	98.2323	25.2355	99.4616	42.0404	98.9153	31.8246	97.9664	21.1658	99.3072	25.2301	98.8932	40.8986	99.5519	31.2888	99.3224	31.1877	99.7205
RPL37	0.0241443	0.0990647	43.4723	99.5526	31.3268	98.6111	37.5697	99.7308	62.1223	99.6384	34.6742	98.6274	29.3753	99.5381	35.8589	99.4706	61.2257	99.9593	46.6813	99.7096	44.0358	99.9534
RPL37A	0.0239186	0.0553367	42.5241	98.8814	31.9059	99.3687	35.6946	99.7308	54.1599	99.5868	39.1331	98.9832	30.7454	99.8075	35.1448	99.4706	55.2055	99.8778	40.581	99.6128	37.0747	99.9068
RPS10	0.023736	0.0605338	22.7395	96.6443	13.9443	96.4646	14.744	96.7026	34.1785	98.6054	20.3473	94.967	11.7098	96.1509	15.7812	96.8479	35.1672	99.2668	20.7333	98.1607	25.6021	99.5342
RPS21	0.0235293	0.0541681	29.259	97.651	18.9383	97.4747	21.6155	98.8223	38.5971	98.6054	25.7179	96.8988	17.2226	98.2294	20.3352	98.051	39.8244	99.5519	27.089	99.0965	27.1855	99.6274
RPL18A	0.022004	0.089079	33.9711	98.5459	41.2279	99.6212	47.4309	99.9327	42.1113	99.1219	38.5528	98.5257	51.5421	99.8845	58.5495	99.8316	55.835	99.8371	65.453	99.9677	62.9058	99.9068
RPL7	0.0218396	0.102504	25.348	95.6376	34.6844	98.8636	42.2803	99.6299	37.3041	98.0372	26.3712	96.4413	34.6207	99.7691	43.645	99.6631	42.6771	99.5112	58.007	99.7741	55.2941	100
RPL15	0.021709	0.0303542	28.8416	98.3221	39.504	99.4949	41.7112	99.6635	34.4682	99.0186	28.7108	97.2547	37.1132	99.846	42.3598	99.8797	35.0008	99.389	44.5129	99.9677	41.3809	99.9534
TSC22D3	0.0216707	0.0542717	13.7365	86.689	20.4673	94.4444	18.4173	95.5249	7.35297	78.5124	12.4713	80.9354	28.5403	97.2286	23.0752	96.6795	9.49613	84.6843	11.8778	92.7073	5.17873	73.6842
CXCR4	0.0205398	0.0498143	9.17779	71.4765	15.1219	88.3838	14.3586	88.8964	7.56878	75.5165	13.6683	71.6828	35.3783	93.8029	18.4738	88.9557	9.85288	78.8187	13.1645	89.9968	4.5614	70.517
RPS3	0.0204663	0.10772	39.5434	98.9933	49.7565	99.6212	58.0301	99.8991	57.9283	99.6901	37.7777	98.7799	46.2615	99.7691	55.4913	99.7834	58.2527	99.9593	69.5826	99.9355	65.9084	99.9534
PFN1	0.0202934	0.0213394	10.2334	82.3266	24.8711	94.9495	20.4622	95.4913	10.7834	83.4194	10.0326	80.5287	17.9624	94.8807	14.2815	88.5707	8.98046	81.2627	13.01	93.4172	15.7516	97.5314
RPL17	0.0190691	0.0178022	10.0891	86.9128	5.033	80.6818	5.56688	81.1238	14.7521	93.4917	19.7208	93.8485	4.97741	79.0223	5.95254	79.7642	12.873	92.0163	13.4865	95.9342	12.1224	96.7396
RPS19	0.0184831	0.0752649	49.6397	99.4407	57.8652	100	64.3823	100	65.595	99.845	47.3912	99.3899	58.2809	99.8845	64.9761	99.9519	65.8981	99.9185	70.6538	99.9355	66.3241	99.9534
RPL34	0.0181099	0.226218	65.1228	99.4407	69.166	99.8737	90.1496	99.8991	97.1249	99.6901	65.5141	99.4408	73.7416	99.846	93.5477	99.9278	103.813	99.9593	119.053	99.9677	117.133	100
GAPDH	0.0174459	0.028441	7.48526	69.2394	20.9091	90.0253	14.8852	88.0552	6.52449	71.5909	6.27291	62.8876	12.7309	84.8345	11.5328	79.8364	6.45597	71.5682	7.13433	81.8974	7.25824	86.8654
RPL39	0.0172209	0.114352	65.689	99.3289	54.7672	99.6212	66.9092	99.8654	80.7431	99.5868	66.0459	99.3391	58.0987	99.846	69.0302	99.7594	85.7436	99.9185	78.5626	99.9032	84.4084	100
RPLP0	0.0158834	0.00702196	17.4188	94.1834	25.0414	98.6111	26.2936	98.7887	16.2257	90.7025	17.1739	93.2893	22.7623	98.9607	24.8073	98.3157	18.1318	94.664	21.3458	98.2252	21.3205	98.7424
B2M	0.0158768	0.0635435	159.988	100	169.383	100	155.047	100	126.479	99.9483	143.907	100	133.459	99.9615	128.507	100	109.803	99.9593	161.809	100	154.009	100
RPS27A	0.0158373	0.169596	43.2722	98.9933	49.2282	99.7475	60.2259	100	70.6926	99.6901	41.8338	98.6274	51.9865	99.846	64.0927	99.8556	72.5896	99.9593	86.718	99.9677	78.4173	100
ISG15	0.0156995	0.0321569	11.7986	80.7606	2.29903	47.096	1.85702	40.9152	0.788121	17.1488	12.4957	77.7326	1.59187	36.4126	1.50768	29.0183	1.11096	21.4257	0.766779	18.3608	0.895934	25.8034
RPS15	0.015666	0.00359796	47.3485	99.1051	54.1438	99.8737	57.1304	100	48.0698	99.4835	46.6177	99.2883	51.5891	99.923	55.5103	99.9278	48.8506	99.9185	53.7858	99.9355	51.2167	100
RPS24	0.0154476	0.0286035	32.077	98.6577	26.4079	99.2424	27.1685	99.2261	34.7664	99.2769	34.3124	98.8307	25.7532	99.5766	26.4314	99.1819	37.3684	99.6334	34.0641	99.7419	33.1712	99.9534
RPL30	0.0151781	0.0844357	46.3445	99.1051	35.3377	98.8636	43.428	99.7981	56.4733	99.3802	42.9428	98.7799	37.9498	99.7691	44.207	99.6872	57.6851	99.7149	57.2888	99.9032	52.1404	99.9068
RPS6	0.0150937	0.152243	54.8141	99.3289	60.4327	99.8737	73.6188	99.8991	81.1377	99.6901	54.9114	99.5933	62.5991	99.8845	74.7773	99.9519	81.402	99.9593	92.9426	99.9677	88.1245	100
RPS9	0.014982	0.0183999	23.082	96.7562	31.5614	99.1162	34.565	99.5289	28.9888	97.8822	26.1517	97.2039	32.4393	99.7691	36.7179	99.6631	33.7225	99.0224	31.0709	99.3546	33.8677	99.8603
RPLP1	0.0145768	0.0716259	75.4603	99.6644	81.3525	99.7475	93.2329	99.9327	94.67	99.845	66.8283	99.5933	75.5754	99.923	86.872	99.9519	94.3738	100	85.1677	99.9677	81.1801	99.9534
RPL8	0.0141856	0.0274701	22.6261	97.2036	29.4433	99.4949	31.7906	99.4616	26.3936	97.314	22.765	96.0346	28.5235	99.7306	31.2882	99.2782	27.8379	98.778	33.4323	99.6128	35.3902	99.9534
RPS5	0.0140411	0.0419842	19.43	96.1969	25.6234	98.8636	30.3741	99.1588	26.2299	96.0744	17.3609	92.9334	22.5972	98.7298	26.5301	98.5563	24.7614	97.4745	32.4585	99.2578	32.2168	99.7205
S100A4	0.0140409	0.00571522	8.0608	54.698	19.782	78.7879	15.2587	76.6487	9.76481	67.6136	7.30595	45.5008	12.5534	67.8214	10.4613	62.0549	9.76553	63.7067	12.6031	71.7328	11.7518	75.0349
CCL5	0.0138999	0.00974339	5.7906	27.0694	14.678	45.7071	16.1886	41.4872	15.8167	45.5062	3.23731	17.9461	10.6567	38.4527	11.8936	36.3571	10.3124	38.4521	9.13681	37.8187	8.95175	32.5571
EEF2	0.0136772	0.0174205	5.14622	69.9105	10.5321	93.3081	12.239	94.5155	6.58739	79.1322	4.52887	59.8373	10.3948	93.8414	13.0981	94.9952	7.15178	81.3442	14.14	95.7406	14.4958	97.6712
SH3BGRL3	0.012533	0.00849373	6.00822	69.0157	13.7142	91.1616	12.2145	91.3863	7.47343	76.4979	5.21566	59.5831	11.2462	88.5681	9.91045	82.796	6.21831	69.2464	8.45739	83.0591	8.30467	87.3777
RPL11	0.0125124	0.0994116	45.051	99.217	50.1229	99.8737	57.7311	99.9327	58.6567	99.7417	44.726	99.1357	49.2112	99.8075	58.3717	99.8316	61.6038	99.8371	72.422	99.9355	67.3896	100
MT-CO1	0.0123738	0.12715	14.0769	82.3266	27.2643	89.3939	28.4595	94.7847	35.5417	98.9153	8.06277	65.6838	11.504	50.1155	20.3167	90.8085	33.6604	98.6558	38.3603	99.2901	48.7128	99.674
EIF1	0.0122387	0.0322799	36.9092	98.6577	36.2931	99.2424	37.4862	99.6972	39.1332	99.3285	35.7207	98.119	47.2394	99.8845	52.799	99.9278	36.1344	99.5927	36.7271	99.6773	19.0674	99.4411
RPL18	0.0117863	0.0494096	22.2853	95.7494	27.9216	99.2424	32.5154	99.4616	31.271	97.7273	22.076	94.4077	26.7642	99.6536	32.4187	99.3022	32.3101	98.8187	36.9957	99.7741	34.4049	99.8137
RPL4	0.0117186	0.0468603	9.26034	85.6823	14.0548	94.5707	17.5933	97.6447	15.2837	91.6839	8.77436	78.9019	14.3425	96.9592	19.2681	97.5457	18.2333	96.4562	22.7345	98.6125	23.7518	99.4877
GNB2L1	0.0114192	0.0131217	15.5734	93.0649	22.0371	98.8636	23.1416	98.6878	16.9138	94.0083	15.9238	91.4591	18.4902	98.3449	21.2307	98.1473	17.7209	96.1303	23.0733	98.8061	23.529	99.5342
RPL32	0.0112864	0.124228	62.2945	99.4407	64.8367	99.7475	74.9611	99.9327	78.1574	99.7934	59.797	99.695	65.2013	99.9615	76.5126	99.9278	81.6001	99.9185	91.6468	99.9677	89.9984	100
RPS3A	0.0112182	0.121004	35.5199	97.8747	40.2133	99.6212	52.1348	99.8991	56.7419	99.2252	35.0537	97.9156	42.1765	99.7691	52.6212	99.8316	60.7922	99.5519	56.0603	99.8387	70.9432	99.9534
RPSA	0.0111047	0.0267706	19.0822	93.9597	24.9684	98.3586	28.4573	98.9233	23.3422	96.0227	19.2373	93.9502	22.778	99.2302	26.0654	98.4841	26.168	98.2892	29.0323	99.2578	26.862	99.5808
IFI6	0.010983	0.0222738	8.43842	78.0761	1.78312	42.5505	1.01221	28.8694	0.617926	13.4298	8.39395	71.5302	1.12032	33.1409	0.958995	22.9066	0.858455	16.1303	0.633474	15.6502	0.464595	15.4634
MT-ND3	0.0108878	0.0785614	15.3707	90.3803	11.7946	92.4242	14.6541	95.996	27.1038	98.6054	11.1303	83.4265	7.40283	78.6374	12.1063	92.974	29.5634	98.4114	25.9674	98.6125	20.6885	98.5095
HLA-C	0.0108383	0.0253174	24.2388	98.434	28.9604	98.9899	26.2526	98.8223	18.0266	95.5062	23.0147	95.2211	26.4077	99.5766	25.4746	98.7007	16.7241	93.8086	25.4003	98.322	22.2282	98.9753
RPL19	0.0107709	0.0948308	39.0769	98.9933	44.08	99.6212	52.0673	99.7981	53.9301	99.6384	37.6837	98.4748	41.458	99.8845	50.1537	99.8075	55.303	99.7963	62.1014	99.8709	60.1021	100
RPL26	0.0106796	0.078823	42.9833	99.1051	37.6785	99.3687	42.402	99.7645	52.7307	99.4318	42.8796	98.8815	36.5777	99.7691	41.9745	99.7113	52.4886	99.7556	57.0406	99.8387	54.7211	99.9068
CD52	0.0104491	0.00774086	9.81741	79.7539	16.5625	93.5606	18.0356	94.5491	9.78732	79.4938	9.21814	72.7504	11.736	88.6836	11.2506	80.2454	11.508	84.888	13.5398	92.9655	18.7943	98.4164
RGCC	0.0103166	0.0196101	9.14558	67.226	11.2527	79.5455	13.0101	86.9785	7.97566	71.6942	4.89829	48.8561	12.2395	81.5242	13.3757	82.9885	8.01012	70.7943	6.12002	68.2156	1.20113	34.0941
ZFP36L2	0.0100124	0.00619429	8.28163	73.9374	11.7266	88.5101	10.2637	88.0552	4.24105	59.0393	5.22118	55.3127	11.0047	86.7206	10.3675	82.3628	6.33675	70.9165	11.4613	88.1575	7.82577	85.9804
SRGN	0.00960299	0.0148412	10.3811	81.5436	12.9417	91.4141	13.1099	91.7227	12.6609	89.4112	6.72934	66.2938	12.6565	91.455	19.2096	94.2733	10.0669	83.5438	7.34079	77.6702	2.45668	53.47
HNRNPA1	0.00956342	0.0120265	14.4415	91.387	18.9577	96.0859	17.9255	97.4764	13.5021	92.4587	16.1965	92.5775	21.0054	99.0762	20.5997	98.051	14.7911	94.9491	17.7489	97.6121	14.8907	98.1369
CFL1	0.00952126	0.0152317	7.85762	78.4116	15.0707	93.1818	12.7389	92.2611	7.06265	78.5124	9.10259	81.2405	12.3175	93.3795	9.39581	82.411	6.4198	75.2749	8.94074	88.8351	11.2103	94.7834
RPL21	0.00937356	0.222434	65.3104	99.4407	66.1399	99.8737	82.7567	99.8654	98.212	99.845	66.8658	99.4408	73.2957	99.8845	92.9024	99.9038	104.238	100	114.841	99.9677	115.505	100
DDX5	0.00935735	0.0280195	19.4384	95.5257	12.9015	95.0758	13.7117	96.0296	14.1895	94.3698	20.381	95.0686	16.9067	98.1139	14.2839	95.5967	14.7665	95.3157	9.90682	91.3843	10.4837	95.5752
JUNB	0.0090476	0.0125339	8.42467	65.9955	14.5363	81.4394	11.1598	77.0525	5.32302	57.5413	13.5157	70.6151	18.5713	81.0624	9.1716	68.0703	7.53173	66.0692	18.8644	90.8358	30.8294	95.3423
RPS15A	0.00895989	0.153199	57.3211	99.1051	59.2436	99.6212	72.7889	99.8991	82.339	99.7934	52.3509	99.2374	58.728	99.9615	71.0899	99.9038	84.7535	100	91.4487	99.9355	80.4063	100
RPS28	0.00894849	0.0926946	51.5334	98.434	46.6463	99.4949	57.3135	99.9327	65.3009	99.6901	51.7859	99.4916	44.8764	99.9615	55.8992	99.6391	68.1205	99.8778	63.2457	99.8709	67.699	99.9534
YPEL5	0.00888828	0.0167166	7.64307	73.2662	9.82979	86.2374	11.8732	91.9583	8.24421	83.1612	5.77958	62.9385	12.7734	91.8014	12.1047	91.3138	8.32125	80.9369	6.05471	77.6379	1.55218	42.7573
RPL10A	0.00877915	0.0454742	25.6027	97.0917	29.1959	98.6111	32.6376	99.3943	31.5782	98.0888	25.9235	96.5938	30.3154	99.5766	34.625	99.3503	36.0818	99.1446	40.1555	99.7419	35.036	99.8603
ARHGDIB	0.00874909	0	5.72686	71.2528	10.1156	89.5202	10.5825	91.2853	5.54791	72.1074	5.239	63.1927	8.35051	88.2987	9.2391	86.1886	5.76368	73.89	8.17316	88.577	8.87282	94.2245
ACTG1	0.00872587	0.00418588	4.57198	54.8098	11.0265	80.6818	10.1365	79.2396	5.94208	68.3884	3.97534	47.2293	6.38037	66.5512	7.96837	71.872	6.03519	71.9348	5.4574	73.9271	12.8625	94.504
AC090498.1	0.00863988	0	0.228213	5.81655	3.38037	70.202	4.96295	79.1723	0.245752	7.43802	0.159288	3.81291	4.36555	76.3664	4.08215	68.9365	0.222402	6.35438	3.35243	65.0532	1.66087	46.8561
ANXA1	0.00851463	0.00862941	5.45623	53.6913	7.98063	73.8636	10.4031	79.4078	5.3242	60.0723	3.54199	36.1464	7.64484	68.3988	7.67434	62.0549	3.76126	46.0285	6.32512	62.6008	2.91608	42.7573
RPS7	0.0081531	0.0609354	20.9645	96.3087	25.4355	98.6111	28.0035	99.3607	30.962	97.8306	19.0615	94.001	24.3718	99.3072	27.796	99.0857	32.7282	99.4705	37.286	99.7419	32.6313	99.9068
UBC	0.00789901	0.0237568	7.55962	79.7539	8.46572	88.0051	8.76695	89.1319	5.39889	73.3471	9.90626	81.8505	17.1517	98.1139	13.7109	94.6343	5.32524	71.3238	6.68746	80.4776	7.84829	88.2161
RPLP2	0.00776511	0.189673	61.2712	98.9933	57.0872	99.7475	71.2808	99.9664	93.5248	99.8967	54.9463	99.5425	52.9745	99.8845	65.7865	99.9519	90.8915	99.9593	96.5173	99.9355	84.4538	100
CORO1A	0.00764054	0.0130366	4.97573	62.7517	10.4464	86.9949	9.26552	86.1373	3.11145	51.0847	5.55076	64.2603	7.50619	80.9854	5.53179	67.1078	3.02216	52.5866	4.58991	72.7977	8.75676	92.9204
SRSF5	0.00735912	0.0165627	10.1863	87.472	7.0311	86.9949	6.5214	86.5074	7.83027	84.2459	13.5639	88.1037	9.10721	92.6482	7.95614	87.0789	8.19035	83.9104	5.38193	78.4769	6.64367	89.5668
ZFP36	0.00713348	0.0205063	7.18491	65.2125	10.7472	77.399	8.10772	73.6878	4.81255	55.8884	6.5795	51.4997	12.5279	73.7105	7.1581	61.4293	4.99524	54.664	7.46326	69.8612	3.96468	62.1798
IFI44L	0.00712466	0.0139488	4.92561	63.0872	0.719974	21.4646	0.437544	12.3822	0.22295	4.85537	5.49851	62.3284	0.618828	17.3595	0.570277	13.3542	0.464732	9.73523	0.290004	6.87318	0.0531281	1.95622
HLA-B	0.00708329	0.0538095	37.9949	99.5526	32.2223	98.8636	29.0812	98.9569	26.9555	98.3471	35.4366	97.8648	32.9556	99.7306	29.4652	99.0616	21.0825	95.6415	14.25	95.4824	40.0622	99.674
RPL28	0.00706214	0.0130565	66.7387	99.3289	61.9779	100	63.1915	100	60.3708	99.7934	64.7026	99.695	60.3819	99.9615	65.2285	99.8075	68.8628	99.8778	57.8764	100	56.9611	100
SARAF	0.00692216	0	9.76079	83.1096	10.6537	91.2879	12.1381	94.4145	9.65822	85.4339	7.70341	74.5806	10.8359	94.1878	15.4845	96.0298	8.43078	83.4216	10.2858	91.5779	8.06994	91.4299
SLC25A6	0.00682112	0	5.10347	68.3445	8.34287	89.899	8.73498	90.2086	5.40176	72.7273	4.72167	61.1591	7.11394	88.1062	8.50824	87.7286	5.53517	73.2383	8.28968	89.3191	7.9416	91.6162
NCL	0.00681577	0.00847212	6.07813	72.3714	2.73248	56.4394	2.56158	56.7631	4.62425	67.6653	7.12049	71.9878	3.53647	66.3587	3.00658	56.8094	4.57745	67.169	2.60183	54.1788	1.48643	41.5929
RPL23A	0.00649489	0.0908168	50.8013	98.9933	47.1772	99.4949	54.3523	99.8654	64.2872	99.6901	51.3875	99.3899	47.5226	99.923	54.4181	99.9278	65.2944	99.9185	69.6336	99.9677	63.2709	100
RPL36	0.00623379	0	50.3145	99.7763	44.7144	99.6212	47.5297	99.8654	46.103	98.812	47.7013	99.3899	42.2312	99.923	45.3072	99.7113	45.4491	99.7556	47.6568	99.8709	43.9104	99.9068
XAF1	0.00616093	0.0113138	3.96616	55.3691	0.54463	18.0556	0.270188	9.55585	0.300269	6.76653	4.68565	57.2445	0.494699	16.5512	0.157961	5.34167	0.334665	7.78004	0.196952	5.84059	0.222521	8.24406
MT-ATP6	0.00615813	0.0582749	9.55819	84.2282	9.29296	88.1313	9.94332	92.3284	21.1374	96.9525	6.19737	70.1576	5.62072	61.7783	8.43284	85.1781	21.467	96.4969	15.5074	96.6441	16.7949	97.7643
PTMA	0.00600063	0.0795882	50.9244	99.217	49.1003	99.8737	42.4281	99.8318	37.982	99.3802	54.9214	99.5933	50.2769	99.8845	47.2043	99.7353	40.4488	99.6334	35.2926	99.7741	32.5433	99.8137
MT-CYB	0.00598602	0.0629015	7.21097	74.2729	12.0784	85.9848	14.0087	94.3136	18.2285	95.8161	4.82775	62.0742	7.36081	63.9338	12.1234	91.1453	18.255	95.3971	22.5479	97.9671	18.2451	97.9972
RPL22	0.00587187	0.0436511	17.5815	94.2953	14.8575	96.9697	18.1275	97.8466	24.2466	94.6798	16.8761	91.8658	14.8416	97.6905	17.9241	96.872	26.1367	97.5153	22.8559	98.677	23.3803	99.5342
FTL	0.00586746	0	14.6433	91.1633	17.3747	96.7172	15.3282	96.6689	12.1699	90.5475	12.9465	86.9344	14.7575	96.8052	15.0721	95.3802	11.7449	89.776	19.1801	97.9671	16.6689	98.3232
TUBA1B	0.00585694	0.0147754	2.45297	34.34	6.6139	55.303	4.03039	47.7793	2.23574	37.6033	2.56286	36.0956	6.07647	63.6644	4.17251	51.155	1.57927	31.4053	1.62041	36.0116	1.74786	43.8286
HSPA8	0.00561969	0	3.44546	54.1387	7.02084	82.3232	6.24184	81.6622	3.44477	56.9215	3.64679	51.8048	5.70939	76.7898	5.30728	73.7007	3.4212	56.5784	5.47027	77.4443	6.87264	87.7969
RPS12	0.00554852	0.14187	74.9154	99.5526	66.8625	100	80.6743	99.8654	93.6005	99.8967	63.303	99.695	64.6838	99.923	77.0736	99.9038	95.9933	99.9593	95.1562	99.9032	88.6685	99.9534
EIF3E	0.0055205	0.00372133	4.9823	67.7852	6.8817	84.7222	8.5123	88.1898	5.39341	68.1818	5.4679	64.0061	7.49782	88.4142	8.55616	87.3436	5.80341	72.5866	8.31322	86.0278	7.71466	88.5422
IGHG4	0.0054873	0.0248835	4.04043	12.6398	8.27074	45.0758	2.79806	45.6258	0.0736864	1.96281	1.30914	16.0142	5.17324	54.0801	2.16158	50.1444	0.0650998	1.75153	0.167504	4.87254	0.00197778	0.0465766
DUSP1	0.00548129	0.0143572	5.25039	55.7047	7.83881	68.1818	5.08873	63.5599	2.31446	36.5702	7.83185	61.3116	13.0305	79.8691	6.13828	60.9721	2.97688	43.9919	7.31932	78.7351	9.81834	81.7885
BTG1	0.00544108	0.0165971	19.0451	92.6174	19.7841	96.2121	18.0364	97.4428	16.4372	94.2149	17.5749	92.0691	24.3314	98.2294	24.8215	98.6044	21.475	97.0672	15.7189	96.7732	14.4035	97.6246
LAPTM5	0.00540981	0	3.04818	50.3356	5.39648	79.6717	5.44914	80.6864	3.10499	55.9401	3.00844	46.7717	5.65673	81.2933	6.50657	81.0395	3.83501	63.055	4.85165	75.7341	5.89938	86.4928
LGALS1	0.00540287	0.0129188	2.37129	22.4832	7.55856	43.0556	4.19747	32.6043	2.41378	24.2252	1.98495	15.9634	4.43945	34.9885	2.7929	24.1097	2.02727	21.3849	1.58866	21.9426	1.30795	23.5212
RPL29	0.00537736	0.0389545	23.6792	97.2036	26.0095	98.6111	29.1293	99.5626	30.0539	98.3471	22.0404	95.6279	25.0237	99.5381	27.7911	98.9654	30.6207	99.0631	33.4386	99.4837	30.9067	99.9534
IFI16	0.00526921	0.0120288	3.86343	54.698	1.70999	40.9091	1.32429	33.21	1.07252	20.1446	5.61974	62.6335	1.38808	34.3726	0.863507	22.281	1.13907	23.0143	0.651526	17.0055	0.835135	26.1761
EEF1D	0.00519041	0.0174135	8.0176	82.4385	11.4044	95.0758	12.3529	96.467	12.1029	92.7169	9.1995	81.1388	10.8665	95.9584	13.4678	95.6208	12.5411	93.4012	13.5425	96.4505	14.3073	98.1835
TRAC	0.00515747	0.00872305	5.94967	64.4295	9.39965	84.596	8.4614	83.1427	2.06882	39.4112	6.38409	65.4804	6.8656	80.6774	5.13949	65.9528	3.0533	48.5132	5.61866	72.3136	11.4403	93.945
IFITM1	0.00511851	0	1.55944	31.4318	3.13437	62.1212	3.14653	62.214	0.353116	9.29752	0.566788	11.4896	3.67663	67.321	2.81662	52.7671	0.326601	8.79837	2.91712	56.4698	2.76328	60.8291
RPS13	0.00507399	0.0693584	30.7884	97.4273	30.369	98.7374	36.8352	99.5626	38.7836	97.9855	29.2542	96.9497	32.1977	99.6536	38.0159	99.6631	39.9367	99.1853	46.2894	99.7096	47.4063	100
HSP90AA1	0.0050621	0.0203353	8.56084	78.4116	6.25167	77.1465	5.14259	73.3176	6.50668	72.3657	10.3024	81.6472	7.49706	85.2964	6.60366	78.7295	5.06296	68.5132	2.79351	51.9522	3.86752	72.054
RPL12	0.00502827	0.0389879	39.1224	98.7696	40.7708	99.7475	44.4313	99.8318	45.0039	99.3285	33.3446	98.6274	33.6373	99.6536	37.2188	99.6872	38.5308	99.3483	48.9218	99.9032	42.4985	99.8603
RBM39	0.0050169	0.0047729	5.43731	69.3512	3.72203	71.2121	3.49663	67.2275	7.14156	79.8554	7.59796	75.0381	5.02974	80.2925	5.3012	75.5294	5.91567	74.8269	3.31403	62.6976	2.56397	59.8044
CD74	0.00501559	0	2.56173	41.0515	4.86629	66.2879	5.04164	60.9354	2.5033	38.1715	1.83738	29.3849	3.97935	58.3141	4.96984	55.4379	2.69416	42.1996	3.14729	53.243	4.76778	72.3335
HSP90AB1	0.00498905	0.0235004	8.66926	79.6421	6.12329	79.4192	5.03603	76.5814	4.71644	67.7169	11.2942	83.4774	8.30131	87.9138	6.77733	80.486	5.18386	69.5316	3.55978	62.8267	3.56181	70.6567
PRRC2C	0.00491613	0.00542303	5.46603	71.0291	2.83865	62.8788	2.56172	58.109	4.61458	69.4731	5.60862	65.0737	3.39315	67.0131	3.64701	64.052	4.59909	67.9022	2.52844	54.211	1.65056	45.319
GLTSCR2	0.0048093	0.0163214	5.80419	72.0358	7.10625	85.3535	9.5004	91.9919	8.16908	82.9545	5.81148	66.6497	7.98609	90.6467	10.4983	91.7228	9.01231	86.3136	10.6245	93.4818	10.6515	95.6684
DDX21	0.00480221	0.0120864	5.48322	65.66	2.16094	50.6313	1.9384	45.8277	2.9305	51.0331	5.85505	65.3279	3.67301	64.5112	3.93642	63.3061	3.07327	51.5275	1.18754	30.0419	1.0131	30.9269
RBMX	0.00468109	0.00525936	6.01936	72.0358	2.61697	61.2374	2.45151	56.8304	4.13418	64.1529	4.5249	59.3289	2.99541	63.2794	2.96366	58.6381	3.58831	59.389	2.39794	51.5005	2.061	52.2124
SNHG25	0.00465953	0	3.58756	50.8949	0.9474	31.6919	0.810061	25.6057	2.42334	45.8678	2.87619	43.7722	0.664136	22.9407	0.786534	21.7757	2.19645	42.0367	1.13087	30.4937	0.997114	31.4858
COX4I1	0.00465534	0.00868686	6.2843	73.9374	8.22096	87.2475	9.27253	92.9677	8.42137	85.0207	6.22688	70.361	8.35257	91.301	10.4967	92.204	8.51858	85.5397	9.22976	91.352	9.37253	95.0163
RPS25	0.00465523	0.0478399	50.4252	98.9933	44.828	99.8737	51.6593	99.7981	55.5093	99.3285	49.8499	99.0341	47.122	99.8845	52.9295	99.8316	56.7609	99.7963	60.1342	99.9032	53.5187	99.9534
LDHB	0.00464678	0.00432458	3.44086	54.1387	6.30866	77.2727	6.76298	82.4697	3.5097	57.6963	4.6943	59.6848	5.73276	78.4834	5.32146	73.4841	4.21652	62.4033	6.89243	80.9939	8.54634	90.4052
TRA2B	0.004607	0.0103917	4.41555	59.5078	2.5157	55.6818	1.81852	45.1211	2.4695	45.4029	6.24776	69.2933	3.45463	65.281	2.41182	48.9172	2.83887	50.387	1.7323	41.4005	1.92391	49.6507
LIMD2	0.00457228	0.00446081	3.10421	51.7897	5.44192	77.2727	5.3125	77.0861	2.63573	48.812	3.53807	49.7712	5.48811	79.8306	4.92981	72.5938	2.5846	47.2505	3.86066	65.7954	5.27949	82.9064
MT-CO3	0.00457186	0.113732	12.8854	78.8591	21.6304	83.7121	23.6652	93.9435	35.2942	99.0702	7.91002	65.938	10.7125	50.2309	20.4421	92.7575	37.4479	98.9002	28.935	98.8706	38.3231	99.7205
SMCHD1	0.00456403	0	3.24102	50.8949	1.44463	41.5404	1.18734	34.1857	2.26073	42.7686	4.42003	56.9395	1.46334	39.261	1.61316	37.2714	3.10701	52.9124	1.70725	39.5934	0.914881	29.5762
LY6E	0.00455506	0.0234607	8.31818	78.4116	5.77844	75.1263	4.09273	66.1171	1.92866	36.9835	7.90755	75.2923	4.36024	68.1678	3.36291	53.4649	2.25744	40.3259	2.12523	45.8858	2.36039	55.7988
JUND	0.00449519	0.00390091	6.26084	71.0291	3.84987	68.3081	3.15414	62.1467	6.42467	75.3616	3.98541	54.3467	3.33843	64.1647	2.61706	51.1309	5.13974	68.1059	2.46594	50.3066	0.936413	29.7625
NKG7	0.00446897	0.00880577	7.04933	26.5101	16.2266	46.2121	11.6535	41.9919	23.8016	45.8678	6.04219	20.1322	11.3321	40.8776	9.49875	35.8277	14.1919	38.2892	7.67345	30.1065	5.73047	28.7844
IL32	0.00434442	0.0377255	14.51	81.7673	20.3347	88.3838	16.6754	91.0162	8.53312	74.6384	17.9918	79.817	16.7477	87.7983	10.3678	71.4389	8.56429	74.2566	11.2061	86.3504	13.8413	90.3121
IRF1	0.00434152	0.0145282	5.06032	64.4295	4.71274	71.9697	3.71719	65.7133	5.03392	65.9607	9.64436	77.2242	6.14846	79.5997	4.41292	66.1935	4.55381	62.444	3.74862	59.5353	1.79892	41.9655
RNF213	0.00433549	0	3.65785	55.9284	1.5739	41.7929	1.56698	39.7712	2.49856	42.562	3.69952	48.7036	0.989232	30.4465	1.16104	29.4514	2.51661	43.9511	1.56839	36.4956	1.31474	37.7736
MT-ND1	0.00427124	0.0236955	15.2756	92.6174	12.6834	93.5606	12.0486	95.0875	15.8432	94.9897	8.40809	79.817	6.97268	80.9854	9.86321	90.3032	15.1546	93.2383	15.5587	96.0632	13.6666	96.1807
RPL14	0.00426093	0.0284545	32.6295	98.3221	29.1296	99.6212	33.9131	99.5962	37.1643	98.3988	31.9993	98.0173	29.1105	99.6536	32.9957	99.4706	36.7254	99.4705	37.3567	99.8064	32.3088	99.9534
RBM3	0.00424482	0	2.7322	47.3154	4.54112	72.3485	4.49529	75.5047	3.29231	57.3864	2.43887	40.061	4.90624	79.0993	5.52672	78.6814	3.27296	55.4786	3.50634	65.2791	3.13646	66.0922
LEPROTL1	0.00423001	0	2.80665	47.3154	3.69381	68.1818	4.73225	74.8318	3.27405	55.8368	2.92378	43.3655	5.63232	79.9846	6.84829	81.2079	4.1252	63.055	4.35632	69.7322	2.42362	57.9413
MT2A	0.00422213	0.0149785	7.47057	67.226	3.77424	52.904	2.40012	41.9919	1.61405	29.3388	3.95437	45.755	1.76271	34.3726	2.74773	39.2204	1.52701	27.0468	1.04909	22.7493	1.19065	29.5296
RPL24	0.0041937	0.014296	20.2795	97.2036	17.5818	96.9697	19.5456	98.6878	22.6388	96.5909	20.1427	94.2552	17.7214	98.6528	20.2509	98.6044	22.3244	98.2485	22.015	98.5802	19.1076	98.5561
ETS1	0.00413007	0	3.37074	53.8031	1.37257	40.0253	1.39912	38.3917	3.42251	55.7851	3.01502	44.0773	1.16005	34.2956	1.19228	30.0529	3.2434	54.8676	1.97782	45.8212	1.72561	45.9711
CD2	0.00412041	0.00871816	6.16025	65.66	3.47989	62.7525	3.1139	59.4549	2.51434	44.2149	5.27419	59.0239	2.73288	54.8499	2.71118	50.0962	3.04572	48.0244	2.36461	47.0152	3.04093	62.3661
MT-CO2	0.00410066	0.0900688	19.4891	89.2617	24.9704	93.5606	25.7583	97.4092	35.0864	99.3285	12.3711	78.546	13.9154	65.4349	24.4229	96.7998	35.0792	98.7373	35.2054	99.4192	31.9741	99.5808
COTL1	0.00404585	0.00510085	1.7296	31.4318	4.13556	53.5354	3.88413	54.8789	1.01738	22.1074	1.91616	30.4016	3.15983	47.9215	3.09259	43.3109	1.35792	27.0876	1.93818	42.1426	3.006	57.6619
MT-ND2	0.00403051	0.0249946	27.993	96.5324	25.1605	98.8636	24.6388	98.7887	27.9628	98.6054	21.5731	92.73	19.9911	94.9577	24.7531	98.9172	29.7351	98.6151	29.6568	99.1933	24.4512	99.2548
CCNL1	0.00402023	0.0128964	4.4782	62.0805	3.07193	62.6263	2.65235	56.7968	2.96081	51.7045	7.80692	74.7839	5.48206	79.1378	3.38469	59.8893	3.80115	59.1446	2.62342	54.1788	1.92444	49.9767
GPSM3	0.00400903	0	2.17266	41.4989	4.16574	73.7374	4.29204	74.3271	1.89264	40.5475	2.66372	43.0605	4.74026	77.7136	3.46076	62.512	2.22532	44.1548	3.53031	65.7954	4.207	79.0871
KLF2	0.00394383	0.0337642	11.0921	83.2215	15.6032	93.3081	11.0199	89.1992	5.29023	67.5103	7.99782	71.5302	9.93737	88.3372	4.73468	66.2175	6.44184	72.057	4.24662	67.667	4.24436	72.5664
DDX24	0.00387165	0.00685183	4.58595	63.7584	2.23982	56.6919	1.93436	47.2409	3.52284	57.8512	5.18986	63.2944	3.67445	68.2448	3.75596	63.4986	3.67277	59.2668	1.97283	44.5628	1.46188	40.8943
CD44	0.00382153	0.00380164	5.0258	63.4228	5.0299	78.1566	5.46751	81.393	3.64066	58.781	2.43425	38.485	5.52647	80.0616	6.39695	79.9808	3.74511	58.167	4.09605	68.635	3.43086	69.0265
MYL6	0.00379485	0.00642122	6.29974	70.2461	9.41782	85.2273	8.18186	82.3015	5.35878	69.2149	5.44145	64.3111	6.03051	76.251	5.87182	69.5621	4.92456	66.9246	5.61653	77.283	6.89379	87.8435
TXNIP	0.00379335	0.0130394	6.42285	63.1991	4.40942	59.2172	3.81942	50.8748	3.32385	45.4545	8.71975	71.937	6.97345	78.0216	4.52586	54.5958	4.26289	53.1976	3.22588	54.6628	6.09324	83.3256
RPL27	0.00378657	0.0629957	20.7831	96.085	20.0776	97.2222	23.9586	99.2934	34.2315	98.7087	20.0235	94.5602	19.6059	98.8838	24.2605	98.4119	33.6601	99.2261	31.1496	99.6128	28.6293	99.674
CIRBP	0.00377168	0	5.2428	69.5749	6.24769	83.9646	6.6476	85.5316	5.59489	75.9298	4.806	63.0402	6.89309	87.9908	7.85134	86.6218	5.62821	74.6232	7.84354	89.061	5.15324	84.0708
RPL23	0.00376766	0.0205116	15.109	92.0582	13.6362	95.202	15.6851	97.4428	20.7089	96.3326	15.8367	90.4931	14.5205	97.3056	17.2084	96.8961	21.1021	97.1894	17.5273	97.2894	15.4625	98.0904
MBNL1	0.00376137	0	3.87622	58.5011	2.00564	50.3788	1.83635	47.039	3.347	55.8368	3.83641	51.7539	2.01368	49.8075	1.87723	42.5168	2.92974	51.0387	1.80882	41.5941	1.60482	43.5026
GZMA	0.0037383	0.00415339	2.33093	19.5749	4.7547	36.6162	4.66654	31.6958	2.72954	27.2211	1.60026	12.9639	3.167	30.9854	2.61214	22.7382	1.99381	23.3401	2.00755	22.717	2.57347	26.0829
RP11-347P5.1	0.00373207	0	2.2999	37.1365	1.18891	31.9444	0.886326	24.8318	2.17615	38.2231	3.59118	48.2461	1.18697	32.8714	1.31018	30.6545	3.12738	50.0611	1.82798	39.8193	2.92317	58.4071
HMGB2	0.00371553	0.00978978	2.75121	40.1566	5.62291	57.8283	4.08006	52.9946	2.54757	43.0269	2.18174	31.1134	3.92774	55.0423	3.18862	47.3532	2.01542	37.2709	1.72434	40.0452	1.34409	34.9325
PTPRC	0.00369509	0	6.26009	70.5817	5.50227	77.6515	4.95197	73.755	5.69777	69.5764	6.99746	70.5643	4.4808	71.0547	3.37838	56.1357	5.79236	70.0204	5.00535	73.3785	5.92168	83.279
LMNA	0.0036795	0.00578429	2.52066	34.0045	3.75337	49.1162	4.00888	48.4186	3.6036	44.1116	1.78366	20.7931	4.77183	48.6528	4.13822	42.3484	2.32635	29.165	2.58124	34.3014	0.242791	6.42757
AES	0.00366145	0	3.69244	57.2707	5.43392	77.6515	5.52051	79.576	3.30166	56.1467	3.07894	46.4667	4.45131	73.1332	4.3541	69.2252	3.23601	56.7006	5.29819	77.283	4.71273	78.435
CREM	0.00365844	0	2.94933	42.5056	3.76025	59.0909	4.56403	63.1898	4.25753	56.25	1.5214	23.7417	3.88977	57.0824	6.25912	67.204	3.53335	49.8982	2.30196	42.0781	0.329824	12.0168
GZMB	0.00364685	0.0135958	2.90464	12.528	6.863	25.7576	4.10967	22.2073	4.23444	29.4938	2.07315	8.54093	4.2049	22.9407	2.0556	15.1107	1.48168	14.501	1.02874	11.0358	0.230861	4.00559
EIF2AK2	0.00362474	0.00589841	2.58728	43.4004	0.484343	19.8232	0.440755	15.3769	0.541478	12.8099	2.97171	43.0097	0.553115	20.3618	0.534287	15.7122	0.649903	14.9084	0.505545	14.3595	0.350861	11.7839
TRBC2	0.00358719	0	4.07676	51.9016	5.80426	68.3081	6.22048	69.4145	3.37781	49.3285	4.17958	47.941	5.32771	68.0139	4.89674	60.0818	3.88379	51.4053	5.78573	68.4414	7.31378	76.8514
SON	0.00357385	0.010566	6.04969	76.9575	4.07814	72.7273	4.04354	73.6205	5.12413	72.624	7.03189	74.4789	5.39662	82.9099	4.85788	75.4331	4.58252	68.8391	2.73499	57.8251	2.66682	62.599
TAGLN2	0.00353707	0.00435058	2.99658	51.2304	4.64517	73.8636	4.32319	71.0633	3.36913	57.1798	1.91926	33.452	4.23548	71.4396	3.56555	62.3917	2.16655	41.6293	2.88586	55.405	2.37397	52.3987
FXYD5	0.00352064	0	3.57452	54.4743	5.09706	78.4091	5.06315	77.6245	3.77944	59.5041	3.2347	48.5003	4.75092	76.0585	5.35155	75.385	3.35523	57.1079	5.09993	74.9919	5.7153	82.4872
CRIP1	0.003518	0	2.0133	33.7808	3.21124	56.1869	3.51372	57.4361	2.13759	38.3781	0.633781	12.1505	2.93173	53.0023	2.59781	46.0298	1.41199	26.8432	2.21307	42.9493	1.71814	39.9627
IGKC	0.00347134	0.0487999	13.634	6.4877	22.9727	19.3182	1.52095	12.6178	0.564873	19.3698	1.44995	11.7946	2.18376	20.8622	0.984691	23.4841	0.127723	4.07332	1.78433	42.3685	0.209368	7.91803
BTF3	0.00344672	0.00453012	9.40051	85.0112	10.5139	92.298	11.3675	94.3136	9.41014	86.8285	9.04507	79.8678	10.2223	94.2263	11.3455	93.359	9.8631	89.3279	11.8444	94.8693	10.9697	96.1341
ISG20	0.00344478	0.0127083	4.71493	62.6398	3.17814	62.3737	2.71463	56.6285	1.66162	35.6921	5.70745	64.8704	2.62635	56.659	2.34156	46.4148	1.8142	36.8635	1.40301	35.5599	1.96089	49.4644
OAZ1	0.00344011	0.00771191	5.55704	67.5615	8.86167	86.9949	7.06865	84.926	4.42503	65.8574	5.64103	68.2257	6.39208	82.4865	4.7487	66.1935	4.23752	65.8248	5.31933	78.4769	7.01243	90.1723
H2AFZ	0.00340367	0.0143044	3.70524	52.1253	6.2173	67.5505	4.1866	63.1225	1.82615	35.9504	3.22996	46.5175	4.78263	67.1671	3.4277	53.3927	1.82828	36.8635	2.13403	47.3701	1.61732	43.9218
S100A10	0.00339168	0.00519066	4.34427	59.7315	6.75376	76.3889	5.73322	71.8371	4.45306	58.1095	3.42772	43.7214	4.99259	67.6289	4.48337	60.1059	3.68919	53.0346	4.12853	63.7948	3.66139	66.3251
TLE4	0.0033829	0	2.56966	43.4004	1.02302	28.6616	0.990289	27.7591	2.29499	40.031	2.93204	41.5353	1.2876	34.2956	1.26545	29.8604	2.48129	42.0774	0.794763	20.9745	0.854835	27.3871
ARGLU1	0.0033785	0.00450159	3.5061	55.481	2.29334	54.6717	2.0773	50.0673	3.13131	54.3388	4.89286	62.2776	3.03357	63.9338	2.47428	51.4678	3.56142	58.6558	2.05342	46.5957	1.79798	48.3465
RSRC2	0.00336916	0.0113364	4.77396	63.6465	2.42212	57.4495	2.23791	51.6151	3.43133	56.25	5.60039	63.7519	4.90034	77.0208	3.71091	64.6776	3.31011	54.9898	1.63523	38.7222	1.02791	31.6255
RPS23	0.00334956	0.0962569	39.7749	98.6577	36.2213	99.6212	44.5184	99.7308	52.676	99.1736	37.9219	98.8307	36.9097	99.6921	44.1975	99.615	54.8474	99.8371	58.449	99.9355	54.4668	99.8603
NPM1	0.00330258	0	10.4781	86.2416	12.1102	89.5202	12.0493	94.3472	9.66622	84.4525	11.3692	85.3076	12.3875	95.0346	12.6895	93.359	10.9157	88.1466	12.2009	92.3846	11.967	95.8081
PRPF4B	0.00330034	0	2.38942	42.6174	0.950189	31.3131	0.8844	26.6824	2.51874	46.0227	2.48272	38.2308	0.87744	27.9446	0.961599	24.8797	2.2194	42.444	0.759226	20.91	0.605188	19.9348
BCLAF1	0.00329544	0	2.99921	49.8881	1.72812	45.7071	1.78356	44.852	3.7677	59.814	4.07592	55.0076	2.45967	55.0808	2.23069	47.5698	3.38346	56.8635	2.28323	49.1126	1.106	33.8612
UQCRB	0.00329463	0.0108275	7.54551	79.8658	6.27992	83.8384	6.52029	83.8829	7.91105	83.0062	7.72023	76.5633	5.31136	80.408	6.73083	81.9538	8.77947	86.5173	8.28678	88.3188	9.76122	95.1095
SYNE2	0.0032888	0	2.88108	41.6107	1.29735	37.6263	1.27154	33.1427	2.97644	46.6426	2.45292	35.0788	0.859099	26.02	0.867304	21.487	2.22181	35.6008	1.6108	33.6237	1.05119	27.9925
RPL6	0.00324308	0.073675	20.4096	95.6376	22.6722	99.1162	26.351	99.3271	31.5459	98.8636	19.0222	94.4586	21.2309	99.1917	25.6165	99.206	33.266	99.2261	36.8351	99.7096	35.187	99.9068
NR4A2	0.00323555	0.00450592	3.12283	38.7025	4.15029	58.7121	3.65185	55.4845	3.11224	43.905	1.75541	23.0808	5.13662	59.2764	4.45291	51.7806	3.76634	50.4684	2.67498	47.4347	1.23333	32.2776
ALDOA	0.00323298	0.00514969	2.81547	48.5459	4.95893	72.9798	4.12213	70.0202	2.02411	41.9421	2.85954	45.1957	4.05443	68.6297	3.17138	55.1732	1.88678	39.5927	3.02491	60.1807	3.99419	76.3857
TOMM7	0.00318441	0.0188524	7.7169	80.9843	6.37166	83.5859	7.78553	90.175	11.0256	89.8244	8.14379	79.2578	6.71655	87.6443	7.64324	86.4774	10.9348	89.9389	10.5452	93.0623	10.4461	96.0876
RPL7A	0.00317743	0.0318405	19.5259	95.6376	20.9528	97.2222	23.8462	98.8896	24.4957	97.3657	17.478	93.3401	18.4746	98.5758	21.9797	98.6285	24.8243	98.0855	26.2826	99.3224	24.1528	99.4411
CTD-3252C9.4	0.0031709	0	0.927637	17.6734	3.02674	50.1263	2.6767	45.6595	1.83756	28.564	0.691458	12.7097	2.0283	38.6066	1.94332	32.1704	1.25565	23.3401	2.39789	39.4966	0.164218	5.68235
SP100	0.00316136	0.00740187	3.06677	49.1051	1.51022	44.1919	1.26769	35.3634	1.06486	22.2107	3.78162	51.6523	1.41194	39.2225	1.20623	30.1492	1.19248	25.6619	0.933278	25.4921	1.02682	31.3461
SDCBP	0.00315017	0.00458599	1.72029	31.6555	2.36234	51.1364	2.70777	56.6285	2.02237	40.4442	1.44257	25.2669	3.44169	64.5112	4.59287	69.7786	1.41308	30.4277	1.44671	36.4634	0.784556	26.8281
RPS17	0.00314974	0.0482069	36.5264	98.2103	33.4866	99.6212	37.0539	99.8991	46.203	99.1736	26.9093	97.5089	28.6803	99.4226	32.4544	99.4466	42.2236	99.5927	42.1189	99.7741	30.5588	99.6274
EMP3	0.00314347	0.0148115	5.52847	68.3445	7.18578	82.4495	5.47004	78.1965	3.61561	58.6777	5.50095	63.9044	7.42651	85.6813	6.03957	74.591	3.00455	50.7943	3.44503	59.4385	4.77668	79.2734
SRRM1	0.00314064	0.00524272	4.92939	67.8971	3.03046	64.2677	2.78095	60.0942	4.13204	67.2004	4.98469	61.9725	3.74058	70.9007	4.00652	68.1424	4.17112	65.4582	2.73868	55.8245	1.76287	47.6479
S100A6	0.0031145	0.0168108	9.63812	79.0828	13.3345	89.899	9.82642	87.4159	6.88089	74.5351	8.84476	72.1912	9.28323	84.1032	6.77225	72.5457	6.03624	69.3279	7.53248	81.9942	8.39916	90.1723
UBE2D3	0.00303241	0.0102595	4.42419	66.2192	5.36502	80.303	4.9455	79.2059	2.96696	55.3719	4.64985	59.939	6.06689	85.2964	6.33021	82.6997	2.93793	54.501	3.57707	66.9248	3.31594	70.0978
MX2	0.00302462	0.00484653	2.22219	38.255	0.317689	10.7323	0.350256	11.1036	0.350776	8.41942	2.27807	35.333	0.334881	11.9707	0.276166	7.91627	0.372631	9.00204	0.367656	10.7131	0.297212	10.34
CALM2	0.00302294	0.00852561	4.12277	59.9553	5.14323	74.6212	5.28598	80.1144	3.79306	62.0868	4.75739	58.5663	6.33177	84.719	6.21797	80.5823	3.25012	56.2118	3.75796	66.828	3.356	69.3526
ARPC2	0.0029919	0	4.27504	61.4094	7.1682	77.399	6.28541	78.0619	6.34472	71.6426	4.28012	57.8038	5.50902	76.3664	5.16839	66.6025	4.94078	64.7251	4.88573	73.6367	5.04304	81.0433
ATP5L	0.00293273	0	6.6466	77.2931	8.48956	89.3939	8.35009	90.0067	6.99553	80.1653	6.32016	71.7336	7.46142	88.5296	7.5668	85.3465	7.05381	81.7923	7.53732	87.1249	7.68021	93.0135
SAT1	0.00292627	0.00681401	4.79369	57.4944	2.66951	56.0606	2.32538	50.572	2.25272	39.2045	4.42373	51.4489	2.79565	58.622	3.01293	51.6121	2.47913	41.0183	2.04748	41.4327	2.66463	51.1877
EPSTI1	0.00291074	0.00584876	2.33813	44.2953	0.861046	30.303	0.539765	20.7941	0.680222	15.4959	2.61715	41.6878	0.493604	20.2079	0.415736	13.5226	0.393539	9.49084	0.567796	15.9084	0.215191	7.31253
ANKRD12	0.00289593	0	3.67644	53.3557	2.2394	49.4949	2.0376	47.3082	3.65727	57.2314	3.50582	48.2969	2.07186	50.2309	2.38654	48.1954	3.13867	51.4868	2.65183	53.4043	1.90624	49.5575
RPL9	0.00288189	0.101091	33.2585	98.0984	29.5733	98.3586	37.3041	99.6972	47.1859	98.812	30.6247	97.4072	31.8697	99.8075	38.8538	99.4466	50.4239	99.5519	52.5914	99.8387	48.132	99.9534
MX1	0.00286875	0.00654321	2.28098	40.1566	0.624435	24.2424	0.432683	15.2423	0.268952	6.81818	2.56171	38.2816	0.584581	20.3233	0.399942	12.8248	0.284646	7.12831	0.247827	7.55082	0.267963	9.12902
CD3D	0.00286528	0.011079	5.19365	63.8702	8.51683	84.3434	7.00973	83.2436	3.18738	50.7231	7.4301	72.2928	7.62596	84.873	4.97658	68.3109	4.85825	68.4725	4.87943	73.7012	7.90043	91.2902
FYB	0.00281483	0	3.79161	51.6779	3.29678	60.3535	3.26457	60.7672	2.95053	49.6384	5.37942	62.1251	2.76917	56.428	2.25474	46.078	3.87354	57.9633	3.43487	61.3101	3.52625	67.3032
RPS20	0.00280797	0.0592574	30.6964	98.434	28.9535	99.2424	32.499	99.5962	40.0272	99.1219	27.7643	97.1022	28.0331	99.5766	33.6953	99.3744	42.2403	99.4705	40.4106	99.8064	35.9886	99.8603
EIF3F	0.00279082	0.00438783	2.44936	45.8613	3.7021	69.4444	4.12259	72.3755	3.18218	57.4897	2.39653	39.9593	3.42918	67.4365	4.30865	70.9577	3.15346	57.1079	4.41582	73.7012	4.33329	78.0624
TAGAP	0.00278023	0.00383457	1.47479	28.0761	2.42559	48.4848	2.19744	44.852	0.876064	20.1963	1.47079	26.3854	3.06918	56.6205	2.89292	51.179	1.05736	23.5438	2.39666	48.7577	0.88932	27.2007
RPS4Y1	0.0027677	0.00660666	5.34322	68.7919	7.37852	86.1111	8.67509	89.5357	6.86087	76.6529	6.09538	68.2766	7.48169	88.2602	8.5561	87.873	7.60499	82.1996	0	0	9.42941	93.6656
CCNI	0.00273899	0	4.82633	66.6667	5.28269	79.798	5.63502	81.2248	4.34094	67.5103	4.5258	60.0407	5.8261	82.5635	6.84074	84.4803	4.61843	68.0244	6.45293	83.1881	5.26906	82.3475
HLA-A	0.00272245	0.0384535	27.933	98.6577	27.2105	98.6111	24.3652	98.9233	19.1018	96.281	28.3892	96.6446	29.6605	99.6151	27.1055	98.6044	17.4342	93.442	20.8971	97.2249	26.9404	99.0685
ARPC1B	0.00270589	0.00349226	1.98829	36.4653	4.23552	62.7525	3.07956	55.7873	1.19515	26.6012	2.39088	37.4174	3.03859	51.7321	2.29219	38.3301	1.41469	29.4501	2.60186	52.6299	3.82706	70.0978
IFIT3	0.00270463	0.00619954	1.92882	26.1745	0.464866	7.82828	0.461448	6.56124	0.202305	4.08058	2.42364	32.0285	0.216236	6.54349	0.391574	6.11165	0.114044	2.72912	0.0420706	1.29074	0.0299588	0.931532
LDHA	0.00270021	0.0100679	2.93841	47.4273	4.39106	63.8889	3.90781	64.1992	2.35713	43.0269	3.48629	49.6187	5.04114	67.552	4.49106	63.0414	2.64135	45.9063	1.77631	40.1097	1.90459	48.1602
VAMP2	0.00269857	0	2.21374	41.387	3.7831	72.2222	3.7348	71.7699	2.46883	46.9525	2.82598	44.3823	4.01043	73.5566	3.46578	62.3917	2.56597	48.554	3.71156	67.5702	3.8839	75.1281
RPL27A	0.00268264	0.0679846	49.0546	99.217	49.9204	99.7475	57.5674	99.9664	60.5849	99.6384	49.6219	99.7458	49.0018	99.8845	56.5957	99.8797	62.0156	99.9593	64.9017	99.9355	59.7352	99.9534
DUSP2	0.00267468	0	1.83918	26.2864	3.46435	46.5909	2.61103	41.4872	1.4599	24.0186	1.50111	19.878	3.08485	40.6467	2.56044	32.435	2.17533	32.9939	2.83473	43.1752	2.83755	42.4779
YBX1	0.00264917	0.00864173	8.44056	79.7539	10.5626	90.6566	8.97011	90.175	7.98668	84.2975	8.08479	76.7158	8.8443	89.6074	9.16006	88.9798	7.42085	81.5886	7.92767	88.706	6.22821	88.0298
NEAT1	0.00264558	0	6.33662	69.6868	4.70158	69.0657	4.68227	69.5155	6.99102	68.75	3.74215	46.0092	2.40501	50.8853	3.92268	58.2531	3.99055	53.6864	3.07093	49.5321	2.83863	54.7275
GPR183	0.00264122	0.0105488	3.54203	42.7293	3.73185	54.0404	4.19891	57.7725	1.2835	26.6529	2.99818	35.1805	4.40372	57.7367	3.68644	49.9519	1.52655	27.7393	2.82563	46.757	0.839528	24.4993
CDC42	0.00263467	0.0092177	5.27468	67.3378	6.2625	82.0707	5.6837	79.0713	4.95575	68.905	5.86559	66.8022	7.88001	87.6059	7.42354	83.205	4.88131	68.0244	4.71676	71.7651	3.93209	71.402
KLF6	0.00261723	0.059931	16.12	86.8009	16.237	89.3939	11.742	83.0417	7.28345	68.9566	15.0379	80.9863	19.1123	91.0316	12.2612	79.3311	5.96012	62.0774	4.84501	62.0523	4.28138	62.925
UCP2	0.00261689	0	1.17763	25.7271	2.52313	51.2626	2.53339	50.572	0.909631	20.4029	0.956251	17.5902	2.23961	48.5373	1.60936	34.3118	0.831351	19.9593	1.31648	31.7522	2.58661	57.0564
EIF3L	0.00261333	0.00661403	1.04109	24.2729	2.21185	55.303	2.70034	60.2624	1.8573	40.4442	0.927351	18.302	2.03457	50.9238	2.61931	54.6439	2.02206	41.0183	3.35352	63.9561	3.69724	72.7061
HLA-E	0.00261094	0.0138745	11.2145	88.0313	12.9086	95.8333	12.3397	95.7268	9.04362	85.2789	12.8178	89.578	13.1644	96.9207	11.3036	92.2762	9.1351	86.3544	10.9411	93.7076	10.5683	95.5752
SLC25A5	0.00258591	0.00581131	2.2504	39.9329	3.89553	57.3232	3.18328	55.4509	1.78733	37.7066	2.02906	34.1129	3.21901	56.3895	2.99301	50.8903	1.86819	38.9817	1.71386	40.0129	1.88198	48.9054
VIM	0.00258221	0.00876908	9.1488	79.6421	10.3235	86.4899	9.05547	84.1521	7.98851	76.3946	6.07886	62.8876	7.78345	79.2533	7.89028	76.3234	6.34674	70.3462	5.7011	74.1852	7.3881	81.9748
TUBB	0.00257624	0.00578747	1.14277	20.2461	3.11178	42.1717	1.92489	33.7483	0.835301	19.3698	1.31612	20.4881	2.65353	39.9538	1.69893	29.8123	0.693948	16.0081	0.875828	24.0723	1.72249	46.6232
YWHAZ	0.00257531	0.00355526	5.52874	69.5749	4.13701	72.9798	3.91932	69.9529	5.69009	74.1736	4.49444	57.8546	3.95507	70.5543	3.74651	63.9557	4.86048	68.7169	3.08136	59.8903	2.19677	53.3768
MCL1	0.00257481	0.00420188	2.81042	47.5391	3.64813	65.5303	3.95208	65.5451	2.30078	41.064	1.98865	31.7743	3.38938	60.816	3.27347	52.4543	2.15295	37.9226	2.49563	48.3704	1.80458	45.4588
FOS	0.00256882	0.0194582	12.7854	66.3311	11.0249	65.404	7.07646	56.2248	3.95752	36.8285	13.7314	64.972	13.4563	68.7067	6.75229	47.1126	5.00502	44.5214	8.81734	64.3111	17.8074	87.7503
GPBP1	0.00255191	0.00626506	3.65939	57.83	2.28928	55.4293	1.99674	49.7981	2.70175	50	4.2419	57.092	2.81042	62.6636	2.9684	59.2878	2.68981	51.3238	1.83909	43.9497	1.1275	35.3517
H3F3B	0.00252459	0.0407099	22.5491	96.3087	22.5065	98.3586	18.4719	97.3082	13.6748	92.2004	21.0498	93.8993	23.6833	98.8838	20.1958	96.2464	14.9748	93.2383	15.6885	96.1278	14.3836	97.3917
SUB1	0.00250887	0.0215778	8.23013	81.0962	9.80804	88.5101	7.10987	85.1952	6.22261	76.9628	7.65676	77.5801	9.62674	93.341	8.86962	89.2926	5.66682	74.1344	4.42649	71.9587	3.27543	68.095
LSP1	0.00245974	0	1.97489	37.1365	3.24235	61.8687	3.34388	58.21	2.35907	41.5289	1.52512	27.758	2.73909	55.6967	2.50988	46.6554	1.73913	33.6456	2.30256	50.8228	2.81721	61.9935
RPL35	0.00244209	0.0353388	29.7266	97.7629	30.4062	99.1162	32.3624	99.6972	34.4129	99.1736	27.9442	97.4581	29.7633	99.7306	33.1455	99.23	36.0913	99.3075	37.7274	99.7741	34.8263	99.9534
MT-ND4L	0.00243926	0	2.02088	38.1432	0.824659	26.8939	0.680562	20.5585	2.01189	39.3595	1.57913	26.8429	0.656714	23.2102	0.669243	19.1049	1.97136	38.9409	1.07629	27.8154	1.65025	44.3409
MT-ND4	0.00242041	0.0660354	13.8553	85.3468	17.8555	92.0455	18.2465	95.7941	24.2529	98.2955	10.1564	76.0549	10.7922	74.057	15.5658	95.693	24.0769	97.7189	27.3507	98.8061	25.2681	99.3014
RGS1	0.00241186	0.0268378	4.73948	37.3602	5.96689	50.7576	4.46729	44.7174	2.07165	28.564	7.51765	43.4164	10.3873	61.5089	6.05145	51.2031	3.75219	41.6701	2.19497	32.0426	0.709332	14.3922
YWHAQ	0.00239521	0.00436791	1.7751	33.3333	3.19626	59.8485	2.4873	51.817	1.76134	34.1426	1.28145	23.2842	2.74183	54.1186	2.38428	45.8373	1.38991	28.8798	1.41145	33.3011	1.3598	38.6586
CD48	0.00239308	0.00403152	4.32301	63.311	2.97133	65.1515	3.34269	66.9246	4.00994	63.2748	4.07874	56.5328	2.64224	60.0077	2.99978	58.9028	4.20085	64.888	4.13851	71.0229	4.52808	80.0652
SRSF2	0.00238578	0.0048275	3.89654	57.6063	4.84376	72.8535	4.60087	72.712	4.28089	64.0496	3.06636	46.5175	5.14958	76.174	4.68909	68.9124	3.77324	58.8595	3.32321	60.2452	2.19484	55.8454
GNLY	0.00237979	0.00897434	5.6874	11.8568	11.1622	26.0101	9.73897	27.9273	24.5892	44.8347	1.46259	4.77885	5.6824	18.5142	3.97846	14.6054	5.11265	17.2301	3.56826	16.9409	2.70362	12.436
TNFAIP3	0.00237347	0.0194516	10.6561	76.2864	9.07305	81.6919	7.90131	81.1911	6.74831	73.8636	5.89927	58.3122	11.6178	85.8353	8.80938	77.6708	8.19487	78.5743	6.20696	73.4753	0.946439	26.6418
STAT1	0.00236911	0.00389812	1.84672	35.0112	0.559893	20.4545	0.447738	15.9489	0.406468	9.96901	2.05921	32.8927	0.393435	15.7429	0.296783	9.81713	0.411286	9.85743	0.357621	10.0355	0.724718	19.8882
SAMD9	0.00235661	0.00383027	1.81059	32.774	0.634032	20.0758	0.539121	16.5545	0.72573	15.9091	2.17696	34.5704	0.520776	18.0523	0.432988	12.0067	0.598592	13.279	0.490381	13.7141	0.457207	15.51
RNMT	0.00234296	0	2.57274	45.4139	1.37871	39.3939	1.38989	37.8197	2.73642	50.7231	2.89462	44.6873	1.90874	47.2286	2.25746	48.7488	2.87282	51.8941	1.63587	39.6902	0.655238	20.9595
STMN1	0.00233524	0.00518978	0.709711	12.7517	2.4277	31.1869	1.59427	21.0633	0.30191	6.81818	0.633438	11.0829	1.59011	24.1339	1.13818	16.0731	0.314189	7.08758	0.410891	10.7777	0.630796	18.3512
NDUFA13	0.00231748	0	2.94733	50.783	2.00608	50.5051	1.56623	41.891	1.99173	41.7355	2.98316	47.8902	1.37732	38.9145	1.27974	33.1088	1.61868	35.2342	1.42401	37.2378	1.81212	49.7904
HNRNPA0	0.00228792	0	2.89424	50.2237	3.54325	69.697	3.39614	68.7416	2.31793	47.1591	3.01891	46.3142	4.50577	77.2132	4.47642	72.3292	2.75226	51.8534	3.3672	66.2794	3.18048	69.3526
PPP1CA	0.00227506	0.00364698	1.32975	27.6286	2.97441	56.5657	2.57558	49.3943	1.10865	23.3988	1.26281	24.0976	2.06992	43.1101	1.48006	28.8017	0.948164	21.3849	1.18486	29.2675	1.92618	50.0233
PRMT2	0.00227354	0	2.2979	41.0515	1.66495	46.3384	1.89983	47.2073	2.85352	47.4174	3.03565	44.179	1.40439	38.1832	1.46377	35.2984	2.4534	44.9287	1.5838	36.8183	1.1691	34.1872
LITAF	0.00226977	0	2.03335	37.2483	2.94797	61.2374	3.33045	62.3486	2.77969	48.5021	1.37343	25.0635	2.25824	50.1925	3.69894	59.6487	2.51432	44.5214	2.58747	51.5328	2.08304	52.259
MIF	0.00226726	0	2.48635	44.4072	3.00978	59.8485	2.69484	58.6137	1.39999	32.2314	1.18706	23.6909	2.89796	58.776	2.34664	48.9413	1.48362	33.2383	2.63692	55.5986	2.93705	66.0456
PIK3IP1	0.00225701	0	1.97245	34.6756	2.18085	45.202	2.49148	52.1198	1.83989	38.688	2.419	38.18	4.37392	69.9384	4.54665	68.2387	2.53135	46.8839	2.57191	52.8558	1.89601	47.415
HSP90B1	0.00225375	0.00402957	2.7779	42.17	1.86325	46.9697	1.22352	37.4495	1.71829	33.626	2.88209	44.3315	1.63669	46.9592	1.34681	32.2425	1.83281	36.4969	1.18495	29.8483	1.44608	40.3819
HNRNPU	0.00225282	0.0053836	3.45479	56.7114	2.27853	53.5354	2.29118	53.7012	2.64558	51.6012	4.21007	56.787	3.07423	63.7798	2.71475	54.6198	2.9007	51.8126	1.7142	41.3359	1.90436	49.5575
HNRNPM	0.00224499	0	3.14587	51.4541	1.95468	50.6313	1.72408	44.9529	2.37222	46.5393	3.2458	48.6019	2.2919	53.1563	2.02348	44.923	2.48734	46.9246	1.48829	36.8506	1.79836	47.5547
LCK	0.00224476	0	1.67002	31.2081	2.98777	59.596	2.8234	59.8923	0.854712	20.8678	1.94603	33.8078	2.89368	60.5466	1.75487	39.5813	1.1098	26.8432	1.72189	42.304	3.90159	76.013
FAM65B	0.00224382	0	2.42755	38.9262	1.56239	42.0455	1.61575	41.7227	1.46729	32.3347	3.38934	47.7377	1.87536	46.0354	0.976766	24.6631	1.86275	37.3523	1.53554	37.98	2.39128	56.6837
PNISR	0.00224259	0	3.44315	53.0201	2.65405	60.2273	2.9236	62.7187	3.86572	60.2789	4.60703	58.7189	3.11369	62.933	3.24283	59.6006	3.74779	59.2668	2.71541	55.5986	2.86793	63.4839
ARID4B	0.00223367	0.00493241	3.08556	47.7629	2.10605	51.7677	1.83772	44.9529	3.21486	53.4091	4.04527	54.0417	3.45236	66.3972	2.66459	52.7911	3.06766	53.3198	1.78005	40.5937	1.15713	35.1653
C16orf54	0.00223168	0.00425545	2.58631	36.2416	3.57142	53.4091	3.31806	51.1104	2.38429	34.969	2.43564	31.1134	3.63675	51.1162	3.40721	47.7863	2.23154	34.5825	3.24984	47.1442	0.966363	26.4089
CD3E	0.00223119	0	4.80095	63.0872	5.86994	80.0505	5.82517	82.6043	3.13748	56.0434	4.87759	62.8876	5.23797	80.1386	5.08185	74.591	3.99505	64.5214	5.00955	77.1539	6.335	88.0298
SSR2	0.00222574	0	2.04971	40.1566	3.19301	65.7828	3.56037	69.2799	2.7045	52.7376	2.05162	35.4855	2.87205	63.1255	3.32275	61.5977	2.73439	50.4684	3.4968	65.6986	3.70348	74.7555
KTN1	0.00222233	0	2.54448	45.4139	1.55446	45.0758	1.57651	41.7564	1.82835	38.5331	2.63852	40.366	1.17288	35.0654	1.0571	27.9836	1.87088	36.7413	1.31381	32.333	1.14307	34.2338
ARHGDIA	0.00220227	0.00397319	1.24786	27.5168	2.41901	55.5556	1.85374	45.895	1.00859	23.6054	1.3611	25.9278	2.64171	57.2363	2.24993	48.3397	0.915795	21.6701	1.32303	34.011	1.49166	42.7108
RAN	0.00219871	0.0101254	3.22471	50.783	4.46054	64.5202	3.13189	60.7335	1.87351	41.1157	2.98115	46.4667	4.28726	69.6305	3.52265	61.6699	1.6392	35.6008	1.9055	46.9506	2.06314	53.8891
SRRM2	0.00219333	0	3.3131	54.1387	2.22446	55.6818	2.11392	51.4468	3.17993	55.2169	3.40311	47.5343	2.45887	56.659	2.44795	51.2271	2.95813	53.3198	1.91917	44.4337	1.32719	38.7052
TBCA	0.00219134	0.00475639	3.09566	48.9933	2.41962	54.798	1.97248	48.7887	1.84436	38.1715	3.64971	51.3981	1.94319	48.3834	1.47966	35.6833	2.09622	40.2851	1.80941	41.8199	1.81338	48.7191
SLC25A3	0.00218915	0	1.78644	35.906	2.9635	57.0707	2.73837	55.6864	1.94457	41.9938	1.64586	28.9781	2.69747	56.428	3.07053	57.2425	2.10673	43.5031	2.16078	49.2417	2.1119	54.3083
IRF7	0.00217142	0.00492294	1.514	32.774	0.438464	18.9394	0.308223	11.5747	0.231281	4.85537	2.17462	34.9263	0.510355	19.2841	0.370293	11.6699	0.237011	5.90631	0.243909	7.26041	0.206823	7.49884
CLIC1	0.00215985	0.00403309	1.90594	33.1096	4.00519	54.9242	2.90381	45.6258	1.63872	29.3388	1.66342	26.8937	2.08327	37.8753	1.72797	29.7883	1.30698	25.0102	1.56357	33.0752	2.43425	48.626
JAK1	0.00214046	0	2.8628	48.8814	2.12504	55.303	1.96957	46.9044	3.28325	54.7004	3.12817	46.3142	2.05053	50.6928	2.10667	44.9952	3.02149	52.3014	2.08175	47.2088	1.85158	48.9054
HMGN2	0.00213789	0.0131053	4.99123	63.8702	6.54521	71.4646	5.07379	69.852	2.85402	50.8781	4.54721	58.9222	5.05364	70.1694	4.67336	65.1588	2.93327	51.609	2.82405	56.5344	2.93066	60.7825
RPS11	0.00213738	0.0343773	16.351	94.8546	16.5899	96.3384	19.1962	98.4186	26.9901	98.1405	14.877	91.8658	15.2893	98.1139	17.8895	97.1367	24.6338	98.4114	20.9129	98.8706	17.3189	99.2082
CBX3	0.00212588	0.00457256	2.73323	44.0716	1.77835	42.6768	1.52159	38.5262	1.5862	33.9876	3.06192	46.2633	1.69902	42.1093	1.27977	30.7507	1.66388	34.6232	1.26104	32.9461	1.38345	40.8011
PCM1	0.00212175	0	1.90871	35.906	1.0528	32.3232	1.12897	32.9744	1.54221	33.2128	2.63088	41.4845	1.24646	35.4503	1.23799	30.9432	1.89932	38.8595	1.03529	27.4927	0.792443	25.2911
GMFG	0.0021159	0.00599511	4.06213	61.1857	5.46656	76.1364	5.48121	77.6918	3.20915	56.1983	4.49742	58.3122	4.69778	74.3649	4.16094	64.7016	3.17625	54.9491	3.85969	66.9894	4.17153	77.1775
CAPZB	0.00210513	0	1.83312	36.3535	3.08981	61.4899	3.02999	59.9933	1.65711	35.9504	2.10969	36.4514	2.87153	59.8152	2.53875	50.0722	1.72855	36.8635	2.18629	49.0481	3.12851	67.9553
SUMO2	0.00209785	0.0055301	4.26872	62.3043	5.38092	78.0303	4.73949	76.8843	3.55014	59.7107	4.1957	58.5155	5.13475	79.5227	5.10426	75.4572	3.5126	60.2037	3.75437	68.7641	4.10635	79.4597
SEPT9	0.00208744	0	1.15196	24.4966	2.03324	52.399	2.27995	53.9031	1.24251	26.2913	1.1176	20.6914	2.25128	53.3102	1.94171	43.6237	1.27987	28.7984	1.96277	45.8535	2.53644	60.9222
TPI1	0.00206618	0.00563852	1.67032	31.7673	3.36288	55.0505	2.21699	47.14	1.08122	23.8636	1.39819	26.3854	2.31888	44.0339	1.33714	28.2243	0.742746	18.4114	1.22968	32.688	1.64815	45.0396
ARPC3	0.00203029	0.0070841	3.63419	55.7047	5.24133	74.7475	4.53295	70.0538	2.97614	52.0661	4.07753	56.9903	4.63577	72.5943	3.76182	59.6246	2.73988	50.1426	3.21729	62.1491	3.57574	69.8184
PLAC8	0.00201328	0.00606309	3.17575	45.1902	2.75135	50.2525	2.01596	43.8425	2.43039	41.5289	3.85379	48.5511	2.12086	44.9962	1.82877	37.4158	1.50771	31.7719	1.41489	34.85	2.32241	52.259
CHCHD2	0.00201219	0.00836487	4.82051	67.1141	6.31556	79.798	5.08471	77.0188	4.04721	64.9793	4.9701	63.7011	5.62534	81.2548	5.53803	76.6603	3.70683	61.5479	3.92763	70.2485	3.96693	75.6404
MYL12B	0.00198119	0.00655788	3.14118	51.7897	4.68213	75	3.9818	69.0108	2.6149	48.657	3.88154	53.3808	4.54893	73.98	3.53381	62.3677	2.357	45.6212	2.86867	58.6318	3.73813	72.6129
IFI27	0.001967	0.0115893	3.57366	31.2081	2.60714	29.2929	0.733298	9.75774	0.0769484	1.34298	2.13851	20.9964	0.924216	17.7444	0.599568	6.40038	0.246937	3.13646	0.0588398	0.677638	0.0119417	0.372613
PFDN5	0.00195807	0.0190624	7.53263	81.4318	8.5938	90.7828	9.86352	93.9771	10.4124	89.4112	7.9692	76.665	8.54307	92.6097	10.2996	92.1559	11.0212	91.5682	12.5165	95.9342	12.4771	97.578
TMSB10	0.00194596	0.0778887	59.8661	99.6644	68.6452	99.8737	59.5406	99.8318	45.0261	99.6384	61.6577	99.4916	52.9077	99.923	47.0038	99.8556	43.1887	99.6334	44.0531	99.4837	55.3201	99.9068
EIF3K	0.00194061	0	3.33693	54.5861	4.50734	73.4848	4.95989	78.7685	4.31512	67.3554	3.15463	49.5679	3.89843	70.2079	3.96928	67.9259	3.73488	61.1813	3.98144	71.1843	4.26088	77.5966
SNRPB	0.00193964	0.00654846	2.24566	41.1633	3.3296	59.0909	2.51723	53.7685	1.69769	37.4483	2.20647	37.9766	3.22035	61.9323	3.14315	59.0712	1.51897	33.7678	1.57868	39.4321	1.41492	41.5463
MT-ND5	0.00193908	0.0225528	3.41072	54.5861	3.06136	62.6263	2.69584	59.5222	5.35377	72.2624	2.74649	42.2471	2.09697	56.3125	2.62474	52.9355	5.50022	71.446	6.05285	80.2194	11.0722	94.7368
FKBP8	0.00193475	0	0.873464	21.3647	1.87822	50.6313	1.78589	46.3324	0.943595	22.2624	0.756522	15.76	1.74634	46.9592	1.51796	37.0308	0.905809	21.7108	1.49875	38.0768	1.65822	47.0424
HMHA1	0.0019292	0	1.25617	27.2931	1.86892	49.2424	2.09112	50.8412	0.722265	17.7169	1.18917	21.9624	2.19736	52.2325	1.99365	45.4283	0.845129	20.7332	1.22739	33.0752	2.31444	57.6619
TUBA4A	0.00192482	0.00369001	1.69153	29.9776	2.41698	46.5909	2.24498	40.7806	2.06761	33.6777	1.51513	23.2334	3.38423	49.9615	2.94876	41.8672	2.0326	32.5866	1.21948	26.6215	1.16131	33.7215
HIST1H4C	0.00192316	0.00619683	2.2988	21.2528	4.23897	33.5859	2.43629	31.2921	1.5904	34.7624	1.29735	16.6751	2.41376	23.2871	1.58031	23.4841	1.75759	35.3157	1.17575	29.4611	1.31044	36.1435
CTSW	0.00191246	0	1.50801	22.7069	3.4697	45.3283	2.68393	45.8277	3.45127	42.1488	0.919661	14.4891	1.80873	33.8722	1.47523	26.6843	1.50059	24.2363	2.27223	34.4305	2.57549	42.3381
PNRC1	0.0019119	0.00751146	9.59085	83.6689	8.42607	85.3535	8.71085	88.2571	9.68732	88.1198	9.36995	80.6304	9.36778	91.147	8.62411	86.0443	9.69467	87.169	7.08177	84.6079	5.11056	80.9502
SAMD9L	0.0018934	0	1.16602	24.6085	0.269301	12.7525	0.219935	7.97443	0.182661	3.87397	1.64044	26.5887	0.196491	9.5843	0.0841175	3.27238	0.224995	4.88798	0.160223	4.45305	0.259973	9.26875
NDUFA4	0.00188991	0.0074766	3.86971	59.5078	5.1808	77.5253	4.22562	72.8466	2.76534	53.564	4.16986	58.5155	4.72849	78.4065	4.23267	70.1636	2.76067	52.1792	3.41629	65.6986	3.42811	72.054
ENO1	0.00187503	0.00859195	2.87415	48.8814	4.2969	64.899	3.408	60.8345	1.50504	32.4897	2.95098	42.5521	3.57745	56.736	2.33484	42.8296	1.38291	30.5906	1.67673	39.8193	2.97236	64.2292
CNN2	0.00187297	0	1.25521	25.8389	2.22779	48.2323	2.2042	46.5007	0.737735	17.7169	1.09134	20.6406	1.84956	42.9561	1.76624	35.9962	1.14787	25.336	1.06125	27.2346	1.47799	41.919
RBM25	0.00186899	0	2.29608	40.604	1.43687	42.1717	1.57054	41.79	2.54826	47.1591	2.95979	44.1281	2.02721	50.7698	2.06978	46.1261	2.39236	45.3768	1.50668	36.7861	1.00358	30.368
SFPQ	0.0018678	0	3.27118	52.9083	2.52708	57.0707	2.56119	58.4791	3.34948	58.3678	3.06505	46.2125	2.60291	58.0831	2.15812	48.1713	3.70376	59.7149	1.56995	38.4963	1.42852	41.5463
PPP1R15A	0.00186158	0.0166304	4.79282	63.311	5.27347	77.399	4.50615	69.2799	2.69697	46.3843	5.89445	63.3452	7.48725	83.3333	5.04551	67.3244	2.53808	45.499	3.51873	62.4072	2.16493	48.4397
TRA2A	0.00186087	0	1.85823	33.7808	1.16984	34.4697	1.1274	32.2005	1.88775	38.1715	2.35496	36.7565	1.26697	35.1424	1.32887	31.9779	1.88491	37.3116	0.959979	24.1045	0.865955	26.5487
HP1BP3	0.00185883	0	2.04253	38.7025	1.12353	35.8586	1.07325	31.8641	1.61473	33.5227	2.26199	36.8073	1.24225	36.2972	0.979335	26.5159	1.39527	30.387	1.19012	31.01	0.985977	30.2282
ABCF1	0.00185435	0.00361891	2.04202	39.1499	0.898488	30.4293	0.760855	24.6635	1.4235	30.9401	2.10288	34.9263	1.44667	39.4149	1.32296	32.796	1.44505	31.3238	0.534738	15.5211	0.458905	15.8826
IFITM2	0.00184511	0.00865361	5.23481	61.745	4.58293	69.5707	3.78195	65.175	3.80798	53.4607	5.0264	58.4647	3.76608	62.7021	3.0018	52.6227	2.87281	47.9837	2.7511	52.3395	2.95898	60.1304
ARHGEF1	0.00183911	0	1.00747	22.7069	1.66035	44.1919	1.86171	47.4764	1.07666	25.8264	1.32706	24.911	2.63808	59.2764	2.08557	46.6554	1.20529	26.8839	1.47882	36.6247	1.92003	50.5356
RHOH	0.001833	0.0120792	2.8393	45.9732	3.56252	65.1515	3.14921	58.6474	1.59358	34.1426	4.07327	52.4657	5.68301	78.9453	3.52499	58.7103	1.93813	37.8004	1.93004	42.9493	1.76729	45.9245
ARF1	0.00182709	0.00376963	1.86239	37.6957	2.35687	54.9242	2.13946	52.5908	1.33262	31.5599	1.8321	32.9436	3.06672	64.2802	3.05645	60.7315	1.38344	30.9572	1.64492	41.1746	1.90378	50.3493
PTGES3	0.00182143	0.0071724	2.3378	43.6242	3.12212	67.0455	2.6735	59.1857	1.51747	34.969	2.66367	42.0437	3.8522	70.7082	3.16697	60.8999	1.61732	35.3564	1.54098	38.5608	2.06794	54.7275
GZMK	0.00182112	0	1.49614	14.3177	2.45646	27.6515	2.55726	25.5384	0.557975	7.02479	0.901631	8.23589	1.14126	20.2079	1.40499	17.6612	0.952513	11.8126	1.33008	15.1662	2.51452	21.1458
SRSF3	0.00181767	0.0153216	3.83131	53.0201	4.76349	71.7172	3.59062	64.3338	3.54449	56.9215	6.07723	65.5313	8.79387	86.7975	5.68855	74.4225	3.58001	56.2525	2.57683	53.3398	2.66941	61.4811
CNBP	0.00181321	0.00461119	2.91747	49.6644	3.29332	67.9293	3.05544	63.2234	1.64235	36.1054	2.93029	47.6868	3.91794	72.4788	3.7181	66.6747	1.79193	38.4114	2.66929	56.5666	3.34485	72.8458
RPL35A	0.00181005	0.0738824	40.7539	98.6577	38.6979	98.9899	45.4174	99.8654	52.42	99.5351	39.8431	98.4748	38.5304	99.8075	46.117	99.8075	52.321	99.6334	54.7019	99.7419	52.461	99.9068
CCR7	0.00180726	0	2.28835	33.2215	1.84596	33.3333	2.50117	44.5491	1.49636	31.6632	2.34458	33.4011	3.7113	48.0754	3.78165	51.564	1.39167	29.165	3.0255	48.4027	1.66113	39.6367
NSA2	0.00179804	0	2.16308	39.821	0.969128	33.0808	1.26346	36.9785	2.00784	40.9091	1.69527	29.5374	1.07131	32.4865	1.11865	29.9326	2.08708	42.3218	1.54104	38.4318	1.3766	40.0559
HCST	0.00178882	0	4.43779	56.5996	6.70404	77.5253	5.93974	73.4522	5.61527	66.4256	4.37145	51.1947	4.94225	67.5135	3.70109	55.847	4.49335	57.5153	4.67971	66.7312	5.76816	78.435
CALM3	0.00177053	0	1.31948	26.3982	2.4171	54.5455	2.05315	48.9906	0.860868	20.6612	1.30843	24.6568	1.87431	43.9569	1.79244	39.3648	0.915342	22.0367	1.30852	34.8177	1.80478	47.9273
CD6	0.00176864	0	1.08215	22.2595	1.83053	46.9697	1.72708	44.9529	0.744103	20.0413	1.03015	19.9797	1.98236	47.3056	2.07355	45.1636	1.12919	25.5804	1.12924	29.5902	1.1831	34.9325
ANXA2	0.00176795	0.00477897	1.21772	22.7069	2.55359	43.9394	1.62529	30.148	0.667921	14.4112	0.864907	14.0824	1.71258	30.8314	1.13033	22.1607	0.532165	11.5275	0.671464	16.6828	1.04912	25.8966
KLRB1	0.00176201	0.0135008	3.79071	24.9441	4.4697	28.4091	4.30742	27.1871	7.1637	38.3264	1.61405	12.7605	3.61848	22.4788	4.05443	20.8855	4.29297	21.6293	6.95378	36.657	4.93294	25.524
ITM2A	0.00175761	0.00349252	1.70975	27.7405	2.2205	45.7071	2.1288	44.5828	0.840299	20.5579	1.29655	21.5557	2.0303	42.0323	2.48177	44.2974	1.12267	24.6436	1.58091	36.5602	0.94198	27.2473
PRPF38B	0.00175298	0	2.34137	40.9396	1.74229	45.0758	1.48813	39.8385	2.24157	42.3554	3.18444	46.2125	2.35143	54.5804	1.86656	41.9153	2.31712	43.3809	1.60513	39.4643	1.4681	42.3847
CD37	0.00175297	0	3.64427	58.613	4.15146	73.7374	4.31447	75.0336	3.1027	56.8182	3.48311	50.6863	3.98581	72.9792	4.60505	72.4013	3.15203	55.2342	4.15546	71.4424	4.64874	80.5776
EEF1B2	0.00174917	0.0270346	10.6126	86.0179	9.16455	88.3838	11.8338	91.7564	15.0207	88.6364	9.10558	78.9019	8.61031	89.107	10.5188	90.0144	14.0331	90.387	14.6656	94.6757	13.7865	96.9259
ZFAS1	0.00174107	0.00516983	4.61359	62.528	3.50947	67.0455	3.53274	67.7322	4.24067	63.9463	5.6256	64.667	5.33709	79.6382	4.16941	68.4552	4.09905	62.3625	3.47317	64.4079	3.53266	70.6567
HINT1	0.00173789	0	5.97102	72.8188	7.07891	83.9646	6.66879	84.3876	5.9809	75	5.0992	62.8876	5.31969	78.368	6.13131	78.8258	5.62229	73.4827	7.17281	85.2533	6.91177	89.0079
RAP1B	0.00172923	0	1.96448	39.9329	1.18121	36.7424	0.980681	30.6864	2.18692	41.8388	2.21033	36.9598	1.41742	40.4157	1.55517	37.7286	1.76559	36.5377	1.32985	33.9464	1.50187	42.6176
FAM133B	0.00172611	0	3.3378	54.4743	2.15434	52.399	2.16175	50.9758	3.03947	52.4277	3.3229	46.6701	3.06013	63.01	2.75979	54.0905	3.28577	54.4603	2.37454	50.1129	0.922761	28.1789
BST2	0.00172525	0	1.5065	27.2931	0.788427	27.904	0.502076	17.8331	0.250497	6.04339	1.98747	32.2318	0.48736	17.8984	0.356121	11.7902	0.365768	8.7169	0.608473	18.1994	0.970404	31.3926
PARP9	0.00172221	0	1.07476	22.0358	0.252802	11.2374	0.188121	7.0996	0.147307	3.66736	1.54118	27.0971	0.226073	10.662	0.108898	4.06641	0.159825	3.74745	0.111406	3.51726	0.166402	6.14811
PLK3	0.00170662	0	1.23591	24.6085	1.75678	44.0657	1.76055	41.1844	0.811535	20.4029	1.03661	18.8104	2.21336	49.6921	2.11151	43.7199	1.33851	29.4908	1.36714	33.5592	0.49921	16.721
FKBP1A	0.00170476	0	0.989402	22.9306	2.03297	47.7273	1.79428	43.3715	0.695361	18.2335	1.0649	21.0473	1.70666	41.4935	1.4801	34.384	0.768038	20.2851	1.05251	28.848	1.41554	43.0834
CYBA	0.00170099	0.0118144	6.2669	70.9172	9.87977	88.3838	7.2409	83.8493	6.57688	68.4917	6.8157	70.2084	6.36304	80.7544	4.33284	62.7526	4.345	60.8147	4.8138	71.0874	5.7065	81.8351
SELT	0.00169778	0.00422683	1.48987	32.2148	2.07168	53.2828	1.73429	46.2651	1.07751	26.7562	1.51815	28.6731	2.7946	64.3187	2.41262	53.3205	1.12403	27.2912	1.38712	36.4311	1.07434	33.5817
PKM	0.00167973	0	1.2643	26.5101	2.17976	48.6111	1.82688	44.4145	0.65023	16.9421	1.23723	22.5216	2.09091	44.5343	1.41414	33.0366	0.706044	17.8004	1.20303	31.5908	1.92044	50.3027
PPP1CB	0.00166897	0	2.13471	37.3602	2.28298	55.5556	2.28621	50.7739	2.10864	41.4773	1.44727	25.7245	2.76308	59.1609	3.57954	59.7209	1.90441	37.5967	1.88913	43.4334	0.9293	29.0638
TRIM22	0.00166575	0	1.43683	29.1946	0.579666	18.9394	0.477642	15.9489	0.552123	13.5331	1.67971	28.9781	0.531409	18.8992	0.439082	13.2579	0.486396	11.4868	0.353811	10.2614	0.425362	15.184
JUN	0.00166119	0.0520339	8.1013	57.9418	8.96361	68.8131	4.91096	57.1332	3.50388	38.4298	18.8565	78.1393	28.4131	87.2209	6.07753	56.0154	3.95969	43.4623	4.56913	49.0158	14.2743	84.2571
TNRC6B	0.0016602	0	2.23035	39.2617	1.68797	36.7424	1.56523	37.8869	1.81976	36.7769	2.76656	40.6202	1.53175	37.3364	1.55813	32.9885	2.20966	40.611	1.86602	42.2072	1.52374	40.0093
NUB1	0.00165928	0	1.46411	26.7338	0.574642	20.9596	0.586678	20.0202	0.873782	19.5248	1.5645	27.4021	0.58599	21.2086	0.486967	14.1723	0.789413	17.8819	0.50728	14.8112	0.441464	15.4169
TPR	0.00165886	0	1.79006	31.8792	1.04104	34.0909	1.12966	30.9219	1.33373	28.2541	2.17949	34.6213	1.13719	33.1794	0.794972	22.2089	1.33942	28.6762	1.07346	27.9122	1.11551	32.231
SUN2	0.00165542	0	0.526052	11.8568	1.49639	40.0253	1.55052	40.3769	0.895072	17.8202	0.628663	12.608	1.67207	43.9184	1.01066	26.949	0.931388	20.3259	1.10486	29.0416	2.39121	56.4043
GUK1	0.00165482	0.00440153	2.84239	47.9866	3.7795	68.1818	3.3611	65.2086	2.50632	46.9008	2.51651	41.1795	3.24217	64.0108	3.01777	56.7854	2.06843	41.3849	2.51848	53.2107	2.08354	53.796
RP11-138A9.1	0.00165252	0	1.23498	25.9508	1.98678	47.4747	2.24776	48.5868	2.81347	47.0558	1.49755	25.2669	3.14416	58.2756	3.30226	55.1732	2.53045	42.4033	0.958598	24.2336	0.566671	18.6306
GIMAP7	0.00165211	0.00981349	2.88032	39.1499	3.14765	53.4091	3.88382	60.6326	2.08904	38.2748	5.45168	57.6512	5.52547	67.244	5.98082	66.8912	2.22065	37.3931	2.44752	48.1768	3.08694	63.6702
ADAR	0.00164988	0	2.1201	40.1566	1.21269	37.5	1.08314	32.537	1.25713	27.531	2.25131	36.7056	1.14413	34.2956	1.19472	31.0635	1.24595	27.6986	1.27168	32.8493	0.835513	26.8281
ZNF331	0.00164538	0	2.45584	37.1365	2.56633	43.3081	2.88319	45.8277	2.05204	36.9835	1.92933	28.1647	3.67058	54.6959	3.03003	44.7064	2.62474	44.0326	2.5036	45.4017	0.952594	27.6665
ATP5G2	0.00163741	0	4.73129	65.4362	5.97659	79.9242	6.01878	81.5276	4.94614	70.6612	5.08907	63.9044	5.19875	76.8283	5.52705	75.9865	4.92306	70.1018	5.18034	77.7348	5.76576	86.2599
USP15	0.00163459	0	1.76382	31.8792	1.07143	31.6919	0.988954	29.2732	1.64361	34.1426	2.19244	35.8414	1.21962	35.6043	1.28743	32.026	1.64506	34.3381	1.26402	32.4944	0.810999	25.6637
IFI44	0.00163422	0.00397015	1.30699	28.7472	0.420016	18.0556	0.311178	11.3392	0.197346	4.64876	1.57988	27.1988	0.396495	16.6282	0.297694	9.88932	0.220077	5.33605	0.148686	4.51759	0.139406	5.21658
YTHDC1	0.00163195	0	1.66857	33.3333	0.898054	30.5556	0.950151	28.4657	1.66187	34.6074	2.12654	34.1129	1.40689	38.7991	1.22897	29.4995	1.6833	35.0713	0.89006	25.0081	0.684385	22.5897
FLT3LG	0.00162219	0	1.3019	25.3915	1.49083	36.8687	1.72794	42.9004	0.961174	24.6901	0.444644	8.74428	1.85829	43.0331	1.55681	36.4052	1.02193	24.1548	1.39318	35.2694	1.52884	41.7792
CFAP20	0.00162102	0.00437655	0.892016	20.6935	1.35733	35.7323	1.56142	39.7712	0.918378	21.6426	1.16044	20.8948	2.39162	48.6913	1.93923	40.7844	0.763392	18.0041	0.730733	19.8774	0.226066	8.43037
ARL6IP4	0.00162063	0	2.05901	39.3736	3.28382	65.0253	2.92081	62.3822	2.10948	43.1818	2.22043	37.1632	2.76744	60.2002	2.4344	51.8046	2.08757	42.7699	2.68008	57.2765	2.38552	59.0592
PSMB1	0.00160602	0.00537386	1.86052	36.5772	2.83713	59.2172	2.33853	53.6339	1.36714	32.1798	2.00559	35.5872	2.64677	57.5058	2.33899	49.9759	1.12472	26.6802	1.40129	37.1733	1.56999	45.5985
UTRN	0.00160352	0	1.17295	22.0358	0.434792	15.404	0.422514	14.2665	1.11125	23.1921	1.32779	23.03	0.474964	16.7436	0.496263	14.4851	1.0206	22.6069	0.604199	16.2633	0.398979	13.973
DDX17	0.00159882	0	1.21631	25.6152	0.716582	23.6111	0.741579	23.5868	1.12696	25.0517	1.7142	28.7239	0.577707	19.669	0.529284	15.3994	1.28036	27.9022	0.838038	22.3621	1.18414	35.3517
GCC2	0.00159522	0	2.064	37.2483	1.27448	35.101	1.43011	36.642	1.59183	34.1426	2.58427	38.0783	1.58235	41.8784	1.45879	35.0337	1.85051	36.334	1.38322	33.9787	1.41383	40.1025
EVL	0.00159371	0	2.60188	44.2953	3.63162	68.4343	3.76604	68.6406	2.23101	42.1488	3.11279	47.5343	3.44317	67.6674	2.57277	50.77	2.13411	41.9552	3.2234	60.9229	5.3329	83.2324
MORF4L1	0.00159348	0.00470418	5.13449	67.6734	3.65107	70.4545	3.7158	70.6595	4.20758	66.3223	4.70388	61.7692	4.01272	72.5943	4.97285	75.1203	4.12063	64.277	3.25098	62.504	2.39441	59.1523
APOL6	0.00158967	0	1.13485	23.9374	0.675468	22.601	0.622744	19.3472	1.4237	24.1219	1.64378	27.0971	0.553387	19.0531	0.534102	15.0866	0.859431	18.167	0.415762	11.5521	0.344566	12.436
EIF2S2	0.00158334	0.00514388	2.32497	39.3736	1.46304	39.0152	1.37846	36.6083	1.22728	27.376	2.81256	41.5862	1.66578	41.9169	1.47155	34.8412	1.1383	25.1324	0.909421	24.1691	1.2179	35.864
C12orf75	0.00158271	0	1.04138	17.0022	2.28412	38.1313	1.73554	31.7631	1.39041	22.5723	0.632412	11.1337	1.46526	31.9477	1.144	24.3022	1.07689	20.3259	1.25377	25.363	0.85413	23.2883
ATP5B	0.00157854	0.00410396	1.30798	28.4116	1.93744	48.2323	1.70975	42.8331	0.81481	20.7645	1.4073	25.9786	2.44403	52.6559	2.00178	43.7921	0.890077	21.6293	0.94481	26.686	1.45289	41.36
LARP7	0.00157772	0	1.80434	35.0112	0.78955	28.9141	0.733787	23.3176	0.988552	20.4545	1.80441	29.639	1.03141	31.7167	0.879786	23.5563	0.909018	19.4705	0.633758	16.0697	0.509435	16.3484
CWF19L2	0.00157491	0	1.35671	26.6219	0.466282	16.1616	0.580009	18.0013	0.989889	22.1074	1.56012	26.2837	0.826653	23.903	0.797767	19.8749	1.28948	28.1874	0.615917	17.3604	0.551148	17.5594
EEF1G	0.00157481	0	0.645541	15.9955	0.0823666	5.55556	0.140712	5.28264	0.800087	21.3326	1.15706	22.7758	0.103585	4.23403	0.158171	5.00481	0.742726	18.5743	0.517681	15.4566	0.50954	17.8854
EIF3H	0.00155367	0	2.86585	50	3.38454	68.0556	3.87935	70.9287	2.97251	53.3574	3.02103	46.8734	3.42477	67.1286	4.00077	67.6853	3.19032	56.4969	4.22492	71.1843	4.23502	77.3638
DUT	0.00154917	0.00417438	1.18387	21.9239	2.37639	38.0051	1.62825	35.4643	0.640137	16.6322	0.94433	18.5053	1.55079	31.5627	1.03681	21.872	0.544846	13.1161	0.860036	24.1045	0.974373	30.1351
ITGB2	0.00154679	0	1.33499	26.0626	2.96607	56.5657	2.84275	55.3836	2.91586	42.7686	2.28242	37.0615	2.89656	55.2733	2.64725	47.9066	2.57385	42.444	1.98383	41.8845	3.23324	64.4155
CD99	0.00154271	0	2.12787	35.2349	3.31445	58.9646	3.01253	53.3647	2.87281	44.9897	1.65132	28.4698	2.49194	48.2679	2.49714	43.9846	2.56226	41.7108	2.34641	44.0142	2.59355	52.4918
CSDE1	0.00153978	0	2.08408	41.387	2.47775	59.0909	2.40743	57.6043	1.75126	37.4483	2.03563	33.9095	2.82862	61.9707	3.22803	61.9827	1.79958	37.7189	2.51904	54.6628	2.13178	55.7988
FNBP1	0.00153865	0	2.40146	41.387	1.5359	41.9192	1.51928	39.9058	2.25729	42.3554	2.13812	36.1464	1.6461	44.0339	1.75412	40.3994	2.6142	46.6802	1.79069	41.9813	1.61421	44.0149
N4BP2L2	0.00153641	0	2.56194	42.6174	1.93297	46.3384	2.0117	49.5626	2.51001	47.469	3.63726	51.3472	2.51506	56.1201	2.42137	50.5775	2.39485	46.11	2.50098	54.2756	2.47136	59.1057
ARF5	0.00153625	0	0.443398	12.528	1.0169	35.3535	0.962662	30.9892	0.366388	8.72934	0.0469351	1.11845	0.989033	31.9092	0.922259	26.0346	0.288896	7.41344	0.858959	24.8145	0.84096	28.2254
KIAA1551	0.0015361	0	1.67105	28.9709	0.686596	23.1061	0.74554	22.8802	0.903154	21.8492	1.77653	29.7407	0.880491	27.4057	0.846263	21.9201	0.978914	22.1996	1.00773	26.0084	1.24455	34.6064
COX8A	0.0015292	0.00628638	2.65397	44.4072	4.17541	62.6263	3.09822	57.8398	2.17369	42.8719	2.41438	38.79	2.75905	53.6952	2.43357	46.0298	1.85317	37.6375	1.8365	43.5302	1.67732	47.2753
PSME1	0.00152739	0.00991732	5.87811	70.2461	5.56845	78.2828	4.68067	73.8896	3.6411	58.0062	5.89993	68.4291	4.28008	71.0162	3.43134	57.0982	3.23265	54.0122	3.32604	62.4072	4.21297	74.3363
PNN	0.00152215	0	2.01102	38.5906	1.33309	39.6465	1.33714	37.9542	1.82477	38.7913	2.24978	38.0783	1.41891	40.0308	1.42603	34.9856	1.93452	39.3075	1.24497	31.6554	1.10028	33.5352
HNRNPC	0.0015203	0.00938284	4.90193	65.5481	3.89667	69.4444	3.31011	64.3001	3.18032	55.9917	4.84587	61.9725	4.05465	71.94	3.81072	65.4235	2.94406	54.4196	2.37143	52.1136	2.29008	57.429
ANKRD11	0.00152001	0	1.83818	36.1298	1.3428	38.8889	1.3436	36.2382	2.30075	42.8202	1.97099	32.8419	1.20417	34.4111	1.29737	31.1838	2.03597	38.7373	1.05446	27.0732	0.57245	18.5841
ATRX	0.00151867	0	1.53894	29.5302	1.07116	33.0808	0.902094	26.9179	1.29222	26.8595	1.95131	31.8251	0.945432	29.2533	0.736906	19.8268	1.35313	27.9837	1.03694	26.9764	1.1179	33.6283
ARID5A	0.00151352	0	1.35841	27.6286	1.45253	38.8889	1.73204	43.9098	1.2381	28.874	1.43615	25.4703	2.32117	54.8114	2.97929	56.8576	0.958585	23.0957	1.3177	34.0432	0.460776	15.51
ATP6V1G1	0.00151232	0	3.7131	58.613	3.89865	76.5152	4.03325	75.3028	2.94911	54.907	3.76451	56.0244	4.47457	79.2533	4.75844	75.3609	3.11646	56.3747	3.93991	70.6357	3.34497	73.5445
MYCBP2	0.00151208	0	1.51316	30.5369	0.611187	22.9798	0.837526	26.4468	1.20772	27.6343	1.45294	26.4362	0.648617	22.0554	0.649677	18.1424	1.17144	26.1507	0.893426	24.2014	0.729862	23.7075
CEBPZ	0.00151012	0	1.86995	35.906	0.955406	30.303	0.980645	28.6339	1.40636	30.7335	2.23532	35.7397	1.45217	39.7614	1.73535	38.1617	1.61434	33.279	0.806768	21.878	0.448131	15.8361
EIF4H	0.00150974	0	1.05103	24.6085	1.55439	46.3384	1.57025	44.1454	0.964975	24.3285	1.05758	21.4032	2.01176	51.2702	2.01125	47.1848	0.94811	21.9959	1.09381	29.7193	1.11762	35.3517
PHF3	0.00150859	0	1.34455	27.4049	0.580546	21.2121	0.629883	20.4913	1.09711	26.4979	1.60172	27.0971	0.813682	25.7891	0.772137	21.1261	1.2424	27.4949	0.814886	22.6847	0.548746	18.7704
CAP1	0.00150347	0	1.13157	24.1611	2.18218	50.8838	1.85533	44.6837	1.01652	20.7128	1.13753	20.9964	1.81203	41.5319	1.29032	30.1492	0.854466	19.0224	1.03059	26.3633	2.05594	52.259
CDV3	0.00149815	0	2.01463	39.038	1.38856	39.899	1.09621	32.638	2.15646	41.4773	1.41132	26.487	0.940536	30.1001	0.959191	26.0106	1.74658	35.2749	0.795749	21.5553	0.623474	21.3787
SNU13	0.00149011	0.00560878	2.30429	43.0649	2.90193	62.7525	2.48802	55.9892	1.954	41.2707	2.53732	41.2811	3.3851	66.5127	3.49814	63.691	1.72104	36.5784	1.74587	42.1426	1.60471	45.1327
CAST	0.00148806	0	2.25551	40.7159	1.73298	44.8232	1.50221	37.3149	2.57168	43.8533	2.02564	31.4184	1.29222	36.6436	1.47434	34.5043	1.96849	36.0489	1.2503	30.6551	1.01264	29.9488
TECR	0.00148078	0	1.1481	24.8322	1.74387	47.4747	1.87435	47.3755	1.21996	27.0661	1.00923	19.6238	1.66696	44.2263	1.75078	41.3619	1.01026	23.7067	1.75118	41.465	1.25051	37.5873
COX6C	0.00147499	0.00545088	4.1848	61.4094	5.75074	78.5354	5.19752	78.432	3.93524	64.4112	4.9895	63.7519	4.86731	76.6359	4.44146	67.5409	3.73625	60.8961	4.19318	72.1846	4.05239	77.9693
RHOG	0.00147285	0	1.06953	22.1477	1.77082	46.0859	1.49177	40.4105	0.933936	22.5723	1.14686	21.1998	2.1165	50	1.79082	39.8941	0.915689	22.2403	1.03582	28.0413	0.995122	31.4392
SRP9	0.00147182	0	1.13237	26.9575	1.9907	49.7475	1.70746	43.7752	0.862693	21.126	1.39819	25.9278	2.08678	49.7691	1.58774	37.3917	0.748815	18.0041	1.19618	30.9455	1.65851	46.5766
H3F3A	0.00147002	0	8.02236	81.5436	9.08579	87.5	9.26761	91.2517	8.85293	86.4153	7.95092	77.275	7.8232	89.4919	9.64969	89.7016	8.73038	86.1914	8.22078	89.061	7.28791	90.3121
STAG2	0.0014693	0	1.27143	27.6286	0.535425	21.8434	0.452476	16.7564	1.07342	24.5351	1.26315	23.4367	0.608707	21.3626	0.666941	19.1049	1.17799	26.1914	0.548318	16.2633	0.529978	18.0252
MGAT4A	0.00146921	0	1.83676	32.3266	1.9839	46.7172	2.23884	51.2786	1.9518	40.2893	1.53149	27.0971	2.57682	53.1563	2.99299	54.3551	1.71749	35.9674	2.23934	49.0158	1.10308	34.0475
TAX1BP1	0.00146823	0	2.08813	40.0447	1.44139	43.4343	1.49353	39.603	2.1552	40.6508	2.92186	43.7722	2.06656	50.7698	2.0316	44.7064	1.9458	38.4521	1.41377	35.4953	1.16558	35.538
EIF3D	0.00146635	0	1.24766	28.1879	1.77325	48.6111	2.09508	52.4226	1.3264	31.7149	1.31597	24.8602	1.87716	48.3449	2.17236	48.436	1.50611	32.831	2.30806	50.597	2.26847	56.6372
PRDM2	0.00146275	0	1.349	28.2998	0.580908	21.4646	0.597566	18.9098	1.08656	24.3285	1.47228	26.5887	0.717553	23.5951	0.730388	19.5861	1.0896	23.666	0.654167	18.3608	0.343425	12.0168
ATP5D	0.00145862	0	2.47461	45.0783	3.50448	65.9091	3.18917	63.7618	2.14811	45.7645	2.1682	38.2816	2.65241	57.7752	2.34368	48.8691	2.08187	42.3625	2.31083	52.5008	2.40645	60.0838
MIER1	0.00145681	0	1.53664	30.6488	0.773601	28.5354	0.694948	23.0485	1.31598	28.8223	1.51114	26.9954	0.867455	28.1755	0.864642	23.7729	1.29196	28.0652	0.803271	22.0071	0.382512	13.6004
ATP5A1	0.00145655	0	0.980102	21.9239	1.72291	43.9394	1.73314	42.9341	0.989096	23.657	1.04603	20.3355	1.65516	39.8768	1.69922	39.1963	1.10868	25.7434	1.52635	38.5286	1.94263	53.2371
SBDS	0.00145437	0.00585393	3.50833	55.2573	2.62053	58.2071	2.19582	53.2301	2.71942	50.4132	4.05896	55.9227	3.65544	69.8614	2.83895	55.9913	2.59117	48.0244	2.7272	55.8245	1.2667	37.3544
FUS	0.00145344	0.00453549	4.61836	64.2058	3.75768	69.1919	3.39908	66.5882	3.80042	61.8802	5.33582	65.2262	5.28384	81.5627	4.24943	68.744	4.67658	66.8024	3.86099	67.1507	3.11386	67.6293
DNAJA1	0.00144931	0.0123878	4.07521	56.0403	2.84894	59.9747	2.512	54.9798	2.77814	48.0888	4.85512	59.0747	5.13376	77.6366	3.66464	63.7873	2.83565	50.7943	1.3292	31.4295	0.95262	29.8556
LYAR	0.00144695	0	1.12309	21.4765	1.82527	38.6364	1.85573	34.1184	1.11928	19.9897	0.961169	16.8277	1.73465	34.1801	1.55451	27.0934	1.24521	22.3218	1.56759	26.3633	1.65973	29.809
BCL11B	0.00144584	0	1.11504	21.8121	0.675384	21.9697	0.850914	24.8318	1.03954	24.1736	1.78417	28.1647	0.743734	22.0939	0.701178	18.8402	1.72247	33.6456	1.22376	30.7841	1.0804	31.8118
RPL5	0.00144269	0.0608493	18.4548	94.6309	19.6939	97.2222	23.7339	98.8223	29.3298	97.0558	18.455	92.9334	19.8281	98.9992	24.527	98.5563	31.3509	98.4114	31.915	99.4837	28.2972	99.6274
PHF11	0.00143458	0.00363017	1.2357	26.9575	0.624511	23.3586	0.515945	18.0013	0.504847	12.2934	1.84748	30.2491	0.762113	26.4049	0.516162	15.6882	0.487722	11.5275	0.375929	11.1649	0.42018	14.8114
IFITM3	0.00143233	0	1.58662	23.9374	0.375543	16.2879	0.329451	11.6083	0.224643	5.47521	1.01107	16.1159	0.334366	13.4334	0.2195	7.50722	0.114914	3.09572	0.228152	6.87318	0.211543	7.59199
CST7	0.00142606	0	1.97736	19.3512	3.80147	41.0354	2.8542	33.3782	4.47147	35.5372	1.36632	14.0824	2.30772	31.5627	2.02186	27.0212	1.93709	24.4807	1.72378	23.1365	1.63998	22.4965
FRG1	0.00142187	0	1.6318	32.1029	0.810348	29.798	0.812339	25.2019	1.2821	27.0145	1.63395	29.4357	1.08916	33.7952	0.949705	26.179	1.34569	28.7984	0.679222	19.0384	0.720638	23.8472
GABARAP	0.00141795	0	0.495641	13.8702	0.171637	10.101	0.0959073	4.27322	0.425188	11.4153	1.38058	26.0803	0.111714	5.35027	0.102186	3.75361	0.288561	7.53564	0.219717	7.29268	0.334534	12.436
CMPK1	0.00141615	0	1.45356	30.2013	1.97115	52.6515	2.17598	52.8264	1.48224	34.6591	1.34713	25.5211	2.17612	53.5412	2.0021	45.7892	1.62731	35.4786	2.1946	50.6615	2.67366	62.925
TPM3	0.0014136	0.00425741	4.04601	59.1723	3.51631	65.2778	3.06666	61.2046	3.48359	56.25	3.84265	52.5165	3.13086	61.3549	2.66876	51.0587	2.97648	51.1202	2.57449	54.082	2.4869	60.3167
ZC3H15	0.00140825	0.00533933	2.65782	46.3087	1.68668	45.4545	1.49204	41.9246	1.88406	38.9463	2.83076	44.2298	2.41006	55.6967	2.27536	49.6872	1.94449	39.1039	1.00657	27.525	0.854584	28.0857
HMGA1	0.00140782	0	0.860517	18.0089	1.74111	34.3434	1.18056	30.1144	0.475523	13.2748	0.53989	11.2862	1.29032	28.4065	1.00988	24.3985	0.492779	12.8717	0.68163	20.2323	0.740485	24.8253
CHD3	0.00140609	0	1.20106	23.2662	0.458688	16.1616	0.452808	15.646	0.918827	21.3326	1.10318	20.3864	0.385905	14.2032	0.520202	14.7979	0.997483	23.0143	0.483871	14.6499	0.442395	15.2306
DNAJB9	0.0014051	0	0.61042	13.6465	1.10163	31.8182	0.961704	26.2786	0.435474	11.157	0.738141	13.879	1.90296	42.7252	1.34506	30.0289	0.65929	15.6008	0.938285	25.1049	0.740904	24.7788
UBE2N	0.0014019	0.00433186	1.35914	29.1946	1.90143	50.6313	1.68652	45.5249	0.966834	23.812	1.52883	28.1647	2.4538	57.9292	2.16593	49.0616	1.05256	24.7251	1.05973	29.8806	0.962676	31.2529
PGAM1	0.00139647	0.00353026	1.13762	23.4899	1.89528	41.6667	1.42838	34.926	0.587932	15.2376	0.869706	16.5735	1.55975	34.873	1.32774	31.256	0.526137	13.442	0.780993	22.9752	0.965262	30.8337
GSTK1	0.00139561	0	2.22172	39.5973	3.16368	65.5303	2.95947	61.5074	1.65033	36.157	2.72393	43.4672	2.91741	61.9323	2.4935	50.385	1.64787	34.8676	2.4488	51.565	2.71353	60.2236
HNRNPF	0.00139364	0.0043662	1.38595	29.3065	1.91346	47.601	1.76623	45.2557	0.84212	21.6426	1.7165	30.8083	2.5239	56.505	2.04372	45.717	0.786718	19.389	1.06043	29.8161	1.65835	46.2972
TRBC1	0.00138258	0.00697089	4.52844	40.2685	5.72615	53.9141	5.78977	55.6864	3.95233	46.6426	5.38924	46.06	5.34625	55.5812	4.12483	44.6824	3.38839	41.5886	3.79953	43.4011	5.08152	51.1411
PLSCR1	0.00137238	0.00370109	1.0632	23.1544	0.392297	18.1818	0.260216	11.1373	0.150456	3.71901	1.46663	25.8261	0.426106	16.7821	0.277358	10.0096	0.183109	4.76578	0.130458	4.03356	0.102362	3.91244
CIB1	0.00137201	0.00513849	1.97833	38.9262	2.70542	60.6061	2.6043	57.9408	1.68729	36.1054	2.41256	39.5018	3.13102	64.5112	2.57727	51.9249	1.65924	35.6823	1.59852	39.5289	1.60174	45.4122
AKAP13	0.00136707	0	1.77853	33.7808	1.34503	37.5	1.192	32.9408	2.23357	40.5992	1.81639	29.7916	1.28152	36.8745	1.3635	32.0019	2.05258	37.4338	1.0045	25.847	0.983629	30.5077
TMED2	0.00136438	0	1.23197	27.8523	1.77612	50	1.57847	43.2369	0.993692	24.0186	1.11562	21.759	1.86498	49.5381	1.91988	45.693	1.00233	23.9511	1.42132	36.6247	1.30063	39.9627
USP16	0.00136084	0	2.14727	40.8277	1.37191	41.4141	1.35479	37.786	2.05339	39.876	2.54267	39.2984	1.91366	48.1139	2.05726	45.0192	1.85653	37.1894	1.24911	32.2039	0.708116	23.3815
BDP1	0.00135899	0	1.11515	23.6018	0.578395	22.3485	0.600831	19.0108	1.00099	21.2293	1.43571	24.0468	0.59508	21.3626	0.583604	16.6025	1.10018	23.9511	0.626591	17.425	0.408677	13.973
IK	0.0013508	0	2.11332	39.4855	1.40075	40.9091	1.39691	39.1655	1.61029	34.4525	2.37693	38.5867	1.56235	43.0331	1.38565	34.3359	1.38149	29.8167	1.08394	28.6221	1.08599	33.0694
SCAF11	0.0013495	0	2.09563	38.1432	1.56009	43.0556	1.55378	41.319	2.31973	42.4587	2.41881	37.7733	1.90118	47.806	1.69206	39.0279	2.28702	42.8106	1.46231	34.85	1.14642	32.8831
IL7R	0.00134472	0.00477455	4.4482	51.3423	3.90664	52.1465	3.75368	56.9987	2.22944	40.4442	6.05262	55.9227	4.33387	62.3557	3.87334	59.4081	3.62837	52.9124	4.4428	66.828	4.42431	66.232
NOP58	0.00134415	0.00571975	2.30059	41.2752	1.32361	37.7525	1.20205	35.0606	1.49056	32.0764	2.8476	43.3147	2.38296	53.1563	2.13675	45.5245	1.54079	32.22	0.940952	25.0403	0.639364	21.5184
CD27	0.00134058	0	1.19833	24.2729	2.07988	46.2121	2.19515	46.6016	0.53939	14.6694	1.1762	22.9792	1.31098	34.0262	1.16937	27.4543	0.933048	21.9959	0.843908	23.1365	2.69019	60.1304
GBP1	0.00133674	0	0.846095	18.5682	0.370502	16.2879	0.349376	13.5599	0.181814	4.13223	1.49854	24.9619	0.261563	11.7783	0.134397	5.79885	0.159694	3.50305	0.123476	3.90449	0.359588	12.6223
COX7A2	0.00132734	0.00818875	4.70538	64.7651	5.47141	76.7677	4.67975	76.817	3.4404	60.3822	4.40704	61.2608	4.82959	78.5604	4.6255	71.2705	3.24328	57.1487	3.36223	65.3759	3.35895	71.1691
SF3B1	0.00132456	0	2.24396	41.387	1.52454	44.0657	1.39809	38.459	2.08948	41.7355	2.597	42.7555	2.21864	53.8106	1.79827	42.1078	1.97218	39.1446	1.54947	39.2707	1.22446	36.9353
CENPC	0.00132268	0	1.06582	23.3781	0.442473	17.9293	0.440012	14.6703	1.22945	26.8595	1.22156	22.0132	0.699513	22.9792	0.809544	21.4629	1.35999	29.776	0.657261	18.4898	0.376248	13.6935
STK17B	0.00131882	0.00369395	4.10909	58.1655	3.32019	65.9091	3.49891	67.0929	4.39245	64.9277	4.66037	58.7189	4.73786	77.0208	4.31259	68.0943	4.82611	67.5356	2.95768	56.2117	2.11032	52.3521
PPP1CC	0.001315	0.0037469	1.32818	27.4049	1.78475	49.3687	1.69421	44.7847	0.90911	21.8492	1.29205	24.0976	2.0867	51.4242	1.91212	43.4552	0.907661	21.1813	0.951656	26.4279	0.977117	31.2995
HNRNPA2B1	0.00131489	0.0106672	4.6133	63.0872	4.77858	72.4747	3.97083	66.1844	3.20523	55.1136	6.47638	69.5475	5.28597	75.0577	3.41595	57.6516	3.23631	56.334	2.8174	56.373	4.27941	76.4322
ZRANB2	0.00131401	0	1.25975	26.0626	0.780581	26.7677	0.838216	25.2355	1.09648	24.4835	1.77962	29.4357	0.881097	27.4827	0.827	21.1983	1.21393	25.9063	0.663085	18.6189	0.711495	23.2883
TAF1D	0.00130706	0.00503753	2.36235	40.4922	1.7272	46.4646	1.5482	41.6218	1.82391	38.5331	3.21467	46.365	2.55124	57.5443	2.08721	45.9336	1.79039	36.2118	1.41147	34.4305	1.12818	33.9544
AKAP9	0.00130532	0	1.50135	26.8456	0.966172	31.8182	0.947673	27.86	1.52634	31.8698	1.7207	29.334	1.15028	32.5635	0.990946	25.1444	1.65991	34.2566	1.01318	26.5892	0.859631	26.5021
NOSIP	0.00130344	0	2.22411	39.3736	2.96877	59.3434	3.37291	61.1373	1.60174	32.7479	2.79579	41.8912	2.754	57.6212	2.07772	43.5274	1.4277	30.0611	2.45794	49.0803	3.63928	65.3936
WHAMM	0.00129932	0.00468747	1.36949	27.8523	0.811545	25.3788	0.629503	19.4482	0.88722	21.3326	2.37256	36.909	1.86353	45.3041	1.20255	28.6814	1.2381	27.332	0.4831	13.94	0.382148	13.9264
SNHG9	0.00129896	0	1.4503	28.7472	0.631767	21.9697	0.618901	21.2315	1.30927	29.4421	1.4648	26.2328	1.02083	30.3695	1.16423	28.6092	1.27479	28.4318	0.612317	18.0381	0.390391	13.2743
GOLGB1	0.0012985	0	1.08856	22.7069	0.489526	18.4343	0.453941	15.3096	1.01327	22.624	1.1967	22.1657	0.5514	18.8992	0.550217	16.0972	1.05857	22.444	0.676917	18.4898	0.241212	8.47694
EIF3A	0.00129388	0	1.98828	37.3602	1.4901	41.7929	1.38092	37.7187	1.97141	38.843	2.13954	34.3162	1.35582	37.5674	1.54435	36.0443	1.86111	37.2301	1.33048	32.4298	0.973625	30.6474
RHBDD2	0.00129324	0	0.606979	13.8702	0.991784	30.0505	0.861503	26.7497	0.485532	13.9463	0.4736	10.3711	1.22622	34.873	1.61772	36.1646	0.423382	11.4868	0.668884	19.1352	0.333937	12.436
ERH	0.00128815	0.00544643	1.8285	35.3468	2.53346	53.5354	2.03838	49.4953	1.30179	30.7335	2.21642	38.2308	2.82876	60.6236	2.46828	52.1655	1.16988	27.5356	1.50554	38.1091	1.39473	41.36
IFI35	0.00128495	0	1.26052	25.9508	0.54083	23.9899	0.374795	14.9731	0.28557	6.55992	1.33952	24.4535	0.450082	18.4373	0.275889	10.2262	0.168942	4.52138	0.215574	6.5505	0.310942	11.9236
SUMO1	0.00128115	0.00392612	2.08879	42.6174	2.51283	58.3333	2.34168	55.3499	1.75821	38.3781	2.03983	36.4514	2.90159	63.5104	2.71489	56.5688	1.64594	36.7006	1.78703	44.0787	1.43666	44.1081
CD7	0.00127947	0	2.11268	36.5772	3.00802	52.1465	2.74282	54.677	2.22343	40.8574	3.08526	41.7387	3.16749	57.5828	3.96694	61.8142	2.73623	47.3727	3.17182	58.4705	4.03572	68.9334
ATP5G3	0.0012779	0.0054786	2.08709	37.9195	3.10411	54.4192	2.29778	49.5962	1.41978	31.9731	2.0957	35.5363	2.57515	51.6936	1.97244	41.7709	1.20302	28.2281	1.53276	38.819	1.71402	47.8808
TUBA1A	0.00127616	0.00545406	3.55993	51.3423	3.60647	63.2576	3.43149	62.5505	3.40275	53.719	3.78695	48.3477	4.99747	72.0939	4.58675	64.1482	2.62533	45.6619	3.55535	61.3746	2.1706	49.3712
ARPC4	0.00127437	0	1.11154	24.7204	2.14221	50.8838	1.75532	41.4199	1.12787	23.5537	1.2962	24.0976	1.68194	41.5319	1.43297	32.2425	0.821024	18.7373	0.956198	24.4595	1.46289	41.1272
GOLGA4	0.00127235	0	1.36407	28.2998	0.623664	22.601	0.60792	19.6164	0.966714	21.3326	1.26012	22.3691	0.682431	22.6328	0.66163	17.9018	1.14508	24.6843	0.869965	23.3946	0.537615	18.3512
P4HB	0.0012717	0	0.835057	20.4698	1.52304	43.1818	1.24254	35.8345	0.651066	15.4442	0.756834	16.1159	1.37594	38.2217	1.26787	31.5688	0.632968	15.2749	1.02411	26.557	1.29821	37.7271
BIN2	0.00126345	0	1.1179	23.8255	1.82643	47.8535	1.99055	48.284	1.43589	28.719	1.2152	22.8775	1.85175	46.8437	1.44559	35.2502	1.36529	28.5132	1.92379	43.7883	2.14626	53.3768
LRRFIP1	0.00125725	0	4.57043	61.6331	3.50906	64.2677	4.10541	68.9435	5.39519	68.4917	3.49836	48.0427	3.46156	64.8191	3.8902	62.0308	4.10418	58.5336	2.30201	47.8541	1.4138	40.3354
CCNK	0.00125718	0	1.0712	24.0492	0.38122	17.0455	0.440259	15.074	1.00498	23.5537	1.06439	21.0473	0.512227	18.8992	0.526006	15.3754	0.879368	21.2627	0.402026	11.9393	0.280437	9.59478
IDI1	0.00125686	0	1.14648	24.0492	1.69406	42.1717	1.68052	39.4011	1.74098	34.814	1.17266	21.759	2.28827	50.8468	2.52004	47.5217	1.89274	36.1303	0.880097	23.0397	0.468715	16.6744
KIAA0101	0.00125413	0	0.370103	6.82327	1.32241	18.9394	0.72528	12.7187	0.0792088	1.80785	0.123098	2.54194	0.676157	10.9315	0.446785	7.98845	0.055324	1.18126	0.0735081	1.7425	0.0359869	1.16442
METAP2	0.00125156	0	1.89302	35.906	1.00758	35.4798	1.02185	31.0902	1.29295	29.1322	1.81748	31.215	1.32719	37.9138	1.31837	33.5178	1.33912	29.4094	0.797861	21.8458	0.703912	23.0088
VPS13C	0.00124963	0	1.04625	21.1409	0.472838	14.5202	0.406304	14.1319	0.9907	21.7975	0.901102	16.0651	0.265299	10.7775	0.314513	9.52839	0.838327	19.5519	0.536604	15.7147	0.501218	16.7676
IDH2	0.00124434	0	0.600265	14.877	1.40838	34.8485	1.1519	27.86	0.472925	10.7438	0.505501	11.0829	0.98834	25.943	0.920187	19.5861	0.422821	10.3055	0.512414	15.0048	0.697611	22.9623
NFKB1	0.00124369	0	1.58715	32.1029	0.986579	31.0606	0.941153	28.7349	1.92211	37.4483	1.42533	25.4703	1.38612	39.261	0.989665	25.9143	1.71464	34.8269	0.353621	11.0035	0.175767	7.03307
CD8B	0.00123722	0	1.59845	23.1544	2.09908	33.0808	2.93596	43.8425	0.975635	19.6798	1.4658	20.5389	1.46345	28.1755	1.41175	25.0241	1.29928	21.9552	1.27669	20.8454	2.01861	29.5296
CAPZA1	0.00123344	0.00400611	1.19226	24.8322	2.00263	47.2222	1.5812	39.603	1.04633	23.3471	1.26297	22.9792	1.82396	45.3041	1.61631	37.7286	0.736703	17.556	0.771026	20.1678	0.900441	27.8994
CDK11B	0.001229	0	0.896179	20.5817	0.365449	17.1717	0.370184	14.0983	0.842559	19.0083	1.17901	22.2166	0.540745	20.2079	0.484438	13.7873	0.878772	20.4481	0.337033	9.87415	0.305334	10.3866
ZCCHC11	0.00122645	0	1.34935	28.1879	0.660223	22.4747	0.774713	23.8896	1.17313	25.9814	1.48553	25.0635	0.874984	26.9053	0.905246	23.8691	1.27413	27.78	0.905462	24.4918	0.559128	18.7238
COX7C	0.00122474	0	9.65017	86.2416	9.23951	91.1616	9.24931	91.5209	9.28585	86.5186	10.2152	84.24	8.91984	90.9546	9.09983	89.3648	9.19909	86.9246	9.74961	91.707	9.73757	95.4821
HIGD2A	0.00121854	0	1.69548	36.1298	2.46959	57.3232	2.63558	56.5276	1.90082	40.3409	1.65944	29.1307	1.97316	50.1925	2.10839	46.2464	1.88507	39.5519	1.96126	46.2407	2.1747	55.5659
SOD1	0.00121733	0.0100795	4.97973	66.2192	4.20754	69.4444	3.54595	67.0256	2.74653	52.1694	5.16436	61.3625	4.2315	73.3641	3.71493	64.9423	2.71771	50.5092	2.74816	58.2769	2.81563	65.9525
CHD1	0.00121422	0	1.87871	35.906	1.40425	36.6162	1.30719	34.7914	2.39584	44.5248	2.14439	35.028	1.86428	46.1509	1.94333	42.1319	2.57999	47.2098	1.55321	36.173	0.595314	19.7951
RBM8A	0.00121314	0.00632163	3.4536	54.4743	2.74975	60.6061	2.4686	56.2921	2.51706	48.5537	3.766	52.7707	2.97353	61.3164	3.15847	60.6352	2.56848	48.0244	1.99769	47.0152	1.15976	35.5845
C9orf16	0.00121125	0	1.49223	32.2148	2.4028	55.6818	2.30934	52.7927	1.82558	38.688	1.64977	28.7239	1.97711	50.2694	1.98476	45.2117	1.65826	35.3157	1.98066	46.0794	1.78955	48.626
ATP5E	0.00121119	0	10.5962	87.472	11.4528	93.1818	11.0057	92.9677	11.4783	91.7355	10.1147	83.1215	8.38126	88.1062	8.6131	86.0683	10.3241	89.0835	9.22835	90.868	10.7099	96.1341
IGHG1	0.00120338	0.0124769	2.74305	51.2304	4.25684	7.57576	0.126467	2.99462	0.0421144	0.981405	2.24009	39.1967	0.257013	4.61894	0.352009	18.0462	0.0021056	0.0814664	0.0621044	1.71023	0.0185239	0.745226
TMEM50A	0	0.00424331	1.73238	34.4519	2.12926	52.904	1.70366	44.4818	1.37917	30.1136	1.76706	31.0117	2.07475	50.6928	1.9229	42.8296	1.17776	27.169	1.05325	28.6544	1.03896	32.8365
DNAJC8	0	0.00390393	1.8117	36.3535	1.5275	42.803	1.3349	37.6514	1.19681	26.343	2.17746	35.9431	1.8658	48.037	1.59354	38.6189	1.28936	28.0244	1.03269	28.1058	0.979855	30.9735
ATPIF1	0	0.00556717	2.27834	42.6174	3.00972	59.596	2.77381	57.8735	1.63318	33.8326	2.47279	39.6035	2.98969	61.2009	2.3275	46.9201	1.69029	35.7637	1.61586	39.8516	1.80894	49.5575
YTHDF2	0	0.0035752	1.09958	24.0492	1.07456	35.3535	1.11963	33.0754	0.610859	16.4256	1.24239	23.0808	1.81732	48.4604	1.31618	33.6622	0.689148	17.2709	0.692605	20.7486	0.5698	20.2143
NDUFS5	0	0.00372634	3.30689	52.4609	3.92759	71.7172	3.84043	71.7362	3.47537	60.7438	3.16024	47.8393	3.84052	70.9007	3.62108	65.2791	3.19246	56.2525	2.61989	56.3408	2.44531	60.2236
RPS8	0	0.100078	35.6461	98.5459	36.1474	99.3687	45.2823	99.9327	55.3326	99.4835	36.5241	98.8307	36.4991	99.7691	45.7194	99.8075	57.4001	99.8778	57.1282	99.9032	48.6393	99.9534
NASP	0	0.00426778	1.69621	31.6555	1.30354	36.9949	1.20668	32.1332	1.3083	28.874	2.32865	36.909	2.33427	50.077	1.34559	31.5929	1.99293	38.6151	0.820151	21.8135	0.445395	15.3237
UQCRH	0	0.00358676	3.24932	50.783	3.77478	63.3838	3.10968	62.6851	2.47501	49.4318	3.02421	47.1784	2.92522	60.0462	2.68463	52.4543	2.53941	48.9613	2.66879	55.4695	2.61554	61.4811
MAGOH	0	0.00483453	1.83501	36.8009	1.56676	45.5808	1.40018	40.074	1.17473	28.6674	2.00787	35.7397	2.10375	53.3872	1.81047	43.2628	1.10167	26.1914	0.900686	26.1052	0.771454	26.1761
SERBP1	0	0.00587858	3.92675	57.2707	3.19724	61.9949	2.61667	58.1763	2.8842	51.4979	3.57255	50.8897	3.29853	63.3179	3.08046	59.384	2.84916	52.4644	1.96969	46.2085	2.00343	53.4234
CD53	0	0.00451347	2.04861	38.4787	2.72101	58.9646	2.21187	52.6245	1.26366	26.6012	2.25637	38.0783	2.19347	52.04	1.74435	40.5438	1.24139	27.0061	1.19627	30.5582	2.34038	56.4043
BCAS2	0	0.0035523	1.78429	36.2416	1.50587	43.6869	1.4736	40.5451	1.23169	29.8554	1.66434	29.3849	2.40714	55.6197	1.94668	44.8749	1.45882	32.3014	1.23842	33.8496	0.708027	23.1486
ANP32E	0	0.00395899	1.31969	26.3982	1.45374	39.5202	1.01469	28.2974	0.681338	15.8574	1.41556	23.335	1.3572	35.2964	0.942813	24.3985	0.675292	15.112	0.625335	17.4895	0.647376	21.3787
ENSA	0	0.00409995	1.96873	36.689	2.00511	51.2626	1.81159	46.467	1.45921	32.3347	2.01636	35.2313	2.15573	53.6182	1.862	43.7921	1.32	29.9796	1.25599	33.1075	1.11382	34.6064
S100A11	0	0.0113063	3.25301	41.0515	4.35855	59.9747	3.32776	52.6245	1.90084	32.2831	3.39711	38.8409	3.18228	49.846	2.75339	42.1319	1.36612	24.8473	1.2149	26.7183	1.63916	37.5408
PFDN2	0	0.00374773	1.34208	29.8658	1.08572	36.9949	1.08575	33.9502	0.734266	18.75	1.42807	28.1139	1.60611	43.9954	1.42808	36.4293	0.778595	19.6741	0.533822	15.8761	0.662378	23.4746
UFC1	0	0.00362514	1.94339	38.8143	2.26044	56.3131	2.37647	53.533	1.67249	36.5186	2.402	38.5867	2.57023	57.8522	2.19296	47.4495	1.5305	33.7678	1.72728	41.11	1.6295	45.9711
SELL	0	0.00782323	3.04295	44.2953	2.72863	49.8737	2.94861	53.0956	1.02855	24.2769	4.61273	53.94	2.89884	49.6536	2.03829	39.5813	1.4045	28.8391	1.78306	38.4963	3.3342	61.9469
ID2	0	0.00708721	3.88763	39.038	3.77134	49.7475	2.79638	42.7995	1.48793	25	3.06944	35.0788	3.49623	48.8838	2.7023	38.5948	2.6603	38.0448	2.37114	38.4963	2.12559	41.4532
SRSF7	0	0.0114041	5.28395	62.7517	5.17251	73.1061	3.95864	65.4778	3.95776	59.4008	6.87483	66.0397	7.57078	80.9469	4.98762	69.2252	4.60819	61.9959	4.36297	66.6021	3.30583	65.7196
SNRPG	0	0.00827766	3.06158	48.5459	3.36578	59.0909	2.77615	57.0996	2.05361	44.2665	3.0136	47.7377	3.60495	66.0893	3.06515	57.5553	1.71347	36.5784	1.78863	42.4653	1.39204	41.5463
COX5B	0	0.00766235	3.76998	58.1655	3.80609	67.6768	3.35343	66.0498	2.41245	48.3988	4.0206	56.787	3.66306	68.6297	3.22904	60.5871	2.23243	44.9287	2.62295	56.6634	2.26637	57.6619
RPL31	0	0.0723529	40.6449	99.217	40.0888	99.6212	46.1042	99.8654	52.8862	99.4318	40.694	98.7799	40.3944	99.7306	47.2401	99.7834	53.6414	99.8371	54.5316	99.8709	54.0793	99.9534
DDX18	0	0.0045153	2.37	42.5056	1.6142	45.0758	1.44071	38.5262	1.38878	30.5785	2.45927	38.8409	1.97621	45.9199	1.97868	41.3619	1.28414	28.3503	1.10876	29.4934	1.26927	37.6339
NMI	0	0.00414291	1.09115	23.6018	0.663205	25.3788	0.477904	17.362	0.267447	6.81818	1.66761	28.4189	0.658613	22.6713	0.401232	12.897	0.298472	7.33198	0.188899	5.67925	0.273111	10.666
CYTIP	0	0.00386209	1.95487	38.3669	2.01673	52.2727	2.01686	49.4616	1.25134	28.9773	2.28228	36.1464	2.33487	52.9638	2.42728	50.1925	1.43057	30.7943	1.53192	38.7222	1.46382	40.6614
PPIG	0	0.0038712	1.81061	34.8993	1.55427	44.5707	1.54265	41.0498	1.48361	33.5227	2.44855	39.756	2.44044	55.5812	2.09711	46.1983	1.55136	32.5051	1.33349	34.7209	1.02034	31.7653
SSB	0	0.0036867	1.46252	30.2013	1.34739	39.1414	1.35612	37.2813	1.05949	26.2913	2.24599	36.7565	2.02757	48.7298	1.56589	37.3677	1.18492	26.3544	1.05935	27.4605	1.07819	33.8146
HNRNPA3	0	0.00395799	2.55957	45.6376	2.37545	52.6515	2.06506	49.9664	2.19637	42.9752	3.07781	47.3818	2.95923	59.6613	2.19962	46.4148	2.26791	43.7067	1.75361	41.3682	1.91623	49.7904
HSPD1	0	0.00443905	1.91669	34.2282	1.48099	36.6162	1.09861	31.0229	1.00307	23.9669	1.95446	31.7743	1.46505	33.2564	1.10011	27.1896	1.00379	21.9959	0.569073	16.7796	1.02004	31.9981
HSPE1	0	0.00379631	2.5444	40.8277	2.32947	50.6313	1.90546	47.2746	1.78708	36.7252	2.09931	34.3671	2.09238	48.0754	2.10942	43.8884	1.49765	31.2016	1.42079	35.5276	1.56755	44.2012
BZW1	0	0.00456353	2.71184	48.434	2.24124	55.8081	1.98705	49.9664	2.5351	46.126	2.75258	42.3996	2.89302	62.7021	2.84849	56.641	2.35539	45.1731	1.47643	35.7535	0.965745	31.4392
ICOS	0	0.00497746	1.48584	25.0559	1.61027	37.2475	1.51762	34.354	0.57259	13.688	1.06128	18.4545	1.70701	37.0285	1.84736	34.5765	0.665253	14.9898	0.653466	17.6831	0.226562	8.33721
CMC1	0	0.00390097	0.660506	11.0738	1.30613	23.7374	1.41841	18.5061	3.80793	27.376	0.586147	9.5577	1.00284	18.2063	1.36849	14.1723	1.6384	14.8676	0.611217	9.35786	1.22527	18.8635
CSRNP1	0	0.00369232	1.15706	22.8188	1.4841	39.6465	1.46181	36.1373	0.847242	18.9566	0.908509	16.3701	1.9411	43.3025	1.27873	28.2483	0.8247	18.2077	0.758619	19.716	0.353123	12.5757
RHOA	0	0.00563757	2.61387	45.9732	3.32199	65.9091	2.61827	56.6958	1.98737	39.5145	2.48092	39.9593	3.24429	64.5881	2.61704	52.1415	1.70324	36.8228	1.78107	42.1749	2.1089	54.7275
NDUFB4	0	0.00372266	1.90287	38.9262	2.38836	54.2929	1.95432	48.1494	1.48066	33.7293	2.16342	35.8922	1.93891	48.8838	1.71836	40.3754	1.30809	30.7128	1.44239	37.7864	1.47644	44.0615
SEC62	0	0.00410911	3.08056	50.3356	2.47742	57.4495	2.49181	56.4603	2.64137	49.5351	3.63957	53.2283	3.22441	65.0885	3.333	61.2127	2.51271	48.1466	2.28346	50.5647	1.94362	50.3493
RPL22L1	0	0.00508866	1.77733	31.4318	1.61464	40.404	1.1078	31.2584	0.96241	23.657	2.16451	35.9939	2.26285	49.8075	1.34979	32.8441	1.26735	28.7576	0.907437	24.395	0.882802	28.4583
EIF4A2	0	0.0131949	4.69147	63.9821	5.24015	78.6616	4.36745	73.4859	2.7502	51.4463	6.94635	73.0046	6.92864	87.2979	4.90301	72.4495	3.43451	57.1894	3.05233	58.6641	4.94695	82.2543
PPP1R2	0	0.00385795	1.88562	35.6823	2.12196	51.6414	1.76219	45.6595	1.46198	32.7479	2.80932	42.1454	3.44547	65.5119	2.9714	56.2079	2.14242	40.8147	1.9913	44.8532	1.65415	47.1821
FGFBP2	0	0.00520785	0.56996	4.9217	1.61013	20.7071	1.66856	18.035	4.45479	29.3388	0.310581	2.79614	0.930517	14.2417	1.10674	12.6564	2.11771	18.7373	1.12775	11.1004	0.41672	5.82208
JCHAIN	0	0.00549361	1.40601	26.1745	1.44167	26.3889	0.543861	20.2221	0.149245	4.59711	0.971744	24.8094	0.793282	28.5219	0.377047	13.3061	0.0309445	0.977597	0.247556	7.38948	0.0215576	0.791803
G3BP2	0	0.00375609	2.71587	46.868	1.70715	44.9495	1.8827	46.0296	1.92999	40.1343	2.70141	41.7895	2.29632	52.5789	2.31767	48.5563	2.10774	41.9552	1.58865	39.0449	0.948602	28.7378
HNRNPDL	0	0.0122357	6.38643	73.7136	5.78002	82.0707	5.45141	80.7873	4.46032	67.8719	7.08864	74.9873	6.75953	85.4503	5.49965	76.7324	4.59832	69.4908	4.13313	71.2165	3.7931	75.5007
C4orf3	0	0.0037883	2.45503	45.0783	2.1668	54.5455	1.97212	50.7739	1.23507	28.8223	2.52186	40.6711	1.6934	45.535	1.47429	36.8383	1.07485	25.5397	1.56869	39.4966	2.11133	55.1001
UQCRQ	0	0.00416686	2.20309	37.2483	2.64321	53.6616	2.07489	49.5626	1.53819	34.4008	2.26728	37.8749	2.17739	50.4619	1.87381	41.5303	1.50268	33.3198	1.47727	37.2378	1.74865	49.0918
SKP1	0	0.00718974	4.60413	65.2125	4.90907	80.0505	4.68962	77.9273	3.61234	62.9649	5.3426	65.6329	5.7844	83.5258	5.25806	77.1655	3.78031	62.6069	3.78954	69.474	4.15803	78.3884
PPP2CA	0	0.0037909	1.28529	28.7472	1.50653	44.3182	1.36005	39.5693	0.852207	21.281	1.1356	22.725	2.07952	51.8861	1.73906	40.9769	0.963781	23.2994	0.765904	22.7493	0.617779	21.891
MZB1	0	0.00504989	1.16204	22.3714	1.3915	33.7121	0.50551	22.0054	0.0400687	1.03306	0.586482	14.0315	0.788801	32.1786	0.23965	8.32531	0.0202654	0.488798	0.0473787	1.45208	0.0327101	1.21099
ATP6V0E1	0	0.00455807	2.02158	37.3602	2.33297	56.3131	1.98043	49.8318	1.0376	24.5868	2.45585	40.6202	2.21981	53.3487	1.56878	38.0414	0.981329	23.055	1.39167	36.3988	2.27948	58.4537
HNRNPH1	0	0.0038384	2.92982	43.0649	3.50867	54.1667	2.66391	47.712	3.16922	45.9194	3.21031	43.2639	3.16733	54.9269	3.00675	46.2705	2.84218	43.666	2.26109	40.7874	1.89612	40.5217
DEK	0	0.00361702	1.90127	32.4385	2.11159	43.6869	1.76355	40.3096	1.53108	31.5599	2.03814	32.1301	1.80656	40.2232	1.50021	31.3523	1.51929	30.6314	1.13372	29.1707	1.11283	32.8365
HLA-F	0	0.00403328	2.87368	47.8747	2.36561	57.9545	2.26889	52.3217	2.10685	41.219	2.40873	38.9426	1.62634	42.9176	1.26374	32.0741	1.26256	27.8615	1.58477	38.2059	1.43077	40.4285
LTB	0	0.00949325	10.8728	72.7069	13.1371	71.9697	10.492	76.3122	5.474	55.7335	12.1665	73.2079	9.51931	74.8653	6.97813	71.0298	5.37573	57.6782	10.8891	81.1552	16.3443	90.4984
C6orf48	0	0.00375646	2.36964	41.7226	2.38664	56.4394	2.4803	55.7537	2.08105	43.0785	4.18681	54.0925	4.28153	73.1332	4.29999	68.6718	3.42427	56.6599	1.9396	45.8535	3.11082	64.462
PSMB8	0	0.00621228	1.99204	37.3602	2.60245	52.5253	2.20845	47.7793	1.18933	26.4463	2.40854	38.8409	2.20674	47.3056	1.77167	38.7392	0.956146	22.5255	1.14401	29.5579	1.45084	42.5245
PSMB9	0	0.00851736	2.3878	38.4787	2.97147	55.0505	2.1614	45.1884	1.14526	24.5351	3.7415	51.2456	2.2516	45.843	1.37085	28.0799	1.07499	23.2994	1.13823	28.8803	1.87792	47.5547
BRD2	0	0.00396325	1.44537	28.9709	1.43339	39.6465	1.23592	34.7914	0.984739	19.8864	1.63405	28.8765	2.22371	51.4627	1.59119	36.2127	1.12749	24.3177	0.899075	23.2656	0.781168	25.6637
CCND3	0	0.00449	2.12764	39.821	2.88393	61.9949	2.46664	57.1332	1.21261	29.3388	2.32819	38.79	2.79865	58.6605	2.42969	50.9865	1.90659	38.9002	1.66893	40.7228	2.00981	52.2124
SF3B5	0	0.00448793	2.0695	41.6107	2.5206	56.6919	2.20229	53.1292	1.72203	37.4483	2.20413	38.5358	2.77132	61.7013	2.51046	52.4302	1.68417	36.4155	1.42997	36.5602	1.5028	44.0149
EZR	0	0.00709758	3.71922	55.7047	2.89545	61.1111	3.21921	62.5841	3.3474	53.2025	2.59896	39.5018	3.99026	67.7444	4.3637	64.2685	2.52842	44.3585	1.40225	32.6557	0.92672	28.3652
RNASET2	0	0.00463712	2.30515	39.3736	2.22376	47.7273	2.16662	47.8802	1.38314	32.2314	3.00071	42.0946	2.6034	54.388	2.60363	49.5428	1.70578	34.9084	2.23295	48.3704	1.1391	33.5817
CYCS	0	0.0143245	4.85571	64.6532	4.48683	71.0859	3.32866	65.7806	2.64158	49.4835	4.60073	58.9222	5.51685	79.1763	3.90051	66.3138	2.64962	48.5132	1.92597	43.9819	1.6402	44.2012
NT5C3A	0	0.00398068	1.64375	30.6488	1.00203	34.9747	0.937387	28.6339	0.664253	15.9091	1.48892	25.4703	1.01851	31.7167	1.0273	27.7671	0.629512	14.9491	0.507074	14.908	0.362696	12.9949
SEPT7	0	0.00475999	3.52316	54.4743	3.45639	65.5303	3.08008	62.0121	3.22551	53.6157	3.80442	52.6182	3.81065	68.6297	3.28348	58.59	2.79046	49.4908	2.53943	52.3072	2.66022	61.2948
STK17A	0	0.00801692	3.31841	50.8949	2.67757	58.5859	2.34025	52.5572	2.92379	51.6529	4.29925	55.5669	4.90083	74.9808	3.52678	60.6112	3.04849	51.8941	1.54445	37.141	1.98485	49.1383
PPIA	0	0.00968855	6.68713	73.9374	8.34273	82.5758	6.55122	80.8883	5.66484	74.1219	6.48991	71.5811	6.97713	83.8722	5.62467	73.1232	5.44447	73.7678	5.25931	77.7993	5.14107	81.5557
SNHG15	0	0.00606863	1.92859	34.5638	1.43199	40.5303	1.06754	29.4078	0.693541	17.8719	1.74865	29.7407	2.18896	50.1925	1.49653	34.2397	0.772311	17.3931	0.65955	18.9093	0.580645	19.469
SEC61G	0	0.00581023	2.8421	49.8881	3.28386	65.1515	2.59651	59.5222	2.15976	43.6467	2.87167	47.2801	3.38995	68.5142	2.89272	57.5313	1.91217	41.0998	2.06859	48.5318	1.95549	53.7028
BUD31	0	0.00681362	2.14793	40.7159	2.19762	55.5556	1.93405	49.0579	1.89304	38.2231	2.24452	39.0442	3.42105	68.9761	2.48069	52.0212	1.51925	33.6456	1.04159	27.2669	0.654174	21.7979
ATP5J2	0	0.00579588	2.35144	41.9463	3.08484	57.9545	2.45087	52.3553	1.53536	34.0909	2.3107	38.4342	2.13567	47.1901	1.59574	36.2127	1.24806	28.391	1.28128	33.1397	1.70138	48.4397
IFRD1	0	0.00350639	1.00754	21.5884	1.17044	31.5657	1.07609	27.6581	0.889239	18.8017	1.68321	27.3005	2.71444	52.7714	1.45155	31.0635	1.13796	21.9145	1.00871	22.8783	0.928875	27.5268
NDUFB2	0	0.00410741	2.26427	41.0515	2.821	58.0808	2.13962	48.8223	1.7864	36.8802	2.31842	37.7224	1.92353	47.4981	1.49481	35.7796	1.35164	30.0611	1.50816	36.9797	1.78011	48.4863
NDUFB11	0	0.00366363	1.81093	35.4586	2.59825	57.4495	2.22319	51.8843	1.58948	35.8988	2.69592	44.8399	2.69262	59.2379	2.44013	52.2137	1.95116	40.3259	1.76146	43.1752	1.84916	50.0233
PIM2	0	0.00606438	2.01028	35.7942	1.73146	44.3182	1.20017	30.6191	0.52378	12.6033	2.43623	36.4514	1.68952	43.341	1.38577	30.6545	0.785189	16.7413	0.866239	22.5879	1.10227	31.1598
IL2RG	0	0.00506453	3.43975	51.6779	3.26204	63.2576	3.01078	60.8681	2.20267	41.3223	3.25589	47.2801	2.6135	56.582	2.23878	46.2223	1.90175	37.7597	2.16243	46.7893	2.60257	61.3414
XIST	0	0.00373195	0	0	0.0467109	0.505051	0	0	0	0	0.000364879	0.0508388	0	0	0	0	0.00126611	0.0407332	2.17741	46.9829	0	0
COX7B	0	0.00491563	2.88858	49.1051	2.86092	56.6919	2.38547	53.3647	2.09984	43.8533	2.79273	44.8907	2.55853	55.5042	2.36838	49.5188	1.72716	38.6558	1.66784	41.8199	2.06422	55.3796
NDUFA1	0	0.00501521	3.12731	52.1253	3.2111	63.7626	3.06686	65.4778	2.58359	49.7417	3.6383	53.4825	2.86197	60.7775	2.58965	53.5371	2.11077	43.7067	2.24051	50.6615	2.34791	60.503
TCEB1	0	0.00389179	1.54554	32.1029	1.5094	42.5505	1.2142	35.397	1.0278	24.9483	1.57312	28.2156	1.62136	44.0339	1.41402	35.948	0.919534	21.7923	0.735045	21.9748	0.728533	24.4061
FABP5	0	0.00415602	1.07113	19.2394	1.46712	26.8939	0.825976	19.7174	0.337298	8.16116	0.547134	10.6762	1.08397	19.7844	0.587933	15.3513	0.345977	8.22811	0.214617	6.29235	0.207537	6.98649
MTDH	0	0.00513543	2.55186	45.4139	2.43773	53.9141	2.08608	51.245	1.88899	39.7211	2.86439	44.7382	2.50967	56.5435	2.49191	51.3474	1.80117	36.2525	1.45322	36.3988	1.49654	43.8286
NDUFB9	0	0.00414696	2.28963	41.1633	2.74168	56.5657	2.53122	54.7106	1.68869	36.312	2.37533	38.79	2.70009	58.3141	2.27183	47.2089	1.74205	37.1487	1.84721	43.7561	1.77769	49.0452
MYC	0	0.00462096	1.04308	17.8971	0.6808	17.4242	0.509123	13.0888	0.158357	4.33884	1.92619	28.4189	1.12207	26.5974	0.796093	16.6266	0.200474	5.25458	0.266094	7.38948	0.725219	19.7951
HNRNPK	0	0.00854444	4.33369	64.7651	4.23088	74.2424	3.88111	70.7604	3.24955	58.3678	4.76953	62.8876	4.9457	80.1386	4.44591	71.872	2.96264	52.9532	2.66635	56.4053	3.22162	69.2129
ANP32B	0	0.00402935	2.70979	45.8613	3.3551	58.3333	2.5368	53.7012	1.92939	40.9091	3.05564	45.1449	2.83025	57.4288	2.53084	50.6015	2.48593	46.2729	2.30073	50.9519	2.19653	55.1001
TXN	0	0.00527981	1.64604	29.5302	2.61928	45.9596	1.59331	36.642	1.01155	22.314	1.62446	25.8261	2.15443	42.4172	1.50983	31.3041	1.0524	23.1772	1.05537	26.6215	1.04503	30.7406
ARPC5L	0	0.00379406	1.28633	25.3915	1.50206	39.7727	0.989498	27.7927	1.14015	20.3512	1.37485	24.1484	1.57308	38.7991	1.04364	25.6015	0.752092	15.8859	0.432822	12.1329	0.778357	23.8938
HSPA5	0	0.00537214	2.47569	42.2819	2.08283	50.3788	1.62504	41.1171	1.64763	32.0764	2.62036	38.79	2.84043	57.8907	2.52449	48.3638	1.69888	32.4644	1.43857	33.3656	1.18688	34.3735
SET	0	0.00450189	3.48584	50.8949	3.48814	61.8687	2.61546	54.7779	2.81415	50.3099	3.39778	46.5684	2.68532	54.8884	2.41392	47.8826	2.85957	49.3686	2.18384	46.4021	1.95304	49.0452
TUBB4B	0	0.00539602	1.54635	29.7539	1.63597	43.3081	1.36895	34.1184	1.13776	24.6384	1.6695	27.0463	2.3932	48.9992	1.84944	37.9451	1.05524	22.8513	0.713332	18.3608	0.401884	13.6469
EIF4G2	0	0.00377216	3.16829	53.5794	3.0343	64.6465	2.98926	62.5841	2.71805	50.9814	2.85978	44.2298	3.69255	68.7837	3.91808	66.6506	2.82628	53.0346	2.29575	51.7264	2.13556	53.7028
C11orf58	0	0.00471776	3.16427	52.2371	2.50807	58.4596	2.42406	57.0659	2.3117	46.3843	3.45672	50.7372	2.95073	62.8176	2.74771	56.1116	2.15397	42.7699	2.12618	48.6931	1.96773	53.0973
C11orf31	0	0.00368713	1.98322	36.9128	1.97622	49.8737	1.71249	43.7416	1.05045	25.7231	2.34333	39.1459	1.68824	44.4573	1.03016	27.0452	1.0388	24.8065	1.25032	33.6883	1.96224	52.8179
TMEM258	0	0.00506712	2.59435	43.736	3.32307	63.0051	2.45868	55.5518	1.76773	38.4298	2.972	48.0935	2.55395	57.6212	2.01786	44.4177	1.85419	37.8819	1.79249	43.1752	2.37691	58.2673
SLC3A2	0	0.00441775	1.35608	29.3065	1.17399	35.8586	1.09872	32.1332	0.520873	13.7913	1.31671	24.9619	2.00615	50.3079	1.57711	36.9105	0.635727	16.3747	0.733735	21.394	0.588881	20.7732
TRMT112	0	0.00359352	1.93154	37.5839	2.6241	58.3333	2.18273	51.9515	1.48196	32.4897	1.9128	33.6553	1.93723	48.7298	1.48881	35.6352	1.05181	23.9104	1.37957	36.0762	1.97818	54.2152
FAU	0	0.00701731	28.5112	98.0984	28.4162	99.3687	30.1647	99.7308	31.6316	98.9153	28.0769	97.5597	27.9024	99.7306	29.8176	99.4466	29.5207	99.2668	30.282	99.645	26.905	99.7671
CCDC85B	0	0.00399225	2.20723	41.9463	2.00113	50.3788	1.70498	44.7174	1.06473	24.8967	2.14826	36.604	1.59902	40.8776	1.29959	33.0606	1.20749	27.8615	1.20648	31.9135	1.49286	42.6176
DRAP1	0	0.00701334	2.90319	49.7763	2.62826	56.9444	2.34118	53.1629	1.74788	34.969	3.40637	49.8221	2.212	51.8861	1.64519	37.5602	1.35226	30.5092	1.42303	36.0439	1.55619	45.1327
BIRC3	0	0.00387245	2.19162	36.0179	2.13213	45.9596	2.29194	47.4092	1.71799	34.5041	2.06656	31.2659	2.50826	51.3087	2.58544	46.5833	1.72769	33.279	1.75199	38.8835	0.764178	22.3568
TMEM123	0	0.00598559	4.14087	59.396	3.23213	63.5101	3.10704	61.6083	2.14522	43.0785	4.34378	57.4987	3.71839	68.9376	3.88033	64.9423	2.62531	49.1242	2.94498	58.5995	2.99622	66.558
CD3G	0	0.00639905	3.66448	51.1186	4.50854	71.7172	3.82735	66.8237	2.28327	42.2521	4.34945	54.5501	4.11314	67.6289	3.2562	56.8094	3.95297	57.9226	2.71717	53.0816	2.96983	63.0182
EPC1	0	0.00445316	2.47169	43.9597	1.90443	47.4747	1.87739	45.9623	2.14495	42.3037	3.24538	47.2801	2.98548	63.241	2.59781	52.4543	2.36388	46.2322	1.67744	40.8196	1.14956	35.8174
PRF1	0	0.0045448	1.6804	16.8904	1.9699	30.9343	1.21523	21.4334	1.07627	14.5661	1.15657	11.3879	1.38668	24.6343	0.577301	13.8595	0.42183	7.78004	0.663524	11.5844	0.757251	16.721
DDIT4	0	0.00735357	1.38458	22.0358	1.8329	36.1111	1.11008	25.2355	0.850923	16.4256	2.47091	28.5206	2.94522	41.9169	1.49331	26.0587	0.805327	16.1711	0.936789	21.2004	0.595677	17.7457
NDUFB8	0	0.00417339	2.09934	40.8277	2.8098	57.702	2.40453	54.2732	1.60268	36.4153	2.10376	37.6716	2.5477	57.1594	2.11344	45.9577	1.40854	32.4644	1.76632	43.2075	1.7247	48.3465
USMG5	0	0.00419284	3.1674	52.5727	2.98719	59.7222	2.24446	52.389	2.05998	42.6653	3.0325	48.0935	2.15039	51.1547	1.78895	40.9047	1.96615	41.3442	1.93953	46.8861	2.27279	58.0345
CD69	0	0.043627	8.30629	63.4228	8.43907	69.3182	5.356	58.5801	3.08681	40.2376	14.463	80.6304	17.8997	86.1047	6.78537	62.2955	3.43882	46.4766	4.72403	61.7619	5.26064	73.4513
CLEC2B	0	0.00569416	2.52311	40.3803	2.29572	51.8939	2.09983	47.6447	1.24803	24.3802	2.80049	40.8236	1.92289	45.535	1.86285	38.2579	1.35546	26.3951	1.44665	34.011	1.23084	34.653
TMBIM6	0	0.0079924	2.93663	51.1186	3.51368	68.9394	2.73496	61.2046	1.65399	34.6074	3.23005	50.6863	3.77165	72.7098	3.07155	59.9134	1.50997	32.6273	1.96138	46.273	2.38501	58.2673
EIF4B	0	0.00550441	1.94188	38.8143	1.92497	51.0101	2.31613	53.9367	2.61032	51.188	1.93419	33.5536	1.94838	48.7683	2.32388	49.4706	2.98866	52.7902	3.26205	62.2782	2.79742	62.8319
PRR13	0	0.00413751	2.27903	42.0582	2.64665	59.0909	2.15394	51.8506	1.40118	31.3017	2.04224	34.1637	2.35495	52.9253	1.76974	40.7363	1.14534	26.11	1.66132	40.6905	2.03359	53.2371
RPS26	0	0.0117969	7.03144	77.0694	6.98136	82.9545	6.15734	82.4361	5.32163	73.1921	6.77115	74.2755	7.02278	88.0293	6.19606	80.3176	4.79608	69.8167	4.96731	77.3153	3.96159	75.5007
PA2G4	0	0.00353667	2.04442	37.0246	1.96432	48.7374	1.62837	42.2611	1.34686	30.3202	2.34736	37.9258	1.84265	43.1871	1.21463	29.4514	1.30479	29.1242	1.32088	33.8174	1.64544	45.6917
NACA	0	0.0239995	10.9261	88.1432	11.6343	94.0657	13.0356	95.8614	14.851	93.8533	10.9973	85.9176	11.3733	95.8045	13.1173	94.8268	14.9841	93.9715	16.4813	97.0958	16.1034	98.4164
DDIT3	0	0.00513054	1.08463	21.2528	1.14781	32.5758	0.906434	25	0.601825	13.4298	1.68101	28.1647	2.42684	51.4242	1.581	35.154	0.892825	19.8371	0.706762	18.4898	0.278615	10.014
CCDC59	0	0.00558229	2.46565	43.8479	1.73191	47.601	1.63545	43.1359	1.68121	37.2417	3.05016	45.8058	2.68933	59.2764	2.19152	47.642	1.92017	39.4297	1.33471	33.9142	0.847654	27.1076
COX6A1	0	0.0101007	3.78383	56.3758	4.74275	73.3586	3.55939	66.3863	2.4734	48.0888	3.91703	55.3635	3.95506	70.4003	3.39308	60.9962	2.05538	42.0774	2.16569	49.403	2.3709	59.1523
DYNLL1	0	0.00370625	1.2929	26.8456	2.00674	45.5808	1.51072	38.2907	0.850823	19.1116	1.29232	22.4708	1.66848	40.0308	1.25541	30.077	0.811239	18.2485	0.804368	21.8458	1.14024	32.1844
SAP18	0	0.00754326	3.81942	62.3043	3.87052	73.2323	3.55343	70.2894	2.90334	56.095	3.94694	56.1769	4.74917	80.7544	4.37855	73.0269	2.75828	53.442	2.96241	61.6973	2.07642	55.9851
POMP	0	0.00606808	2.45528	42.17	3.13026	60.6061	2.68166	55.2153	2.62418	47.1591	2.64857	42.2979	3.41607	65.5119	3.18236	58.5659	1.97275	40.0407	1.75118	42.1104	1.0058	32.3242
HMGB1	0	0.0150517	8.49839	79.8658	9.54673	86.6162	7.54149	84.5895	7.13811	79.8037	9.25854	80.8846	8.3909	88.3372	8.25968	85.5149	7.64455	82.3625	5.27354	78.0897	4.91373	80.5776
ELF1	0	0.0118973	5.13409	66.3311	4.17369	71.8434	4.28157	72.1736	3.69803	59.1942	6.1362	64.8195	7.5572	86.0662	8.74849	87.2233	5.0991	68.391	3.73828	64.6983	1.2628	37.2147
ITM2B	0	0.00761313	5.55704	69.9105	5.97736	83.0808	6.15458	83.9166	3.6715	62.8616	7.20309	75.9532	6.96305	89.2225	5.94841	79.4273	4.02168	63.3401	5.30085	77.3475	6.97055	89.4737
COMMD6	0	0.00910294	4.71317	64.9888	4.45021	75.5051	5.41972	82.2005	5.94857	75.0517	4.97181	62.3284	4.68876	76.251	4.94552	75.0241	6.0111	76.3747	6.61049	84.5757	6.9159	89.1476
PSME2	0	0.0110359	3.25219	53.4676	4.01985	62.3737	2.71859	52.389	1.36577	28.564	3.65825	51.1439	2.88753	55.0423	1.87365	36.0683	1.24292	26.721	1.27176	32.7525	1.9102	49.2315
NFKBIA	0	0.0749015	13.3785	87.1365	13.9593	92.0455	9.30734	87.3822	8.01356	80.0103	22.557	92.8826	27.9942	98.8068	14.7989	91.2416	7.32603	78.0448	5.88773	72.5718	1.42836	34.327
RPL36AL	0	0.00803062	9.51947	86.2416	9.20052	92.6768	8.60042	92.4293	8.61423	86.7252	10.1924	83.3249	10.5932	94.3033	9.39449	90.1588	7.63245	83.4216	9.41319	91.3843	7.54469	91.0573
ARF6	0	0.00697258	2.54088	45.5257	3.42451	66.4141	2.88585	61.1709	2.14836	38.9463	2.80896	43.518	3.24461	64.7806	1.83623	41.7228	1.95328	37.556	1.16749	29.2675	1.99001	50.7219
PSMA3	0	0.00378086	1.09245	24.2729	1.51849	42.4242	1.02084	30.2826	0.663699	17.3554	1.24137	23.2334	1.58091	41.9169	1.18852	30.7507	0.673467	16.7006	0.703079	20.6196	0.593187	20.5403
BATF	0	0.00467086	1.01962	20.1342	0.768028	25.7576	0.36034	12.6514	0.197811	5.06198	1.69409	26.5379	0.68317	21.5166	0.551129	13.8835	0.158138	4.11405	0.100622	3.25912	0.27131	9.82767
SLIRP	0	0.00418109	1.83105	36.0179	1.67279	43.4343	1.55859	40.7806	1.35376	31.6116	1.88513	33.3503	2.01729	49.3072	1.78931	41.8912	1.20214	27.5356	1.07326	28.6221	0.701093	23.9404
CALM1	0	0.0134551	9.76853	84.0045	10.8923	91.1616	10.1938	92.3284	9.59228	87.0351	10.925	83.6299	11.2837	94.1109	11.1357	91.6506	9.81952	87.0061	8.04243	87.8348	5.79573	83.9311
EIF5	0	0.00556503	3.40398	53.915	3.06749	64.1414	2.71629	58.1427	2.58744	48.9669	3.49113	50.0254	3.53644	65.6274	3.32671	61.4533	3.05667	54.2974	2.57553	54.4046	0.993014	30.368
NOP10	0	0.00500171	1.38002	28.8591	1.90639	47.3485	1.42503	37.1467	0.801875	19.7831	1.80755	32.7402	1.97189	47.652	1.3326	33.3494	0.703257	16.8228	0.759874	21.6521	1.19113	36.9818
SRP14	0	0.00740435	5.9356	71.8121	6.84404	83.7121	6.23761	84.4549	5.26098	72.8822	6.37455	72.547	6.60883	86.7975	6.29712	82.05	5.11094	71.8534	4.85919	77.9929	5.2597	85.5147
PDIA3	0	0.00372552	1.9392	37.2483	2.23382	51.6414	1.68962	44.3472	1.50392	31.1983	2.55754	39.4509	2.28872	52.2325	2.01098	43.744	1.48026	31.3238	1.50847	37.3669	1.80314	48.2534
SERF2	0	0.0079608	9.61658	86.5772	11.4875	93.4343	10.0006	91.8573	9.05947	86.9318	10.3811	85.2059	8.73836	91.3395	8.62883	86.7421	7.70204	83.9511	8.76125	91.2875	9.14688	95.3889
RSL24D1	0	0.00446542	3.67867	59.2841	3.34536	68.3081	3.4369	68.0686	3.27916	57.7996	3.60194	50.788	4.35285	77.4442	4.66397	74.9038	3.27792	56.945	2.86808	58.7286	2.22001	56.9632
SLTM	0	0.00349343	1.73387	33.1096	1.4568	41.1616	1.13342	32.8398	1.33982	29.2355	2.09636	34.4179	1.61996	43.0331	1.26377	31.7372	1.44733	30.5499	0.867357	23.2333	0.733565	24.3596
PPIB	0	0.00802486	3.18509	51.3423	3.95225	68.1818	2.544	57.2342	1.83407	39.0496	3.36244	49.517	3.19967	65.5889	2.53906	50.1444	1.86943	37.7597	1.94694	44.9177	2.09985	52.585
COX5A	0	0.00364804	1.51428	28.9709	2.05556	43.6869	1.50563	36.7766	0.865695	20.2996	1.24524	22.6741	1.4261	34.796	1.12445	27.4062	0.829819	20.7332	0.81929	23.2978	1.08345	34.327
PSMA4	0	0.00623157	1.77826	33.557	2.13796	46.0859	1.85446	42.0256	1.05146	23.8636	2.05147	33.0961	2.48024	53.0023	1.90094	40.9769	0.870159	21.0591	0.950736	24.9435	1.03387	32.0447
TCEB2	0	0.00483363	3.16212	52.1253	4.22659	70.9596	3.57824	66.7227	2.92629	51.4979	3.31047	50.7372	3.24675	63.7413	2.89189	55.1492	2.50454	48.6354	2.3945	52.6944	2.81387	65.347
YWHAE	0	0.00494587	1.5394	31.5436	1.54308	38.7626	1.27649	35.5653	0.906916	21.8492	1.71457	30.2491	1.73846	44.8037	1.47326	34.1915	0.876106	21.0998	0.663872	18.9416	0.464286	15.6497
PSMB6	0	0.00362413	1.2536	27.0694	1.7419	45.8333	1.33194	37.3486	0.832172	20.2479	1.26016	23.8434	1.6083	42.0708	1.38917	34.9615	0.827015	20.6517	0.779245	22.4266	0.78237	26.5487
EIF5A	0	0.00504017	3.83867	56.7114	4.30508	74.6212	3.63808	69.2463	2.7339	49.1219	2.55608	36.2989	2.21277	54.1955	2.53385	49.9278	1.75433	31.4053	2.56237	53.4689	2.1682	53.47
UBB	0	0.0156777	8.63197	82.3266	8.57061	88.3838	8.22582	88.9973	7.64651	80.2169	9.16276	80.8338	10.3812	93.341	9.18495	88.2098	6.03201	73.8086	5.89534	79.4773	5.95768	84.7229
CCL4	0	0.00545965	4.47128	17.6734	3.4602	25.7576	2.12056	19.2799	3.80078	21.126	1.38792	8.74428	3.20449	27.0593	3.29405	19.2012	1.72345	16.1711	2.2918	18.0703	0.492911	10.1071
PSMB3	0	0.00471884	1.2077	25.3915	1.99016	46.9697	1.40535	37.2476	0.72064	17.3554	1.66587	31.1642	1.894	44.9962	1.33766	32.7478	0.660091	16.9857	0.777439	21.5876	1.19562	37.1216
TOB1	0	0.00356133	1.80442	31.8792	1.70268	38.8889	1.96629	42.4966	0.975211	22.0558	1.49577	25.4194	2.34683	49.4611	2.30642	42.7575	1.39013	29.8982	1.29852	30.4292	0.93378	26.9213
HN1	0	0.00484594	1.17405	22.7069	1.81688	39.899	1.03036	26.4468	0.48098	11.3636	1.12054	19.5221	1.32501	31.0239	0.803072	20.6449	0.550571	12.6273	0.319789	9.80962	0.578272	19.143
UBALD2	0	0.00402923	1.95081	37.3602	1.37109	42.6768	1.26776	36.7766	1.00838	22.6756	1.81096	30.7575	1.35491	38.6836	1.00354	26.8527	1.04988	23.4623	0.759721	20.7164	0.687813	23.1486
MYL12A	0	0.0223505	9.16555	82.9978	10.9161	92.5505	9.36501	90.6797	4.54769	63.7913	11.7214	84.9009	9.06569	88.9145	5.70184	71.5111	4.36244	63.7067	5.89883	80.6712	9.90085	93.6656
CHMP1B	0	0.00456722	2.39905	37.6957	2.04549	46.3384	1.65091	39.7376	2.10273	38.3264	2.22814	34.2145	3.49275	60.4696	2.1253	42.5409	2.32772	41.3442	1.40523	33.5915	0.970693	28.8775
SNRPD1	0	0.00579137	2.05481	38.4787	2.402	54.2929	1.87715	47.2746	1.30936	31.3017	2.03155	35.3838	2.67004	58.5065	2.05417	46.487	1.29355	30.8758	1.31248	34.979	0.93005	30.0885
RNF125	0	0.00538725	2.36621	36.1298	1.81514	45.4545	2.68501	53.9367	4.20912	60.7438	1.59651	25.6228	2.25499	48.3834	2.89183	53.1521	4.46273	62.5255	2.94911	54.4692	0.477126	16.1621
PMAIP1	0	0.00968479	2.67834	32.774	2.16094	42.298	1.43279	26.6151	0.78262	13.3264	2.03349	28.0122	3.12928	46.0739	1.80025	28.898	0.961034	16.4562	0.518206	10.8099	0.475452	13.2278
NOP56	0	0.00357236	1.15645	24.2729	1.13831	34.0909	0.89825	27.9273	0.606278	15.0826	1.515	26.8937	1.47683	39.6074	1.1752	29.8364	0.849483	19.7556	0.574515	17.1023	0.613056	20.68
SNRPB2	0	0.00664688	2.66379	45.8613	2.37937	56.6919	2.28803	53.6003	1.85193	39.4628	3.11468	46.2125	3.33541	64.3572	3.10006	58.3013	1.78417	36.3747	1.66098	40.6583	1.25856	36.7024
SCAND1	0	0.00598802	2.19391	40.7159	2.43741	56.9444	2.1313	52.8264	1.54002	32.6446	2.37853	38.6375	2.57296	59.2379	2.14343	47.3051	1.25812	28.1466	1.30235	34.7209	1.12229	35.0256
YWHAB	0	0.00388435	2.54121	43.6242	2.90004	60.8586	2.43462	52.1198	2.24199	41.5289	3.7244	51.7031	2.7264	56.3125	2.44204	48.0751	2.11802	41.2627	2.20264	47.5315	2.56696	59.4318
STK4	0	0.00353464	1.77898	33.6689	1.83454	48.6111	1.68388	42.8668	2.60919	46.126	1.85117	31.2659	1.68634	43.418	2.02811	44.129	2.32792	43.1772	2.77779	56.7925	1.94041	50.9082
PSMA7	0	0.0097526	3.03552	46.9799	4.31025	68.8131	3.30562	62.0121	2.20872	41.8388	3.98182	53.7367	3.92896	67.9754	3.21411	58.205	2.08297	40.2037	1.70096	40.5615	2.3408	57.1029
PPDPF	0	0.00469688	5.46588	69.5749	5.40084	80.4293	5.12559	79.105	4.60317	68.3884	5.67345	65.0737	4.71086	75.3657	5.34715	75.9143	4.60346	68.5132	3.13164	61.8264	5.93303	85.701
LSM7	0	0.00360932	1.82523	36.0179	2.07397	52.399	1.80023	45.8614	1.21474	29.6488	1.95705	34.9771	1.92217	48.2679	1.80973	42.2762	1.30336	31.2831	1.23483	33.172	1.38135	42.0587
GADD45B	0	0.010703	1.94277	32.2148	1.80496	39.899	1.45087	33.7147	1.07465	22.7273	4.05339	45.5008	4.23146	62.5481	2.4648	40.616	1.13777	22.6477	0.955419	22.3621	1.00375	27.2939
MRPL54	0	0.00544935	2.29365	42.953	2.40527	58.0808	2.05333	51.0431	1.86636	40.7025	2.24379	38.2816	2.89848	63.8568	2.4533	52.358	1.53136	34.6232	1.59497	40.1742	0.80428	27.1542
MYDGF	0	0.0034907	1.13786	24.7204	1.54259	43.4343	1.18014	36.7429	0.58994	14.8244	1.12337	21.7082	1.42493	42.9946	1.11922	30.6304	0.686877	16.2933	0.67372	18.6189	0.702151	23.7075
UBL5	0	0.00481652	2.57253	45.1902	3.56316	65.0253	3.01783	60.5989	2.2885	45.9711	3.41511	50.9914	3.06872	61.8168	2.25138	46.9442	1.81948	38.4114	2.09568	49.4676	3.11769	68.6074
CALR	0	0.00547163	2.79844	45.5257	2.62782	54.6717	1.58122	40.747	1.68587	29.3905	3.05517	43.6197	2.3393	52.5404	1.75962	38.0414	1.7089	32.5458	1.64332	36.4311	1.66678	43.7354
GADD45GIP1	0	0.00526985	1.81453	36.4653	1.77038	48.9899	1.52046	43.0013	1.02251	25.6715	2.19182	36.8073	2.07364	51.8476	1.68656	41.7228	0.95481	23.2587	1.01053	27.5573	0.964303	31.1132
IER2	0	0.00974974	2.53761	39.7092	3.61146	59.9747	2.25779	46.7362	2.17737	33.4711	5.45572	53.3299	6.64557	70.7082	2.80698	46.9442	1.84838	32.3014	2.21571	39.3353	5.07531	68.0484
UBA52	0	0.0354111	18.1819	96.085	18.6629	97.4747	21.2185	99.0579	25.4759	98.3471	18.2896	94.5602	18.3031	99.1147	20.8628	98.3157	25.0197	98.2892	25.6308	99.0642	23.544	99.6274
COPE	0	0.00352326	1.44484	30.7606	2.18089	50.8838	1.85673	46.7362	1.02921	24.4318	1.59004	29.8424	2.02597	49.0762	1.78602	41.2897	0.949631	22.1181	1.17078	31.3972	1.54827	44.0149
UQCRFS1	0	0.0060681	1.74411	36.2416	2.13843	53.7879	2.01635	49.9664	1.28986	30.2686	2.5694	41.2811	3.46341	68.7452	3.16054	60.4668	1.92132	40.6517	1.25927	34.2691	0.967235	31.2995
COX6B1	0	0.00539599	3.97606	58.9485	4.78695	74.3687	4.13487	70.5249	3.14739	56.0434	3.4336	51.2964	3.03419	60.4311	2.82447	53.2964	2.40906	47.0061	2.52088	54.2433	3.459	71.2156
TYROBP	0	0.00390752	0.317526	4.02685	0.388627	4.92424	0.323978	4.97981	3.19919	24.7934	0.0600055	0.813421	0.188437	4.19554	0.202706	2.95958	0.30851	4.07332	0.448645	7.45402	0.519486	14.5319
PSMD8	0	0.00370282	1.07551	23.9374	1.68764	44.3182	1.35679	37.0121	0.744736	18.3368	1.35901	25.1652	1.67397	43.495	1.40236	34.7931	0.710342	17.8004	0.717589	20.9745	0.965123	30.8803
RPS16	0	0.0587277	35.0063	98.6577	34.312	99.4949	38.3602	99.6972	47.0805	99.2252	31.5548	98.2206	33.5641	99.8075	37.9261	99.4947	45.466	99.8371	46.4187	99.9355	38.5495	99.8603
FOSB	0	0.00526222	3.82005	52.7964	3.20812	56.8182	3.14906	53.9367	2.36728	39.4112	2.83248	39.5526	4.34414	65.127	2.39912	43.5274	2.6117	44.4807	2.76012	46.0794	2.36108	50.9082
MYADM	0	0.00695357	4.29095	58.1655	3.69045	62.1212	3.89789	64.9058	4.42279	61.7252	3.04746	43.6706	5.35381	76.02	4.55882	65.9769	3.08419	51.3646	2.58307	51.4682	1.3513	32.9762
NDUFA3	0	0.00489261	2.60494	48.6577	2.60442	61.9949	2.12633	52.8937	1.70511	37.655	3.4438	52.8216	2.35655	55.6967	1.74602	41.1694	1.85715	38.6558	1.67596	41.2391	2.2325	57.8016
RANBP1	0	0.00477892	1.59755	32.1029	2.05219	44.5707	1.59407	39.9394	0.843065	20.7645	1.51866	28.6731	1.98375	46.9592	1.5611	35.8999	0.9095	21.3035	0.88336	25.6857	0.997157	33.0228
UBE2L3	0	0.00545473	1.82142	36.2416	2.32782	51.8939	1.88939	47.14	1.43267	32.9545	2.1296	35.5363	2.69931	60.1617	2.2588	49.1338	1.22863	28.7576	1.24681	33.9142	1.09614	34.4667
IGLC2	0	0.0040542	0.111229	2.23714	1.69484	7.07071	0.250977	6.93136	0.120677	3.46074	0.884821	9.86274	1.06801	13.087	0.696784	19.9711	0.0309819	0.936864	0.433487	12.8751	0.176115	5.72892
UQCR10	0	0.00474833	2.41653	41.0515	2.62436	55.6818	2.37692	53.4657	1.53564	35.3306	2.47398	41.0778	2.48363	55.5812	2.28643	49.4225	1.39913	31.4868	1.63554	39.6257	1.93516	52.0727
RAC2	0	0.00501551	2.50692	44.519	3.63449	63.5101	3.11322	59.9596	1.83838	34.5558	3.36465	48.8053	2.90039	56.8899	1.87172	38.5707	1.67219	34.664	1.86948	42.9493	3.61165	72.1938
ATF4	0	0.0077458	2.52194	45.1902	2.01431	52.1465	1.97135	48.9233	1.51676	33.2128	3.28347	49.212	3.11844	63.2025	2.3695	50.2166	1.55891	33.3198	1.18508	30.7841	0.987296	30.3214
RBX1	0	0.00583102	1.94189	36.4653	2.23278	51.6414	1.71088	43.3378	1.10244	25.3099	2.18235	37.1124	2.13167	49.846	1.87153	42.2281	0.838881	20.3666	0.998126	27.4605	1.28951	38.8449
NDUFA6	0	0.0047279	1.66282	33.4452	1.77978	45.202	1.4372	40.074	1.0131	23.9153	1.45288	26.5887	1.8971	47.4211	1.43284	35.9721	0.845775	20.3666	0.783869	22.3943	0.681856	23.1486
PIM3	0	0.010753	2.50777	42.0582	2.39904	48.8636	1.57317	37.1467	0.902063	21.281	2.30496	36.7056	3.82819	62.933	3.14444	51.949	1.25827	27.2505	0.513033	14.0368	0.335148	12.0633
HMGN1	0	0.00663517	4.01916	59.2841	4.35939	69.9495	3.30553	63.7954	2.55133	48.3471	4.36488	58.7697	3.68478	68.4373	3.15682	57.6997	2.98205	52.0163	2.81725	58.2446	3.12533	66.884

## Sheet: B_cells
gene	loading_PC1	loading_PC2	DF Day-2	Percent B cells DF Day-2	DF Day-1	Percent B cells DF Day-1	DF Def	Percent B cells DF Def	DF Wk2	Percent B cells DF Wk2	DHF Day-2	Percent B cells DHF Day-2	DHF Day-1	Percent B cells DHF Day-1	DHF Def	Percent B cells DHF Def	DHF Wk2	Percent B cells DHF Wk2	HCI	Percent B cells HCI	HCII	Percent B cells HCII
IGKC	0.774609	0.550151	768.486	63.5344	1276.79	84.1369	1530.57	87.8571	124.73	63.0769	481.586	55.9242	759.818	69.0447	328.43	66.7406	50.8316	60.7261	94.5376	78.8774	65.227	69.6667
IGLC2	0.352448	0.616495	535.572	43.338	728.571	39.7356	263.725	26.6667	59.6889	41.1538	459.101	50.7109	687.511	57.9202	266.504	56.9845	14.1827	41.2541	47.6653	52.4372	21.7929	41.8333
IGHG4	0.290231	0.447075	466.9	77.9804	433.178	95.9565	308.446	90.3571	3.82779	17.6923	444.983	63.981	543.827	90.4474	178.316	68.9579	4.09144	17.4917	4.13513	16.5436	0.00634683	0.333333
IGHG1	0.248717	0.044215	25.9294	87.798	383.774	85.4588	372.848	67.7381	6.93829	16.1538	9.82155	73.3017	520.448	72.4305	176.736	57.6497	1.25657	8.91089	4.0543	21.418	2.00316	19
MALAT1	0.236834	0.104139	456.512	99.8597	238.5	99.8445	295.238	99.6429	741.423	99.6154	492.803	99.2101	248.195	99.6372	382.19	100	713.702	100	501.529	100	573.281	100
RPS27	0.0909397	0.0542498	71.634	95.5119	46.2492	97.2784	66.0658	98.8095	187.823	96.5385	88.3879	93.5229	64.2238	94.3168	143.657	99.5565	208.505	99.0099	178.345	99.7046	183.253	99.8333
JCHAIN	0.0849373	0.0201842	119.166	88.4993	161.558	96.5008	141.599	92.2619	23.4672	42.3077	65.2648	69.9842	82.0483	85.7316	43.3737	59.6452	5.25777	31.0231	15.8428	47.5628	2.10347	25
IGLC3	0.0816089	0.159457	15.5305	46.5638	75.1108	39.1135	113.755	22.5	7.47564	18.4615	9.38062	35.0711	328.812	46.312	179.205	44.7894	1.15058	14.1914	6.48714	31.3146	17.3579	35.1667
IGHA1	0.064428	0.179056	46.0638	69.1445	83.1614	85.6143	203.778	82.7381	27.2559	32.3077	18.1701	46.1295	14.189	71.1004	17.2599	52.1064	0.694374	13.8614	23.4392	41.3589	0.797864	10.8333
CD74	0.0475308	0.032447	14.2348	93.8289	11.6728	95.4899	24.4712	97.619	49.6911	92.3077	24.2563	90.2054	26.4772	98.7908	62.1918	98.4479	59.1294	96.0396	106.68	99.8523	136.056	99.8333
RPL41	0.0470175	0.029102	72.7095	97.0547	47.6331	96.6563	51.8068	98.5714	121.902	97.3077	70.6162	96.2085	43.6859	94.5586	82.3377	99.7783	128.144	99.3399	109.964	99.8523	116.678	100
B2M	0.0451605	0.00792521	159.666	99.8597	182.928	100	170.396	99.881	118.119	100	129.291	99.684	141.016	100	128.673	100	82.7117	100	113.576	100	95.73	100
RPL21	0.0442653	0.0311411	39.7685	96.0729	31.6042	96.3453	39.2295	98.8095	87.2682	93.8462	44.3505	95.4186	35.7466	94.5586	75.4345	99.3348	101.63	99.0099	102.718	99.7046	105.795	99.8333
RPL13A	0.0431767	0.0415833	43.4665	94.9509	44.4364	96.6563	57.7933	98.3333	103.834	95.7692	48.8739	94.6288	49.1118	93.5913	92.9346	99.7783	112.206	99.3399	119.031	100	110.011	100
RPS29	0.0423197	0.0313186	47.666	94.9509	30.2489	95.8787	41.1648	97.8571	103.174	94.2308	47.9251	93.8389	33.5655	95.526	71.7006	99.5565	115.535	99.3399	82.2808	99.7046	87.0352	100
RPL34	0.0422561	0.0367437	33.157	95.3717	30.9922	96.6563	40.4523	98.5714	85.6598	95	37.7228	94.9447	33.5947	95.0423	73.2801	100	98.7225	99.0099	98.3198	99.8523	98.5333	99.8333
EEF1A1	0.0416278	0.0541776	39.0108	97.3352	41.0052	97.2006	54.437	98.6905	84.8121	97.3077	30.5335	95.1027	36.2549	93.5913	79.7648	99.5565	94.3971	99.3399	121.104	100	115.608	100
RPL13	0.0394462	0.0379813	40.1473	95.6522	41.3632	96.5785	49.2955	98.6905	88.8167	95.3846	42.6522	95.5766	41.6094	94.6796	77.3407	99.7783	101.532	99.67	104.595	100	106.647	100
RPL39	0.0392213	0.023933	35.7391	92.9874	25.4043	94.6345	31.2358	96.3095	81.6044	94.2308	42.8349	92.575	29.2465	90.0846	61.4839	99.3348	93.9205	99.0099	80.6826	99.7046	86.3152	100
RPLP2	0.0382726	0.0357432	41.6068	95.6522	32.8762	97.0451	40.0481	98.6905	95.7303	93.0769	38.8976	95.7346	31.1504	95.526	60.3273	100	93.5795	99.3399	94.6823	100	82.0763	100
RPL32	0.03171	0.0239828	32.18	94.8107	27.5816	96.2675	34.2769	98.3333	71.4338	95	36.0533	92.891	30.4899	92.1403	61.7213	99.7783	76.8162	98.6799	78.8737	99.8523	77.8804	100
RPL10	0.031538	0.0431529	40.4596	94.8107	55.1046	96.5008	65.9695	98.3333	87.7028	96.1538	41.463	93.9968	52.6694	94.8005	99.4618	99.7783	99.4178	99.3399	109.436	99.8523	105.005	100
RPS12	0.0312243	0.0269312	31.0824	93.6886	25.3628	96.8896	32.9212	97.8571	73.9087	94.2308	32.0095	92.1011	26.6972	93.2285	57.1312	99.3348	77.1954	99.3399	74.8852	99.8523	68.0662	99.6667
MZB1	0.0308943	0.0251044	38.7302	87.798	49.6335	97.0451	41.8372	87.381	2.95425	19.6154	36.077	69.9842	51.6782	84.7642	20.0227	50.1109	1.00012	13.5314	1.99314	21.7134	1.06363	25.3333
RPS6	0.0302659	0.0240427	30.8959	95.2314	27.6107	96.423	33.9354	98.2143	68.6877	95.3846	33.9158	93.5229	30.2627	92.7449	59.4386	99.7783	74.3751	99.0099	77.578	99.8523	75.0314	100
RPS18	0.0299542	0.0385748	47.9479	96.3534	54.1172	96.7341	63.6958	98.3333	92.9198	96.1538	47.8513	96.2085	50.0542	94.6796	88.8085	99.7783	97.5859	98.6799	106.834	100	95.2272	100
RPS27A	0.0299359	0.0256815	25.3931	96.7742	23.5005	96.3453	29.4732	98.5714	64.4931	95	26.3748	93.9968	26.3645	93.9541	52.3534	99.1131	69.1695	99.3399	74.4494	100	68.963	100
RPS23	0.0281624	0.0247567	26.4849	94.1094	22.6304	96.6563	28.3667	98.5714	64.1396	94.2308	29.3862	94.4708	23.1731	94.1959	43.8798	100	68.3655	99.0099	67.4583	99.5569	63.6199	100
RPL23A	0.026213	0.0185602	32.1367	95.0912	26.1784	95.9565	31.2051	98.2143	62.7576	96.1538	36.3413	94.9447	27.3411	93.9541	52.4347	99.3348	69.9467	99.0099	68.0796	100	64.5947	99.8333
RPL18A	0.0260734	0.0188929	28.0655	95.0912	31.0511	97.5894	36.8252	98.5714	51.7557	93.8462	33.2565	94.7867	37.4778	95.8888	65.9916	99.5565	70.9524	99.0099	76.3099	99.8523	83.2109	100
HLA-DRA	0.0243441	0.00961191	7.1128	62.9734	4.51058	68.4292	11.0487	71.9048	28.1531	87.3077	18.8518	78.673	15.4314	86.0943	36.9272	89.1353	36.0027	94.0594	49.0308	98.2275	62.6106	99.8333
RPL26	0.0242653	0.0163291	26.2266	93.1276	18.9897	95.2566	21.5353	98.2143	52.47	94.2308	27.8614	92.1011	19.382	91.7775	36.6287	98.8914	56.7876	98.3498	56.5203	99.5569	58.1226	99.8333
RPL30	0.0241824	0.0172364	20.284	94.2496	14.3779	94.3235	18.6973	97.7381	52.295	95	23.3728	93.049	16.8236	93.1076	33.873	99.3348	56.0136	99.0099	51.089	100	48.5579	99.8333
RPS15A	0.0238199	0.0263467	35.7808	94.5302	35.4709	96.9673	42.1866	98.5714	69.749	94.6154	34.8576	93.5229	34.2984	93.9541	59.3863	99.7783	77.3294	98.3498	72.9623	99.8523	65.5613	100
RPL11	0.0235515	0.0203912	29.5967	96.6339	29.0858	98.2115	33.4067	98.8095	59.2269	96.1538	31.7277	96.6825	29.7545	98.0653	52.713	100	63.9806	99.3399	67.3175	100	67.0358	100
RPS8	0.0225205	0.0219207	32.7184	95.0912	27.4113	95.8787	33.1049	98.4524	61.7135	95	31.578	92.575	25.5498	94.1959	48.1691	99.5565	66.5822	98.3498	65.6469	99.7046	53.6066	99.6667
RPL37	0.0219683	0.018444	31.0612	95.5119	19.4363	96.8118	22.6844	98.8095	61.6748	93.8462	26.6218	94.1548	17.3383	95.1632	30.6327	98.8914	61.8837	99.0099	45.7523	99.5569	44.623	100
RPS3A	0.0217562	0.0239662	20.6439	94.2496	21.6498	95.8009	27.7104	97.619	51.5408	95	21.2606	91.4692	21.4101	92.8658	41.2236	99.3348	54.9859	99.0099	48.6798	99.7046	63.0159	100
RPL9	0.0206452	0.0179428	18.3534	92.7069	14.8372	94.168	19.0174	97.5	44.2511	93.4615	18.48	91.4692	15.7459	92.8658	31.8041	99.1131	49.8573	98.6799	48.1696	99.8523	44.1018	99.8333
RPLP1	0.0206223	0.033685	59.3759	95.7924	60.8278	96.8896	70.858	99.2857	94.1222	95.3846	56.2118	96.3665	53.2013	95.7678	83.9526	99.7783	96.1314	99.0099	90.9651	99.8523	84.7734	100
RPL27A	0.0202049	0.0167326	34.3038	96.3534	28.555	96.7341	34.9771	98.3333	60.6953	94.6154	36.2107	93.6809	29.555	94.5586	51.7261	100	62.2568	98.6799	61.2469	99.8523	57.4406	100
RPS25	0.0199647	0.0125554	23.2377	94.5302	17.203	96.2675	21.6534	97.619	48.3986	93.0769	26.9298	93.5229	19.9158	94.4377	38.1984	99.1131	51.5519	98.6799	49.3255	99.8523	45.0717	99.8333
RPS14	0.0196947	0.0246199	25.3145	93.8289	30.4967	95.8009	36.2733	98.3333	55.6243	94.2308	26.3142	92.575	28.4918	93.4704	53.0245	99.3348	59.2057	98.6799	63.4099	100	58.7615	99.8333
RPL19	0.0186817	0.020121	28.159	95.6522	29.1165	97.0451	32.8874	99.2857	54.0961	95	28.4731	94.7867	26.7131	95.1632	46.8919	99.7783	56.4289	98.6799	59.0967	99.8523	56.2237	100
IFI27	0.0184072	0.0344042	63.5938	84.7125	34.8645	91.3686	9.54544	72.0238	0.143454	1.92308	30.5637	63.0332	16.5901	71.3422	3.76647	32.1508	0.124193	2.64026	0.000768365	0.14771	0	0
RPL12	0.017901	0.0197661	25.4451	93.5484	22.1372	95.2566	25.545	98.4524	47.647	92.3077	22.061	92.1011	18.8864	92.0193	33.6358	99.7783	45.0377	98.3498	54.4963	99.7046	49.2777	99.6667
RPS28	0.0176188	0.018386	37.8173	96.3534	33.0927	97.2784	37.3868	98.2143	61.1325	94.6154	36.583	96.0506	28.9739	95.4051	49.0848	100	62.7965	99.0099	54.7323	99.4092	58.8519	100
RPS20	0.0174284	0.0148426	16.4635	94.5302	12.8775	94.7123	16.7704	97.619	40.9193	92.6923	16.3704	89.8894	14.4172	94.4377	27.8825	99.7783	44.6229	98.3498	39.5637	99.7046	34.8566	100
RPL31	0.0169863	0.0125371	19.6817	94.5302	16.8591	94.7123	19.5178	98.5714	40.4307	94.2308	21.7461	92.575	17.7755	94.3168	32.1125	99.3348	43.7158	98.6799	43.0226	99.7046	43.6016	99.8333
RPL35A	0.0168463	0.0147133	22.4116	94.8107	19.9894	94.8678	23.8393	97.9762	44.6758	93.4615	23.794	92.733	20.0772	94.8005	36.5272	99.3348	48.4988	98.3498	44.8172	99.5569	44.5924	99.6667
MT-ND3	0.0164531	0.0072481	21.6954	98.0365	10.6224	96.9673	12.5712	98.2143	43.9271	99.2308	21.7949	92.4171	14.4413	94.5586	18.0547	97.561	46.2189	99.0099	34.1397	99.7046	26.1939	99.5
RPS2	0.01624	0.0335135	35.5903	96.4937	49.8599	97.2006	55.9441	98.2143	65.9033	96.5385	37.2978	96.0506	40.9232	95.4051	61.6326	99.5565	69.0943	99.3399	69.8206	100	80.7768	100
RPL37A	0.0161177	0.0123601	38.4128	96.9144	24.7976	97.2784	28.2745	98.8095	55.2933	94.6154	33.7557	95.5766	21.7469	95.6469	36.4447	99.5565	61.4936	99.3399	43.1454	100	40.5813	99.6667
TMSB4X	0.0154401	0.0147607	52.2106	93.6886	42.8222	95.5677	42.1628	92.9762	55.7786	97.6923	50.3852	92.733	30.6382	88.029	43.9165	98.4479	47.7025	99.3399	60.1305	100	93.3513	100
RPS17	0.0151733	0.0167417	22.4845	94.8107	18.303	96.112	21.9871	98.8095	43.7516	94.6154	18.3156	90.2054	16.3528	94.6796	30.0068	99.5565	43.8877	98.6799	41.8294	99.5569	36.5836	100
RPS21	0.0146453	0.00918089	20.1758	96.2132	10.9551	94.7123	12.6285	98.0952	39.2905	93.8462	19.8674	93.8389	9.84679	92.503	19.3352	98.2262	40.599	97.6898	27.3028	99.5569	27.5334	99.6667
RPL38	0.0143549	0.00869349	18.1728	93.6886	9.45558	93.9347	11.846	98.4524	36.227	94.2308	18.2063	90.9953	9.93902	92.7449	18.9712	99.3348	38.1655	98.6799	27.3293	99.2614	27.2331	99.3333
RPS3	0.0139551	0.0194638	23.9358	96.0729	27.7319	96.6563	31.7678	97.9762	44.9848	95	23.5871	93.6809	24.626	94.075	41.0803	99.3348	47.7884	99.3399	48.9318	99.8523	49.5536	100
RPL7	0.0136289	0.0175625	15.7089	92.5666	21.5956	95.4899	24.3341	97.5	31.4952	92.6923	16.2891	90.8373	19.2396	93.1076	35.7251	98.8914	37.6112	99.3399	46.9596	99.5569	46.5506	100
SUB1	0.0136141	0.0093643	27.2479	92.5666	28.9195	97.5894	21.948	96.1905	8.06468	72.6923	20.9065	86.2559	21.2426	94.3168	13.2534	87.1397	4.5162	66.0066	5.34004	68.9808	3.017	60.6667
HSP90B1	0.0135569	0.0282102	30.5524	87.237	18.9073	95.4121	19.2465	86.4286	5.16209	43.4615	36.6786	80.0948	29.4608	87.6663	16.6131	70.51	3.7677	44.8845	2.05381	33.0871	1.05921	29.8333
RPL28	0.0135378	0.00773735	46.4233	97.195	37.9724	98.056	39.7672	98.3333	56.7738	94.2308	43.8677	97.3144	36.4541	96.2515	55.3887	100	67.1065	98.6799	53.3872	99.8523	55.2236	100
RPS13	0.0133226	0.0145024	19.5728	94.3899	19.9316	95.0233	22.9996	97.7381	36.7452	93.4615	19.8767	92.4171	18.4408	94.075	31.9644	99.1131	38.1464	98.3498	42.693	99.7046	41.373	99.6667
RPS10	0.0130789	0.00872667	17.4332	93.1276	8.86739	92.7683	9.60691	96.1905	34.5408	91.5385	15.6588	88.4676	7.13084	89.8428	13.951	96.2306	35.7571	99.0099	20.8443	98.3752	24.3377	99.1667
PPIB	0.0128515	0.00713297	16.514	84.993	22.4629	96.3453	20.8038	89.4048	4.71965	40.7692	16.236	73.3017	21.746	88.2709	10.882	60.0887	1.4713	26.0726	2.51235	37.6662	1.47449	39.5
RPS16	0.0124693	0.012076	28.419	96.3534	24.8233	96.0342	27.6688	98.0952	46.8821	95.3846	27.4686	95.5766	22.7781	94.6796	37.1114	98.8914	46.5019	98.6799	45.4761	99.5569	35.712	100
RPL10A	0.0123696	0.0117004	16.8157	93.1276	17.4535	95.4899	20.3482	97.8571	31.2132	93.0769	17.4645	90.2054	17.7652	93.5913	32.2655	99.1131	37.6145	98.3498	38.7026	99.5569	35.9385	99.8333
RPS11	0.0122863	0.0122097	21.2235	95.3717	17.5651	96.0342	20.9959	98.3333	40.0921	93.4615	20.246	92.891	17.2037	94.9214	27.132	99.5565	42.7614	98.3498	34.5047	99.7046	29.6446	99.8333
RPL27	0.012103	0.0114473	16.4398	93.6886	13.3618	94.479	15.7296	98.0952	34.089	93.4615	15.9471	90.9953	12.344	94.1959	21.7227	98.0044	33.9342	98.0198	30.8306	99.7046	28.5491	100
PTMA	0.0119778	0.00689878	32.2443	95.0912	22.1858	96.112	24.2455	96.6667	43.0319	96.5385	44.3147	94.6288	28.4403	91.4148	45.9471	99.7783	47.8257	99.0099	41.8279	99.7046	35.4756	99.6667
GAPDH	0.0118895	0	17.3616	88.359	28.5994	94.8678	21.576	94.5238	6.63422	60.7692	12.6697	73.7757	16.3686	87.6663	14.2539	80.9313	4.02803	55.7756	5.12233	62.9247	4.38402	66.6667
RPL15	0.0117011	0.0168873	21.2593	93.9691	27.5413	95.7232	30.483	98.2143	36.336	93.0769	21.6229	90.9953	24.7504	93.7122	40.7478	99.5565	40.5383	98.3498	48.9335	99.7046	49.0035	99.6667
RPL3	0.0113652	0.0298682	21.0684	97.3352	38.4162	98.056	45.348	99.0476	45.2005	95.3846	20.3689	94.3128	33.2287	97.8235	54.1565	99.7783	45.366	99.0099	63.12	99.8523	59.7863	100
RPL8	0.0113461	0.0143649	22.2113	96.9144	26.8685	97.3561	30.0133	98.9286	37.664	93.0769	23.5594	94.7867	25.5544	97.3398	40.8088	99.7783	42.1995	98.6799	41.4928	99.5569	50.4012	99.8333
RPS7	0.0112299	0.0144864	16.6436	94.2496	18.4218	94.8678	21.5906	97.7381	32.9692	93.8462	16.2857	90.9953	16.9218	94.9214	27.9248	98.6696	35.3732	99.0099	36.9917	99.7046	34.9042	99.5
FAU	0.0111561	0.00575033	20.6904	94.9509	18.6268	97.7449	20.59	98.6905	36.28	94.2308	25.0194	96.6825	20.2246	96.3724	32.2826	99.3348	37.5377	99.0099	35.3965	99.5569	33.6282	99.5
CD52	0.011044	0.0109569	4.2492	57.0827	4.1166	77.6827	7.95351	88.9286	15.5017	88.8462	6.89501	64.7709	5.86791	79.9274	10.7502	89.357	17.1467	91.7492	20.6109	98.966	34.441	100
FTH1	0.0110009	0.0088106	12.7131	91.4446	13.2165	95.1788	15.7801	97.381	31.4513	92.6923	12.2609	88.3096	15.0769	93.4704	32.9147	99.1131	32.3552	97.3597	34.3133	99.5569	20.2222	99.1667
RPS4X	0.0109701	0.0208747	20.017	94.5302	28.4377	97.4339	32.2293	98.9286	33.3617	92.6923	19.086	93.049	24.2173	95.526	37.402	99.7783	35.7185	98.6799	63.9527	100	42.2212	99.8333
CYBA	0.0107755	0.00805588	21.5167	97.195	27.4451	99.4557	22.7844	99.1667	10.3573	87.6923	21.4426	91.9431	26.0778	96.3724	13.0723	87.5831	7.94409	81.8482	8.79868	90.3988	11.3528	96.6667
TPT1	0.0107729	0.0101252	29.5365	95.0912	18.608	95.0233	21.0222	98.6905	37.9851	93.4615	24.2526	92.2591	15.0757	93.4704	21.1386	99.3348	40.5856	98.3498	34.6129	100	30.5182	99.5
HLA-DPB1	0.010744	0.00468245	2.57381	42.3562	1.68296	50.8554	3.56335	61.3095	9.97508	81.9231	7.54266	62.8752	5.08122	73.7606	13.0844	86.031	17.262	92.4092	21.2105	97.6366	25.6627	99.8333
RPL6	0.0107229	0.0127988	13.9768	91.0238	14.1473	94.0124	16.8481	97.8571	27.2137	92.3077	13.3683	89.2575	12.4513	93.2285	22.6279	99.1131	30.3745	97.6898	30.5422	99.7046	32.1549	99.8333
RPL18	0.0102268	0.0135126	19.5375	95.2314	21.4862	96.7341	23.7131	98.9286	34.061	93.8462	18.2348	92.575	18.8363	95.4051	31.341	98.8914	34.3977	99.0099	38.611	100	37.0375	99.6667
RPL14	0.0100359	0.00779629	16.9071	94.3899	14.1289	95.5677	17.25	97.8571	31.3859	93.8462	18.505	91.6272	14.7963	94.6796	26.4694	99.5565	33.5706	98.6799	29.8283	99.2614	24.6713	99.5
RPSA	0.00988535	0.0111685	11.9827	90.7433	12.1371	94.3235	14.5642	97.0238	23.5549	93.4615	10.8413	86.5719	11.5647	92.503	20.8705	99.5565	26.4021	96.6997	29.1792	99.5569	28.8117	99
RPL29	0.00987173	0.010717	21.1092	94.9509	19.4917	95.1788	21.6194	97.619	31.7822	93.0769	18.6361	91.3112	17.9827	92.9867	28.9172	99.3348	35.6651	99.0099	35.2608	99.5569	33.8372	99.6667
RPL35	0.00974699	0.00727363	27.9738	95.7924	24.0841	96.8896	24.9108	99.1667	36.7895	93.4615	26.0033	94.6288	22.2312	94.8005	34.7517	99.1131	39.6436	98.6799	37.5664	99.5569	38.9094	99.8333
RPL36	0.00971239	0.00421019	34.5223	95.7924	27.7696	96.1897	29.2368	98.0952	44.5486	93.0769	34.9109	93.5229	26.8259	94.4377	40.9464	99.5565	45.3179	99.3399	40.4952	99.7046	39.8042	100
RPL5	0.00959976	0.0107678	13.8962	91.7251	13.7012	93.6236	15.972	97.381	27.4149	94.2308	12.98	86.4139	12.733	93.2285	22.4414	98.2262	29.5574	98.6799	28.5664	99.1137	26.451	99.3333
RPS24	0.00958708	0.0033418	27.3683	94.6704	17.9037	96.423	18.5017	98.8095	30.9504	91.5385	25.9335	94.7867	16.9871	95.2842	24.4626	99.1131	35.5777	98.3498	33.0253	99.2614	32.4152	99.8333
RPL36A	0.009144	0.00102773	16.269	92.4264	4.81236	89.0358	4.85068	91.6667	24.8002	91.9231	17.3254	90.3633	3.9017	84.4015	7.49603	91.1308	25.5132	97.3597	12.5874	95.8641	15.1947	97.1667
RPL22	0.00910627	0.00708955	11.7823	90.7433	8.39199	93.6236	9.75262	96.6667	22.4792	91.9231	11.925	88.1517	7.76325	91.7775	14.3261	98.4479	24.5476	97.0297	20.7268	99.1137	21.5256	99.3333
RPS19	0.008945	0.0116998	51.7334	97.6157	55.9761	97.1229	54.5952	99.1667	58.9531	95.7692	46.9873	96.2085	50.4132	96.4933	68.8324	99.7783	64.1651	99.3399	68.0529	100	72.9549	100
CD37	0.00887342	0.00350352	4.05324	69.986	2.44355	72.6283	4.16075	73.0952	12.3908	86.5385	7.6294	72.5118	5.80434	79.3229	12.079	87.3614	15.8	92.0792	16.2434	96.8981	22.0316	99.8333
BTG1	0.00850465	0	4.66031	71.8093	2.32351	73.7947	3.86318	74.1667	12.0202	89.6154	10.3479	74.8815	7.72469	76.9045	13.2636	92.2395	16.2288	93.3993	22.9495	97.0458	14.842	97
RPS15	0.00844683	0.012471	37.0643	97.195	38.8503	97.6672	40.1265	99.0476	47.3671	93.4615	34.967	96.2085	33.3054	96.3724	49.3027	99.5565	48.6394	98.6799	51.986	99.8523	50.7916	100
ITM2C	0.00839598	0.00113196	6.36111	78.4011	14.7838	94.0902	13.2392	82.7381	0.976157	16.1538	4.89787	53.8705	13.458	78.5973	6.5601	43.459	0.422729	8.91089	0.949006	17.873	0.825621	22.8333
RPL23	0.00833761	0.00639099	10.4403	91.3043	7.51195	93.6236	9.07146	96.5476	21.3419	92.3077	10.0108	85.624	8.11875	92.503	13.9163	97.7827	23.7349	97.6898	19.6256	98.966	17.4431	98.3333
EIF1	0.00831143	0.00264405	18.6492	96.2132	16.0791	96.3453	18.0939	97.8571	30.3053	95.3846	19.923	93.207	19.0014	94.9214	33.7552	99.7783	30.1233	99.67	39.8095	100	16.6252	99.1667
MT-ATP6	0.00828637	0.00306563	16.1906	94.1094	12.2842	95.8009	12.1388	96.4286	31.458	100	15.3459	87.9937	16.4184	91.7775	13.7128	94.4568	28.7954	97.6898	22.8726	98.966	20.6062	99
LGALS1	0.00824864	0.000848265	10.4677	77.1388	18.1424	91.0575	11.579	85.8333	2.72056	26.1538	4.77223	52.4487	10.1755	75.8162	5.71288	52.5499	1.02489	19.4719	1.41178	23.9291	0.731373	17.8333
HLA-DRB1	0.0081357	0.0035157	4.73573	65.0771	2.73072	71.4619	5.27735	74.7619	13.7336	87.3077	8.27043	74.2496	6.31117	85.8525	12.207	88.9135	10.5632	84.8185	13.7005	93.6484	27.105	99.3333
RPS5	0.00805914	0.0136959	17.0526	93.9691	21.4402	95.9565	24.3352	98.3333	28.4853	92.3077	16.6867	91.7852	18.5757	95.2842	30.0377	99.1131	28.281	98.3498	36.52	99.7046	37.6604	99.6667
MYDGF	0.00783844	0.00225554	7.32042	80.2244	13.5289	94.4012	12.2294	86.7857	1.3417	20.3846	5.98874	58.7678	12.6973	80.653	6.17873	48.5588	0.512704	11.8812	0.89091	19.0547	0.529616	17.3333
SSR4	0.0076217	0.00209095	12.7472	87.0968	14.1292	97.0451	13.9536	90.5952	3.58713	55	8.95036	69.6682	12.4255	84.7642	6.57934	65.1885	2.00848	40.264	2.61223	49.1876	2.1724	51.1667
RPS9	0.00742526	0.00902518	18.0093	95.2314	21.7432	95.9565	24.1801	98.0952	29.7931	93.4615	20.6568	93.8389	21.0118	96.3724	33.0491	98.8914	33.5548	98.0198	30.9822	100	34.3738	99.5
HLA-B	0.00724466	0.00840582	30.7321	99.0182	31.9259	99.6112	34.854	99.5238	27.958	98.4615	34.219	98.2622	39.2649	99.6372	32.7084	99.7783	19.3991	97.0297	13.482	95.1256	33.3157	100
HLA-DQB1	0.00708059	0	1.86862	21.7391	0.792328	16.9518	2.36436	28.0952	7.03908	72.6923	6.62804	66.9826	4.85397	74.4861	13.2604	85.3659	12.2888	87.7888	9.2982	90.3988	19.6198	99
HLA-C	0.00692087	0.00522239	17.5507	96.9144	25.6695	99.1446	26.2001	99.4048	16.0648	94.6154	23.2098	95.7346	30.344	98.9117	22.3731	98.4479	12.1493	88.7789	19.7612	97.0458	15.645	97.5
HLA-DPA1	0.00684137	0.00410196	2.58929	57.6438	2.00865	67.4961	3.74956	73.6905	6.5184	78.8462	5.7449	67.4566	3.81441	81.4994	7.64697	85.5876	8.89669	80.5281	12.1091	93.353	24.2942	99.8333
SEC11C	0.00640887	0	8.78612	81.6269	11.2629	92.3795	11.4523	85.3571	1.41679	22.6923	6.01194	56.5561	7.70664	75.5744	5.73701	48.5588	0.858361	20.132	0.929173	18.1684	0.625441	20.1667
IFI6	0.00638592	0.0184531	24.1246	95.0912	11.4778	94.0902	2.80332	77.9762	0.621623	13.8462	19.8489	84.8341	7.59769	75.0907	1.74318	43.2373	0.516783	11.8812	0.299388	10.192	0.19478	6.5
IGHM	0.00615522	0.0327847	30.7695	61.8513	21.5017	51.4774	5.74008	32.1429	3.44282	38.0769	39.2052	56.2401	19.8511	58.0411	14.8234	48.337	5.47362	43.5644	8.53928	60.709	15.8241	88.6667
[truncated: 578 more rows]
