# Supplementary material for: Single-cell temporal analysis of natural dengue infection reveals skin-homing lymphocyte expansion one day before defervescence
Source: iScience. 2022 Mar 5;25(4):104034. doi: 10.1016/j.isci.2022.104034 (PMC8957021; doi:10.1016/j.isci.2022.104034)
Supplement: Table S11. List of biological processes of the “highly variable genes” (“HVGs”) from the four major immune cells, related to Figures 2C, 2D, and STAR Methods [file mmc12.xlsx]

## Sheet: gProfiler2_out_union_genenames_
Table S11 List of biological processes of the “highly variable genes” (“HVGs”) from the four major immune cells. Related to Figures 2C-D, and STAR Methods.
query	significant	p_value	term_size	query_size	intersection_size	precision	recall	term_id	source	term_name	effective_domain_size	source_order	evidence_codes
query_1	TRUE	8.7805e-129	1884	1257	444	0.353222	0.235669	GO:0044419	GO:BP	interspecies interaction between organisms	17609	12913	TAS IEA,IDA TAS IEA,IMP TAS IEA,IDA IBA TAS IEA,TAS,TAS,TAS,TAS,IEA,TAS,IDA IMP IBA TAS IEA,IBA,TAS,IDA TAS IEA,TAS,IDA IMP TAS IEA,TAS,IDA TAS,IDA IEP IBA,IDA TAS,IDA TAS,IEP,TAS,TAS,IMP TAS IEA,TAS,TAS,IDA TAS,IMP IBA IEA,TAS,TAS,TAS,TAS,TAS,TAS,TAS,TAS,IEA,IDA IBA IEA,TAS,TAS,TAS,TAS,TAS,IDA IMP IBA,IBA IEA,IDA IBA IEA,TAS,TAS,TAS,TAS,TAS,IDA,TAS,TAS,TAS,TAS,IDA TAS,IDA IMP TAS IEA,TAS,TAS,TAS…	S100A8,S100A9,IFI27,LYZ,RPS27,RPL10,RPL34,RPL21,FOS,RPL41,IFITM3,CCL3L3,RPLP1,S100A12,RPL13,ISG15,RPL26,RPL13A,CCL3,RPS19,RPL39,TPT1,RPL32,RPS12,IFI6,RPLP2,RPS3A,RPS15A,CXCL10,RPS27A,RPS6,RPS18,RPS24,RPS14,RPS23,RPL12,RPL11,PLAC8,IL1B,RPS2,RPS28,RPL37,RPL18A,RPL7,CXCL8,MNDA,JUN,RPS8,RPL27A,RPS16,RPL35A,RPS13,LGALS1,RPS17,RPS29,RPL9,RPL37A,RPL30,HLA-A,RPS4X,RPL8,RPL19,RPL23A,CYBA,RPL6,RPS15,RPL3,Z…
query_1	TRUE	2.0623e-97	1965	1257	409	0.325378	0.208142	GO:0006955	GO:BP	immune response	17609	2922	TAS IEA,IDA TAS IEA,ISS TAS,IMP TAS IEA,TAS,TAS,TAS,IDA IBA TAS IEA,IBA IEA,IDA TAS IEA,IDA TAS IEA,IDA,IDA IEP IBA IEA,IDA,IDA,IMP TAS IEA,TAS,IBA IEA,TAS,IDA IGI IBA IC IEA,IEP IBA TAS,IBA IEA,IMP IBA TAS IEA,TAS,IEA,IDA,NAS IEA,IDA IMP TAS NAS IEA,IMP ISS TAS IEA,TAS,IMP TAS IEA,IMP,IDA,IDA,TAS,IDA IBA IEA,IDA IMP IBA TAS,TAS,IEA,TAS,ISS TAS IEA,TAS IEA,TAS,TAS,TAS,TAS,IEP ISS IBA IEA,TAS,IBA …	S100A8,S100A9,FTH1,IFI27,LYZ,EEF1A1,FOS,IFITM3,CCL3L3,S100A12,ISG15,RPL13A,CCL3,RPS19,RPL39,IFI6,FTL,CXCL10,PLAC8,IL1B,CTSS,CXCL8,MNDA,JUN,LGALS1,RPL30,LST1,HLA-A,CYBA,PSAP,FCN1,RPS3,GAPDH,FAU,CTSD,ANXA1,GBP1,COTL1,VIM,PSME2,TYROBP,IFIT2,EGR1,CST3,NCF1,MT2A,GBP5,PSMB9,CXCL2,CD14,CCL4L2,IRF1,CCL4,IFIT3,TNFSF10,RSAD2,IFI16,HLA-DRB5,AIF1,XAF1,CD44,B2M,GRN,CLU,EEF2,FCGR1A,CD63,SELL,CFD,TNF,IFNB1,PSMA…
query_1	TRUE	1.02675e-87	99	1257	89	0.0708035	0.89899	GO:0006613	GO:BP	cotranslational protein targeting to membrane	17609	2619	TAS,TAS,TAS,TAS,TAS,TAS,TAS,TAS,TAS,TAS,TAS,TAS,TAS,TAS,TAS,TAS,TAS,TAS,TAS,TAS,TAS,TAS,TAS,TAS,TAS,TAS,TAS,TAS,TAS,TAS,TAS,TAS,TAS,TAS,TAS,TAS,TAS,TAS,TAS,TAS,TAS,TAS,TAS,TAS,TAS,TAS,TAS,TAS,TAS,TAS,TAS,TAS,TAS,TAS,TAS,TAS,TAS,TAS,TAS,TAS,TAS,TAS,TAS,TAS,TAS,TAS,TAS,TAS,TAS,TAS,TAS,TAS,TAS,TAS,TAS,TAS,TAS,TAS,TAS,TAS,TAS,IBA TAS IEA,TAS IEA,TAS,IBA,IEA,TAS IEA,TAS,IMP IBA	RPS27,RPL10,RPL34,RPL21,RPL41,RPLP1,RPL13,RPL26,RPL13A,RPS19,RPL39,RPL32,RPS12,RPLP2,RPS3A,RPS15A,RPS27A,RPS6,RPS18,RPS24,RPS14,RPS23,RPL12,RPL11,RPS2,RPS28,RPL37,RPL18A,RPL7,RPS8,RPL27A,RPS16,RPL35A,RPS13,RPS17,RPS29,RPL9,RPL37A,RPL30,RPS4X,RPL8,RPL19,RPL23A,RPL6,RPS15,RPL3,RPL15,RPS25,RPS11,RPL27,RPL36A,RPL38,RPS7,RPL18,RPL14,RPS3,RPL23,RPL10A,RPL36,RPS20,FAU,RPL28,RPL31,UBA52,RPS21,RPL29,RPL35…
query_1	TRUE	8.19524e-86	2817	1257	482	0.383453	0.171104	GO:0002376	GO:BP	immune system process	17609	1046	IDA TAS IEA,IDA TAS IEA,ISS TAS,IMP TAS IEA,TAS,TAS,TAS IEA,IDA IBA TAS IEA,IBA IEA,IDA TAS IEA,IDA IMP TAS IEA,IDA,IDA IEP ISS IBA TAS IC IEA,IDA IMP,IDA,IMP TAS IEA,TAS,IMP,IDA IMP IBA IEA,IMP,IMP,TAS,IDA IGI IBA IC IEA,IDA IEP IBA TAS,IDA IGI IBA TAS IEA,IMP IBA TAS IEA,TAS IEA,IEA,IMP,NAS,IDA,IDA NAS IEA,IDA IMP TAS NAS IEA,IMP ISS TAS IEA,IDA IEA,IEA,TAS IEA,IMP TAS IEA,IMP,IDA,IDA,TAS,IDA I…	S100A8,S100A9,FTH1,IFI27,LYZ,EEF1A1,FOS,IFITM3,CCL3L3,S100A12,ISG15,RPL13A,CCL3,RPS19,RPL39,IFI6,FTL,DUSP1,CXCL10,RPS24,RPS14,PLAC8,IL1B,CTSS,CXCL8,MNDA,JUN,LGALS1,RPS17,KLF6,RPL30,LST1,HLA-A,CYBA,ZFP36,NFKBIA,PSAP,FCN1,RPS3,GAPDH,FAU,CTSD,ANXA1,JUNB,GBP1,COTL1,VIM,PSME2,TYROBP,IFIT2,EGR1,CST3,NCF1,MT2A,GBP5,PSMB9,CXCL2,PLEK,CD14,CCL4L2,IRF1,CCL4,IFIT3,TNFSF10,RSAD2,IFI16,HLA-DRB5,AIF1,XAF1,CD44,…
query_1	TRUE	1.66869e-85	95	1257	86	0.0684169	0.905263	GO:0006614	GO:BP	SRP-dependent cotranslational protein targeting to membrane	17609	2620	TAS,TAS,TAS,TAS,TAS,TAS,TAS,TAS,TAS,TAS,TAS,TAS,TAS,TAS,TAS,TAS,TAS,TAS,TAS,TAS,TAS,TAS,TAS,TAS,TAS,TAS,TAS,TAS,TAS,TAS,TAS,TAS,TAS,TAS,TAS,TAS,TAS,TAS,TAS,TAS,TAS,TAS,TAS,TAS,TAS,TAS,TAS,TAS,TAS,TAS,TAS,TAS,TAS,TAS,TAS,TAS,TAS,TAS,TAS,TAS,TAS,TAS,TAS,TAS,TAS,TAS,TAS,TAS,TAS,TAS,TAS,TAS,TAS,TAS,TAS,TAS,TAS,TAS,TAS,TAS,IBA TAS IEA,TAS IEA,IBA,IEA,IEA,IMP IBA	RPS27,RPL10,RPL34,RPL21,RPL41,RPLP1,RPL13,RPL26,RPL13A,RPS19,RPL39,RPL32,RPS12,RPLP2,RPS3A,RPS15A,RPS27A,RPS6,RPS18,RPS24,RPS14,RPS23,RPL12,RPL11,RPS2,RPS28,RPL37,RPL18A,RPL7,RPS8,RPL27A,RPS16,RPL35A,RPS13,RPS17,RPS29,RPL9,RPL37A,RPL30,RPS4X,RPL8,RPL19,RPL23A,RPL6,RPS15,RPL3,RPL15,RPS25,RPS11,RPL27,RPL36A,RPL38,RPS7,RPL18,RPL14,RPS3,RPL23,RPL10A,RPL36,RPS20,FAU,RPL28,RPL31,UBA52,RPS21,RPL29,RPL35…
query_1	TRUE	1.97633e-85	109	1257	92	0.0731901	0.844037	GO:0045047	GO:BP	protein targeting to ER	17609	13225	TAS,TAS,TAS,TAS,TAS,TAS,TAS,TAS,TAS,TAS,TAS,TAS,TAS,TAS,TAS,TAS,TAS,TAS,TAS,TAS,TAS,TAS,TAS,TAS,TAS,TAS,TAS,TAS,TAS,TAS,TAS,TAS,TAS,TAS,TAS,TAS,TAS,TAS,TAS,TAS,TAS,TAS,TAS,TAS,TAS,TAS,TAS,TAS,TAS,TAS,TAS,TAS,TAS,TAS,TAS,TAS,TAS,TAS,TAS,TAS,TAS,TAS,TAS,TAS,TAS,TAS,TAS,TAS,TAS,TAS,TAS,TAS,TAS,TAS,TAS,TAS,TAS,TAS,TAS,IMP,IBA,TAS,IBA TAS IEA,IMP IBA TAS IEA,ISS,IMP IBA,IBA,IBA,IEA,IBA,IEA,IMP ISS IBA	RPS27,RPL10,RPL34,RPL21,RPL41,RPLP1,RPL13,RPL26,RPL13A,RPS19,RPL39,RPL32,RPS12,RPLP2,RPS3A,RPS15A,RPS27A,RPS6,RPS18,RPS24,RPS14,RPS23,RPL12,RPL11,RPS2,RPS28,RPL37,RPL18A,RPL7,RPS8,RPL27A,RPS16,RPL35A,RPS13,RPS17,RPS29,RPL9,RPL37A,RPL30,RPS4X,RPL8,RPL19,RPL23A,RPL6,RPS15,RPL3,RPL15,RPS25,RPS11,RPL27,RPL36A,RPL38,RPS7,RPL18,RPL14,RPS3,RPL23,RPL10A,RPL36,RPS20,FAU,RPL28,RPL31,UBA52,RPS21,RPL29,RPL35…
query_1	TRUE	2.37088e-84	866	1257	247	0.1965	0.285219	GO:0016032	GO:BP	viral process	17609	5689	IMP IEA,TAS,TAS,TAS,TAS,TAS,IDA IMP IBA,TAS,TAS,IMP IEA,TAS,TAS,IDA,TAS,TAS,TAS,TAS,TAS,TAS,TAS,TAS,TAS,TAS,TAS,TAS,TAS,TAS,TAS,TAS,TAS,TAS,TAS,TAS,IDA,IDA,TAS,TAS,TAS,TAS,TAS,IDA,TAS,TAS,TAS,TAS,TAS,IEA,TAS,TAS,TAS,TAS,TAS,TAS,TAS,IMP IEA,TAS,IEA,TAS,TAS,TAS,TAS,TAS,TAS,TAS,TAS,IDA,TAS,TAS,TAS,TAS,TAS,TAS,TAS,TAS,TAS,TAS,TAS,TAS,TAS,TAS,TAS,IEA,TAS,TAS,TAS,TAS,IEA,IEA,TAS,IDA,IDA IEA,IDA,IEA,TAS…	IFI27,RPS27,RPL10,RPL34,RPL21,RPL41,IFITM3,RPLP1,RPL13,ISG15,RPL26,RPL13A,CCL3,RPS19,RPL39,RPL32,RPS12,RPLP2,RPS3A,RPS15A,RPS27A,RPS6,RPS18,RPS24,RPS14,RPS23,RPL12,RPL11,RPS2,RPS28,RPL37,RPL18A,RPL7,CXCL8,JUN,RPS8,RPL27A,RPS16,RPL35A,RPS13,LGALS1,RPS17,RPS29,RPL9,RPL37A,RPL30,HLA-A,RPS4X,RPL8,RPL19,RPL23A,RPL6,RPS15,RPL3,ZFP36,RPL15,NFKBIA,RPS25,RPS11,RPL27,RPL36A,RPL38,RPS7,RPL18,RPL14,FCN1,RPS3…
query_1	TRUE	1.21429e-82	113	1257	92	0.0731901	0.814159	GO:0072599	GO:BP	establishment of protein localization to endoplasmic reticulum	17609	20662	TAS,TAS,TAS,TAS,TAS,TAS,TAS,TAS,TAS,TAS,TAS,TAS,TAS,TAS,TAS,TAS,TAS,TAS,TAS,TAS,TAS,TAS,TAS,TAS,TAS,TAS,TAS,TAS,TAS,TAS,TAS,TAS,TAS,TAS,TAS,TAS,TAS,TAS,TAS,TAS,TAS,TAS,TAS,TAS,TAS,TAS,TAS,TAS,TAS,TAS,TAS,TAS,TAS,TAS,TAS,TAS,TAS,TAS,TAS,TAS,TAS,TAS,TAS,TAS,TAS,TAS,TAS,TAS,TAS,TAS,TAS,TAS,TAS,TAS,TAS,TAS,TAS,TAS,TAS,IMP,IBA,TAS,IBA TAS IEA,IMP IBA TAS IEA,ISS,IMP IBA,IBA,IBA,IEA,IBA,IEA,IMP ISS IBA	RPS27,RPL10,RPL34,RPL21,RPL41,RPLP1,RPL13,RPL26,RPL13A,RPS19,RPL39,RPL32,RPS12,RPLP2,RPS3A,RPS15A,RPS27A,RPS6,RPS18,RPS24,RPS14,RPS23,RPL12,RPL11,RPS2,RPS28,RPL37,RPL18A,RPL7,RPS8,RPL27A,RPS16,RPL35A,RPS13,RPS17,RPS29,RPL9,RPL37A,RPL30,RPS4X,RPL8,RPL19,RPL23A,RPL6,RPS15,RPL3,RPL15,RPS25,RPS11,RPL27,RPL36A,RPL38,RPS7,RPL18,RPL14,RPS3,RPL23,RPL10A,RPL36,RPS20,FAU,RPL28,RPL31,UBA52,RPS21,RPL29,RPL35…
query_1	TRUE	2.86488e-82	912	1257	251	0.199682	0.275219	GO:0044403	GO:BP	symbiotic process	17609	12901	IMP IEA,TAS,TAS,TAS,TAS,TAS,IDA IMP IBA,TAS,TAS,IMP IEA,TAS,TAS,IDA,TAS,TAS,TAS,TAS,TAS,TAS,TAS,TAS,TAS,TAS,TAS,TAS,TAS,TAS,TAS,TAS,TAS,TAS,TAS,TAS,IDA IMP,IDA,TAS,TAS,TAS,TAS,TAS,IDA,TAS,TAS,TAS,TAS,TAS,IEA,TAS,TAS,TAS,TAS,TAS,TAS,TAS,IMP IEA,TAS,IEA,TAS,TAS,TAS,TAS,TAS,TAS,TAS,TAS,IDA,TAS,IDA,TAS,TAS,TAS,TAS,TAS,TAS,TAS,TAS,TAS,TAS,TAS,TAS,TAS,TAS,IEA,TAS,TAS,TAS,TAS,IEA,IEA,TAS,IDA,IDA IEA,IDA…	IFI27,RPS27,RPL10,RPL34,RPL21,RPL41,IFITM3,RPLP1,RPL13,ISG15,RPL26,RPL13A,CCL3,RPS19,RPL39,RPL32,RPS12,RPLP2,RPS3A,RPS15A,RPS27A,RPS6,RPS18,RPS24,RPS14,RPS23,RPL12,RPL11,RPS2,RPS28,RPL37,RPL18A,RPL7,CXCL8,JUN,RPS8,RPL27A,RPS16,RPL35A,RPS13,LGALS1,RPS17,RPS29,RPL9,RPL37A,RPL30,HLA-A,RPS4X,RPL8,RPL19,RPL23A,RPL6,RPS15,RPL3,ZFP36,RPL15,NFKBIA,RPS25,RPS11,RPL27,RPL36A,RPL38,RPS7,RPL18,RPL14,FCN1,RPS3…
query_1	TRUE	5.84088e-75	189	1257	111	0.0883055	0.587302	GO:0006413	GO:BP	translational initiation	17609	2437	TAS,TAS,TAS,TAS,TAS,TAS,TAS,TAS,IDA TAS,TAS,TAS,TAS,TAS,TAS,TAS,TAS,TAS,TAS,TAS,TAS,TAS,TAS,TAS,TAS,TAS,TAS,TAS,TAS,TAS,TAS,TAS,TAS,TAS,TAS,TAS NAS,TAS,TAS,TAS,TAS,TAS,TAS,TAS,IDA TAS IEA,TAS,TAS,TAS,TAS,TAS,TAS,TAS,TAS,TAS,TAS,TAS,TAS,TAS,TAS NAS,TAS,TAS,TAS,TAS,TAS,TAS,TAS,TAS,TAS,TAS,TAS,TAS,TAS,TAS,TAS,TAS,TAS IC,TAS,TAS,TAS,TAS,IEA,TAS,TAS,IDA TAS IC,IEA,IDA IBA TAS NAS IC IEA,IDA,IDA IBA TA…	RPS27,RPL10,RPL34,RPL21,RPL41,RPLP1,RPL13,RPL26,RPL13A,RPS19,RPL39,RPL32,RPS12,RPLP2,RPS3A,RPS15A,RPS27A,RPS6,RPS18,RPS24,RPS14,RPS23,RPL12,RPL11,RPS2,RPS28,RPL37,RPL18A,RPL7,RPS8,RPL27A,RPS16,RPL35A,RPS13,RPS17,RPS29,RPL9,RPL37A,RPL30,RPS4X,RPL8,RPL19,EIF1,RPL23A,RPL6,RPS15,RPL3,RPL15,RPS25,RPS11,RPL27,RPL36A,RPL38,RPS7,RPL18,RPL14,RPS3,RPL23,RPL10A,RPL36,RPS20,FAU,RPL28,RPL31,UBA52,RPS21,RPL29,…
query_1	TRUE	1.90144e-72	137	1257	94	0.0747812	0.686131	GO:0070972	GO:BP	protein localization to endoplasmic reticulum	17609	19447	TAS,TAS,TAS,TAS,TAS,TAS,TAS,TAS,TAS,TAS,TAS,TAS,TAS,TAS,TAS,TAS,TAS,TAS,TAS,TAS,TAS,TAS,TAS,TAS,TAS,TAS,TAS,TAS,TAS,TAS,TAS,TAS,TAS,TAS,TAS,TAS,TAS,TAS,TAS,TAS,TAS,TAS,TAS,TAS,TAS,TAS,TAS,TAS,TAS,TAS,TAS,TAS,TAS,TAS,TAS,TAS,TAS,TAS,TAS,TAS,TAS,TAS,TAS,TAS,TAS,TAS,TAS,TAS,TAS,TAS,TAS,TAS,TAS,TAS,TAS,TAS,TAS,TAS,IMP,TAS,IMP,IBA,TAS,IBA TAS IEA,IMP IBA TAS IEA,ISS,IMP IBA,IBA,IBA,IEA,IBA,IBA IEA,IEA…	RPS27,RPL10,RPL34,RPL21,RPL41,RPLP1,RPL13,RPL26,RPL13A,RPS19,RPL39,RPL32,RPS12,RPLP2,RPS3A,RPS15A,RPS27A,RPS6,RPS18,RPS24,RPS14,RPS23,RPL12,RPL11,RPS2,RPS28,RPL37,RPL18A,RPL7,RPS8,RPL27A,RPS16,RPL35A,RPS13,RPS17,RPS29,RPL9,RPL37A,RPL30,RPS4X,RPL8,RPL19,RPL23A,RPL6,RPS15,RPL3,RPL15,RPS25,RPS11,RPL27,RPL36A,RPL38,RPS7,RPL18,RPL14,RPS3,RPL23,RPL10A,RPL36,RPS20,FAU,RPL28,RPL31,UBA52,RPS21,RPL29,RPL35…
query_1	TRUE	2.29569e-71	1294	1257	287	0.228321	0.221793	GO:0009607	GO:BP	response to biotic stimulus	17609	4014	TAS IEA,IDA TAS IEA,IMP TAS IEA,IDA IBA TAS IEA,IEA,IDA IBA TAS IEA,IBA,IDA TAS IEA,IDA IMP TAS IEA,IDA,IDA IEP IBA,IDA,IDA,IEP,IMP TAS IEA,IDA,IMP IBA IEA,IEA,IDA IBA IEA,IDA IBA,IBA IEA,IBA IEA,IDA,IDA IMP TAS IEA,IDA IMP ISS IEA,IDA IMP IEA,IEA,IMP TAS IEA,IDA,IDA,IEA,IBA,IDA IBA TAS IEA,IEA,IMP IEA,TAS,TAS,IDA IMP IBA TAS IEA,TAS,TAS,TAS,IEP ISS IBA IEA,TAS,IDA IBA,IDA IMP IBA IEA,IBA,IDA ISS…	S100A8,S100A9,IFI27,LYZ,FOS,IFITM3,CCL3L3,S100A12,ISG15,RPL13A,CCL3,RPS19,RPL39,TPT1,IFI6,RPS15A,CXCL10,PLAC8,IL1B,CXCL8,MNDA,JUN,RPL30,HLA-A,CYBA,ZFP36,NFKBIA,FCN1,GAPDH,FAU,ANXA1,JUNB,GBP1,COTL1,VIM,PSME2,TYROBP,IFIT2,EGR1,NCF1,MT2A,GBP5,PSMB9,CXCL2,CD14,CCL4L2,IRF1,CCL4,IFIT3,RSAD2,IFI16,HLA-DRB5,AIF1,XAF1,CD44,B2M,TSPO,GRN,CLU,FCGR1A,CFD,TNF,IFNB1,PSMA7,IRF7,IGHG4,SOCS3,HLA-DPA1,ISG20,MX1,PSM…
query_1	TRUE	2.41932e-71	1263	1257	283	0.225139	0.22407	GO:0051707	GO:BP	response to other organism	17609	16306	TAS IEA,IDA TAS IEA,IMP TAS IEA,IDA IBA TAS IEA,IEA,IDA IBA TAS IEA,IBA,IDA TAS IEA,IDA IMP TAS IEA,IDA,IDA IEP IBA,IDA,IDA,IEP,IMP TAS IEA,IDA,IMP IBA IEA,IEA,IDA IBA IEA,IDA IBA,IBA IEA,IBA IEA,IDA,IDA IMP TAS IEA,IDA IMP ISS IEA,IDA IMP IEA,IEA,IMP TAS IEA,IDA,IDA,IEA,IBA,IDA IBA TAS IEA,IEA,IMP IEA,TAS,TAS,IDA IMP IBA TAS IEA,TAS,TAS,TAS,IEP ISS IBA IEA,TAS,IDA IBA,IDA IMP IBA IEA,IBA,IDA ISS…	S100A8,S100A9,IFI27,LYZ,FOS,IFITM3,CCL3L3,S100A12,ISG15,RPL13A,CCL3,RPS19,RPL39,TPT1,IFI6,RPS15A,CXCL10,PLAC8,IL1B,CXCL8,MNDA,JUN,RPL30,HLA-A,CYBA,ZFP36,NFKBIA,FCN1,GAPDH,FAU,ANXA1,JUNB,GBP1,COTL1,VIM,PSME2,TYROBP,IFIT2,EGR1,NCF1,MT2A,GBP5,PSMB9,CXCL2,CD14,CCL4L2,IRF1,CCL4,IFIT3,RSAD2,IFI16,HLA-DRB5,AIF1,XAF1,CD44,B2M,TSPO,GRN,CLU,FCGR1A,CFD,TNF,IFNB1,PSMA7,IRF7,IGHG4,SOCS3,HLA-DPA1,ISG20,MX1,PSM…
query_1	TRUE	2.72293e-71	1264	1257	283	0.225139	0.223892	GO:0043207	GO:BP	response to external biotic stimulus	17609	12318	TAS IEA,IDA TAS IEA,IMP TAS IEA,IDA IBA TAS IEA,IEA,IDA IBA TAS IEA,IBA,IDA TAS IEA,IDA IMP TAS IEA,IDA,IDA IEP IBA,IDA,IDA,IEP,IMP TAS IEA,IDA,IMP IBA IEA,IEA,IDA IBA IEA,IDA IBA,IBA IEA,IBA IEA,IDA,IDA IMP TAS IEA,IDA IMP ISS IEA,IDA IMP IEA,IEA,IMP TAS IEA,IDA,IDA,IEA,IBA,IDA IBA TAS IEA,IEA,IMP IEA,TAS,TAS,IDA IMP IBA TAS IEA,TAS,TAS,TAS,IEP ISS IBA IEA,TAS,IDA IBA,IDA IMP IBA IEA,IBA,IDA ISS…	S100A8,S100A9,IFI27,LYZ,FOS,IFITM3,CCL3L3,S100A12,ISG15,RPL13A,CCL3,RPS19,RPL39,TPT1,IFI6,RPS15A,CXCL10,PLAC8,IL1B,CXCL8,MNDA,JUN,RPL30,HLA-A,CYBA,ZFP36,NFKBIA,FCN1,GAPDH,FAU,ANXA1,JUNB,GBP1,COTL1,VIM,PSME2,TYROBP,IFIT2,EGR1,NCF1,MT2A,GBP5,PSMB9,CXCL2,CD14,CCL4L2,IRF1,CCL4,IFIT3,RSAD2,IFI16,HLA-DRB5,AIF1,XAF1,CD44,B2M,TSPO,GRN,CLU,FCGR1A,CFD,TNF,IFNB1,PSMA7,IRF7,IGHG4,SOCS3,HLA-DPA1,ISG20,MX1,PSM…
query_1	TRUE	7.45232e-70	121	1257	87	0.0692124	0.719008	GO:0000184	GO:BP	nuclear-transcribed mRNA catabolic process, nonsense-mediated decay	17609	79	TAS,TAS,TAS,TAS,TAS,TAS,TAS,TAS,TAS,TAS,TAS,TAS,TAS,TAS,TAS,TAS,TAS,TAS,TAS,TAS,TAS,TAS,TAS,TAS,TAS,TAS,TAS,TAS,TAS,TAS,TAS,TAS,TAS,TAS,TAS,TAS,TAS,TAS,TAS,TAS,TAS,TAS,TAS,TAS,TAS,TAS,TAS,TAS,TAS,TAS,TAS,TAS,TAS,TAS,TAS,TAS,TAS,TAS,TAS,TAS,TAS,TAS,TAS,TAS,TAS,TAS,TAS,TAS,TAS,TAS,TAS,TAS,TAS,TAS,TAS,TAS,TAS,TAS,IDA TAS IEA,IMP,TAS,IDA IBA TAS NAS IEA,IMP IBA TAS IEA,TAS,IMP IBA TAS IEA,IMP IGI TAS…	RPS27,RPL10,RPL34,RPL21,RPL41,RPLP1,RPL13,RPL26,RPL13A,RPS19,RPL39,RPL32,RPS12,RPLP2,RPS3A,RPS15A,RPS27A,RPS6,RPS18,RPS24,RPS14,RPS23,RPL12,RPL11,RPS2,RPS28,RPL37,RPL18A,RPL7,RPS8,RPL27A,RPS16,RPL35A,RPS13,RPS17,RPS29,RPL9,RPL37A,RPL30,RPS4X,RPL8,RPL19,RPL23A,RPL6,RPS15,RPL3,RPL15,RPS25,RPS11,RPL27,RPL36A,RPL38,RPS7,RPL18,RPL14,RPS3,RPL23,RPL10A,RPL36,RPS20,FAU,RPL28,RPL31,UBA52,RPS21,RPL29,RPL35…
query_1	TRUE	3.68919e-69	1088	1257	257	0.204455	0.236213	GO:0034097	GO:BP	response to cytokine	17609	9737	IMP TAS,IMP,TAS IEA,IDA IBA TAS,IBA TAS,IDA TAS,IDA,IEP IBA TAS,TAS,IMP,IMP IBA TAS,TAS,IDA IBA TAS,IEP IBA TAS,IBA IEA,IBA IEA,IEA,TAS,IEA,IEA,IDA IEA,IDA TAS IEA,IMP,IDA,TAS,IBA TAS IEA,IBA TAS,IDA IEP IBA TAS,TAS IEA,TAS,TAS IEA,IDA IMP TAS,IEA,IEP TAS,IEP IBA IEA,TAS,IBA TAS,IEA,IBA,IDA ISS TAS IEA,IBA TAS,TAS IEA,TAS,IBA IEA,TAS,IEP ISS IEA,IDA TAS,TAS,TAS,TAS,TAS,IMP IBA TAS IEA,IDA IBA TAS…	IFI27,TMSB4X,FOS,IFITM3,CCL3L3,ISG15,RPL13A,CCL3,IFI6,DUSP1,CXCL10,RPS27A,IL1B,CXCL8,MNDA,JUN,RPS16,HLA-A,CYBA,RPL3,ZFP36,NFKBIA,RPS3,GAPDH,UBA52,ANXA1,JUNB,GBP1,VIM,PSME2,IFIT2,EGR1,YBX1,MT2A,GBP5,PSMB9,CXCL2,CD14,CCL4L2,IRF1,CCL4,IFIT3,RSAD2,IFI16,HLA-DRB5,AIF1,XAF1,CD44,RPLP0,B2M,FCGR1A,TNF,IFNB1,PSMA7,IRF7,IGHG4,SOCS3,HLA-DPA1,ISG20,MX1,PSMA4,ITGB2,FCER1G,UBC,KLF4,IFI35,NMI,PLSCR1,HSP90AA1,ZF…
query_1	TRUE	1.66025e-65	1008	1257	241	0.191726	0.239087	GO:0071345	GO:BP	cellular response to cytokine stimulus	17609	19652	IMP TAS,IMP,TAS,IBA TAS,IBA TAS,TAS,IDA,IEP IBA TAS,TAS,IMP,IMP IBA TAS,TAS,IDA IBA TAS,IEP IBA TAS,IBA IEA,IEA,TAS,IEA,IEA,IDA IEA,IDA TAS IEA,IMP,IDA,TAS,TAS,TAS,IDA IEP IBA TAS,TAS IEA,TAS,TAS IEA,IDA IMP TAS,IEA,IEP TAS,IEP IBA IEA,TAS,IBA TAS,IBA,IDA ISS TAS IEA,IBA TAS,TAS IEA,TAS,IBA IEA,TAS,IEP ISS IEA,TAS,TAS,TAS,TAS,TAS,IMP IBA TAS IEA,IDA IBA TAS,TAS,TAS IEA,TAS,TAS IEA,IDA TAS,TAS,TAS…	IFI27,TMSB4X,FOS,IFITM3,CCL3L3,ISG15,RPL13A,CCL3,IFI6,DUSP1,CXCL10,RPS27A,IL1B,CXCL8,MNDA,RPS16,HLA-A,CYBA,RPL3,ZFP36,NFKBIA,RPS3,GAPDH,UBA52,ANXA1,JUNB,GBP1,VIM,PSME2,IFIT2,EGR1,YBX1,MT2A,GBP5,PSMB9,CXCL2,CCL4L2,IRF1,CCL4,IFIT3,RSAD2,IFI16,HLA-DRB5,AIF1,XAF1,CD44,RPLP0,B2M,FCGR1A,TNF,IFNB1,PSMA7,IRF7,IGHG4,SOCS3,HLA-DPA1,ISG20,MX1,PSMA4,ITGB2,FCER1G,UBC,KLF4,IFI35,NMI,HSP90AA1,ZFP36L1,CD36,HLA-D…
query_1	TRUE	2.41703e-64	348	1257	137	0.10899	0.393678	GO:0006402	GO:BP	mRNA catabolic process	17609	2427	TAS,TAS,TAS,TAS,TAS,TAS,TAS,TAS,TAS,TAS,TAS,TAS,TAS,TAS,TAS,TAS,TAS,TAS,TAS,TAS,TAS,TAS,TAS,TAS,TAS,TAS,TAS,TAS,TAS,TAS,TAS,TAS,TAS,TAS,TAS,TAS,TAS,TAS,TAS,TAS,TAS,TAS,TAS,TAS,TAS,TAS,IDA IMP ISS TAS IEA,TAS,TAS,TAS,TAS,TAS,TAS,TAS,TAS,TAS,TAS,TAS,TAS,TAS,TAS,TAS,TAS,TAS,TAS,TAS,TAS,TAS,TAS,TAS,TAS,IMP,TAS,TAS,TAS,TAS,IDA IMP,TAS,TAS,TAS,IDA,TAS,TAS,TAS,TAS,TAS,IDA IMP ISS TAS IEA,TAS,TAS,IDA ISS…	RPS27,RPL10,RPL34,RPL21,RPL41,RPLP1,RPL13,RPL26,RPL13A,RPS19,RPL39,RPL32,RPS12,RPLP2,RPS3A,RPS15A,RPS27A,RPS6,RPS18,RPS24,RPS14,RPS23,RPL12,RPL11,RPS2,RPS28,RPL37,RPL18A,RPL7,RPS8,RPL27A,RPS16,RPL35A,RPS13,RPS17,RPS29,RPL9,RPL37A,RPL30,RPS4X,RPL8,RPL19,RPL23A,RPL6,RPS15,RPL3,ZFP36,RPL15,RPS25,RPS11,RPL27,RPL36A,RPL38,RPS7,RPL18,RPL14,RPS3,RPL23,RPL10A,RPL36,RPS20,FAU,RPL28,RPL31,UBA52,RPS21,RPL29…
query_1	TRUE	3.50782e-64	386	1257	144	0.114558	0.373057	GO:0006401	GO:BP	RNA catabolic process	17609	2426	TAS,TAS,TAS,TAS,TAS,TAS,TAS,TAS,TAS,TAS,TAS,TAS,TAS,TAS,TAS,TAS,TAS,TAS,TAS,TAS,TAS,TAS,TAS,TAS,TAS,TAS,TAS,TAS,TAS,TAS,TAS,TAS,TAS,TAS,TAS,TAS,TAS,TAS,TAS,TAS,TAS,TAS,TAS,TAS,TAS,TAS,IDA IMP ISS TAS IEA,TAS,TAS,TAS,TAS,TAS,TAS,TAS,TAS,TAS,TAS,TAS,TAS,TAS,TAS,TAS,TAS,TAS,TAS,TAS,TAS,TAS,TAS,TAS,TAS,IMP,TAS,TAS,TAS,TAS,IDA IMP,TAS,TAS,TAS,IDA,TAS,TAS,TAS,IDA IBA,TAS,TAS,TAS,IDA IMP ISS TAS IEA,TAS…	RPS27,RPL10,RPL34,RPL21,RPL41,RPLP1,RPL13,RPL26,RPL13A,RPS19,RPL39,RPL32,RPS12,RPLP2,RPS3A,RPS15A,RPS27A,RPS6,RPS18,RPS24,RPS14,RPS23,RPL12,RPL11,RPS2,RPS28,RPL37,RPL18A,RPL7,RPS8,RPL27A,RPS16,RPL35A,RPS13,RPS17,RPS29,RPL9,RPL37A,RPL30,RPS4X,RPL8,RPL19,RPL23A,RPL6,RPS15,RPL3,ZFP36,RPL15,RPS25,RPS11,RPL27,RPL36A,RPL38,RPS7,RPL18,RPL14,RPS3,RPL23,RPL10A,RPL36,RPS20,FAU,RPL28,RPL31,UBA52,RPS21,RPL29…
query_1	TRUE	4.02248e-64	1171	1257	260	0.206842	0.222032	GO:0002252	GO:BP	immune effector process	17609	922	TAS,TAS,TAS,IMP IEA,TAS,TAS,IDA IBA IEA,TAS,IMP IEA,IDA,IDA,IMP IEA,TAS,IEA,TAS,IDA IGI IC IEA,TAS,TAS,IEA,IDA,TAS,TAS,TAS,TAS,IDA IBA,IEA,TAS,ISS TAS IEA,IBA IEA,TAS,TAS,IDA IEA,IBA IEA,IDA ISS IEA,IDA IMP,TAS,IDA TAS IEA,IDA ISS TAS,ISS TAS IEA,TAS,TAS,TAS,TAS,TAS IEA,IEA,IDA IMP IBA TAS IEA,TAS,TAS,IDA TAS IEA,IBA TAS,TAS,IMP IBA IEA,IDA IBA IEA,TAS,IDA TAS,IGI TAS,IBA TAS IEA,TAS,IMP IEA,TAS,…	S100A8,S100A9,FTH1,IFI27,LYZ,EEF1A1,IFITM3,S100A12,ISG15,CCL3,RPS19,IFI6,FTL,CXCL10,PLAC8,IL1B,CTSS,MNDA,LGALS1,HLA-A,CYBA,PSAP,FCN1,CTSD,ANXA1,GBP1,COTL1,TYROBP,IFIT2,CST3,CD14,IRF1,IFIT3,RSAD2,IFI16,CD44,B2M,GRN,CLU,EEF2,FCGR1A,CD63,SELL,CFD,TNF,IFNB1,FCGR3A,RETN,IRF7,IGHG4,GMFG,ISG20,MX1,S100A11,RNASE2,ITGB2,FCER1G,ARPC2,PLSCR1,HSP90AA1,RGCC,CD36,PYCARD,STXBP2,TRIM22,NPC2,FPR1,FFAR2,IGLC2,GSTP…
query_1	TRUE	5.03664e-63	192	1257	102	0.0811456	0.53125	GO:0019080	GO:BP	viral gene expression	17609	6492	TAS,TAS,TAS,TAS,TAS,IDA,TAS,TAS,TAS,TAS,IDA,TAS,TAS,TAS,TAS,TAS,TAS,TAS,TAS,TAS,TAS,TAS,TAS,TAS,TAS,TAS,TAS,TAS,TAS,TAS,TAS,IDA,TAS,TAS,TAS,TAS,TAS,TAS,TAS,TAS,TAS,TAS,TAS,TAS,TAS,TAS,TAS,TAS,TAS,IMP,TAS,TAS,TAS,TAS,TAS,TAS,TAS,TAS,TAS,TAS,TAS,TAS,TAS,TAS,TAS,TAS,TAS,TAS,TAS,TAS,TAS,TAS,TAS,TAS,TAS,TAS,TAS,TAS,TAS,IDA,TAS,TAS,TAS,IDA,IDA,IDA,IDA,TAS,IDA,IMP,TAS,TAS,IDA,TAS,IMP,IGI,TAS,IDA,IDA,IDA…	RPS27,RPL10,RPL34,RPL21,RPL41,IFITM3,RPLP1,RPL13,RPL26,RPL13A,CCL3,RPS19,RPL39,RPL32,RPS12,RPLP2,RPS3A,RPS15A,RPS27A,RPS6,RPS18,RPS24,RPS14,RPS23,RPL12,RPL11,RPS2,RPS28,RPL37,RPL18A,RPL7,JUN,RPS8,RPL27A,RPS16,RPL35A,RPS13,RPS17,RPS29,RPL9,RPL37A,RPL30,RPS4X,RPL8,RPL19,RPL23A,RPL6,RPS15,RPL3,ZFP36,RPL15,RPS25,RPS11,RPL27,RPL36A,RPL38,RPS7,RPL18,RPL14,RPS3,RPL23,RPL10A,RPL36,RPS20,FAU,RPL28,RPL31,U…
query_1	TRUE	1.03545e-61	801	1257	207	0.164678	0.258427	GO:0016071	GO:BP	mRNA metabolic process	17609	5718	TAS,TAS,TAS,TAS,TAS,TAS,TAS,TAS,TAS,TAS,TAS,TAS,TAS,TAS,TAS,TAS,TAS,TAS,TAS,TAS,TAS,TAS,TAS,TAS,TAS,TAS,TAS,TAS,TAS,TAS,TAS,TAS,TAS,TAS,TAS,TAS,TAS,TAS,TAS,TAS,TAS,TAS,TAS,TAS,TAS,TAS,IDA IMP ISS TAS IEA,TAS,TAS,TAS,TAS,TAS,TAS,TAS,TAS,TAS,TAS,TAS,TAS,TAS,TAS,TAS,TAS,TAS,TAS,TAS,TAS,TAS,TAS,TAS,TAS,IMP,TAS,TAS,TAS,TAS,IDA IMP TAS IEA,TAS,TAS,TAS,IDA IMP TAS IC IEA,TAS,TAS,TAS,TAS,TAS,IDA IMP ISS …	RPS27,RPL10,RPL34,RPL21,RPL41,RPLP1,RPL13,RPL26,RPL13A,RPS19,RPL39,RPL32,RPS12,RPLP2,RPS3A,RPS15A,RPS27A,RPS6,RPS18,RPS24,RPS14,RPS23,RPL12,RPL11,RPS2,RPS28,RPL37,RPL18A,RPL7,RPS8,RPL27A,RPS16,RPL35A,RPS13,RPS17,RPS29,RPL9,RPL37A,RPL30,RPS4X,RPL8,RPL19,RPL23A,RPL6,RPS15,RPL3,ZFP36,RPL15,RPS25,RPS11,RPL27,RPL36A,RPL38,RPS7,RPL18,RPL14,RPS3,RPL23,RPL10A,RPL36,RPS20,FAU,RPL28,RPL31,UBA52,RPS21,RPL29…
query_1	TRUE	1.15155e-61	1433	1257	288	0.229117	0.200977	GO:0006952	GO:BP	defense response	17609	2919	IDA TAS IEA,IDA TAS IEA,IMP TAS IEA,IDA IBA TAS IEA,IMP,TAS,IDA IBA TAS IEA,IBA TAS,IDA TAS IEA,IDA IMP TAS IEA,IDA,IDA IEP ISS IBA TAS IEA,IDA,IDA,IMP TAS IEA,IBA TAS IEA,IEA,IDA IGI ISS IBA TAS NAS IEA,IBA TAS IEA,IBA TAS IEA,IEA,IDA,IDA TAS IEA,IDA IMP ISS IEA,IEA,IDA,IMP TAS IEA,IDA,IDA,ISS IBA TAS IEA,IDA IBA TAS IEA,IEA,IEA,TAS,ISS TAS IEA,IBA TAS IEA,TAS,IDA,TAS,TAS,IEP ISS IBA IEA,TAS,IBA…	S100A8,S100A9,IFI27,LYZ,TMSB4X,FOS,IFITM3,CCL3L3,S100A12,ISG15,RPL13A,CCL3,RPS19,RPL39,IFI6,CXCL10,PLAC8,IL1B,CXCL8,MNDA,JUN,RPL30,HLA-A,CYBA,ZFP36,NFKBIA,FCN1,GAPDH,FAU,ANXA1,GBP1,COTL1,VIM,PSME2,TYROBP,IFIT2,EGR1,CST3,NCF1,MT2A,GBP5,PSMB9,CXCL2,CD14,CCL4L2,IRF1,CCL4,IFIT3,RSAD2,IFI16,HLA-DRB5,AIF1,XAF1,CD44,B2M,GRN,CLU,FCGR1A,CFD,TNF,NAMPT,IFNB1,PSMA7,IRF7,IGHG4,SOCS3,HLA-DPA1,ISG20,MX1,PSMA4,H…
query_1	TRUE	2.92106e-61	959	1257	228	0.181384	0.237748	GO:0098542	GO:BP	defense response to other organism	17609	22342	TAS IEA,TAS IEA,IMP TAS IEA,IDA IBA IEA,IDA IBA TAS IEA,IBA,IDA TAS IEA,IDA IMP TAS IEA,IDA,IEP IBA,IDA,IDA,IMP TAS IEA,IEA,IEA,IEA,IBA IEA,IDA,IDA TAS IEA,IDA IMP ISS IEA,IMP TAS IEA,IDA,IDA,IEA,IDA IBA TAS IEA,IEA,IEA,TAS,TAS,IBA TAS IEA,TAS,TAS,TAS,IEP ISS IBA IEA,TAS,IEA,IBA,IDA ISS TAS IEA,IBA,IBA TAS IEA,IDA TAS IEA,IDA IMP IBA IEA,TAS,IEP ISS IEA,TAS,TAS,TAS,IDA ISS,IEA,TAS IEA,TAS IEA,IEA…	S100A8,S100A9,IFI27,LYZ,IFITM3,CCL3L3,S100A12,ISG15,RPL13A,CCL3,RPS19,RPL39,IFI6,CXCL10,PLAC8,IL1B,MNDA,RPL30,HLA-A,CYBA,FCN1,GAPDH,FAU,ANXA1,GBP1,COTL1,VIM,PSME2,TYROBP,IFIT2,EGR1,NCF1,MT2A,GBP5,PSMB9,CD14,CCL4L2,IRF1,CCL4,IFIT3,RSAD2,IFI16,HLA-DRB5,AIF1,XAF1,CD44,B2M,GRN,CLU,FCGR1A,CFD,TNF,IFNB1,PSMA7,IRF7,IGHG4,SOCS3,HLA-DPA1,ISG20,MX1,PSMA4,HMGB2,RNASE2,CLEC7A,FCER1G,IFI35,NMI,PLSCR1,CD36,HLA…
query_1	TRUE	2.24116e-60	2914	1257	442	0.351631	0.151682	GO:0010033	GO:BP	response to organic substance	17609	4348	IEA,IMP TAS,IMP,IDA,IDA TAS IEA,IDA IBA TAS,IBA TAS,IEA,IDA TAS,IDA,IDA IEP IBA TAS,TAS,IMP IEA,IMP IBA TAS IEA,TAS,IDA ISS IBA TAS IC IEA,IEP,IDA IEP IBA TAS,IBA IEA,IDA IBA IEA,IEA,IEA,TAS,IEA,IEA,IEA,IEA,IDA IMP IEA,IEA,IDA TAS IEA,IEA,IEA,IMP,IDA,IMP,ISS,TAS,IDA IBA TAS IEA,IBA TAS,IDA IEP IBA TAS,IMP TAS IEA,TAS,TAS IEA,IDA IMP ISS TAS IEA,IEA,IEA,IEP TAS,IEP IBA IEA,TAS,IDA IBA TAS,IDA IMP …	S100A8,IFI27,TMSB4X,EEF1A1,FOS,IFITM3,CCL3L3,MT-ND3,ISG15,RPL13A,CCL3,IFI6,DUSP1,CXCL10,RPS27A,IL1B,CTSS,CXCL8,MNDA,JUN,RPS16,LGALS1,HLA-A,MT-CYB,CYBA,MT-ND1,RPL3,ZFP36,MT-ND4,NFKBIA,PSAP,RPL27,RPS3,GAPDH,RPL23,IER2,UBA52,ANXA1,JUNB,GBP1,VIM,PSME2,IFIT2,EGR1,CST3,YBX1,MT2A,GBP5,PSMB9,CXCL2,CD14,CCL4L2,IRF1,CCL4,IFIT3,TNFSF10,RSAD2,IFI16,HLA-DRB5,AIF1,XAF1,CD44,DDX5,RPLP0,B2M,TSPO,ATP2B1,CLU,MT-ND…
query_1	TRUE	1.05217e-57	511	1257	158	0.125696	0.309198	GO:0034655	GO:BP	nucleobase-containing compound catabolic process	17609	10079	TAS,TAS,TAS,TAS,TAS,TAS,TAS,TAS,TAS,TAS,TAS,TAS,TAS,TAS,TAS,TAS,TAS,TAS,TAS,TAS,TAS,TAS,TAS,TAS,TAS,TAS,TAS,TAS,TAS,TAS,TAS,TAS,TAS,TAS,TAS,TAS,TAS,TAS,TAS,TAS,TAS,TAS,TAS,TAS,TAS,TAS,IDA IMP ISS TAS IEA,TAS,TAS,TAS,TAS,TAS,TAS,TAS,TAS,TAS,TAS,TAS,TAS,TAS,TAS,TAS,TAS,TAS,TAS,TAS,TAS,TAS,TAS,TAS,TAS,TAS,IMP,TAS,TAS,TAS,TAS,IDA IMP,TAS,TAS,TAS,IDA,TAS,TAS,TAS,IDA IBA,TAS,TAS,TAS,TAS,IDA IMP ISS TAS…	RPS27,RPL10,RPL34,RPL21,RPL41,RPLP1,RPL13,RPL26,RPL13A,RPS19,RPL39,RPL32,RPS12,RPLP2,RPS3A,RPS15A,RPS27A,RPS6,RPS18,RPS24,RPS14,RPS23,RPL12,RPL11,RPS2,RPS28,RPL37,RPL18A,RPL7,RPS8,RPL27A,RPS16,RPL35A,RPS13,RPS17,RPS29,RPL9,RPL37A,RPL30,RPS4X,RPL8,RPL19,RPL23A,RPL6,RPS15,RPL3,ZFP36,TYMP,RPL15,RPS25,RPS11,RPL27,RPL36A,RPL38,RPS7,RPL18,RPL14,RPS3,RPL23,RPL10A,RPL36,RPS20,FAU,RPL28,RPL31,UBA52,RPS21,…
query_1	TRUE	1.69751e-57	3547	1257	495	0.393795	0.139555	GO:0006950	GO:BP	response to stress	17609	2918	IDA TAS IEA,IDA TAS IEA,IMP TAS IEA,IDA IBA TAS IEA,IEA,IMP,IDA IMP TAS IEA,IDA IBA TAS IEA,IBA TAS,IEA,IDA TAS IEA,IDA IMP TAS IEA,IMP IEA,IDA,IDA IEP ISS IBA TAS IEA,IDA,IDA,IMP,IMP TAS IEA,IEA,IMP IEA,IBA TAS IEA,TAS,IEA,IDA IGI ISS IBA TAS NAS IEA,IEA,IDA IBA TAS IEA,IMP IBA TAS IEA,IMP IEA,IEA,IDA,IDA TAS IEA,IEA,IDA IMP ISS TAS IEA,IEA,IDA ISS IEA,IEA,IDA NAS,IEA,IMP TAS IEA,IDA IMP IEP IBA…	S100A8,S100A9,IFI27,LYZ,MT-CO1,TMSB4X,FOS,IFITM3,CCL3L3,MT-ND3,S100A12,ISG15,RPL26,RPL13A,CCL3,RPS19,RPL39,TPT1,IFI6,MT-CO2,DUSP1,CXCL10,RPS27A,PLAC8,IL1B,MT-ATP6,CXCL8,MNDA,JUN,LGALS1,RPL30,HLA-A,MT-CYB,CYBA,MT-ND1,ZFP36,MT-ND4,NFKBIA,PSAP,FCN1,RPS3,GAPDH,FAU,UBA52,ANXA1,GBP1,COTL1,VIM,PSME2,TYROBP,IFIT2,EGR1,CST3,YBX1,NCF1,MT2A,GBP5,PSMB9,CXCL2,PLEK,CD14,CCL4L2,IRF1,CCL4,IFIT3,RSAD2,ZEB2,IFI16,…
query_1	TRUE	4.16232e-57	176	1257	93	0.0739857	0.528409	GO:0019083	GO:BP	viral transcription	17609	6495	TAS,TAS,TAS,TAS,TAS,IDA,TAS,TAS,TAS,TAS,IDA,TAS,TAS,TAS,TAS,TAS,TAS,TAS,TAS,TAS,TAS,TAS,TAS,TAS,TAS,TAS,TAS,TAS,TAS,TAS,TAS,IDA,TAS,TAS,TAS,TAS,TAS,TAS,TAS,TAS,TAS,TAS,TAS,TAS,TAS,TAS,TAS,TAS,TAS,IMP,TAS,TAS,TAS,TAS,TAS,TAS,TAS,TAS,TAS,TAS,TAS,TAS,TAS,TAS,TAS,TAS,TAS,TAS,TAS,TAS,TAS,TAS,TAS,TAS,TAS,TAS,TAS,TAS,TAS,IDA,TAS,TAS,TAS,TAS,IDA,IMP,TAS,TAS,TAS,IGI,TAS,IDA,TAS	RPS27,RPL10,RPL34,RPL21,RPL41,IFITM3,RPLP1,RPL13,RPL26,RPL13A,CCL3,RPS19,RPL39,RPL32,RPS12,RPLP2,RPS3A,RPS15A,RPS27A,RPS6,RPS18,RPS24,RPS14,RPS23,RPL12,RPL11,RPS2,RPS28,RPL37,RPL18A,RPL7,JUN,RPS8,RPL27A,RPS16,RPL35A,RPS13,RPS17,RPS29,RPL9,RPL37A,RPL30,RPS4X,RPL8,RPL19,RPL23A,RPL6,RPS15,RPL3,ZFP36,RPL15,RPS25,RPS11,RPL27,RPL36A,RPL38,RPS7,RPL18,RPL14,RPS3,RPL23,RPL10A,RPL36,RPS20,FAU,RPL28,RPL31,U…
query_1	TRUE	8.5865e-57	1437	1257	280	0.222753	0.19485	GO:0002682	GO:BP	regulation of immune system process	17609	1351	TAS IEA,IEA,IDA TAS,IDA,IMP,IDA IEA,IDA IGI IBA IC IEA,TAS,IMP IBA IEA,TAS IEA,IEA,IDA,IDA TAS,IDA IEA,IEA,IMP TAS,IMP,IDA ISS IBA IEA,IMP,TAS,IMP ISS TAS IEA,ISS IEA,TAS,ISS TAS IEA,IDA,ISS IEA,IDA IBA IEA,TAS,IDA,IDA TAS IEA,IDA ISS,TAS IEA,TAS,TAS,TAS IEA,IDA NAS IEA,IDA NAS,TAS,TAS,ISS IBA IEA,IDA TAS IEA,IBA TAS,TAS,IMP TAS,TAS,IMP IBA IEA,IDA,IGI TAS,IMP IBA TAS IEA,IMP ISS,IEA,IEA,TAS,IMP …	FOS,ISG15,CCL3,RPS19,DUSP1,CXCL10,IL1B,CXCL8,MNDA,JUN,LGALS1,LST1,HLA-A,ZFP36,NFKBIA,FCN1,RPS3,ANXA1,GBP1,PSME2,TYROBP,GBP5,PSMB9,IRF1,CCL4,RSAD2,IFI16,HLA-DRB5,AIF1,B2M,GRN,CLU,FCGR1A,SELL,CFD,TNF,IFNB1,PSMA7,FCGR3A,SAMSN1,IRF7,IGHG4,SOCS3,HLA-DPA1,PSMA4,HMGB2,CLEC7A,ITGB2,FCER1G,EVI2B,NMI,TRIB1,ARPC2,PLSCR1,HSP90AA1,RGCC,ZFP36L1,CD36,HLA-DPB1,PYCARD,STXBP2,PSMB3,HLA-DRA,FPR1,FFAR2,IGLC2,KLF10,A…
query_1	TRUE	1.08291e-56	1204	1257	252	0.200477	0.209302	GO:0045321	GO:BP	leukocyte activation	17609	13365	TAS,TAS,TAS,TAS,TAS,TAS,IDA TAS,TAS,TAS,IDA IBA,TAS,IDA TAS IEA,IMP TAS,IEA,IEA,NAS,IDA,IDA,TAS,TAS IEA,TAS,IMP,TAS,IDA ISS IBA IEA,TAS,IDA IMP ISS TAS IEA,IEA,TAS,TAS,ISS IEA,ISS IEA,IDA NAS,IDA TAS,TAS IEA,IDA ISS TAS,IDA,TAS,TAS,TAS,TAS,ISS NAS IEA,IEA,IDA IMP IBA NAS,ISS IBA IEA,TAS,IBA,IMP,TAS,TAS,TAS,IDA TAS,IGI TAS NAS IEA,IBA TAS IEA,ISS,TAS,ISS IEA,TAS,IMP,IMP ISS TAS IEA,IEP ISS,TAS,TAS…	S100A8,S100A9,FTH1,LYZ,EEF1A1,S100A12,CCL3,FTL,PLAC8,IL1B,CTSS,CXCL8,MNDA,JUN,LGALS1,KLF6,LST1,HLA-A,CYBA,PSAP,FCN1,RPS3,CTSD,ANXA1,COTL1,TYROBP,EGR1,CST3,CD14,IRF1,RSAD2,AIF1,CD44,B2M,GRN,CLU,EEF2,CD63,SELL,CFD,TNF,NAMPT,IFNB1,SAMSN1,RETN,IGHG4,HLA-DPA1,GMFG,S100A11,RNASE2,CLEC7A,ITGB2,FCER1G,PLSCR1,HSP90AA1,ZFP36L1,CD36,HLA-DPB1,PYCARD,STXBP2,NPC2,FPR1,IGLC2,GSTP1,C5AR1,TNFSF13B,PKM,LYN,IFNA2,H…
query_1	TRUE	1.73321e-56	720	1257	188	0.149562	0.261111	GO:0019221	GO:BP	cytokine-mediated signaling pathway	17609	6528	IMP TAS,IMP,TAS,IBA TAS,IBA TAS,TAS,IBA TAS,TAS,IMP IBA TAS,TAS,IDA IBA TAS,IBA TAS,TAS,IDA TAS,TAS,TAS,TAS,TAS,TAS,TAS,TAS,IMP TAS,TAS,TAS,IBA TAS,IBA,ISS TAS IEA,IBA TAS,TAS,TAS,TAS,TAS,TAS,TAS,TAS,TAS,IMP IBA TAS IEA,IDA IBA TAS,TAS,TAS IEA,TAS,TAS,TAS,TAS,TAS,TAS,TAS,ISS IEA,TAS,TAS,IEA,TAS,TAS,TAS,IDA IMP,TAS,TAS,TAS,TAS,IC,TAS,TAS,TAS,IBA TAS,IMP IEA,TAS,TAS,TAS,TAS,IDA IBA TAS IEA,IDA IMP …	IFI27,TMSB4X,FOS,IFITM3,CCL3L3,ISG15,CCL3,IFI6,CXCL10,RPS27A,IL1B,CXCL8,HLA-A,NFKBIA,UBA52,ANXA1,JUNB,GBP1,VIM,PSME2,IFIT2,EGR1,MT2A,PSMB9,CXCL2,CCL4L2,IRF1,CCL4,IFIT3,RSAD2,HLA-DRB5,XAF1,CD44,RPLP0,B2M,FCGR1A,TNF,IFNB1,PSMA7,IRF7,IGHG4,SOCS3,HLA-DPA1,ISG20,MX1,PSMA4,ITGB2,FCER1G,UBC,IFI35,NMI,HSP90AA1,CD36,HLA-DPB1,PYCARD,PSMB3,TRIM22,HLA-DRA,FPR1,GSTP1,TNFSF13B,FCGR1B,MX2,IFNA2,PARP14,HLA-C,BST…
query_1	TRUE	2.62967e-56	200	1257	98	0.0779634	0.49	GO:0000956	GO:BP	nuclear-transcribed mRNA catabolic process	17609	338	TAS,TAS,TAS,TAS,TAS,TAS,TAS,TAS,TAS,TAS,TAS,TAS,TAS,TAS,TAS,TAS,TAS,TAS,TAS,TAS,TAS,TAS,TAS,TAS,TAS,TAS,TAS,TAS,TAS,TAS,TAS,TAS,TAS,TAS,TAS,TAS,TAS,TAS,TAS,TAS,TAS,TAS,TAS,TAS,TAS,TAS,IDA IMP ISS IEA,TAS,TAS,TAS,TAS,TAS,TAS,TAS,TAS,TAS,TAS,TAS,TAS,TAS,TAS,TAS,TAS,TAS,TAS,TAS,TAS,TAS,TAS,TAS,TAS,TAS,TAS,TAS,TAS,TAS,IDA,TAS,TAS,ISS IEA,TAS,IDA ISS TAS IEA,IMP,IMP,IMP,TAS,ISS IEA,IMP IEA,IDA IBA TAS…	RPS27,RPL10,RPL34,RPL21,RPL41,RPLP1,RPL13,RPL26,RPL13A,RPS19,RPL39,RPL32,RPS12,RPLP2,RPS3A,RPS15A,RPS27A,RPS6,RPS18,RPS24,RPS14,RPS23,RPL12,RPL11,RPS2,RPS28,RPL37,RPL18A,RPL7,RPS8,RPL27A,RPS16,RPL35A,RPS13,RPS17,RPS29,RPL9,RPL37A,RPL30,RPS4X,RPL8,RPL19,RPL23A,RPL6,RPS15,RPL3,ZFP36,RPL15,RPS25,RPS11,RPL27,RPL36A,RPL38,RPS7,RPL18,RPL14,RPS3,RPL23,RPL10A,RPL36,RPS20,FAU,RPL28,RPL31,UBA52,RPS21,RPL29…
query_1	TRUE	4.01026e-56	795	1257	198	0.157518	0.249057	GO:0045087	GO:BP	innate immune response	17609	13265	IEA,IEA,IMP TAS IEA,IDA IBA TAS IEA,IBA,TAS IEA,IDA TAS IEA,IDA,IEP IBA,IDA,IDA,IMP TAS IEA,IBA IEA,IDA TAS IEA,IMP ISS IEA,IMP TAS IEA,IDA,IDA,IEA,IDA IBA TAS,IEA,TAS,TAS,TAS IEA,TAS,TAS,TAS,IEP ISS IBA IEA,TAS,IEA,IBA,ISS TAS IEA,IBA,TAS IEA,TAS IEA,IDA IBA IEA,TAS,IEP ISS IEA,TAS,TAS,TAS,IDA,IEA,TAS IEA,TAS IEA,IDA TAS NAS,TAS,TAS IEA,IBA,TAS,IDA TAS,TAS IEA,TAS IEA,TAS,IBA IEA,IEA,IBA TAS IEA…	S100A8,S100A9,IFI27,IFITM3,CCL3L3,S100A12,ISG15,RPL13A,CCL3,RPS19,RPL39,IFI6,MNDA,HLA-A,CYBA,FCN1,GAPDH,FAU,ANXA1,GBP1,VIM,PSME2,TYROBP,IFIT2,EGR1,NCF1,MT2A,GBP5,PSMB9,CD14,CCL4L2,IRF1,CCL4,IFIT3,RSAD2,IFI16,HLA-DRB5,AIF1,XAF1,CD44,B2M,GRN,CLU,FCGR1A,CFD,IFNB1,PSMA7,IRF7,IGHG4,SOCS3,HLA-DPA1,ISG20,MX1,PSMA4,HMGB2,CLEC7A,FCER1G,IFI35,NMI,PLSCR1,HLA-DPB1,PYCARD,STXBP2,PSMB3,TRIM22,HLA-DRA,REL,FFAR2…
query_1	TRUE	4.01026e-56	188	1257	95	0.0755768	0.505319	GO:0006612	GO:BP	protein targeting to membrane	17609	2618	TAS,TAS,TAS,TAS,TAS,TAS,TAS,TAS,TAS,TAS,TAS,TAS,TAS,TAS,TAS,TAS,TAS,TAS,TAS,TAS,TAS,TAS,TAS,TAS,TAS,TAS,TAS,TAS,TAS,TAS,TAS,TAS,TAS,TAS,TAS,TAS,TAS,TAS,TAS,TAS,TAS,TAS,TAS,TAS,TAS,TAS,TAS,TAS,TAS,TAS,TAS,TAS,TAS,TAS,TAS,TAS,TAS,TAS,TAS,TAS,TAS,TAS,TAS,TAS,TAS,TAS,TAS,TAS,TAS,TAS,TAS,TAS,TAS,IDA,TAS,TAS,TAS,TAS,NAS,TAS,TAS,IMP,TAS,IMP,NAS,IEA,TAS,IBA TAS IEA,TAS IEA,IMP IBA TAS,IBA,IEA,TAS IEA,TAS…	RPS27,RPL10,RPL34,RPL21,RPL41,RPLP1,RPL13,RPL26,RPL13A,RPS19,RPL39,RPL32,RPS12,RPLP2,RPS3A,RPS15A,RPS27A,RPS6,RPS18,RPS24,RPS14,RPS23,RPL12,RPL11,RPS2,RPS28,RPL37,RPL18A,RPL7,RPS8,RPL27A,RPS16,RPL35A,RPS13,RPS17,RPS29,RPL9,RPL37A,RPL30,RPS4X,RPL8,RPL19,RPL23A,RPL6,RPS15,RPL3,RPL15,RPS25,RPS11,RPL27,RPL36A,RPL38,RPS7,RPL18,RPL14,RPS3,RPL23,RPL10A,RPL36,RPS20,FAU,RPL28,RPL31,UBA52,RPS21,RPL29,RPL35…
query_1	TRUE	4.68307e-56	2897	1257	431	0.34288	0.148775	GO:0070887	GO:BP	cellular response to chemical stimulus	17609	19385	IDA,IDA IEA,IMP TAS,IDA IMP,IDA,IDA IMP TAS IEA,IBA TAS,IBA TAS,IEA,IDA TAS,TAS,IDA,IDA IEP ISS IBA TAS IC IEA,IDA,TAS,IMP IEA,IDA IMP IBA TAS IEA,TAS,IDA ISS IBA TAS IC IEA,IEP,IDA IGI IEP IBA TAS IEA,IBA IEA,IDA IMP IBA IEA,IEA,IEA,TAS,TAS IEA,IEA,IDA IMP IEA,IDA TAS IEA,IEA,IDA IMP,IDA,IMP,TAS,IDA IBA TAS IEA,IBA TAS IEA,IDA IEP IBA TAS,IMP TAS IEA,TAS,TAS IEA,IDA IMP ISS TAS IEA,IEA,IEA,IDA I…	S100A8,S100A9,IFI27,TMSB4X,EEF1A1,FOS,IFITM3,CCL3L3,MT-ND3,S100A12,ISG15,RPL13A,CCL3,RPS19,IFI6,DUSP1,CXCL10,RPS27A,IL1B,CTSS,CXCL8,MNDA,JUN,RPS16,LGALS1,HLA-A,CYBA,RPL3,ZFP36,NFKBIA,PSAP,RPS3,GAPDH,RPL23,UBA52,ANXA1,JUNB,GBP1,VIM,PSME2,IFIT2,EGR1,CST3,YBX1,NCF1,MT2A,GBP5,PSMB9,CXCL2,CD14,CCL4L2,IRF1,CCL4,IFIT3,RSAD2,IFI16,TXN,HLA-DRB5,AIF1,XAF1,CD44,DDX5,RPLP0,B2M,TSPO,ATP2B1,CLU,CD69,EEF2,FCGR1…
query_1	TRUE	7.95337e-56	3747	1257	509	0.404932	0.135842	GO:0042221	GO:BP	response to chemical	17609	11717	IDA IEA,IDA IEA,IMP TAS,IEA,IDA IMP,IDA,IDA IMP TAS IEA,IDA IBA TAS,IBA TAS IEA,IEA,IDA TAS,IDA TAS,IDA,IDA IEP ISS IBA TAS IC IEA,IDA,TAS,IMP IEA,IDA IMP IBA TAS IEA,TAS,IDA ISS IBA TAS IC IEA,IEA,IEP,IDA IGI IEP IBA TAS IEA,IBA IEA,IDA IMP IBA IEA,IEA,IEA,TAS,IEA,TAS IEA,IEA,IEA,IDA IMP IEA,IEA,IEA,IDA TAS IEA,IEA,IEA,IDA IMP,IDA,IMP,ISS,TAS IEA,IDA IBA TAS IEA,IBA TAS IEA,IDA IEP IBA TAS,IMP T…	S100A8,S100A9,IFI27,MT-CO1,TMSB4X,EEF1A1,FOS,IFITM3,CCL3L3,MT-ND3,S100A12,ISG15,RPL13A,CCL3,RPS19,IFI6,DUSP1,CXCL10,RPS27A,IL1B,RPL18A,CTSS,CXCL8,MNDA,JUN,RPS16,LGALS1,HLA-A,MT-CYB,CYBA,MT-ND1,RPL3,ZFP36,MT-ND4,TYMP,NFKBIA,PSAP,RPL27,RPS3,GAPDH,RPL23,IER2,UBA52,ANXA1,JUNB,GBP1,VIM,PSME2,IFIT2,EGR1,CST3,YBX1,NCF1,MT2A,GBP5,PSMB9,CXCL2,CD14,CCL4L2,IRF1,CCL4,IFIT3,TNFSF10,RSAD2,IFI16,TXN,HLA-DRB5,AI…
query_1	TRUE	9.32012e-56	4591	1257	582	0.463007	0.12677	GO:0006810	GO:BP	transport	17609	2800	TAS IEA,TAS,IBA TAS IEA,IGI,TAS,IBA IEA,TAS,IDA TAS,TAS,TAS,TAS,TAS,IEA,TAS,TAS,TAS,TAS,IDA,TAS,TAS,IDA ISS TAS,TAS,TAS,IC,TAS,TAS,TAS,IEA,TAS IEA,TAS,TAS,IDA,TAS,TAS,TAS,TAS,TAS,TAS,TAS,IMP TAS,TAS,IDA IMP ISS NAS IEA,IDA IBA TAS IEA,TAS,TAS,IEA,TAS,TAS,IDA TAS,TAS,IDA,TAS,TAS,TAS,TAS,TAS,TAS,TAS,TAS,TAS,TAS,TAS,IEA,TAS,TAS,TAS,TAS,IDA TAS IEA,TAS,IMP TAS,TAS,IMP IEA,IBA,TAS,IMP IEA,TAS,TAS,IDA …	S100A8,S100A9,FTH1,IFI27,LYZ,MT-CO1,RPS27,TMSB4X,EEF1A1,RPL10,RPL34,RPL21,MT-CO3,RPL41,RPLP1,S100A12,RPL13,ISG15,RPL26,RPL13A,CCL3,RPS19,RPL39,TPT1,RPL32,RPS12,RPLP2,MT-CO2,FTL,RPS3A,RPS15A,CXCL10,RPS27A,RPS6,RPS18,RPS24,RPS14,RPS23,RPL12,RPL11,PLAC8,IL1B,MT-ATP6,RPS2,RPS28,S100A6,RPL37,RPL18A,CTSS,RPL7,CXCL8,MNDA,RPS8,RPL27A,RPS16,RPL35A,RPS13,RPS17,RPS29,RPL9,RPL37A,RPL30,MT-CYB,RPS4X,RPL8,RPL1…
query_1	TRUE	2.36325e-55	1349	1257	267	0.212411	0.197924	GO:0001775	GO:BP	cell activation	17609	567	TAS,TAS,TAS,TAS,TAS,TAS,IDA TAS,TAS,IGI,TAS,IDA IBA IEA,TAS,IDA TAS IEA,IMP TAS,IEA,IEA,NAS,IDA,IDA,TAS,TAS IEA,TAS,IMP,TAS,IDA ISS IBA IEA,TAS,IDA IMP ISS TAS IEA,IEA,TAS IEA,HMP ISS IEA,TAS,ISS IEA,ISS IEA,IDA NAS,IDA TAS,TAS IEA,IDA ISS TAS,IDA,HMP,TAS,TAS,TAS,TAS,ISS NAS IEA,IEA,IDA IMP IBA NAS,ISS IBA IEA,TAS,IBA,IMP,TAS,TAS,TAS,IDA TAS,IGI TAS NAS IEA,IBA TAS IEA,ISS NAS,TAS,ISS IEA,ISS IEA…	S100A8,S100A9,FTH1,LYZ,EEF1A1,S100A12,CCL3,FTL,CXCL10,PLAC8,IL1B,CTSS,CXCL8,MNDA,JUN,LGALS1,KLF6,LST1,HLA-A,CYBA,PSAP,FCN1,RPS3,CTSD,ANXA1,COTL1,TYROBP,EGR1,CST3,PLEK,CD14,IRF1,RSAD2,AIF1,CD44,B2M,GRN,CLU,MYL12A,EEF2,CD63,SELL,CFD,TNF,NAMPT,IFNB1,SAMSN1,RETN,IGHG4,HLA-DPA1,GMFG,S100A11,RNASE2,CLEC7A,ITGB2,FCER1G,PLSCR1,HSP90AA1,RGCC,ZFP36L1,CD36,HLA-DPB1,PYCARD,STXBP2,NPC2,FPR1,IGLC2,GSTP1,ACTB,C…
query_1	TRUE	1.13982e-54	2558	1257	395	0.31424	0.154418	GO:0051649	GO:BP	establishment of localization in cell	17609	16258	TAS,TAS,TAS,IGI,TAS,TAS,TAS,TAS,TAS,TAS,TAS,TAS,TAS,TAS,TAS,TAS,TAS,IDA,TAS,TAS,TAS,TAS,TAS,TAS,TAS,TAS,IDA,TAS,TAS,TAS,TAS,TAS,TAS,TAS,IMP TAS,TAS,NAS,IDA TAS,TAS,TAS,TAS,TAS,TAS,TAS,TAS,TAS,TAS,TAS,TAS,TAS,TAS,TAS,TAS,TAS,TAS,TAS,TAS,TAS,TAS,TAS IEA,TAS,IMP TAS,TAS,TAS,IEA,TAS,TAS,TAS IEA,TAS,TAS,TAS,TAS,TAS,TAS,TAS,TAS,TAS NAS,TAS,TAS,TAS,TAS,TAS,TAS,TAS,TAS,TAS,TAS,TAS,TAS,TAS,TAS,TAS,TAS,TAS…	S100A8,S100A9,FTH1,IFI27,LYZ,RPS27,TMSB4X,EEF1A1,RPL10,RPL34,RPL21,RPL41,RPLP1,S100A12,RPL13,RPL26,RPL13A,CCL3,RPS19,RPL39,RPL32,RPS12,RPLP2,FTL,RPS3A,RPS15A,CXCL10,RPS27A,RPS6,RPS18,RPS24,RPS14,RPS23,RPL12,RPL11,PLAC8,IL1B,MT-ATP6,RPS2,RPS28,RPL37,RPL18A,CTSS,RPL7,MNDA,RPS8,RPL27A,RPS16,RPL35A,RPS13,RPS17,RPS29,RPL9,RPL37A,RPL30,RPS4X,RPL8,RPL19,RPL23A,CYBA,RPL6,RPS15,RPL3,RPL15,NFKBIA,RPS25,RPS…
query_1	TRUE	1.45746e-54	5023	1257	615	0.48926	0.122437	GO:0010467	GO:BP	gene expression	17609	4689	TAS,TAS,IGI,IMP TAS NAS IC IEA,IDA IMP,IBA TAS IEA,IMP TAS NAS IC IEA,TAS NAS IEA,TAS NAS IEA,IDA IMP IGI ISS IBA TAS IEA,IDA TAS NAS IEA,IBA TAS NAS IEA,TAS,TAS NAS IEA,IDA IMP TAS,IMP IBA TAS NAS IEA,IDA IMP IBA TAS NAS IEA,IDA ISS,IMP TAS IC IEA,IDA TAS NAS IEA,IDA TAS NAS IEA,TAS NAS IC IEA,TAS NAS IEA,IMP TAS NAS IC IEA,TAS NAS IC IEA,TAS,TAS IC IEA,IMP TAS IC IEA,TAS IC IEA,IMP TAS IC IEA,I…	S100A8,S100A9,IFI27,RPS27,TMSB4X,EEF1A1,RPL10,RPL34,RPL21,FOS,RPL41,RPLP1,S100A12,RPL13,ISG15,RPL26,RPL13A,CCL3,RPS19,RPL39,RPL32,RPS12,RPLP2,RPS3A,RPS15A,CXCL10,RPS27A,RPS6,RPS18,RPS24,RPS14,RPS23,RPL12,RPL11,PLAC8,IL1B,RPS2,RPS28,RPL37,RPL18A,CTSS,RPL7,MNDA,JUN,RPS8,RPL27A,RPS16,RPL35A,RPS13,RPS17,RPS29,RPL9,KLF6,RPL37A,RPL30,HLA-A,RPS4X,RPL8,RPL19,EIF1,RPL23A,CYBA,RPL6,RPS15,RPL3,ZFP36,PTMA,RP…
query_1	TRUE	3.13222e-54	553	1257	160	0.127287	0.289331	GO:0044270	GO:BP	cellular nitrogen compound catabolic process	17609	12833	TAS,TAS,TAS,TAS,TAS,TAS,TAS,TAS,TAS,TAS,TAS,TAS,TAS,TAS,TAS,TAS,TAS,TAS,TAS,TAS,TAS,TAS,TAS,TAS,TAS,TAS,TAS,TAS,TAS,TAS,TAS,TAS,TAS,TAS,TAS,TAS,TAS,TAS,TAS,TAS,TAS,TAS,TAS,TAS,TAS,TAS,IDA IMP ISS TAS IEA,TAS,TAS,TAS,TAS,TAS,TAS,TAS,TAS,TAS,TAS,TAS,TAS,TAS,TAS,TAS,TAS,TAS,TAS,TAS,TAS,TAS,TAS,TAS,TAS,TAS,IMP,TAS,TAS,TAS,TAS,IDA IMP,TAS,TAS,TAS,IDA,TAS,TAS,TAS,IDA IBA,TAS,TAS,TAS,TAS,IDA IMP ISS TAS…	RPS27,RPL10,RPL34,RPL21,RPL41,RPLP1,RPL13,RPL26,RPL13A,RPS19,RPL39,RPL32,RPS12,RPLP2,RPS3A,RPS15A,RPS27A,RPS6,RPS18,RPS24,RPS14,RPS23,RPL12,RPL11,RPS2,RPS28,RPL37,RPL18A,RPL7,RPS8,RPL27A,RPS16,RPL35A,RPS13,RPS17,RPS29,RPL9,RPL37A,RPL30,RPS4X,RPL8,RPL19,RPL23A,RPL6,RPS15,RPL3,ZFP36,TYMP,RPL15,RPS25,RPS11,RPL27,RPL36A,RPL38,RPS7,RPL18,RPL14,RPS3,RPL23,RPL10A,RPL36,RPS20,FAU,RPL28,RPL31,UBA52,RPS21,…
query_1	TRUE	3.13222e-54	553	1257	160	0.127287	0.289331	GO:0046700	GO:BP	heterocycle catabolic process	17609	14516	TAS,TAS,TAS,TAS,TAS,TAS,TAS,TAS,TAS,TAS,TAS,TAS,TAS,TAS,TAS,TAS,TAS,TAS,TAS,TAS,TAS,TAS,TAS,TAS,TAS,TAS,TAS,TAS,TAS,TAS,TAS,TAS,TAS,TAS,TAS,TAS,TAS,TAS,TAS,TAS,TAS,TAS,TAS,TAS,TAS,TAS,IDA IMP ISS TAS IEA,TAS,TAS,TAS,TAS,TAS,TAS,TAS,TAS,TAS,TAS,TAS,TAS,TAS,TAS,TAS,TAS,TAS,TAS,TAS,TAS,TAS,TAS,TAS,TAS,TAS,IMP,TAS,TAS,TAS,TAS,IDA IMP,TAS,TAS,TAS,IDA,TAS,TAS,TAS,IDA IBA,TAS,TAS,TAS,TAS,IDA IMP ISS TAS…	RPS27,RPL10,RPL34,RPL21,RPL41,RPLP1,RPL13,RPL26,RPL13A,RPS19,RPL39,RPL32,RPS12,RPLP2,RPS3A,RPS15A,RPS27A,RPS6,RPS18,RPS24,RPS14,RPS23,RPL12,RPL11,RPS2,RPS28,RPL37,RPL18A,RPL7,RPS8,RPL27A,RPS16,RPL35A,RPS13,RPS17,RPS29,RPL9,RPL37A,RPL30,RPS4X,RPL8,RPL19,RPL23A,RPL6,RPS15,RPL3,ZFP36,TYMP,RPL15,RPS25,RPS11,RPL27,RPL36A,RPL38,RPS7,RPL18,RPL14,RPS3,RPL23,RPL10A,RPL36,RPS20,FAU,RPL28,RPL31,UBA52,RPS21,…
query_1	TRUE	9.62159e-53	2590	1257	394	0.313445	0.152124	GO:0010605	GO:BP	negative regulation of macromolecule metabolic process	17609	4792	IGI,TAS,IDA,IMP TAS,TAS,TAS,TAS,TAS,TAS,IDA TAS,TAS,IDA IMP IBA TAS,IDA,TAS,TAS,TAS,TAS,IMP IBA,TAS,IDA IMP ISS IBA IEA,TAS,TAS,TAS,TAS,TAS,TAS,IDA TAS,TAS,TAS,IDA IMP ISS TAS IEA,ISS IEA,TAS,TAS,TAS,TAS,TAS,IDA IMP IBA IEA,TAS,TAS,TAS,TAS,IDA TAS,TAS,TAS,TAS,TAS,TAS,TAS,TAS,TAS,TAS,TAS,TAS,TAS,IDA IMP ISS TAS IEA,TAS,TAS,TAS,TAS,TAS,TAS,IDA TAS,TAS,TAS,IDA IMP TAS,IDA IMP,IDA IMP TAS,TAS,TAS,ISS…	IFI27,RPS27,TMSB4X,RPL10,RPL34,RPL21,RPL41,RPLP1,RPL13,ISG15,RPL26,RPL13A,CCL3,RPS19,RPL39,RPL32,RPS12,IFI6,RPLP2,DUSP1,RPS3A,RPS15A,RPS27A,RPS6,RPS18,RPS24,RPS14,RPS23,RPL12,RPL11,IL1B,RPS2,RPS28,RPL37,RPL18A,RPL7,JUN,RPS8,RPL27A,RPS16,RPL35A,RPS13,RPS17,RPS29,RPL9,RPL37A,RPL30,RPS4X,RPL8,RPL19,RPL23A,RPL6,RPS15,RPL3,ZFP36,RPL15,RPS25,RPS11,RPL27,RPL36A,RPL38,RPS7,RPL18,RPL14,RPS3,GAPDH,RPL23,RP…
query_1	TRUE	1.44828e-52	4696	1257	583	0.463803	0.124148	GO:0051234	GO:BP	establishment of localization	17609	15942	TAS IEA,TAS,IBA TAS IEA,IGI,TAS,IBA IEA,TAS,IDA TAS,TAS,TAS,TAS,TAS,IEA,TAS,TAS,TAS,TAS,IDA,TAS,TAS,IDA ISS TAS,TAS,TAS,IC,TAS,TAS,TAS,IEA,TAS IEA,TAS,TAS,IDA,TAS,TAS,TAS,TAS,TAS,TAS,TAS,IMP TAS,TAS,IDA IMP ISS NAS IEA,IDA IBA TAS IEA,TAS,TAS,IEA,TAS,TAS,IDA TAS,TAS,IDA,TAS,TAS,TAS,TAS,TAS,TAS,TAS,TAS,TAS,TAS,TAS,IEA,TAS,TAS,TAS,TAS,IDA TAS IEA,TAS,IMP TAS,TAS,IMP IEA,IBA,TAS,IMP IEA,TAS,TAS,IDA …	S100A8,S100A9,FTH1,IFI27,LYZ,MT-CO1,RPS27,TMSB4X,EEF1A1,RPL10,RPL34,RPL21,MT-CO3,RPL41,RPLP1,S100A12,RPL13,ISG15,RPL26,RPL13A,CCL3,RPS19,RPL39,TPT1,RPL32,RPS12,RPLP2,MT-CO2,FTL,RPS3A,RPS15A,CXCL10,RPS27A,RPS6,RPS18,RPS24,RPS14,RPS23,RPL12,RPL11,PLAC8,IL1B,MT-ATP6,RPS2,RPS28,S100A6,RPL37,RPL18A,CTSS,RPL7,CXCL8,MNDA,RPS8,RPL27A,RPS16,RPL35A,RPS13,RPS17,RPS29,RPL9,RPL37A,RPL30,MT-CYB,RPS4X,RPL8,RPL1…
query_1	TRUE	2.17892e-52	569	1257	160	0.127287	0.281195	GO:0019439	GO:BP	aromatic compound catabolic process	17609	6730	TAS,TAS,TAS,TAS,TAS,TAS,TAS,TAS,TAS,TAS,TAS,TAS,TAS,TAS,TAS,TAS,TAS,TAS,TAS,TAS,TAS,TAS,TAS,TAS,TAS,TAS,TAS,TAS,TAS,TAS,TAS,TAS,TAS,TAS,TAS,TAS,TAS,TAS,TAS,TAS,TAS,TAS,TAS,TAS,TAS,TAS,IDA IMP ISS TAS IEA,TAS,TAS,TAS,TAS,TAS,TAS,TAS,TAS,TAS,TAS,TAS,TAS,TAS,TAS,TAS,TAS,TAS,TAS,TAS,TAS,TAS,TAS,TAS,TAS,TAS,IMP,TAS,TAS,TAS,TAS,IDA IMP,TAS,TAS,TAS,IDA,TAS,TAS,TAS,IDA IBA,TAS,TAS,TAS,TAS,IDA IMP ISS TAS…	RPS27,RPL10,RPL34,RPL21,RPL41,RPLP1,RPL13,RPL26,RPL13A,RPS19,RPL39,RPL32,RPS12,RPLP2,RPS3A,RPS15A,RPS27A,RPS6,RPS18,RPS24,RPS14,RPS23,RPL12,RPL11,RPS2,RPS28,RPL37,RPL18A,RPL7,RPS8,RPL27A,RPS16,RPL35A,RPS13,RPS17,RPS29,RPL9,RPL37A,RPL30,RPS4X,RPL8,RPL19,RPL23A,RPL6,RPS15,RPL3,ZFP36,TYMP,RPL15,RPS25,RPS11,RPL27,RPL36A,RPL38,RPS7,RPL18,RPL14,RPS3,RPL23,RPL10A,RPL36,RPS20,FAU,RPL28,RPL31,UBA52,RPS21,…
query_1	TRUE	2.39585e-52	2387	1257	373	0.296738	0.156263	GO:0071310	GO:BP	cellular response to organic substance	17609	19619	IMP TAS,IMP,IDA,IDA TAS IEA,IBA TAS,IBA TAS,IEA,TAS,IDA,IDA IEP IBA TAS,TAS,IMP IEA,IMP IBA TAS,TAS,IDA ISS IBA TAS IC IEA,IEP,IDA IEP IBA TAS,IBA IEA,IDA IBA,IEA,IEA,TAS,IEA,IEA,IDA IMP IEA,IDA TAS IEA,IEA,IMP,IDA,IMP,TAS,IDA IBA TAS IEA,IBA TAS,IDA IEP IBA TAS,IMP TAS IEA,TAS,TAS IEA,IDA IMP ISS TAS IEA,IEA,IEP TAS,IEP IBA IEA,TAS,IBA TAS,IDA IMP IBA IEA,IBA,IDA ISS TAS IEA,IBA TAS,TAS IEA,TAS,…	IFI27,TMSB4X,EEF1A1,FOS,IFITM3,CCL3L3,MT-ND3,ISG15,RPL13A,CCL3,IFI6,DUSP1,CXCL10,RPS27A,IL1B,CTSS,CXCL8,MNDA,JUN,RPS16,LGALS1,HLA-A,CYBA,RPL3,ZFP36,NFKBIA,PSAP,RPS3,GAPDH,RPL23,UBA52,ANXA1,JUNB,GBP1,VIM,PSME2,IFIT2,EGR1,YBX1,MT2A,GBP5,PSMB9,CXCL2,CD14,CCL4L2,IRF1,CCL4,IFIT3,RSAD2,IFI16,HLA-DRB5,AIF1,XAF1,CD44,DDX5,RPLP0,B2M,TSPO,ATP2B1,CLU,EEF2,FCGR1A,CD63,TNF,NAMPT,IFNB1,PSMA7,FOSB,IRF7,IGHG4,SO…
query_1	TRUE	1.63232e-51	1889	1257	320	0.254574	0.169402	GO:0010629	GO:BP	negative regulation of gene expression	17609	4815	IGI,TAS,IDA,IMP TAS,TAS,TAS,TAS,TAS,TAS,TAS,TAS,IDA IMP IBA TAS,IDA,TAS,TAS,TAS,TAS,TAS,TAS,TAS,TAS,TAS,TAS,TAS,IDA TAS,TAS,TAS,TAS,TAS,TAS,TAS,TAS,TAS,IDA IMP IBA,TAS,TAS,TAS,TAS,IDA TAS,TAS,TAS,TAS,TAS,TAS,TAS,TAS,TAS,TAS,TAS,TAS,TAS,IDA IMP ISS TAS IEA,TAS,TAS,TAS,TAS,TAS,TAS,TAS,TAS,TAS,IDA TAS,IDA IMP,IMP TAS,TAS,TAS,ISS,TAS,TAS,TAS,TAS,TAS,ISS,TAS,TAS,TAS,IMP IBA,TAS,IBA,TAS,IMP,TAS,IMP,TAS…	IFI27,RPS27,TMSB4X,RPL10,RPL34,RPL21,RPL41,RPLP1,RPL13,ISG15,RPL26,RPL13A,CCL3,RPS19,RPL39,RPL32,RPS12,RPLP2,RPS3A,RPS15A,RPS27A,RPS6,RPS18,RPS24,RPS14,RPS23,RPL12,RPL11,RPS2,RPS28,RPL37,RPL18A,RPL7,JUN,RPS8,RPL27A,RPS16,RPL35A,RPS13,RPS17,RPS29,RPL9,RPL37A,RPL30,RPS4X,RPL8,RPL19,RPL23A,RPL6,RPS15,RPL3,ZFP36,RPL15,RPS25,RPS11,RPL27,RPL36A,RPL38,RPS7,RPL18,RPL14,RPS3,GAPDH,RPL23,RPL10A,RPL36,SRGN,…
query_1	TRUE	1.63232e-51	9680	1257	946	0.752586	0.0977273	GO:0050789	GO:BP	regulation of biological process	17609	15568	IDA TAS IEA,IDA ISS TAS IEA,IDA ISS,IMP IGI IBA TAS,TAS,IDA IMP IGI IBA IEA,IDA NAS,IMP TAS IEA,TAS,TAS,IDA IMP IGI ISS IBA TAS IEA,TAS,IDA IMP IBA TAS,IBA TAS,TAS IEA,IDA TAS,TAS,IDA IMP ISS TAS IEA,IMP TAS IEA,IDA IMP IBA TAS IEA,IDA IMP IEP ISS IBA TAS IEA,IDA TAS IEA,TAS,IMP TAS NAS IEA,TAS,TAS,IMP IBA TAS,TAS,IEA,IDA IMP ISS IBA IEA,IBA,IMP TAS,IDA TAS,IDA IMP IBA TAS IEA,TAS,IDA TAS,TAS,TAS…	S100A8,S100A9,FTH1,IFI27,RPS27,TMSB4X,EEF1A1,RPL10,RPL34,RPL21,FOS,RPL41,IFITM3,CCL3L3,RPLP1,S100A12,RPL13,ISG15,RPL26,RPL13A,CCL3,RPS19,RPL39,TPT1,RPL32,RPS12,IFI6,RPLP2,MT-CO2,DUSP1,TMSB10,RPS3A,RPS15A,CXCL10,RPS27A,RPS6,RPS18,RPS24,RPS14,RPS23,RPL12,RPL11,PLAC8,IL1B,RPS2,RPS28,S100A6,RPL37,RPL18A,CTSS,RPL7,CXCL8,MNDA,JUN,RPS8,RPL27A,RPS16,RPL35A,RPS13,LGALS1,RPS17,RPS29,RPL9,KLF6,RPL37A,RPL30,…
query_1	TRUE	1.81543e-51	2376	1257	370	0.294352	0.155724	GO:0009605	GO:BP	response to external stimulus	17609	4012	IDA TAS IEA,IDA TAS IEA,IMP TAS IEA,IDA IBA TAS IEA,IDA IMP,IEA,IDA IBA TAS IEA,IBA IEA,IDA TAS IEA,IDA IMP TAS IEA,IDA,IDA IEP ISS IBA TAS IC IEA,IDA TAS,IDA,IEP,IMP TAS IEA,IMP,IDA,IDA IMP IBA TAS IEA,IEA,IDA IGI IEP ISS IBA TAS IEA,IDA IGI IBA TAS IEA,IBA IEA,IBA IEA,IDA,IDA IMP TAS IEA,IEA,IDA IMP ISS IEA,IDA IMP IEA,IEA,IDA IEA,IMP TAS IEA,IDA,IDA,IDA ISS IBA IEA,IBA,IDA IBA TAS IEA,IEA,IMP …	S100A8,S100A9,IFI27,LYZ,TMSB4X,FOS,IFITM3,CCL3L3,S100A12,ISG15,RPL13A,CCL3,RPS19,RPL39,TPT1,IFI6,DUSP1,RPS15A,CXCL10,PLAC8,IL1B,CXCL8,MNDA,JUN,RPL30,HLA-A,MT-CYB,CYBA,ZFP36,TYMP,NFKBIA,FCN1,GAPDH,FAU,ANXA1,JUNB,GBP1,COTL1,VIM,PSME2,TYROBP,IFIT2,EGR1,CST3,NCF1,MT2A,GBP5,PSMB9,CXCL2,PLEK,CD14,CCL4L2,IRF1,CCL4,IFIT3,RSAD2,IFI16,HLA-DRB5,AIF1,XAF1,CD44,B2M,TSPO,GRN,ATP2B1,CLU,EEF2,FCGR1A,CD63,CFD,TNF…
query_1	TRUE	2.50638e-51	4758	1257	585	0.465394	0.122951	GO:0048519	GO:BP	negative regulation of biological process	17609	15058	IDA ISS,IGI,TAS,IDA IMP IBA,IMP TAS,TAS,TAS,TAS,IDA IMP IBA,TAS,TAS,TAS,IDA IMP TAS,IMP TAS IEA,IDA IMP IBA TAS,IDA,IDA TAS,TAS,IMP TAS IEA,TAS,TAS,IMP IBA,TAS,IDA IMP ISS IBA IEA,IBA,IMP TAS,TAS,IDA IEA,TAS,TAS,TAS,TAS,IDA TAS,TAS,TAS,IDA IMP ISS TAS IEA,IEA,IDA ISS TAS IEA,TAS,TAS,TAS,TAS,TAS,IDA TAS,IMP,IDA IMP IBA IEA,TAS,TAS,TAS,TAS,IDA TAS,IEA,TAS,TAS,TAS,TAS,TAS,IDA,IDA,TAS,TAS,TAS,TAS,IEA…	FTH1,IFI27,RPS27,TMSB4X,RPL10,RPL34,RPL21,RPL41,IFITM3,CCL3L3,RPLP1,RPL13,ISG15,RPL26,RPL13A,CCL3,RPS19,RPL39,TPT1,RPL32,RPS12,IFI6,RPLP2,DUSP1,TMSB10,RPS3A,RPS15A,CXCL10,RPS27A,RPS6,RPS18,RPS24,RPS14,RPS23,RPL12,RPL11,PLAC8,IL1B,RPS2,RPS28,RPL37,RPL18A,RPL7,CXCL8,MNDA,JUN,RPS8,RPL27A,RPS16,RPL35A,RPS13,LGALS1,RPS17,RPS29,RPL9,RPL37A,RPL30,LST1,HLA-A,RPS4X,RPL8,RPL19,RPL23A,CYBA,RPL6,RPS15,RPL3,Z…
query_1	TRUE	7.28759e-51	2799	1257	410	0.326173	0.146481	GO:0009892	GO:BP	negative regulation of metabolic process	17609	4253	IGI,TAS,IDA,IMP TAS,TAS,TAS,TAS,TAS,TAS,IDA TAS,TAS,IDA IMP IBA TAS,IDA,IDA TAS,TAS,TAS,TAS,IMP IBA,TAS,IDA IMP ISS IBA IEA,TAS,TAS,TAS,TAS,TAS,TAS,IDA TAS,TAS,TAS,IDA IMP ISS TAS IEA,IDA ISS IEA,TAS,TAS,TAS,TAS,TAS,IDA IMP IBA IEA,TAS,TAS,TAS,TAS,IDA TAS,TAS,TAS,TAS,TAS,TAS,TAS,TAS,TAS,TAS,TAS,TAS,TAS,IDA IMP ISS TAS IEA,TAS,TAS,TAS,TAS,TAS,TAS,IDA TAS,TAS,TAS,IDA IMP TAS,IDA IMP,IDA IMP TAS,TAS…	IFI27,RPS27,TMSB4X,RPL10,RPL34,RPL21,RPL41,RPLP1,RPL13,ISG15,RPL26,RPL13A,CCL3,RPS19,RPL39,RPL32,RPS12,IFI6,RPLP2,DUSP1,RPS3A,RPS15A,RPS27A,RPS6,RPS18,RPS24,RPS14,RPS23,RPL12,RPL11,IL1B,RPS2,RPS28,RPL37,RPL18A,RPL7,JUN,RPS8,RPL27A,RPS16,RPL35A,RPS13,RPS17,RPS29,RPL9,RPL37A,RPL30,RPS4X,RPL8,RPL19,RPL23A,RPL6,RPS15,RPL3,ZFP36,RPL15,RPS25,RPS11,RPL27,RPL36A,RPL38,RPS7,RPL18,RPL14,RPS3,GAPDH,RPL23,RP…
query_1	TRUE	1.03097e-50	5553	1257	648	0.515513	0.116694	GO:0060255	GO:BP	regulation of macromolecule metabolic process	17609	17293	IDA TAS,IDA TAS,IGI,TAS,IDA IMP,NAS,IMP TAS IEA,TAS,TAS,IDA IMP IGI ISS IBA TAS IEA,TAS,IBA,TAS IEA,TAS,TAS,IDA IMP TAS,IMP TAS,IDA IMP IBA TAS IEA,IDA ISS IBA,TAS,TAS,TAS,TAS,IMP IBA,TAS,IDA IMP ISS IBA IEA,TAS,TAS,TAS IEA,TAS,TAS,TAS,TAS,IDA TAS IEA,TAS,TAS,IDA IMP ISS TAS IEA,IEA,IDA IMP IGI ISS IBA TAS NAS IEA,IDA TAS,TAS,TAS,TAS,TAS,IBA,IDA IMP ISS IBA TAS IEA,TAS,TAS,TAS,TAS,IDA TAS,TAS,TAS…	S100A8,S100A9,IFI27,RPS27,TMSB4X,EEF1A1,RPL10,RPL34,RPL21,FOS,RPL41,CCL3L3,RPLP1,S100A12,RPL13,ISG15,RPL26,RPL13A,CCL3,RPS19,RPL39,RPL32,RPS12,IFI6,RPLP2,DUSP1,RPS3A,RPS15A,CXCL10,RPS27A,RPS6,RPS18,RPS24,RPS14,RPS23,RPL12,RPL11,PLAC8,IL1B,RPS2,RPS28,RPL37,RPL18A,RPL7,MNDA,JUN,RPS8,RPL27A,RPS16,RPL35A,RPS13,RPS17,RPS29,RPL9,KLF6,RPL37A,RPL30,HLA-A,RPS4X,RPL8,RPL19,EIF1,RPL23A,CYBA,RPL6,RPS15,RPL3,…
query_1	TRUE	2.43495e-50	622	1257	165	0.131265	0.265273	GO:0006412	GO:BP	translation	17609	2436	TAS NAS IC IEA,IBA TAS IEA,IMP TAS NAS IC IEA,TAS NAS IEA,TAS NAS IEA,IDA TAS NAS IEA,IBA TAS NAS IEA,TAS NAS IEA,IMP IBA TAS NAS IEA,IDA IMP IBA TAS NAS IEA,TAS IC IEA,IDA TAS NAS IEA,IDA TAS NAS IEA,TAS NAS IC IEA,TAS NAS IEA,IMP TAS NAS IC IEA,TAS NAS IC IEA,TAS IC IEA,TAS IC IEA,TAS IC IEA,TAS IC IEA,IMP IBA TAS IC IEA,IDA IMP IBA TAS IC IEA,IBA TAS NAS IEA,IDA TAS NAS IEA,IBA TAS IC IEA,IDA …	RPS27,EEF1A1,RPL10,RPL34,RPL21,RPL41,RPLP1,RPL13,RPL26,RPL13A,RPS19,RPL39,RPL32,RPS12,RPLP2,RPS3A,RPS15A,RPS27A,RPS6,RPS18,RPS24,RPS14,RPS23,RPL12,RPL11,RPS2,RPS28,RPL37,RPL18A,RPL7,RPS8,RPL27A,RPS16,RPL35A,RPS13,RPS17,RPS29,RPL9,RPL37A,RPL30,RPS4X,RPL8,RPL19,EIF1,RPL23A,RPL6,RPS15,RPL3,ZFP36,RPL15,RPS25,RPS11,RPL27,RPL36A,RPL38,RPS7,RPL18,RPL14,RPS3,GAPDH,RPL23,RPL10A,RPL36,RPS20,FAU,RPL28,RPL31…
query_1	TRUE	1.39861e-49	13681	1257	1169	0.929992	0.085447	GO:0009987	GO:BP	cellular process	17609	4314	IDA IMP TAS IEA,IDA ISS TAS IEA,IDA ISS IBA TAS IEA,IDA IMP IGI IBA TAS IEA,IDA TAS IEA,IBA TAS IEA,IMP IBA TAS NAS IC IEA,IDA IMP IGI IBA TAS IEA,IDA IBA TAS NAS IEA,IMP IBA TAS NAS IC IEA,TAS NAS IEA,TAS NAS IEA,IMP IBA TAS IEA,IDA IMP IGI ISS IBA TAS IEA,IDA TAS NAS IEA,IBA TAS,IBA TAS,IBA TAS NAS IEA,TAS NAS IEA,IDA TAS IEA,TAS NAS IEA,IDA IMP IBA TAS IEA,IDA IMP IBA TAS NAS IEA,IDA IMP IBA T…	S100A8,S100A9,FTH1,IFI27,LYZ,MT-CO1,RPS27,TMSB4X,EEF1A1,RPL10,RPL34,RPL21,MT-CO3,FOS,RPL41,IFITM3,CCL3L3,RPLP1,MT-ND3,S100A12,RPL13,ISG15,RPL26,RPL13A,CCL3,RPS19,RPL39,TPT1,RPL32,RPS12,IFI6,RPLP2,MT-CO2,FTL,DUSP1,TMSB10,RPS3A,RPS15A,CXCL10,RPS27A,RPS6,RPS18,RPS24,RPS14,RPS23,RPL12,RPL11,PLAC8,IL1B,MT-ATP6,RPS2,RPS28,S100A6,RPL37,MT-ND2,RPL18A,CTSS,RPL7,CXCL8,MNDA,JUN,RPS8,RPL27A,RPS16,RPL35A,RPS1…
query_1	TRUE	1.71258e-49	6014	1257	681	0.541766	0.113236	GO:0019222	GO:BP	regulation of metabolic process	17609	6529	IDA TAS,IDA TAS,IGI,TAS,IDA IMP,IDA NAS,IMP TAS IEA,TAS,TAS,IDA IMP IGI ISS IBA TAS IEA,TAS,IBA,TAS IEA,TAS,TAS,IDA IMP TAS,IMP TAS,IDA IMP IBA TAS IEA,IDA ISS IBA,IDA TAS,TAS,TAS,TAS,IMP IBA,TAS,IEA,IDA IMP ISS IBA IEA,TAS,TAS,TAS IEA,TAS,TAS,TAS,TAS,IDA TAS IEA,TAS,TAS,IDA IMP ISS TAS IEA,ISS IEA,IDA IMP IGI ISS IBA TAS NAS IEA,IDA TAS,TAS,TAS,TAS,TAS,IBA,IDA IMP ISS IBA TAS IEA,TAS,TAS,TAS,TAS…	S100A8,S100A9,IFI27,RPS27,TMSB4X,EEF1A1,RPL10,RPL34,RPL21,FOS,RPL41,CCL3L3,RPLP1,S100A12,RPL13,ISG15,RPL26,RPL13A,CCL3,RPS19,RPL39,RPL32,RPS12,IFI6,RPLP2,MT-CO2,DUSP1,RPS3A,RPS15A,CXCL10,RPS27A,RPS6,RPS18,RPS24,RPS14,RPS23,RPL12,RPL11,PLAC8,IL1B,RPS2,RPS28,RPL37,RPL18A,RPL7,MNDA,JUN,RPS8,RPL27A,RPS16,RPL35A,RPS13,RPS17,RPS29,RPL9,KLF6,RPL37A,RPL30,HLA-A,RPS4X,RPL8,RPL19,EIF1,RPL23A,G0S2,CYBA,RPL6…
query_1	TRUE	2.76794e-49	598	1257	160	0.127287	0.267559	GO:1901361	GO:BP	organic cyclic compound catabolic process	17609	24820	TAS,TAS,TAS,TAS,TAS,TAS,TAS,TAS,TAS,TAS,TAS,TAS,TAS,TAS,TAS,TAS,TAS,TAS,TAS,TAS,TAS,TAS,TAS,TAS,TAS,TAS,TAS,TAS,TAS,TAS,TAS,TAS,TAS,TAS,TAS,TAS,TAS,TAS,TAS,TAS,TAS,TAS,TAS,TAS,TAS,TAS,IDA IMP ISS TAS IEA,TAS,TAS,TAS,TAS,TAS,TAS,TAS,TAS,TAS,TAS,TAS,TAS,TAS,TAS,TAS,TAS,TAS,TAS,TAS,TAS,TAS,TAS,TAS,TAS,TAS,IMP,TAS,TAS,TAS,TAS,IDA IMP,TAS,TAS,TAS,IDA,TAS,TAS,TAS,IDA IBA,TAS,TAS,TAS,TAS,IDA IMP ISS TAS…	RPS27,RPL10,RPL34,RPL21,RPL41,RPLP1,RPL13,RPL26,RPL13A,RPS19,RPL39,RPL32,RPS12,RPLP2,RPS3A,RPS15A,RPS27A,RPS6,RPS18,RPS24,RPS14,RPS23,RPL12,RPL11,RPS2,RPS28,RPL37,RPL18A,RPL7,RPS8,RPL27A,RPS16,RPL35A,RPS13,RPS17,RPS29,RPL9,RPL37A,RPL30,RPS4X,RPL8,RPL19,RPL23A,RPL6,RPS15,RPL3,ZFP36,TYMP,RPL15,RPS25,RPS11,RPL27,RPL36A,RPL38,RPS7,RPL18,RPL14,RPS3,RPL23,RPL10A,RPL36,RPS20,FAU,RPL28,RPL31,UBA52,RPS21,…
query_1	TRUE	2.76794e-49	7549	1257	795	0.632458	0.105312	GO:0050896	GO:BP	response to stimulus	17609	15657	IDA TAS IEA,IDA TAS IEA,ISS TAS,IMP IBA TAS IEA,IDA IBA TAS IEA,IEA,IDA IMP IGI,IDA TAS,IDA IMP TAS IEA,IDA IBA TAS IEA,IBA TAS IEA,IEA,IDA TAS IEA,IDA IMP TAS IEA,IDA IMP IEA,IDA,IDA IMP IEP ISS IBA TAS IC IEA,IDA TAS IEA,IDA,IMP IEP,IMP IBA TAS IEA,IEA,TAS,IDA IMP ISS IBA IEA,IDA,IDA IMP IBA TAS IEA,TAS,IDA,IMP IEA,TAS IEA,IDA IMP IGI IEP ISS IBA TAS NAS IC IEA,IEA,TAS,IEA,IDA IEP IBA TAS,IDA I…	S100A8,S100A9,FTH1,IFI27,LYZ,MT-CO1,TMSB4X,EEF1A1,FOS,IFITM3,CCL3L3,MT-ND3,S100A12,ISG15,RPL26,RPL13A,CCL3,RPS19,RPL39,TPT1,IFI6,MT-CO2,FTL,DUSP1,RPS15A,CXCL10,RPS27A,RPS6,RPL11,PLAC8,IL1B,MT-ATP6,S100A6,RPL18A,CTSS,CXCL8,MNDA,JUN,RPS16,LGALS1,RPL30,LST1,HLA-A,MT-CYB,G0S2,CYBA,MT-ND1,RPL3,ZFP36,MT-ND4,TYMP,NFKBIA,PSAP,RPL27,RPS7,FCN1,RPS3,GAPDH,RPL23,SRGN,FAU,IER2,CTSD,UBA52,ANXA1,JUNB,GBP1,COTL1…
query_1	TRUE	3.73402e-49	891	1257	200	0.159109	0.224467	GO:0050776	GO:BP	regulation of immune response	17609	15560	TAS,IDA,IDA IGI IC,IMP IBA IEA,TAS,IDA TAS,IMP TAS,IMP,IDA IBA,IMP,TAS,TAS,ISS IEA,TAS,TAS IEA,ISS IEA,IDA IBA IEA,TAS,IDA TAS IEA,IDA,TAS IEA,TAS,TAS,TAS IEA,IEA,IDA NAS,TAS,TAS,ISS IEA,IDA TAS IEA,IBA TAS,TAS,TAS,TAS,IBA IEA,IGI TAS,IMP IBA TAS IEA,IEA,TAS,IMP ISS,TAS,IMP,IEA,TAS,IDA IMP IEA,ISS,TAS,TAS,IBA,IMP ISS IEA,IBA TAS,TAS,IDA IBA TAS,IEA,IEA,ISS IBA TAS IEA,IDA,IMP IEA,TAS,IDA,IDA IBA …	FOS,RPS19,IL1B,MNDA,JUN,HLA-A,FCN1,RPS3,ANXA1,GBP1,PSME2,TYROBP,GBP5,PSMB9,IRF1,RSAD2,IFI16,HLA-DRB5,B2M,GRN,CLU,FCGR1A,SELL,CFD,TNF,IFNB1,PSMA7,FCGR3A,SAMSN1,IRF7,IGHG4,SOCS3,HLA-DPA1,PSMA4,HMGB2,ITGB2,FCER1G,NMI,ARPC2,PLSCR1,HSP90AA1,RGCC,CD36,HLA-DPB1,PYCARD,STXBP2,PSMB3,HLA-DRA,FPR1,FFAR2,IGLC2,ACTB,C5AR1,TNFSF13B,FCGR1B,LYN,IFNA2,PARP14,HLA-C,BST2,HLA-E,ACTG1,NFKBIZ,STAT1,PTPRC,HLA-DRB1,NLRP…
query_1	TRUE	4.21569e-49	4174	1257	530	0.421639	0.126977	GO:0010468	GO:BP	regulation of gene expression	17609	4690	TAS,TAS,IGI,TAS,IDA IMP,IMP TAS IEA,TAS,TAS,IDA IMP IGI ISS IBA TAS IEA,TAS,TAS,TAS,TAS,IMP TAS,IMP TAS,IDA IMP IBA TAS IEA,IDA ISS,TAS,TAS,TAS,TAS,TAS,TAS,TAS,TAS,TAS,TAS,TAS,TAS,IDA TAS IEA,TAS,TAS,IDA TAS,IEA,IDA IMP IGI ISS IBA TAS IEA,TAS,TAS,TAS,TAS,TAS,IBA,IDA IMP ISS IBA TAS IEA,TAS,TAS,TAS,TAS,IDA TAS,TAS,TAS,TAS,IDA IBA TAS,TAS,TAS,IDA,IMP TAS,TAS,TAS,IDA TAS,TAS,IDA,TAS,TAS,TAS,IDA IMP…	S100A8,S100A9,IFI27,RPS27,TMSB4X,RPL10,RPL34,RPL21,FOS,RPL41,RPLP1,S100A12,RPL13,ISG15,RPL26,RPL13A,CCL3,RPS19,RPL39,RPL32,RPS12,RPLP2,RPS3A,RPS15A,CXCL10,RPS27A,RPS6,RPS18,RPS24,RPS14,RPS23,RPL12,RPL11,PLAC8,IL1B,RPS2,RPS28,RPL37,RPL18A,RPL7,MNDA,JUN,RPS8,RPL27A,RPS16,RPL35A,RPS13,RPS17,RPS29,RPL9,KLF6,RPL37A,RPL30,HLA-A,RPS4X,RPL8,RPL19,EIF1,RPL23A,CYBA,RPL6,RPS15,RPL3,ZFP36,RPL15,NFKBIA,RPS25,…
query_1	TRUE	5.14883e-49	5864	1257	668	0.531424	0.113915	GO:0051179	GO:BP	localization	17609	15898	IDA TAS IEA,IDA TAS,IDA IBA TAS IEA,IGI,TAS,IBA IEA,TAS,IDA IMP IGI IBA TAS IEA,TAS,TAS,TAS,TAS,IEA,TAS,IBA,TAS,TAS,TAS,IDA,TAS,TAS,IDA ISS IBA TAS IC IEA,IDA TAS,TAS,IC,TAS,TAS,TAS,IEA,IBA TAS IEA,IMP,IBA,TAS,TAS,IDA IMP IBA IEA,TAS,TAS,TAS,TAS,TAS,TAS,TAS,IMP ISS TAS IEA,TAS,IDA IMP ISS NAS IEA,IDA IBA TAS IEA,TAS,TAS,IEA,TAS,TAS,IDA TAS,TAS,IDA IGI IBA TAS IEA,TAS,IEA,TAS,TAS,TAS,TAS,TAS,TAS,T…	S100A8,S100A9,FTH1,IFI27,LYZ,MT-CO1,RPS27,TMSB4X,EEF1A1,RPL10,RPL34,RPL21,MT-CO3,RPL41,CCL3L3,RPLP1,S100A12,RPL13,ISG15,RPL26,RPL13A,CCL3,RPS19,RPL39,TPT1,RPL32,RPS12,RPLP2,MT-CO2,FTL,DUSP1,TMSB10,RPS3A,RPS15A,CXCL10,RPS27A,RPS6,RPS18,RPS24,RPS14,RPS23,RPL12,RPL11,PLAC8,IL1B,MT-ATP6,RPS2,RPS28,S100A6,RPL37,RPL18A,CTSS,RPL7,CXCL8,MNDA,JUN,RPS8,RPL27A,RPS16,RPL35A,RPS13,RPS17,RPS29,RPL9,RPL37A,RPL3…
query_1	TRUE	1.05081e-48	768	1257	183	0.145585	0.238281	GO:0006518	GO:BP	peptide metabolic process	17609	2526	TAS NAS IC IEA,IBA TAS IEA,IMP TAS NAS IC IEA,TAS NAS IEA,TAS NAS IEA,IDA TAS NAS IEA,IBA TAS NAS IEA,TAS NAS IEA,IMP IBA TAS NAS IEA,IDA IMP IBA TAS NAS IEA,TAS IC IEA,IDA TAS NAS IEA,IDA TAS NAS IEA,TAS NAS IC IEA,TAS NAS IEA,IMP TAS NAS IC IEA,TAS NAS IC IEA,TAS IC IEA,TAS IC IEA,TAS IC IEA,TAS IC IEA,IMP IBA TAS IC IEA,IDA IMP IBA TAS IC IEA,IBA TAS NAS IEA,IDA TAS NAS IEA,IBA TAS IC IEA,IDA …	RPS27,EEF1A1,RPL10,RPL34,RPL21,RPL41,RPLP1,RPL13,RPL26,RPL13A,RPS19,RPL39,RPL32,RPS12,RPLP2,RPS3A,RPS15A,RPS27A,RPS6,RPS18,RPS24,RPS14,RPS23,RPL12,RPL11,RPS2,RPS28,RPL37,RPL18A,RPL7,RPS8,RPL27A,RPS16,RPL35A,RPS13,RPS17,RPS29,RPL9,RPL37A,RPL30,RPS4X,RPL8,RPL19,EIF1,RPL23A,RPL6,RPS15,RPL3,ZFP36,RPL15,RPS25,RPS11,RPL27,RPL36A,RPL38,RPS7,RPL18,RPL14,RPS3,GAPDH,RPL23,RPL10A,RPL36,RPS20,FAU,RPL28,RPL31…
query_1	TRUE	1.5026e-48	411	1257	130	0.103421	0.316302	GO:0006605	GO:BP	protein targeting	17609	2611	TAS,TAS,TAS,TAS,TAS,TAS,TAS,TAS,TAS,TAS,TAS,TAS,TAS,TAS,TAS,TAS,TAS,TAS,TAS,TAS,TAS,TAS,TAS,IMP TAS,TAS,TAS,TAS,TAS,TAS,TAS,TAS,TAS,TAS,TAS,TAS,TAS,TAS,TAS,TAS,TAS,TAS,TAS,TAS,TAS,TAS,TAS,TAS,TAS,TAS,TAS,TAS,TAS,TAS,TAS,TAS,TAS,TAS,TAS,TAS,TAS,TAS,TAS,TAS,TAS,TAS,TAS,TAS,TAS,TAS,TAS,TAS,TAS,TAS,IDA,TAS,TAS,TAS,TAS,TAS,IC,TAS,IMP TAS IEA,NAS,TAS,IDA,TAS,IDA,TAS,TAS,IBA,IEA,TAS,HMP,IEA,IEA,TAS,HMP …	RPS27,RPL10,RPL34,RPL21,RPL41,RPLP1,RPL13,RPL26,RPL13A,RPS19,RPL39,RPL32,RPS12,RPLP2,RPS3A,RPS15A,RPS27A,RPS6,RPS18,RPS24,RPS14,RPS23,RPL12,RPL11,RPS2,RPS28,RPL37,RPL18A,RPL7,RPS8,RPL27A,RPS16,RPL35A,RPS13,RPS17,RPS29,RPL9,RPL37A,RPL30,RPS4X,RPL8,RPL19,RPL23A,RPL6,RPS15,RPL3,RPL15,RPS25,RPS11,RPL27,RPL36A,RPL38,RPS7,RPL18,RPL14,RPS3,RPL23,RPL10A,RPL36,RPS20,FAU,RPL28,RPL31,UBA52,RPS21,RPL29,RPL35…
query_1	TRUE	3.66794e-48	644	1257	165	0.131265	0.256211	GO:0043043	GO:BP	peptide biosynthetic process	17609	12224	TAS NAS IC IEA,IBA TAS IEA,IMP TAS NAS IC IEA,TAS NAS IEA,TAS NAS IEA,IDA TAS NAS IEA,IBA TAS NAS IEA,TAS NAS IEA,IMP IBA TAS NAS IEA,IDA IMP IBA TAS NAS IEA,TAS IC IEA,IDA TAS NAS IEA,IDA TAS NAS IEA,TAS NAS IC IEA,TAS NAS IEA,IMP TAS NAS IC IEA,TAS NAS IC IEA,TAS IC IEA,TAS IC IEA,TAS IC IEA,TAS IC IEA,IMP IBA TAS IC IEA,IDA IMP IBA TAS IC IEA,IBA TAS NAS IEA,IDA TAS NAS IEA,IBA TAS IC IEA,IDA …	RPS27,EEF1A1,RPL10,RPL34,RPL21,RPL41,RPLP1,RPL13,RPL26,RPL13A,RPS19,RPL39,RPL32,RPS12,RPLP2,RPS3A,RPS15A,RPS27A,RPS6,RPS18,RPS24,RPS14,RPS23,RPL12,RPL11,RPS2,RPS28,RPL37,RPL18A,RPL7,RPS8,RPL27A,RPS16,RPL35A,RPS13,RPS17,RPS29,RPL9,RPL37A,RPL30,RPS4X,RPL8,RPL19,EIF1,RPL23A,RPL6,RPS15,RPL3,ZFP36,RPL15,RPS25,RPS11,RPL27,RPL36A,RPL38,RPS7,RPL18,RPL14,RPS3,GAPDH,RPL23,RPL10A,RPL36,RPS20,FAU,RPL28,RPL31…
query_1	TRUE	2.56465e-47	315	1257	112	0.089101	0.355556	GO:0090150	GO:BP	establishment of protein localization to membrane	17609	21511	TAS,TAS,TAS,TAS,TAS,TAS,TAS,TAS,TAS,TAS,TAS,TAS,TAS,TAS,TAS,TAS,TAS,TAS,TAS,TAS,TAS,TAS,TAS,TAS,TAS,TAS,TAS,TAS,TAS,TAS,TAS,TAS,TAS,TAS,TAS,TAS,TAS,TAS,TAS,TAS,TAS,TAS,TAS,TAS,TAS,TAS,TAS,TAS,TAS,TAS,TAS,TAS,TAS,TAS,TAS,IBA IEA,TAS,TAS,TAS,TAS,TAS,TAS,TAS,TAS,TAS,TAS,TAS,TAS,TAS,TAS,TAS,TAS,TAS,TAS,IDA,TAS,TAS,TAS,TAS,NAS,IDA,TAS,IDA,IBA,TAS,TAS,IDA TAS,TAS,IEA,IEA,IEA,TAS,IMP,ISS,TAS,IDA IMP,IMP…	RPS27,RPL10,RPL34,RPL21,RPL41,RPLP1,RPL13,RPL26,RPL13A,RPS19,RPL39,RPL32,RPS12,RPLP2,RPS3A,RPS15A,RPS27A,RPS6,RPS18,RPS24,RPS14,RPS23,RPL12,RPL11,RPS2,RPS28,RPL37,RPL18A,RPL7,RPS8,RPL27A,RPS16,RPL35A,RPS13,RPS17,RPS29,RPL9,RPL37A,RPL30,RPS4X,RPL8,RPL19,RPL23A,RPL6,RPS15,RPL3,RPL15,RPS25,RPS11,RPL27,RPL36A,RPL38,RPS7,RPL18,RPL14,VAMP5,RPS3,RPL23,RPL10A,RPL36,RPS20,FAU,RPL28,RPL31,UBA52,RPS21,RPL29…
query_1	TRUE	3.03241e-46	976	1257	206	0.163882	0.211066	GO:0002684	GO:BP	positive regulation of immune system process	17609	1353	IEA,IEA,IDA TAS,IDA,IDA IEA,IDA IGI IBA IC,TAS,IMP IBA IEA,IEA,IEA,IDA,IMP TAS,IMP,IDA IBA IEA,IMP,TAS,ISS IEA,ISS IEA,TAS,IDA,ISS IEA,IDA IBA IEA,TAS,IDA,IDA IEA,TAS IEA,TAS,TAS IEA,IDA NAS IEA,NAS,TAS,TAS,IEA,IBA TAS,IMP TAS,TAS,IMP IBA IEA,IDA,IGI,IBA TAS IEA,IMP ISS,IEA,TAS,IMP ISS,TAS,IMP,IDA,IEA,IMP TAS,IDA IMP ISS IEA,ISS,TAS,TAS,IBA,IMP ISS IEA,IBA TAS,IEA,TAS,IDA IBA TAS IEA,IMP TAS IEA,…	FOS,ISG15,CCL3,RPS19,CXCL10,IL1B,CXCL8,MNDA,JUN,LGALS1,HLA-A,FCN1,RPS3,ANXA1,GBP1,PSME2,TYROBP,GBP5,PSMB9,CCL4,RSAD2,IFI16,HLA-DRB5,AIF1,B2M,CLU,FCGR1A,CFD,TNF,IFNB1,PSMA7,FCGR3A,IRF7,IGHG4,HLA-DPA1,PSMA4,HMGB2,CLEC7A,ITGB2,FCER1G,EVI2B,TRIB1,ARPC2,PLSCR1,HSP90AA1,RGCC,ZFP36L1,CD36,HLA-DPB1,PYCARD,STXBP2,PSMB3,HLA-DRA,FPR1,FFAR2,IGLC2,KLF10,ACTB,C5AR1,TNFSF13B,LYN,HLA-E,ID2,ACTG1,NFKBIZ,STAT1,PTP…
query_1	TRUE	2.50638e-45	14374	1257	1194	0.949881	0.0830666	GO:0008150	GO:BP	biological_process	17609	3565	IDA IMP TAS IEA,IDA ISS TAS IEA,IDA ISS IBA TAS IEA,IDA IMP IGI IBA TAS IEA,IDA HEP IBA TAS IEA,IBA TAS IEA,IMP IBA TAS NAS IC IEA,IDA IMP IGI IBA TAS IEA,IDA IBA TAS NAS IEA,IMP IBA TAS NAS IC IEA,TAS NAS IEA,TAS NAS IEA,IMP IBA TAS IEA,IDA IMP IGI ISS IBA TAS IEA,IDA TAS NAS IEA,IDA IMP IBA TAS IEA,IBA TAS IEA,IBA TAS NAS IEA,TAS NAS IEA,IDA TAS IEA,TAS NAS IEA,IDA IMP ISS IBA TAS IEA,IDA IMP I…	S100A8,S100A9,FTH1,IFI27,LYZ,MT-CO1,RPS27,TMSB4X,EEF1A1,RPL10,RPL34,RPL21,MT-CO3,FOS,RPL41,IFITM3,CCL3L3,RPLP1,MT-ND3,S100A12,RPL13,ISG15,RPL26,RPL13A,CCL3,RPS19,RPL39,TPT1,RPL32,RPS12,IFI6,RPLP2,MT-CO2,FTL,DUSP1,TMSB10,RPS3A,RPS15A,CXCL10,RPS27A,RPS6,RPS18,RPS24,RPS14,RPS23,RPL12,RPL11,PLAC8,IL1B,MT-ATP6,RPS2,RPS28,S100A6,RPL37,MT-ND2,RPL18A,CTSS,RPL7,CXCL8,MNDA,JUN,RPS8,RPL27A,RPS16,RPL35A,RPS1…
query_1	TRUE	4.77959e-45	3159	1257	430	0.342084	0.136119	GO:0051641	GO:BP	cellular localization	17609	16250	TAS,TAS,IDA IBA TAS,IGI,TAS,TAS,IDA IBA TAS,TAS,TAS,TAS,TAS,TAS,TAS,TAS,TAS,TAS,TAS,IDA,TAS,TAS,TAS,TAS,TAS,IBA TAS,IBA,TAS,TAS,IDA,TAS,TAS,TAS,TAS,TAS,TAS,TAS,IMP ISS TAS IEA,TAS,NAS,IDA TAS,TAS,TAS,TAS,TAS,TAS,TAS,TAS,TAS,TAS,TAS,TAS,TAS,TAS,TAS,TAS,TAS,TAS,TAS,TAS,TAS,TAS,TAS IEA,TAS,IMP TAS,TAS,IMP,TAS,IEA,TAS,TAS,TAS IEA,TAS,TAS,TAS,TAS,TAS,TAS,IDA TAS,IBA IEA,TAS,TAS NAS,TAS,TAS,ISS TAS,TAS…	S100A8,S100A9,FTH1,IFI27,LYZ,RPS27,TMSB4X,EEF1A1,RPL10,RPL34,RPL21,RPL41,RPLP1,S100A12,RPL13,RPL26,RPL13A,CCL3,RPS19,RPL39,RPL32,RPS12,RPLP2,FTL,TMSB10,RPS3A,RPS15A,CXCL10,RPS27A,RPS6,RPS18,RPS24,RPS14,RPS23,RPL12,RPL11,PLAC8,IL1B,MT-ATP6,RPS2,RPS28,RPL37,RPL18A,CTSS,RPL7,MNDA,RPS8,RPL27A,RPS16,RPL35A,RPS13,RPS17,RPS29,RPL9,RPL37A,RPL30,RPS4X,RPL8,RPL19,RPL23A,CYBA,RPL6,RPS15,RPL3,ZFP36,RPL15,NFK…
query_1	TRUE	3.64485e-44	10215	1257	962	0.765314	0.0941752	GO:0065007	GO:BP	biological regulation	17609	18880	IDA TAS IEA,IDA ISS TAS IEA,IDA ISS IBA TAS IEA,IMP IGI IBA TAS,HEP,TAS,IDA IMP IGI IBA IEA,IDA NAS,IMP TAS IEA,TAS,TAS,IDA IMP IGI ISS IBA TAS IEA,TAS,IDA IMP IBA TAS,IBA TAS,TAS IEA,IDA TAS,TAS,IDA IMP ISS TAS IEA,IMP TAS IEA,IDA IMP IBA TAS IEA,IDA IMP IEP ISS IBA TAS IEA,IDA IMP TAS IEA,TAS,IMP TAS NAS IC IEA,TAS,TAS,IMP IBA TAS,TAS,IEA,IBA TAS IEA,IDA IMP ISS IBA IEA,IBA,IMP TAS,IDA TAS,IDA …	S100A8,S100A9,FTH1,IFI27,LYZ,RPS27,TMSB4X,EEF1A1,RPL10,RPL34,RPL21,FOS,RPL41,IFITM3,CCL3L3,RPLP1,S100A12,RPL13,ISG15,RPL26,RPL13A,CCL3,RPS19,RPL39,TPT1,RPL32,RPS12,IFI6,RPLP2,MT-CO2,FTL,DUSP1,TMSB10,RPS3A,RPS15A,CXCL10,RPS27A,RPS6,RPS18,RPS24,RPS14,RPS23,RPL12,RPL11,PLAC8,IL1B,RPS2,RPS28,S100A6,RPL37,RPL18A,CTSS,RPL7,CXCL8,MNDA,JUN,RPS8,RPL27A,RPS16,RPL35A,RPS13,LGALS1,RPS17,RPS29,RPL9,KLF6,RPL37…
query_1	TRUE	7.98709e-43	1099	1257	215	0.171042	0.195632	GO:0044265	GO:BP	cellular macromolecule catabolic process	17609	12830	IMP,TAS,TAS,TAS,TAS,TAS,TAS,TAS,IBA IEA,TAS,TAS,TAS,TAS,TAS,TAS,TAS,TAS,TAS,IBA TAS,TAS,TAS,TAS,TAS,TAS,TAS,IMP ISS TAS IEA,TAS,TAS,TAS,TAS,IDA IBA,TAS,TAS,TAS,TAS,TAS,TAS,TAS,TAS,TAS,TAS,TAS,TAS,TAS,TAS,TAS,TAS,TAS,TAS,IDA IMP ISS TAS IEA,TAS,TAS,TAS,IEA,TAS,TAS,TAS,IDA TAS,TAS,TAS,TAS,IDA TAS,TAS,TAS,TAS,TAS,TAS,TAS,IBA TAS,TAS,TAS,TAS,TAS,TAS,TAS,IMP,TAS,IDA TAS,IBA TAS,TAS,IMP,IDA IMP,TAS,IBA…	IFI27,RPS27,RPL10,RPL34,RPL21,RPL41,RPLP1,RPL13,ISG15,RPL26,RPL13A,RPS19,RPL39,RPL32,RPS12,RPLP2,RPS3A,RPS15A,RPS27A,RPS6,RPS18,RPS24,RPS14,RPS23,RPL12,RPL11,RPS2,RPS28,RPL37,RPL18A,CTSS,RPL7,RPS8,RPL27A,RPS16,RPL35A,RPS13,RPS17,RPS29,RPL9,RPL37A,RPL30,RPS4X,RPL8,RPL19,RPL23A,RPL6,RPS15,RPL3,ZFP36,RPL15,RPS25,RPS11,PSAP,RPL27,RPL36A,RPL38,RPS7,RPL18,RPL14,RPS3,RPL23,RPL10A,RPL36,RPS20,FAU,RPL28,R…
query_1	TRUE	2.54183e-42	549	1257	143	0.113763	0.260474	GO:0072594	GO:BP	establishment of protein localization to organelle	17609	20657	TAS,TAS,TAS,TAS,TAS,TAS,TAS,TAS,TAS,TAS,TAS,TAS,TAS,TAS,TAS,TAS,TAS,TAS,TAS,TAS,TAS,TAS,TAS,TAS,TAS,TAS,TAS,TAS,TAS,TAS,TAS,TAS,TAS,TAS,TAS,TAS,TAS,TAS,TAS,TAS,TAS,TAS,TAS,TAS,TAS,TAS,TAS,IEA,TAS,TAS,TAS,TAS,TAS,TAS,TAS,TAS,TAS,TAS NAS,TAS,TAS,TAS,TAS,TAS,TAS,TAS,TAS,TAS,TAS,TAS,TAS,TAS,TAS,TAS,TAS,TAS,TAS,TAS,TAS,TAS IEA,IC,TAS,IMP TAS IEA,IBA,TAS,IDA,IEA,TAS,IBA,IDA,TAS,IDA,IEA,IBA,TAS,IMP,TAS,…	RPS27,RPL10,RPL34,RPL21,RPL41,RPLP1,RPL13,RPL26,RPL13A,RPS19,RPL39,RPL32,RPS12,RPLP2,RPS3A,RPS15A,RPS27A,RPS6,RPS18,RPS24,RPS14,RPS23,RPL12,RPL11,RPS2,RPS28,RPL37,RPL18A,RPL7,RPS8,RPL27A,RPS16,RPL35A,RPS13,RPS17,RPS29,RPL9,RPL37A,RPL30,RPS4X,RPL8,RPL19,RPL23A,RPL6,RPS15,RPL3,RPL15,NFKBIA,RPS25,RPS11,RPL27,RPL36A,RPL38,RPS7,RPL18,RPL14,RPS3,RPL23,RPL10A,RPL36,RPS20,FAU,RPL28,RPL31,UBA52,RPS21,RPL2…
query_1	TRUE	3.6853e-42	824	1257	180	0.143198	0.218447	GO:0002443	GO:BP	leukocyte mediated immunity	17609	1113	TAS,TAS,TAS,TAS,TAS,TAS,IDA,TAS,TAS,IDA IC,TAS,TAS,IDA,TAS,TAS,TAS,TAS,TAS,ISS TAS IEA,TAS,TAS,ISS IEA,TAS,IDA TAS IEA,TAS,IEA,TAS,TAS,TAS,TAS,IEA,IDA,TAS,IEA,IBA TAS,TAS,TAS,TAS,IGI TAS,IBA TAS IEA,TAS,TAS,TAS,IMP IEP ISS,TAS,TAS,IBA TAS,TAS,TAS,TAS,ISS IBA IEA,IDA,TAS,TAS,IDA TAS,TAS,IDA IBA,ISS TAS IEA,IDA,ISS IEA,TAS,IBA TAS,TAS IEA,ISS TAS IEA,TAS,IMP IEP,IMP TAS,TAS,TAS,IEA,TAS,TAS,ISS TAS,…	S100A8,S100A9,FTH1,LYZ,EEF1A1,S100A12,CCL3,FTL,PLAC8,IL1B,CTSS,MNDA,HLA-A,CYBA,PSAP,FCN1,CTSD,COTL1,TYROBP,CST3,CD14,RSAD2,CD44,B2M,GRN,CLU,EEF2,CD63,SELL,CFD,TNF,IFNB1,RETN,IRF7,IGHG4,GMFG,S100A11,RNASE2,ITGB2,FCER1G,HSP90AA1,CD36,PYCARD,STXBP2,NPC2,FPR1,IGLC2,GSTP1,C5AR1,PKM,LYN,IFNA2,HLA-C,ASAH1,BST2,CMTM6,HLA-E,PTPRC,HLA-DRB1,NLRP3,RHOA,IGHG1,FGL2,TNFRSF1B,DDX3X,SERPINB9,VAMP8,RAP1B,CREG1,SER…
query_1	TRUE	4.51436e-41	5414	1257	611	0.486078	0.112856	GO:0048518	GO:BP	positive regulation of biological process	17609	15057	IDA TAS IEA,IDA ISS TAS,IDA IGI,IDA IMP IGI ISS IEA,IBA,IEA,IDA TAS,ISS IEA,IMP IEA,IDA IMP IEP ISS IBA TAS,IDA TAS,IEA,IEA,IDA,IDA TAS IEA,TAS,IDA,IDA IEA,ISS IEA,IDA IMP IGI ISS IBA TAS NAS IC IEA,IDA,NAS,IDA,IDA IGI TAS,IMP IBA IEA,IDA IMP ISS IBA IEA,IDA HMP IEA,IDA TAS,IDA,IMP,IDA ISS IBA IEA,IDA IEA,IDA IMP ISS IEA,IDA IMP IEA,IEA,IMP,IMP TAS,IDA IMP IGI IBA,IDA,IMP,IDA,IDA,TAS,ISS,IDA IBA …	S100A8,S100A9,TMSB4X,FOS,CCL3L3,RPLP1,S100A12,ISG15,RPL26,CCL3,RPS19,MT-CO2,DUSP1,RPS15A,CXCL10,RPS27A,RPS6,RPL11,PLAC8,IL1B,RPS2,S100A6,CTSS,CXCL8,MNDA,JUN,LGALS1,KLF6,HLA-A,RPS4X,G0S2,CYBA,ZFP36,NFKBIA,PSAP,RPS7,FCN1,RPS3,GAPDH,RPL23,IER2,CTSD,UBA52,NACA,ANXA1,NAP1L1,JUNB,GBP1,RPS9,VIM,RPL5,PSME2,TYROBP,IFIT2,EGR1,CST3,YBX1,NCF1,GBP5,BTG1,PSMB9,PLEK,CD14,CCL4L2,IRF1,CCL4,EEF1D,TNFSF10,RSAD2,WAR…
query_1	TRUE	7.59093e-41	9929	1257	935	0.743835	0.0941686	GO:0008152	GO:BP	metabolic process	17609	3566	IDA IMP TAS IEA,IDA TAS IEA,IEA,IMP IGI,TAS IEA,IBA TAS IEA,IMP TAS NAS IC IEA,IDA IMP,IDA IBA TAS NAS IEA,IMP TAS NAS IC IEA,TAS NAS IEA,TAS NAS IEA,IBA TAS IEA,IDA IMP IGI ISS IBA TAS IEA,IDA TAS NAS IEA,IBA,IBA TAS NAS IEA,TAS NAS IEA,IDA TAS,TAS NAS IEA,IDA IMP IBA TAS IEA,IMP IBA TAS NAS IEA,IDA IMP IBA TAS NAS IEA,IDA IMP IEP ISS IBA,IDA IMP TAS IC IEA,IDA TAS NAS IEA,IDA TAS NAS IEA,TAS NA…	S100A8,S100A9,FTH1,IFI27,LYZ,MT-CO1,RPS27,TMSB4X,EEF1A1,RPL10,RPL34,RPL21,MT-CO3,FOS,RPL41,CCL3L3,RPLP1,MT-ND3,S100A12,RPL13,ISG15,RPL26,RPL13A,CCL3,RPS19,RPL39,RPL32,RPS12,IFI6,RPLP2,MT-CO2,DUSP1,RPS3A,RPS15A,CXCL10,RPS27A,RPS6,RPS18,RPS24,RPS14,RPS23,RPL12,RPL11,PLAC8,IL1B,MT-ATP6,RPS2,RPS28,RPL37,MT-ND2,RPL18A,CTSS,RPL7,CXCL8,MNDA,JUN,RPS8,RPL27A,RPS16,RPL35A,RPS13,LGALS1,RPS17,RPS29,RPL9,KLF6…
query_1	TRUE	7.59093e-41	1932	1257	302	0.240255	0.156315	GO:0015031	GO:BP	protein transport	17609	5392	IGI,TAS,IDA,TAS,TAS,TAS,TAS,TAS,TAS,TAS,IDA,TAS,TAS,ISS,TAS,TAS,TAS,TAS,TAS,TAS,TAS,TAS,TAS,TAS,TAS,TAS,TAS,TAS,IMP TAS,IDA ISS NAS IEA,TAS,TAS,TAS,TAS,TAS,TAS,TAS,TAS,TAS,TAS,TAS,TAS,TAS,TAS,TAS,TAS,TAS,TAS,TAS,TAS,IMP TAS,TAS,TAS,IEA,TAS,TAS,IEA,TAS,TAS,TAS,TAS,TAS,TAS,IMP,IBA IEA,TAS,IDA,TAS NAS,TAS,TAS,ISS,TAS,TAS,TAS,TAS,TAS,IEA,TAS,TAS,TAS,IMP IBA IEA,TAS,TAS,IMP,TAS,TAS,TAS,TAS,IDA,TAS,IMP…	IFI27,RPS27,TMSB4X,RPL10,RPL34,RPL21,RPL41,RPLP1,S100A12,RPL13,ISG15,RPL26,RPL13A,CCL3,RPS19,RPL39,RPL32,RPS12,RPLP2,RPS3A,RPS15A,RPS27A,RPS6,RPS18,RPS24,RPS14,RPS23,RPL12,RPL11,IL1B,RPS2,RPS28,RPL37,RPL18A,RPL7,RPS8,RPL27A,RPS16,RPL35A,RPS13,RPS17,RPS29,RPL9,RPL37A,RPL30,RPS4X,RPL8,RPL19,RPL23A,RPL6,RPS15,RPL3,RPL15,NFKBIA,RPS25,RPS11,PSAP,RPL27,RPL36A,RPL38,RPS7,RPL18,RPL14,FCN1,VAMP5,RPS3,GAPD…
query_1	TRUE	3.09929e-40	1965	1257	304	0.241846	0.154707	GO:0015833	GO:BP	peptide transport	17609	5545	IEA,IGI,TAS,IDA,TAS,TAS,TAS,TAS,TAS,TAS,TAS,IDA,TAS,TAS,ISS,TAS,TAS,TAS,TAS,TAS,TAS,TAS,TAS,TAS,TAS,TAS,TAS,TAS,TAS,IMP TAS,IDA ISS NAS IEA,TAS,TAS,TAS,TAS,TAS,TAS,TAS,TAS,TAS,TAS,TAS,TAS,TAS,TAS,TAS,TAS,TAS,TAS,TAS,TAS,IMP TAS,TAS,TAS,IEA,TAS,TAS,IEA,TAS,TAS,TAS,TAS,TAS,TAS,IMP,IBA IEA,TAS,IDA,TAS NAS,TAS,TAS,ISS,TAS,TAS,TAS,TAS,TAS,IEA,TAS,TAS,TAS,IMP IBA IEA,TAS,TAS,IMP,TAS,TAS,TAS,TAS,IDA,TAS…	S100A8,IFI27,RPS27,TMSB4X,RPL10,RPL34,RPL21,RPL41,RPLP1,S100A12,RPL13,ISG15,RPL26,RPL13A,CCL3,RPS19,RPL39,RPL32,RPS12,RPLP2,RPS3A,RPS15A,RPS27A,RPS6,RPS18,RPS24,RPS14,RPS23,RPL12,RPL11,IL1B,RPS2,RPS28,RPL37,RPL18A,RPL7,RPS8,RPL27A,RPS16,RPL35A,RPS13,RPS17,RPS29,RPL9,RPL37A,RPL30,RPS4X,RPL8,RPL19,RPL23A,RPL6,RPS15,RPL3,RPL15,NFKBIA,RPS25,RPS11,PSAP,RPL27,RPL36A,RPL38,RPS7,RPL18,RPL14,FCN1,VAMP5,RP…
query_1	TRUE	5.00827e-40	1310	1257	234	0.186158	0.178626	GO:0009057	GO:BP	macromolecule catabolic process	17609	3695	IMP,TAS,NAS,TAS,TAS,TAS,TAS,TAS,TAS,IBA IEA,TAS,TAS,TAS,TAS,TAS,TAS,TAS,TAS,TAS,IBA TAS,TAS,TAS,TAS,TAS,TAS,TAS,IMP ISS TAS IEA,IDA,TAS,TAS,TAS,TAS,IDA IBA,TAS,TAS,TAS,TAS,TAS,TAS,TAS,TAS,TAS,TAS,TAS,TAS,TAS,TAS,TAS,TAS,TAS,TAS,IDA IMP ISS TAS IEA,TAS,TAS,TAS,IEA,TAS,TAS,TAS,IDA TAS,TAS,TAS,TAS,IDA TAS,TAS,TAS,TAS,TAS,TAS,IDA IBA,TAS,IBA TAS,TAS,TAS,TAS,TAS,TAS,TAS,IMP,TAS,IDA TAS,IBA TAS,TAS,IMP…	IFI27,RPS27,EEF1A1,RPL10,RPL34,RPL21,RPL41,RPLP1,RPL13,ISG15,RPL26,RPL13A,RPS19,RPL39,RPL32,RPS12,RPLP2,RPS3A,RPS15A,RPS27A,RPS6,RPS18,RPS24,RPS14,RPS23,RPL12,RPL11,IL1B,RPS2,RPS28,RPL37,RPL18A,CTSS,RPL7,RPS8,RPL27A,RPS16,RPL35A,RPS13,RPS17,RPS29,RPL9,RPL37A,RPL30,RPS4X,RPL8,RPL19,RPL23A,RPL6,RPS15,RPL3,ZFP36,RPL15,RPS25,RPS11,PSAP,RPL27,RPL36A,RPL38,RPS7,RPL18,RPL14,RPS3,RPL23,RPL10A,RPL36,RPS20…
query_1	TRUE	2.22205e-39	1994	1257	305	0.242641	0.152959	GO:0042886	GO:BP	amide transport	17609	12140	IEA,IGI,TAS,IDA,TAS,TAS,TAS,TAS,TAS,TAS,TAS,IDA,TAS,TAS,ISS,TAS,TAS,TAS,TAS,TAS,TAS,TAS,TAS,TAS,TAS,TAS,TAS,TAS,TAS,IMP TAS,IDA ISS NAS IEA,TAS,TAS,TAS,TAS,TAS,TAS,TAS,TAS,TAS,TAS,TAS,TAS,TAS,TAS,TAS,TAS,TAS,TAS,TAS,TAS,IMP TAS,TAS,TAS,IEA,TAS,TAS,IDA IEA,TAS,TAS,TAS,TAS,TAS,TAS,IMP,IBA IEA,TAS,IDA,TAS NAS,TAS,TAS,ISS,TAS,TAS,TAS,TAS,TAS,IEA,TAS,TAS,TAS,IMP IBA IEA,TAS,TAS,IMP,TAS,TAS,TAS,TAS,IDA…	S100A8,IFI27,RPS27,TMSB4X,RPL10,RPL34,RPL21,RPL41,RPLP1,S100A12,RPL13,ISG15,RPL26,RPL13A,CCL3,RPS19,RPL39,RPL32,RPS12,RPLP2,RPS3A,RPS15A,RPS27A,RPS6,RPS18,RPS24,RPS14,RPS23,RPL12,RPL11,IL1B,RPS2,RPS28,RPL37,RPL18A,RPL7,RPS8,RPL27A,RPS16,RPL35A,RPS13,RPS17,RPS29,RPL9,RPL37A,RPL30,RPS4X,RPL8,RPL19,RPL23A,RPL6,RPS15,RPL3,RPL15,NFKBIA,RPS25,RPS11,PSAP,RPL27,RPL36A,RPL38,RPS7,RPL18,RPL14,FCN1,VAMP5,RP…
query_1	TRUE	4.37543e-39	619	1257	148	0.117741	0.239095	GO:0002274	GO:BP	myeloid leukocyte activation	17609	944	TAS,TAS,TAS,TAS,TAS,TAS,IDA TAS,TAS,TAS,TAS,IDA TAS IEA,TAS,IEA,TAS,TAS,TAS,TAS,TAS,IDA ISS TAS IEA,TAS,TAS,NAS,TAS,TAS,IDA ISS TAS,IDA,TAS,TAS,TAS,TAS,ISS NAS IEA,IEA,TAS,TAS,TAS,TAS,IGI TAS NAS,IBA TAS IEA,ISS,TAS,TAS,IMP ISS TAS IEA,IEP ISS,TAS,TAS,TAS,ISS TAS IEA,TAS,ISS IBA IEA,TAS,TAS,TAS,TAS,TAS,TAS,TAS,TAS,TAS,IMP TAS,TAS,TAS,IEA,TAS,TAS,TAS,ISS IEA,ISS TAS IEA,TAS,TAS,TAS,TAS,TAS,TAS,TAS…	S100A8,S100A9,FTH1,LYZ,EEF1A1,S100A12,CCL3,FTL,PLAC8,CTSS,CXCL8,MNDA,JUN,CYBA,PSAP,FCN1,CTSD,COTL1,TYROBP,CST3,CD14,AIF1,CD44,B2M,GRN,CLU,EEF2,CD63,SELL,CFD,TNF,NAMPT,RETN,GMFG,S100A11,RNASE2,ITGB2,FCER1G,PLSCR1,HSP90AA1,CD36,PYCARD,STXBP2,NPC2,FPR1,GSTP1,C5AR1,PKM,LYN,HLA-C,ASAH1,BST2,CMTM6,PTPRC,RHOA,FGL2,TNFRSF1B,DDX3X,VAMP8,RAP1B,CREG1,LCP2,CTSA,PECAM1,IL6,LDLR,SLC11A1,CD55,ITGAX,CD53,HLA-B,S…
query_1	TRUE	4.76919e-39	8213	1257	814	0.647574	0.0991112	GO:0043170	GO:BP	macromolecule metabolic process	17609	12307	IDA IMP TAS,IDA TAS,IMP IGI,TAS,IMP TAS NAS IC IEA,IDA IMP,IBA TAS NAS IEA,IMP TAS NAS IC IEA,TAS NAS IEA,TAS NAS IEA,IDA IMP IGI ISS IBA TAS IEA,IDA TAS NAS IEA,IBA,IBA TAS NAS IEA,TAS,TAS NAS IEA,IDA IMP IBA TAS IEA,IMP IBA TAS NAS IEA,IDA IMP IBA TAS NAS IEA,IDA IMP IEP ISS IBA,IMP TAS IC IEA,IDA TAS NAS IEA,IDA TAS NAS IEA,TAS NAS IC IEA,IMP IBA,TAS NAS IEA,IDA IMP ISS IBA IEA,IMP TAS NAS IC …	S100A8,S100A9,IFI27,LYZ,RPS27,TMSB4X,EEF1A1,RPL10,RPL34,RPL21,FOS,RPL41,CCL3L3,RPLP1,S100A12,RPL13,ISG15,RPL26,RPL13A,CCL3,RPS19,RPL39,RPL32,RPS12,IFI6,RPLP2,DUSP1,RPS3A,RPS15A,CXCL10,RPS27A,RPS6,RPS18,RPS24,RPS14,RPS23,RPL12,RPL11,PLAC8,IL1B,RPS2,RPS28,RPL37,RPL18A,CTSS,RPL7,CXCL8,MNDA,JUN,RPS8,RPL27A,RPS16,RPL35A,RPS13,LGALS1,RPS17,RPS29,RPL9,KLF6,RPL37A,RPL30,HLA-A,RPS4X,RPL8,RPL19,EIF1,RPL23A…
query_1	TRUE	6.01335e-39	2014	1257	306	0.243437	0.151936	GO:0045184	GO:BP	establishment of protein localization	17609	13309	IGI,TAS,IDA,TAS,TAS,TAS,TAS,TAS,TAS,TAS,IDA,TAS,TAS,ISS,TAS,TAS,TAS,TAS,TAS,TAS,TAS,TAS,TAS,TAS,TAS,TAS,TAS,TAS,IMP TAS,IDA ISS NAS IEA,TAS,TAS,TAS,TAS,TAS,TAS,TAS,TAS,TAS,TAS,TAS,TAS,TAS,TAS,TAS,TAS,TAS,TAS,TAS,TAS,IMP TAS,TAS,TAS,IEA,TAS,TAS,IEA,TAS,TAS,TAS,TAS,TAS,TAS,IMP,IBA IEA,TAS,IDA,TAS NAS,TAS,TAS,ISS,TAS,TAS,TAS,IDA,TAS,TAS,IEA,TAS,TAS,TAS,IMP IBA IEA,TAS,TAS,IMP,TAS,TAS,TAS,TAS,IDA,TAS…	IFI27,RPS27,TMSB4X,RPL10,RPL34,RPL21,RPL41,RPLP1,S100A12,RPL13,ISG15,RPL26,RPL13A,CCL3,RPS19,RPL39,RPL32,RPS12,RPLP2,RPS3A,RPS15A,RPS27A,RPS6,RPS18,RPS24,RPS14,RPS23,RPL12,RPL11,IL1B,RPS2,RPS28,RPL37,RPL18A,RPL7,RPS8,RPL27A,RPS16,RPL35A,RPS13,RPS17,RPS29,RPL9,RPL37A,RPL30,RPS4X,RPL8,RPL19,RPL23A,RPL6,RPS15,RPL3,RPL15,NFKBIA,RPS25,RPS11,PSAP,RPL27,RPL36A,RPL38,RPS7,RPL18,RPL14,FCN1,VAMP5,RPS3,GAPD…
query_1	TRUE	1.72817e-38	2125	1257	316	0.251392	0.148706	GO:0048584	GO:BP	positive regulation of response to stimulus	17609	15113	IDA,IDA,IDA,IBA,IDA TAS,IMP IEA,IDA IMP IEP ISS IBA TAS,IDA,IDA IEA,TAS,IEA,IDA IGI ISS IBA TAS IC IEA,IGI TAS,IMP IBA IEA,IEA,HMP,IDA,IDA IBA,IDA,IDA,IEA,IMP,IMP TAS,IDA IMP IBA,IMP,TAS,IDA IBA,IMP,TAS,IMP,ISS IEA,TAS,ISS IEA,IDA IBA,IBA,IDA IMP IBA,HMP,IDA IEP IBA IEA,ISS IEA,IEA,IDA,IDA IBA IEA,IC,TAS,IDA IEA,IDA IBA,IMP,IDA IEA,ISS,IDA IBA IEA,TAS IEA,TAS,IMP,TAS IEA,IDA IGI ISS IBA TAS NAS I…	S100A8,S100A9,TMSB4X,CCL3L3,S100A12,RPL26,CCL3,RPS19,CXCL10,RPS27A,RPL11,IL1B,CXCL8,MNDA,JUN,LGALS1,HLA-A,G0S2,CYBA,NFKBIA,PSAP,RPS7,FCN1,RPS3,RPL23,UBA52,ANXA1,GBP1,PSME2,NCF1,GBP5,PSMB9,PLEK,CD14,CCL4L2,CCL4,EEF1D,TNFSF10,RSAD2,ZEB2,S100A4,IFI16,TXN,HLA-DRB5,AIF1,CD44,DDX5,B2M,GRN,GADD45B,CLU,FCGR1A,CD63,CFD,TNF,IFNB1,PSMA7,FCGR3A,IRF7,IGHG4,SOCS3,HLA-DPA1,PSMA4,HMGB2,CLEC7A,ITGB2,FCER1G,ATF3,U…
query_1	TRUE	6.60604e-38	778	1257	167	0.132856	0.214653	GO:0043604	GO:BP	amide biosynthetic process	17609	12556	TAS NAS IC IEA,IBA TAS IEA,IMP TAS NAS IC IEA,TAS NAS IEA,TAS NAS IEA,IDA TAS NAS IEA,IBA TAS NAS IEA,TAS NAS IEA,IMP IBA TAS NAS IEA,IDA IMP IBA TAS NAS IEA,TAS IC IEA,IDA TAS NAS IEA,IDA TAS NAS IEA,TAS NAS IC IEA,TAS NAS IEA,IMP TAS NAS IC IEA,TAS NAS IC IEA,TAS IC IEA,TAS IC IEA,TAS IC IEA,TAS IC IEA,IMP IBA TAS IC IEA,IDA IMP IBA TAS IC IEA,IBA TAS NAS IEA,IDA TAS NAS IEA,IBA TAS IC IEA,IDA …	RPS27,EEF1A1,RPL10,RPL34,RPL21,RPL41,RPLP1,RPL13,RPL26,RPL13A,RPS19,RPL39,RPL32,RPS12,RPLP2,RPS3A,RPS15A,RPS27A,RPS6,RPS18,RPS24,RPS14,RPS23,RPL12,RPL11,RPS2,RPS28,RPL37,RPL18A,RPL7,RPS8,RPL27A,RPS16,RPL35A,RPS13,RPS17,RPS29,RPL9,RPL37A,RPL30,RPS4X,RPL8,RPL19,EIF1,RPL23A,RPL6,RPS15,RPL3,ZFP36,RPL15,RPS25,RPS11,RPL27,RPL36A,RPL38,RPS7,RPL18,RPL14,RPS3,GAPDH,RPL23,RPL10A,RPL36,RPS20,FAU,RPL28,RPL31…
query_1	TRUE	7.57106e-38	1910	1257	293	0.233095	0.153403	GO:0008219	GO:BP	cell death	17609	3595	IDA IEA,IDA IEA,IDA IMP IBA IEA,IMP,ISS IEA,IMP IEA,ISS,IMP TAS NAS,IMP IBA IEA,IEA,IBA IEA,IMP,IDA,TAS,IDA,IEA,IEA,IDA TAS IEA,IMP,IMP IEA,TAS IEA,IDA IBA IEA,IMP,IMP,TAS,IEA,IMP,IDA IMP IBA IEA,IDA ISS IEA,IDA IEA,IDA,TAS,ISS,IBA TAS IEA,ISS IEA,IDA TAS IEA,ISS IEA,IEA,IEA,IMP,IEA,TAS,IDA IEA,IDA,IDA IBA TAS IEA,IDA IMP IEA,IGI,IEA,IEA,IDA IMP,IMP,IEA,IDA ISS,IDA IEA,IDA IMP ISS IBA TAS IC IEA,…	S100A8,S100A9,IFI27,RPL10,FOS,RPL26,CCL3,TPT1,IFI6,MT-CO2,DUSP1,RPS3A,CXCL10,RPS27A,RPS6,RPL11,PLAC8,IL1B,MNDA,JUN,LGALS1,G0S2,ZFP36,PTMA,NFKBIA,PSAP,RPS7,RPS3,GAPDH,SRGN,CTSD,UBA52,NACA,ANXA1,TYROBP,IFIT2,EGR1,CST3,NCF1,BTG1,SLC25A6,CD14,IRF1,IFIT3,TNFSF10,IFI16,TXN,AIF1,XAF1,CD44,DDX5,TSPO,GRN,GADD45B,CLU,ATOX1,TNF,NAMPT,IFNB1,IER3,IRF7,SOCS3,BCL2A1,MX1,HMGB2,CLEC7A,ITGB2,FCER1G,ATF3,UBC,KLF4,E…
query_1	TRUE	2.9385e-37	524	1257	132	0.105012	0.251908	GO:0002444	GO:BP	myeloid leukocyte mediated immunity	17609	1114	TAS,TAS,TAS,TAS,TAS,TAS,IDA,TAS,TAS,TAS,TAS,TAS,TAS,TAS,TAS,TAS,ISS TAS IEA,TAS,TAS,TAS,TAS,TAS,TAS,TAS,TAS,TAS,TAS,TAS,TAS,TAS,IGI TAS,TAS IEA,TAS,TAS,TAS,IEP ISS,TAS,TAS,TAS,TAS,TAS,ISS IBA IEA,TAS,TAS,TAS,TAS,IDA,TAS,TAS,TAS,TAS,TAS,IEP,IMP TAS,TAS,TAS,TAS,TAS,TAS,TAS,TAS,TAS,ISS IEA,TAS,TAS,TAS,TAS,IEA,TAS,TAS,TAS,TAS,TAS,TAS,TAS,TAS,TAS,TAS,TAS,TAS,TAS,IC,TAS,TAS,TAS,TAS,TAS,TAS,TAS,IMP,IEA,…	S100A8,S100A9,FTH1,LYZ,EEF1A1,S100A12,CCL3,FTL,PLAC8,CTSS,MNDA,CYBA,PSAP,FCN1,CTSD,COTL1,TYROBP,CST3,CD14,CD44,B2M,GRN,EEF2,CD63,SELL,CFD,RETN,GMFG,S100A11,RNASE2,ITGB2,FCER1G,HSP90AA1,CD36,PYCARD,STXBP2,NPC2,FPR1,GSTP1,C5AR1,PKM,LYN,HLA-C,ASAH1,BST2,CMTM6,HLA-E,PTPRC,RHOA,FGL2,TNFRSF1B,DDX3X,SERPINB9,VAMP8,RAP1B,CREG1,CTSA,PECAM1,IL6,SLC11A1,CD55,ITGAX,DDX58,CD53,HLA-B,SERPINA1,LILRB2,DDX21,CYBB…
query_1	TRUE	4.36207e-37	665	1257	151	0.120127	0.227068	GO:0002366	GO:BP	leukocyte activation involved in immune response	17609	1036	TAS,TAS,TAS,TAS,TAS,TAS,IDA,TAS,TAS,TAS,TAS,IEA,TAS,TAS,TAS,TAS,IDA IBA,TAS,ISS TAS IEA,TAS,TAS,TAS,TAS,ISS TAS,TAS,TAS,TAS,TAS,IMP IBA,TAS,TAS,TAS,TAS,IGI TAS,IBA TAS IEA,TAS,TAS,ISS TAS IEA,IEP ISS,TAS,TAS,TAS,TAS,TAS,ISS IBA IEA,IBA,TAS,TAS,TAS,TAS,ISS IEA,TAS IEA,ISS IEA,TAS,TAS IEA,TAS,TAS,IMP TAS,IBA,TAS,TAS,IDA,IBA,IEA,TAS,TAS,ISS IEA,ISS TAS IEA,TAS,IEA,TAS,TAS,TAS,TAS,TAS,TAS,ISS TAS,ISS…	S100A8,S100A9,FTH1,LYZ,EEF1A1,S100A12,CCL3,FTL,PLAC8,CTSS,MNDA,LGALS1,CYBA,PSAP,FCN1,CTSD,ANXA1,COTL1,TYROBP,CST3,CD14,CD44,B2M,GRN,EEF2,CD63,SELL,CFD,IFNB1,RETN,GMFG,S100A11,RNASE2,ITGB2,FCER1G,HSP90AA1,CD36,PYCARD,STXBP2,NPC2,FPR1,GSTP1,C5AR1,PKM,LYN,IFNA2,HLA-C,ASAH1,BST2,CMTM6,NFKBIZ,PTPRC,NLRP3,RHOA,FGL2,TNFRSF1B,DDX3X,VAMP8,IFNA14,RAP1B,CREG1,LCP1,IFNA8,RIPK2,CTSA,PECAM1,IL6,SLC11A1,CD55,CD…
query_1	TRUE	7.332e-37	4931	1257	560	0.445505	0.113567	GO:0048522	GO:BP	positive regulation of cellular process	17609	15061	IDA TAS,IDA ISS TAS,IDA IGI,IDA IMP IGI ISS IEA,IBA,IEA,IDA TAS,IEA,IMP IEA,IDA IMP IEP ISS IBA TAS,TAS,IEA,IEA,IDA,IDA TAS IEA,TAS,IDA,IEA,IEA,IDA IMP IGI ISS IBA NAS IC IEA,IDA,NAS,IDA,TAS,IMP,IDA IMP ISS IBA IEA,HMP IEA,IDA TAS,IDA,IMP,IDA IBA,IDA IEA,IDA IMP ISS IEA,IDA IMP IEA,IEA,IMP,IMP,IDA IMP IBA,IDA,IMP,IDA,IDA,TAS,ISS,IDA IBA IEA,ISS TAS IEA,IDA IBA TAS IEA,IMP IBA,IMP,IDA,IBA TAS,IMP …	S100A8,S100A9,TMSB4X,FOS,CCL3L3,RPLP1,S100A12,ISG15,RPL26,CCL3,RPS19,MT-CO2,DUSP1,RPS15A,CXCL10,RPS27A,RPS6,RPL11,PLAC8,IL1B,RPS2,S100A6,CTSS,CXCL8,MNDA,JUN,LGALS1,KLF6,HLA-A,RPS4X,G0S2,CYBA,ZFP36,NFKBIA,PSAP,RPS7,FCN1,RPS3,GAPDH,RPL23,IER2,CTSD,UBA52,NACA,ANXA1,NAP1L1,JUNB,RPS9,VIM,RPL5,PSME2,TYROBP,IFIT2,EGR1,CST3,YBX1,NCF1,GBP5,BTG1,PSMB9,PLEK,CD14,CCL4L2,IRF1,CCL4,EEF1D,TNFSF10,RSAD2,WARS,ZEB…
query_1	TRUE	7.53136e-37	668	1257	151	0.120127	0.226048	GO:0002263	GO:BP	cell activation involved in immune response	17609	933	TAS,TAS,TAS,TAS,TAS,TAS,IDA,TAS,TAS,TAS,TAS,IEA,TAS,TAS,TAS,TAS,IDA IBA,TAS,ISS TAS IEA,TAS,TAS,TAS,TAS,ISS TAS,TAS,TAS,TAS,TAS,IMP IBA,TAS,TAS,TAS,TAS,IGI TAS,IBA TAS IEA,TAS,TAS,ISS TAS IEA,IEP ISS,TAS,TAS,TAS,TAS,TAS,ISS IBA IEA,IBA,TAS,TAS,TAS,TAS,ISS IEA,TAS IEA,ISS IEA,TAS,TAS IEA,TAS,TAS,IMP TAS,IBA,TAS,TAS,IDA,IBA,IEA,TAS,TAS,ISS IEA,ISS TAS IEA,TAS,IEA,TAS,TAS,TAS,TAS,TAS,TAS,ISS TAS,ISS…	S100A8,S100A9,FTH1,LYZ,EEF1A1,S100A12,CCL3,FTL,PLAC8,CTSS,MNDA,LGALS1,CYBA,PSAP,FCN1,CTSD,ANXA1,COTL1,TYROBP,CST3,CD14,CD44,B2M,GRN,EEF2,CD63,SELL,CFD,IFNB1,RETN,GMFG,S100A11,RNASE2,ITGB2,FCER1G,HSP90AA1,CD36,PYCARD,STXBP2,NPC2,FPR1,GSTP1,C5AR1,PKM,LYN,IFNA2,HLA-C,ASAH1,BST2,CMTM6,NFKBIZ,PTPRC,NLRP3,RHOA,FGL2,TNFRSF1B,DDX3X,VAMP8,IFNA14,RAP1B,CREG1,LCP1,IFNA8,RIPK2,CTSA,PECAM1,IL6,SLC11A1,CD55,CD…
query_1	TRUE	8.99402e-37	669	1257	151	0.120127	0.22571	GO:0050778	GO:BP	positive regulation of immune response	17609	15562	IDA,IDA IGI IC,IMP IBA IEA,IDA,IMP TAS,IMP,IDA IBA,IMP,TAS,ISS IEA,TAS,ISS IEA,IDA IBA IEA,TAS,IDA IEA,TAS IEA,TAS,TAS IEA,IEA,NAS,TAS,TAS,IEA,IBA TAS,TAS,TAS,IBA IEA,IGI,IBA TAS IEA,TAS,IMP ISS,TAS,IMP,IEA,TAS,IDA IMP IEA,TAS,TAS,IBA,IMP ISS IEA,IBA TAS,TAS,IDA IBA TAS,IEA,ISS IBA TAS IEA,IDA IBA,TAS,ISS IEA,IDA ISS TAS IEA,TAS,ISS IEA,IBA TAS,TAS,ISS IEA,IMP,IDA TAS IEA,ISS TAS IEA,IDA TAS,ISS,…	RPS19,IL1B,MNDA,HLA-A,FCN1,RPS3,ANXA1,GBP1,PSME2,GBP5,PSMB9,RSAD2,IFI16,HLA-DRB5,B2M,CLU,FCGR1A,CFD,TNF,IFNB1,PSMA7,FCGR3A,IRF7,IGHG4,HLA-DPA1,PSMA4,HMGB2,ITGB2,FCER1G,ARPC2,PLSCR1,HSP90AA1,RGCC,CD36,HLA-DPB1,PYCARD,PSMB3,HLA-DRA,FPR1,FFAR2,IGLC2,ACTB,C5AR1,TNFSF13B,LYN,HLA-E,ACTG1,NFKBIZ,PTPRC,HLA-DRB1,NLRP3,IGHG1,PSME1,EREG,VAMP8,SERPING1,RIPK2,LCP2,IL6,SLC11A1,CD55,CD40,DDX58,HLA-B,DDX21,ARPC1…
query_1	TRUE	1.06467e-36	3730	1257	459	0.365155	0.123056	GO:0048583	GO:BP	regulation of response to stimulus	17609	15112	IDA IEA,IDA IEA,IDA IMP IGI,TAS,IBA,IDA TAS,IMP IEA,IDA IMP IEP ISS IBA TAS,IDA,IMP,IMP IBA,IDA IMP ISS IBA IEA,IDA IEA,TAS,IMP IEA,IDA IGI ISS IBA TAS IC IEA,IDA IGI TAS,IMP IBA IEA,TAS IEA,HMP,IDA TAS,IDA IBA,IDA,IEA,IDA NAS IEA,IEA,IMP,IMP TAS,IDA IMP IBA,IMP,TAS,IDA ISS IBA IEA,IMP,IMP,TAS,IMP,TAS,IEA,IEA,ISS IEA,IMP,ISS IEA,TAS,IDA ISS NAS IEA,IDA IBA TAS,IBA,ISS TAS IEA,IDA IMP IBA,HMP,IDA …	S100A8,S100A9,TMSB4X,FOS,CCL3L3,S100A12,RPL26,CCL3,RPS19,TPT1,IFI6,DUSP1,CXCL10,RPS27A,RPL11,IL1B,CXCL8,MNDA,JUN,LGALS1,HLA-A,G0S2,CYBA,ZFP36,NFKBIA,PSAP,RPS7,FCN1,RPS3,RPL23,UBA52,ANXA1,GBP1,RPL5,PSME2,PFDN5,TYROBP,LY6E,EGR1,YBX1,NCF1,GBP5,PSMB9,PLEK,CD14,CCL4L2,IRF1,CCL4,EEF1D,TNFSF10,RSAD2,ZEB2,S100A4,IFI16,TXN,HLA-DRB5,AIF1,CD44,DDX5,B2M,GRN,GADD45B,ATP2B1,CLU,FCGR1A,CD63,SELL,CFD,TNF,NAMPT,I…
query_1	TRUE	1.3315e-36	1713	1257	270	0.214797	0.157618	GO:0006915	GO:BP	apoptotic process	17609	2889	IDA IEA,IDA IEA,IDA IMP IBA IEA,IMP,IMP IEA,ISS,IMP TAS NAS,IMP IBA IEA,IBA IEA,IMP,IDA,TAS,IDA,IEA,IEA,IDA TAS IEA,IMP,IMP IEA,TAS IEA,IDA IBA IEA,IMP,IMP,TAS,IMP,IDA IMP IBA IEA,IDA ISS IEA,IDA IEA,IDA,TAS,ISS,IBA TAS IEA,ISS IEA,IDA TAS IEA,IEA,IEA,IEA,IMP,IEA,TAS,IDA IEA,IDA,IDA IBA TAS IEA,IDA IMP IEA,IEA,IEA,IDA IMP,IMP,IEA,IDA ISS,IDA IEA,IMP ISS IBA TAS IC IEA,IEA,IDA IMP IGI ISS IBA TAS …	S100A8,S100A9,IFI27,RPL10,RPL26,CCL3,TPT1,IFI6,DUSP1,RPS3A,CXCL10,RPS27A,RPS6,RPL11,PLAC8,IL1B,MNDA,JUN,LGALS1,G0S2,ZFP36,PTMA,NFKBIA,RPS7,RPS3,GAPDH,SRGN,CTSD,UBA52,NACA,ANXA1,TYROBP,IFIT2,EGR1,CST3,NCF1,BTG1,SLC25A6,CD14,IRF1,IFIT3,TNFSF10,IFI16,AIF1,XAF1,CD44,DDX5,TSPO,GRN,GADD45B,CLU,ATOX1,TNF,IFNB1,IER3,IRF7,SOCS3,BCL2A1,MX1,HMGB2,CLEC7A,ITGB2,FCER1G,ATF3,UBC,KLF4,EVI2B,PLSCR1,RGCC,ZFP36L1,A…
query_1	TRUE	2.58561e-36	1481	1257	245	0.194909	0.165429	GO:0010941	GO:BP	regulation of cell death	17609	5104	IDA,IDA,IMP,ISS IEA,IMP IEA,ISS,IMP TAS NAS,IMP IBA,IEA,IBA IEA,IMP,IDA,TAS,IDA,IEA,IEA,IDA,IMP,IMP IEA,TAS,IDA IBA,IMP,IMP,TAS,IEA,IMP,IDA IMP IBA,IDA,IDA,TAS,ISS,IBA TAS IEA,ISS IEA,IDA,ISS IEA,IEA,IMP,IDA,IDA IBA TAS IEA,IGI,IEA,IDA IMP,IEA,IDA ISS,IDA,IDA IMP ISS IBA TAS IEA,IEA,IDA IMP IGI ISS IEA,IDA,TAS IEA,TAS,TAS IEA,ISS TAS IEA,IEA,IMP,NAS,IEA,IMP,TAS,IDA,ISS,IDA,IMP,IMP,TAS,IDA IMP NAS…	S100A8,S100A9,RPL10,FOS,RPL26,CCL3,TPT1,IFI6,MT-CO2,DUSP1,RPS3A,CXCL10,RPS27A,RPS6,RPL11,PLAC8,IL1B,MNDA,JUN,LGALS1,G0S2,ZFP36,PTMA,NFKBIA,PSAP,RPS7,RPS3,GAPDH,CTSD,UBA52,NACA,ANXA1,TYROBP,IFIT2,EGR1,CST3,BTG1,IFIT3,TNFSF10,TXN,AIF1,CD44,TSPO,GRN,GADD45B,CLU,ATOX1,TNF,IFNB1,IER3,IRF7,SOCS3,BCL2A1,HMGB2,CLEC7A,ITGB2,FCER1G,ATF3,UBC,KLF4,EVI2B,RGCC,ZFP36L1,CD36,ANXA5,PYCARD,SGK1,REL,GSTP1,C5AR1,LYN…
query_1	TRUE	3.16086e-36	479	1257	124	0.0986476	0.258873	GO:0036230	GO:BP	granulocyte activation	17609	11026	TAS,TAS,TAS,TAS,TAS,TAS,IDA,TAS,TAS,TAS,IDA TAS IEA,TAS,TAS,TAS,TAS,TAS,TAS,TAS IEA,TAS,TAS,TAS,TAS,IDA TAS,TAS,TAS,TAS,TAS,TAS,TAS,TAS,TAS,IGI TAS,IBA TAS IEA,TAS,TAS,TAS,IEP,TAS,TAS,TAS,TAS,TAS,TAS,TAS,TAS,TAS,TAS,TAS,TAS,TAS,TAS,TAS,TAS,TAS,TAS,TAS,TAS,TAS,TAS,TAS,TAS,TAS,TAS,TAS,TAS,TAS,TAS,TAS,IDA,TAS,TAS,TAS,TAS,TAS,TAS,TAS,TAS,TAS,TAS,TAS,TAS,TAS,TAS,TAS,IMP,TAS,TAS,TAS,TAS,TAS,TAS,TAS,TAS…	S100A8,S100A9,FTH1,LYZ,EEF1A1,S100A12,CCL3,FTL,PLAC8,CTSS,CXCL8,MNDA,CYBA,PSAP,FCN1,CTSD,COTL1,TYROBP,CST3,CD14,CD44,B2M,GRN,EEF2,CD63,SELL,CFD,RETN,GMFG,S100A11,RNASE2,ITGB2,FCER1G,HSP90AA1,CD36,PYCARD,STXBP2,NPC2,FPR1,GSTP1,C5AR1,PKM,HLA-C,ASAH1,BST2,CMTM6,PTPRC,RHOA,FGL2,TNFRSF1B,DDX3X,VAMP8,RAP1B,CREG1,CTSA,PECAM1,SLC11A1,CD55,ITGAX,CD53,HLA-B,SERPINA1,LILRB2,CYBB,LGALS3,ACTR2,HSP90AB1,TNFAIP…
query_1	TRUE	1.12618e-35	1792	1257	276	0.21957	0.154018	GO:0012501	GO:BP	programmed cell death	17609	5159	IDA IEA,IDA IEA,IDA IMP IBA IEA,IMP,IMP IEA,ISS,IMP TAS NAS,IMP IBA IEA,IBA IEA,IMP,IDA,TAS,IDA,IEA,IEA,IDA TAS IEA,IMP,IMP IEA,TAS IEA,IDA IBA IEA,IMP,IMP,TAS,IMP,IDA IMP IBA IEA,IDA ISS IEA,IDA IEA,IDA,TAS,ISS,IBA TAS IEA,ISS IEA,IDA TAS IEA,IEA,IEA,IEA,IMP,IEA,TAS,IDA IEA,IDA,IDA IBA TAS IEA,IDA IMP IEA,IEA,IEA,IDA IMP,IMP,IEA,IDA ISS,IDA IEA,IMP ISS IBA TAS IC IEA,IEA,IDA IMP IGI ISS IBA TAS …	S100A8,S100A9,IFI27,RPL10,RPL26,CCL3,TPT1,IFI6,DUSP1,RPS3A,CXCL10,RPS27A,RPS6,RPL11,PLAC8,IL1B,MNDA,JUN,LGALS1,G0S2,ZFP36,PTMA,NFKBIA,RPS7,RPS3,GAPDH,SRGN,CTSD,UBA52,NACA,ANXA1,TYROBP,IFIT2,EGR1,CST3,NCF1,BTG1,SLC25A6,CD14,IRF1,IFIT3,TNFSF10,IFI16,AIF1,XAF1,CD44,DDX5,TSPO,GRN,GADD45B,CLU,ATOX1,TNF,IFNB1,IER3,IRF7,SOCS3,BCL2A1,MX1,HMGB2,CLEC7A,ITGB2,FCER1G,ATF3,UBC,KLF4,EVI2B,PLSCR1,RGCC,ZFP36L1,A…
query_1	TRUE	1.13506e-35	2614	1257	356	0.283214	0.13619	GO:0008104	GO:BP	protein localization	17609	3564	IGI,TAS,IDA IMP IBA,TAS,TAS,TAS,TAS,TAS,TAS,TAS,IDA,TAS,TAS,ISS,TAS,TAS,TAS,TAS,TAS,IBA,TAS,TAS,TAS,TAS,TAS,TAS,TAS,TAS,TAS,IMP ISS TAS IEA,IDA ISS NAS IEA,TAS,TAS,TAS,TAS,TAS,TAS,TAS,TAS,TAS,TAS,TAS,TAS,TAS,TAS,TAS,TAS,TAS,TAS,TAS,TAS,IMP TAS,TAS,TAS,IDA IMP TAS IEA,TAS,TAS,IEA,TAS,TAS,TAS,TAS,TAS,TAS,IDA IMP,IBA IEA,TAS,IDA,TAS NAS,TAS,TAS,ISS,TAS,TAS,TAS,IDA,TAS,TAS,IEA,TAS,TAS,TAS,IMP IBA IEA…	IFI27,RPS27,TMSB4X,RPL10,RPL34,RPL21,RPL41,RPLP1,S100A12,RPL13,ISG15,RPL26,RPL13A,CCL3,RPS19,RPL39,RPL32,RPS12,RPLP2,TMSB10,RPS3A,RPS15A,RPS27A,RPS6,RPS18,RPS24,RPS14,RPS23,RPL12,RPL11,IL1B,RPS2,RPS28,RPL37,RPL18A,RPL7,RPS8,RPL27A,RPS16,RPL35A,RPS13,RPS17,RPS29,RPL9,RPL37A,RPL30,RPS4X,RPL8,RPL19,RPL23A,RPL6,RPS15,RPL3,RPL15,NFKBIA,RPS25,RPS11,PSAP,RPL27,RPL36A,RPL38,RPS7,RPL18,RPL14,FCN1,VAMP5,RP…
query_1	TRUE	1.76107e-35	6284	1257	662	0.526651	0.105347	GO:0051716	GO:BP	cellular response to stimulus	17609	16314	IDA TAS,IDA TAS IEA,IMP IBA TAS,IDA IMP IGI,IDA,IDA IMP TAS IEA,IBA TAS,IBA TAS,IEA,IDA TAS,IDA TAS,IDA IMP IEA,IDA,IDA IMP IEP ISS IBA TAS IC IEA,IDA IEA,IMP,IMP IBA TAS,IDA IMP ISS IBA IEA,IDA IMP IBA TAS IEA,TAS,IDA,IMP IEA,IDA IMP IEP ISS IBA TAS IC IEA,TAS,IEP TAS,IDA IGI IEP IBA TAS IEA,IMP IBA IEA,IDA IMP IBA TAS IEA,IEA,HMP IEA,IDA TAS,IDA IBA,IDA TAS IEA,IEA,IDA IMP ISS IEA,IEA,IDA TAS N…	S100A8,S100A9,IFI27,TMSB4X,EEF1A1,FOS,IFITM3,CCL3L3,MT-ND3,S100A12,ISG15,RPL26,RPL13A,CCL3,RPS19,TPT1,IFI6,DUSP1,CXCL10,RPS27A,RPS6,RPL11,IL1B,S100A6,CTSS,CXCL8,MNDA,JUN,RPS16,LGALS1,HLA-A,G0S2,CYBA,RPL3,ZFP36,TYMP,NFKBIA,PSAP,RPS7,FCN1,RPS3,GAPDH,RPL23,SRGN,UBA52,ANXA1,JUNB,GBP1,VIM,RPL5,PSME2,PFDN5,TYROBP,IFIT2,LY6E,EGR1,CST3,YBX1,NCF1,MT2A,GBP5,PSMB9,CXCL2,PLEK,CD14,CCL4L2,IRF1,CCL4,IFIT3,WSB1…
query_1	TRUE	2.30598e-35	474	1257	122	0.0970565	0.257384	GO:0002446	GO:BP	neutrophil mediated immunity	17609	1116	TAS,TAS,TAS,TAS,TAS,TAS,TAS,TAS,TAS,TAS,TAS,TAS,TAS,TAS,TAS,TAS,TAS,TAS,TAS,TAS,TAS,TAS,TAS,TAS,TAS,TAS,TAS,TAS,TAS,IGI TAS,TAS,TAS,TAS,TAS,IEP,TAS,TAS,TAS,TAS,TAS,TAS,TAS,TAS,TAS,TAS,TAS,TAS,TAS,TAS,TAS,TAS,TAS,TAS,TAS,TAS,TAS,TAS,TAS,TAS,TAS,TAS,TAS,TAS,TAS,TAS,TAS,TAS,TAS,TAS,TAS,TAS,TAS,TAS,TAS,TAS,IC,TAS,TAS,TAS,TAS,TAS,TAS,TAS,TAS,TAS,TAS,TAS,TAS,TAS,TAS,TAS,TAS,TAS,TAS,TAS,TAS,TAS,TAS,TAS,…	S100A8,S100A9,FTH1,LYZ,EEF1A1,S100A12,FTL,PLAC8,CTSS,MNDA,CYBA,PSAP,FCN1,CTSD,COTL1,TYROBP,CST3,CD14,CD44,B2M,GRN,EEF2,CD63,SELL,CFD,RETN,GMFG,S100A11,RNASE2,ITGB2,FCER1G,HSP90AA1,CD36,PYCARD,STXBP2,NPC2,FPR1,GSTP1,C5AR1,PKM,HLA-C,ASAH1,BST2,CMTM6,PTPRC,RHOA,FGL2,TNFRSF1B,DDX3X,VAMP8,RAP1B,CREG1,CTSA,PECAM1,IL6,SLC11A1,CD55,ITGAX,CD53,HLA-B,SERPINA1,LILRB2,CYBB,LGALS3,ACTR2,HSP90AB1,TNFAIP6,APRT,…
query_1	TRUE	2.30598e-35	474	1257	122	0.0970565	0.257384	GO:0042119	GO:BP	neutrophil activation	17609	11639	TAS,TAS,TAS,TAS,TAS,TAS,TAS,TAS,TAS,IDA TAS IEA,TAS,TAS,TAS,TAS,TAS,TAS,TAS IEA,TAS,TAS,TAS,TAS,IDA TAS,TAS,TAS,TAS,TAS,TAS,TAS,TAS,TAS,IGI TAS,IBA TAS IEA,TAS,TAS,TAS,IEP,TAS,TAS,TAS,TAS,TAS,TAS,TAS,TAS,TAS,TAS,TAS,TAS,TAS,TAS,TAS,TAS,TAS,TAS,TAS,TAS,TAS,TAS,TAS,TAS,TAS,TAS,TAS,TAS,TAS,TAS,TAS,IDA,TAS,TAS,TAS,TAS,TAS,TAS,TAS,TAS,TAS,TAS,TAS,TAS,TAS,TAS,TAS,TAS,TAS,TAS,TAS,TAS,TAS,TAS,TAS,TAS,TAS…	S100A8,S100A9,FTH1,LYZ,EEF1A1,S100A12,FTL,PLAC8,CTSS,CXCL8,MNDA,CYBA,PSAP,FCN1,CTSD,COTL1,TYROBP,CST3,CD14,CD44,B2M,GRN,EEF2,CD63,SELL,CFD,RETN,GMFG,S100A11,RNASE2,ITGB2,FCER1G,HSP90AA1,CD36,PYCARD,STXBP2,NPC2,FPR1,GSTP1,C5AR1,PKM,HLA-C,ASAH1,BST2,CMTM6,PTPRC,RHOA,FGL2,TNFRSF1B,DDX3X,VAMP8,RAP1B,CREG1,CTSA,PECAM1,SLC11A1,CD55,ITGAX,CD53,HLA-B,SERPINA1,LILRB2,CYBB,LGALS3,ACTR2,HSP90AB1,TNFAIP6,CCL…
query_1	TRUE	2.76487e-35	1684	1257	264	0.210024	0.15677	GO:0046907	GO:BP	intracellular transport	17609	14653	IGI,TAS,TAS,TAS,TAS,TAS,TAS,TAS,TAS,TAS,TAS,TAS,TAS,TAS,TAS,TAS,TAS,TAS,TAS,TAS,TAS,TAS,TAS,TAS,IMP TAS,NAS,IDA TAS,TAS,TAS,TAS,TAS,TAS,TAS,TAS,TAS,TAS,TAS,TAS,TAS,TAS,TAS,TAS,TAS,TAS,TAS,TAS,TAS,IMP TAS,TAS,TAS,IEA,TAS,TAS,IEA,TAS,TAS,TAS,TAS,TAS,TAS,TAS,TAS NAS,TAS,TAS,TAS,TAS,TAS,TAS,TAS,TAS,TAS,TAS,TAS,TAS,TAS,TAS,TAS,TAS,IDA,TAS,TAS,TAS,IEA,TAS,TAS,IC,IMP,TAS,IMP TAS IEA,NAS,IEA,TAS,IDA,IEA,…	IFI27,RPS27,RPL10,RPL34,RPL21,RPL41,RPLP1,RPL13,RPL26,RPL13A,RPS19,RPL39,RPL32,RPS12,RPLP2,RPS3A,RPS15A,RPS27A,RPS6,RPS18,RPS24,RPS14,RPS23,RPL12,RPL11,IL1B,MT-ATP6,RPS2,RPS28,RPL37,RPL18A,RPL7,RPS8,RPL27A,RPS16,RPL35A,RPS13,RPS17,RPS29,RPL9,RPL37A,RPL30,RPS4X,RPL8,RPL19,RPL23A,RPL6,RPS15,RPL3,RPL15,NFKBIA,RPS25,RPS11,PSAP,RPL27,RPL36A,RPL38,RPS7,RPL18,RPL14,RPS3,RPL23,RPL10A,RPL36,RPS20,FAU,RPL2…
query_1	TRUE	2.88898e-35	2755	1257	368	0.292761	0.133575	GO:0007166	GO:BP	cell surface receptor signaling pathway	17609	3101	IMP TAS,IMP,IDA TAS,IBA TAS,IBA TAS,IDA TAS,IDA IBA TAS,IEA,IMP IBA TAS,IMP IBA TAS,TAS,IDA ISS IBA TAS IC IEA,IBA TAS,IMP,IDA TAS,IDA TAS,IDA IBA,TAS,IDA TAS IEA,IMP,IMP,TAS,IBA TAS IEA,TAS,IMP TAS,TAS IEA,TAS,IMP,IEA,TAS,TAS,IMP TAS IEA,TAS,IMP TAS,TAS,TAS,IBA TAS,IDA,IBA TAS IEA,IBA,ISS TAS IEA,IBA TAS,TAS,IDA IBA TAS IEA,TAS,IEA,TAS,TAS,TAS,IMP,TAS,TAS,TAS,IMP IBA IEA,IEA,IDA IMP ISS IBA TAS …	IFI27,TMSB4X,FOS,IFITM3,CCL3L3,ISG15,CCL3,RPS19,IFI6,CXCL10,RPS27A,IL1B,CXCL8,MNDA,JUN,HLA-A,G0S2,CYBA,NFKBIA,FCN1,RPS3,UBA52,ANXA1,JUNB,GBP1,VIM,PSME2,PFDN5,TYROBP,IFIT2,LY6E,EGR1,YBX1,NCF1,MT2A,PSMB9,CXCL2,PLEK,CD14,CCL4L2,IRF1,CCL4,IFIT3,TNFSF10,RSAD2,ZEB2,HLA-DRB5,XAF1,CD44,DDX5,RPLP0,B2M,FCGR1A,CD63,CFD,TNF,IFNB1,PSMA7,FCGR3A,IRF7,IGHG4,SOCS3,HLA-DPA1,BCL2A1,ISG20,MX1,PSMA4,HMGB2,ATP6V0E1,IT…
query_1	TRUE	5.73728e-35	2254	1257	320	0.254574	0.14197	GO:0071705	GO:BP	nitrogen compound transport	17609	19962	IEA,IGI,TAS,IDA,TAS,TAS,TAS,TAS,TAS,TAS,TAS,IDA,TAS,TAS,ISS,TAS,TAS,TAS,TAS,TAS,TAS,TAS,TAS,TAS,TAS,TAS,TAS,TAS,TAS,IMP TAS,IDA ISS NAS IEA,TAS,TAS,TAS,TAS,TAS,TAS,TAS,TAS,TAS,TAS,TAS,TAS,TAS,TAS,TAS,TAS,TAS,TAS,TAS,IEA,TAS,IMP TAS,TAS,IMP IEA,TAS,IEA,TAS,TAS,IDA IEA,TAS,TAS,TAS,TAS,TAS,TAS,IMP,IBA IEA,TAS,IDA,TAS NAS,TAS,TAS,ISS,TAS,TAS,TAS,TAS,TAS,IEA,TAS,TAS,TAS,IMP IBA IEA,TAS,TAS,IMP,TAS,TAS…	S100A8,IFI27,RPS27,TMSB4X,RPL10,RPL34,RPL21,RPL41,RPLP1,S100A12,RPL13,ISG15,RPL26,RPL13A,CCL3,RPS19,RPL39,RPL32,RPS12,RPLP2,RPS3A,RPS15A,RPS27A,RPS6,RPS18,RPS24,RPS14,RPS23,RPL12,RPL11,IL1B,RPS2,RPS28,RPL37,RPL18A,RPL7,RPS8,RPL27A,RPS16,RPL35A,RPS13,RPS17,RPS29,RPL9,RPL37A,RPL30,RPS4X,RPL8,RPL19,RPL23A,CYBA,RPL6,RPS15,RPL3,ZFP36,RPL15,NFKBIA,RPS25,RPS11,PSAP,RPL27,RPL36A,RPL38,RPS7,RPL18,RPL14,FC…
query_1	TRUE	5.82478e-35	9263	1257	874	0.695306	0.0943539	GO:0044237	GO:BP	cellular metabolic process	17609	12812	IDA IMP TAS IEA,IDA TAS IEA,IMP IGI,TAS,IBA TAS IEA,IMP TAS NAS IC IEA,IDA IMP,IDA IBA TAS NAS IEA,IMP TAS NAS IC IEA,TAS NAS IEA,TAS NAS IEA,IBA TAS IEA,IDA IMP IGI ISS IBA TAS IEA,IDA TAS NAS IEA,IBA,IBA TAS NAS IEA,TAS NAS,IDA TAS,TAS NAS IEA,IDA IMP IBA TAS IEA,IMP IBA TAS NAS IEA,IDA IMP IBA TAS NAS IEA,IDA IMP IEP IBA,IMP TAS IC IEA,IDA TAS NAS IEA,IDA TAS NAS IEA,TAS NAS IC IEA,IMP IBA,TAS…	S100A8,S100A9,IFI27,LYZ,MT-CO1,RPS27,TMSB4X,EEF1A1,RPL10,RPL34,RPL21,MT-CO3,FOS,RPL41,CCL3L3,RPLP1,MT-ND3,S100A12,RPL13,ISG15,RPL26,RPL13A,CCL3,RPS19,RPL39,RPL32,RPS12,IFI6,RPLP2,MT-CO2,DUSP1,RPS3A,RPS15A,CXCL10,RPS27A,RPS6,RPS18,RPS24,RPS14,RPS23,RPL12,RPL11,PLAC8,IL1B,MT-ATP6,RPS2,RPS28,RPL37,MT-ND2,RPL18A,CTSS,RPL7,CXCL8,JUN,RPS8,RPL27A,RPS16,RPL35A,RPS13,LGALS1,RPS17,RPS29,RPL9,KLF6,RPL37A,RP…
query_1	TRUE	6.57465e-35	507	1257	126	0.100239	0.248521	GO:0043299	GO:BP	leukocyte degranulation	17609	12351	TAS,TAS,TAS,TAS,TAS,TAS,IDA,TAS,TAS,TAS,TAS,TAS,TAS,TAS,TAS,TAS,TAS,TAS,TAS,TAS,TAS,TAS,TAS,TAS,TAS,TAS,TAS,TAS,TAS,TAS,IGI TAS,TAS IEA,TAS,TAS,TAS,IEP ISS,TAS,TAS,TAS,TAS,TAS,ISS IBA IEA,TAS,TAS,TAS,TAS,TAS,TAS,TAS,TAS,TAS,IMP TAS,TAS,TAS,TAS,TAS,TAS,TAS,TAS,TAS,TAS,TAS,TAS,TAS,TAS,TAS,TAS,TAS,TAS,IMP,TAS,TAS,TAS,TAS,TAS,TAS,TAS,TAS,TAS,IDA,TAS,TAS,TAS,TAS,TAS,IMP,IEA,TAS,TAS,TAS,TAS,TAS,TAS,TAS…	S100A8,S100A9,FTH1,LYZ,EEF1A1,S100A12,CCL3,FTL,PLAC8,CTSS,MNDA,CYBA,PSAP,FCN1,CTSD,COTL1,TYROBP,CST3,CD14,CD44,B2M,GRN,EEF2,CD63,SELL,CFD,RETN,GMFG,S100A11,RNASE2,ITGB2,FCER1G,HSP90AA1,CD36,PYCARD,STXBP2,NPC2,FPR1,GSTP1,C5AR1,PKM,LYN,HLA-C,ASAH1,BST2,CMTM6,PTPRC,RHOA,FGL2,TNFRSF1B,DDX3X,VAMP8,RAP1B,CREG1,CTSA,PECAM1,SLC11A1,CD55,ITGAX,CD53,HLA-B,SERPINA1,LILRB2,CYBB,LGALS3,ACTR2,HSP90AB1,TNFAIP6,…
query_1	TRUE	8.77759e-35	1137	1257	204	0.162291	0.17942	GO:0006886	GO:BP	intracellular protein transport	17609	2863	IGI,TAS,TAS,TAS,TAS,TAS,TAS,TAS,TAS,TAS,TAS,TAS,TAS,TAS,TAS,TAS,TAS,TAS,TAS,TAS,TAS,TAS,TAS,TAS,IMP TAS,NAS,TAS,TAS,TAS,TAS,TAS,TAS,TAS,TAS,TAS,TAS,TAS,TAS,TAS,TAS,TAS,TAS,TAS,TAS,TAS,TAS,IMP TAS,TAS,TAS,IEA,TAS,TAS,IEA,TAS,TAS,TAS,TAS,TAS,TAS,TAS,TAS NAS,TAS,TAS,TAS,TAS,TAS,TAS,TAS,TAS,TAS,TAS,TAS,TAS,TAS,TAS,TAS,TAS,IDA,TAS,TAS,TAS,IEA,TAS,TAS,IC,TAS,IMP TAS IEA,NAS,TAS,IDA,IEA,TAS,IEA,IDA TAS,…	IFI27,RPS27,RPL10,RPL34,RPL21,RPL41,RPLP1,RPL13,RPL26,RPL13A,RPS19,RPL39,RPL32,RPS12,RPLP2,RPS3A,RPS15A,RPS27A,RPS6,RPS18,RPS24,RPS14,RPS23,RPL12,RPL11,IL1B,RPS2,RPS28,RPL37,RPL18A,RPL7,RPS8,RPL27A,RPS16,RPL35A,RPS13,RPS17,RPS29,RPL9,RPL37A,RPL30,RPS4X,RPL8,RPL19,RPL23A,RPL6,RPS15,RPL3,RPL15,NFKBIA,RPS25,RPS11,PSAP,RPL27,RPL36A,RPL38,RPS7,RPL18,RPL14,RPS3,RPL23,RPL10A,RPL36,RPS20,FAU,RPL28,RPL31,…
query_1	TRUE	8.82291e-35	1015	1257	190	0.151154	0.187192	GO:0043603	GO:BP	cellular amide metabolic process	17609	12555	TAS NAS IC IEA,IBA TAS IEA,IMP TAS NAS IC IEA,TAS NAS IEA,TAS NAS IEA,IDA TAS NAS IEA,IBA TAS NAS IEA,TAS NAS IEA,IMP IBA TAS NAS IEA,IDA IMP IBA TAS NAS IEA,TAS IC IEA,IDA TAS NAS IEA,IDA TAS NAS IEA,TAS NAS IC IEA,TAS NAS IEA,IMP TAS NAS IC IEA,TAS NAS IC IEA,TAS IC IEA,TAS IC IEA,TAS IC IEA,TAS IC IEA,IMP IBA TAS IC IEA,IDA IMP IBA TAS IC IEA,IBA TAS NAS IEA,IDA TAS NAS IEA,IBA TAS IC IEA,IDA …	RPS27,EEF1A1,RPL10,RPL34,RPL21,RPL41,RPLP1,RPL13,RPL26,RPL13A,RPS19,RPL39,RPL32,RPS12,RPLP2,RPS3A,RPS15A,RPS27A,RPS6,RPS18,RPS24,RPS14,RPS23,RPL12,RPL11,RPS2,RPS28,RPL37,RPL18A,RPL7,RPS8,RPL27A,RPS16,RPL35A,RPS13,RPS17,RPS29,RPL9,RPL37A,RPL30,RPS4X,RPL8,RPL19,EIF1,RPL23A,RPL6,RPS15,RPL3,ZFP36,RPL15,RPS25,RPS11,PSAP,RPL27,RPL36A,RPL38,RPS7,RPL18,RPL14,RPS3,GAPDH,RPL23,RPL10A,RPL36,RPS20,FAU,RPL28,…
query_1	TRUE	1.18396e-34	590	1257	137	0.10899	0.232203	GO:0072657	GO:BP	protein localization to membrane	17609	20707	TAS,TAS,TAS,TAS,TAS,TAS,TAS,TAS,TAS,TAS,TAS,TAS,TAS,TAS,TAS,TAS,TAS,TAS,TAS,TAS,TAS,TAS,TAS,TAS,TAS,TAS,TAS,TAS,TAS,TAS,TAS,TAS,TAS,TAS,TAS,TAS,TAS,TAS,TAS,TAS,TAS,TAS,TAS,TAS,TAS,TAS,TAS,TAS,TAS,TAS,TAS,TAS,TAS,TAS,TAS,IBA IEA,TAS,TAS,TAS,TAS,TAS,TAS,TAS,TAS,TAS,TAS,TAS,TAS,TAS,TAS,IMP IGI,TAS,TAS,TAS,TAS,IDA,TAS,TAS,TAS,IEA,TAS,IDA ISS IEA,IMP NAS,IEA,IDA,TAS,IMP,IDA,IDA,IBA,TAS,TAS,IDA,IDA,IMP…	RPS27,RPL10,RPL34,RPL21,RPL41,RPLP1,RPL13,RPL26,RPL13A,RPS19,RPL39,RPL32,RPS12,RPLP2,RPS3A,RPS15A,RPS27A,RPS6,RPS18,RPS24,RPS14,RPS23,RPL12,RPL11,RPS2,RPS28,RPL37,RPL18A,RPL7,RPS8,RPL27A,RPS16,RPL35A,RPS13,RPS17,RPS29,RPL9,RPL37A,RPL30,RPS4X,RPL8,RPL19,RPL23A,RPL6,RPS15,RPL3,RPL15,RPS25,RPS11,RPL27,RPL36A,RPL38,RPS7,RPL18,RPL14,VAMP5,RPS3,RPL23,RPL10A,RPL36,RPS20,FAU,RPL28,RPL31,UBA52,RPS21,RPL29…
query_1	TRUE	1.26362e-34	461	1257	119	0.0946698	0.258134	GO:0043312	GO:BP	neutrophil degranulation	17609	12364	TAS,TAS,TAS,TAS,TAS,TAS,TAS,TAS,TAS,TAS,TAS,TAS,TAS,TAS,TAS,TAS,TAS,TAS,TAS,TAS,TAS,TAS,TAS,TAS,TAS,TAS,TAS,TAS,TAS,IGI TAS,TAS,TAS,TAS,TAS,IEP,TAS,TAS,TAS,TAS,TAS,TAS,TAS,TAS,TAS,TAS,TAS,TAS,TAS,TAS,TAS,TAS,TAS,TAS,TAS,TAS,TAS,TAS,TAS,TAS,TAS,TAS,TAS,TAS,TAS,TAS,TAS,TAS,TAS,TAS,TAS,TAS,TAS,TAS,TAS,TAS,TAS,TAS,TAS,TAS,TAS,TAS,TAS,TAS,TAS,TAS,TAS,TAS,TAS,TAS,TAS,TAS,TAS,TAS,TAS,TAS,TAS,TAS,TAS,TAS…	S100A8,S100A9,FTH1,LYZ,EEF1A1,S100A12,FTL,PLAC8,CTSS,MNDA,CYBA,PSAP,FCN1,CTSD,COTL1,TYROBP,CST3,CD14,CD44,B2M,GRN,EEF2,CD63,SELL,CFD,RETN,GMFG,S100A11,RNASE2,ITGB2,FCER1G,HSP90AA1,CD36,PYCARD,STXBP2,NPC2,FPR1,GSTP1,C5AR1,PKM,HLA-C,ASAH1,BST2,CMTM6,PTPRC,RHOA,FGL2,TNFRSF1B,DDX3X,VAMP8,RAP1B,CREG1,CTSA,PECAM1,SLC11A1,CD55,ITGAX,CD53,HLA-B,SERPINA1,LILRB2,CYBB,LGALS3,ACTR2,HSP90AB1,TNFAIP6,APRT,CFP,…
query_1	TRUE	1.49518e-34	1368	1257	229	0.18218	0.167398	GO:0043067	GO:BP	regulation of programmed cell death	17609	12247	IDA,IDA,IMP,IMP IEA,ISS,IMP TAS NAS,IMP IBA,IBA IEA,IMP,IDA,TAS,IDA,IEA,IEA,IDA,IMP,IMP IEA,TAS,IDA IBA,IMP,IMP,TAS,IMP,IDA IMP IBA,IDA,IDA,TAS,ISS,IBA TAS IEA,ISS IEA,IDA,IEA,IEA,IMP,IDA,IDA IBA TAS IEA,IEA,IDA IMP,IEA,IDA ISS,IDA,IMP ISS IBA TAS IEA,IEA,IDA IMP IGI ISS IEA,IDA,TAS IEA,TAS,TAS IEA,ISS TAS IEA,IEA,IMP,IEA,IMP,TAS,IDA,ISS,IDA,IMP,TAS,IDA IMP NAS IEA,TAS,IDA TAS,IEA,ISS IBA IEA,ISS…	S100A8,S100A9,RPL10,RPL26,CCL3,TPT1,IFI6,DUSP1,RPS3A,CXCL10,RPS27A,RPS6,RPL11,PLAC8,IL1B,MNDA,JUN,LGALS1,G0S2,ZFP36,PTMA,NFKBIA,RPS7,RPS3,GAPDH,CTSD,UBA52,NACA,ANXA1,TYROBP,IFIT2,EGR1,CST3,BTG1,IFIT3,TNFSF10,AIF1,CD44,TSPO,GRN,GADD45B,CLU,ATOX1,TNF,IFNB1,IER3,IRF7,SOCS3,BCL2A1,HMGB2,CLEC7A,FCER1G,ATF3,UBC,KLF4,EVI2B,RGCC,ZFP36L1,ANXA5,PYCARD,SGK1,GSTP1,C5AR1,LYN,ASAH1,NDUFA13,UBB,YME1L1,STAT1,ENO…
query_1	TRUE	2.46649e-34	464	1257	119	0.0946698	0.256466	GO:0002283	GO:BP	neutrophil activation involved in immune response	17609	953	TAS,TAS,TAS,TAS,TAS,TAS,TAS,TAS,TAS,TAS,TAS,TAS,TAS,TAS,TAS,TAS IEA,TAS,TAS,TAS,TAS,TAS,TAS,TAS,TAS,TAS,TAS,TAS,TAS,TAS,IGI TAS,IBA TAS IEA,TAS,TAS,TAS,IEP,TAS,TAS,TAS,TAS,TAS,TAS,TAS,TAS,TAS,TAS,TAS,TAS,TAS,TAS,TAS,TAS,TAS,TAS,TAS,TAS,TAS,TAS,TAS,TAS,TAS,TAS,TAS,TAS,TAS,TAS,TAS,TAS,TAS,TAS,TAS,TAS,TAS,TAS,TAS,TAS,TAS,TAS,TAS,TAS,TAS,TAS,TAS,TAS,TAS,TAS,TAS,TAS,TAS,TAS,TAS,TAS,TAS,TAS,TAS,TAS,TAS…	S100A8,S100A9,FTH1,LYZ,EEF1A1,S100A12,FTL,PLAC8,CTSS,MNDA,CYBA,PSAP,FCN1,CTSD,COTL1,TYROBP,CST3,CD14,CD44,B2M,GRN,EEF2,CD63,SELL,CFD,RETN,GMFG,S100A11,RNASE2,ITGB2,FCER1G,HSP90AA1,CD36,PYCARD,STXBP2,NPC2,FPR1,GSTP1,C5AR1,PKM,HLA-C,ASAH1,BST2,CMTM6,PTPRC,RHOA,FGL2,TNFRSF1B,DDX3X,VAMP8,RAP1B,CREG1,CTSA,PECAM1,SLC11A1,CD55,ITGAX,CD53,HLA-B,SERPINA1,LILRB2,CYBB,LGALS3,ACTR2,HSP90AB1,TNFAIP6,APRT,CFP,…
query_1	TRUE	7.42387e-34	911	1257	176	0.140016	0.193194	GO:0033365	GO:BP	protein localization to organelle	17609	9468	TAS,TAS,TAS,TAS,TAS,TAS,TAS,TAS,TAS,TAS,TAS,TAS,TAS,TAS,TAS,TAS,TAS,TAS,TAS,TAS,TAS,TAS,TAS,ISS TAS IEA,TAS,TAS,TAS,TAS,TAS,TAS,TAS,TAS,TAS,TAS,TAS,TAS,TAS,TAS,TAS,TAS,TAS,TAS,TAS,TAS,TAS,TAS,TAS,IEA,TAS,TAS,TAS,TAS,TAS,TAS,TAS,TAS,TAS,TAS NAS,TAS,TAS,ISS,TAS,TAS,TAS,TAS,TAS,TAS,TAS,TAS,TAS,TAS,IDA,TAS,TAS,TAS,TAS,IMP,TAS,IDA,TAS,TAS,IEA,TAS,TAS IEA,IC,TAS,IMP TAS IEA,IBA,TAS,IDA,IEA,IBA IEA,TAS,…	RPS27,RPL10,RPL34,RPL21,RPL41,RPLP1,RPL13,RPL26,RPL13A,RPS19,RPL39,RPL32,RPS12,RPLP2,RPS3A,RPS15A,RPS27A,RPS6,RPS18,RPS24,RPS14,RPS23,RPL12,RPL11,RPS2,RPS28,RPL37,RPL18A,RPL7,RPS8,RPL27A,RPS16,RPL35A,RPS13,RPS17,RPS29,RPL9,RPL37A,RPL30,RPS4X,RPL8,RPL19,RPL23A,RPL6,RPS15,RPL3,RPL15,NFKBIA,RPS25,RPS11,RPL27,RPL36A,RPL38,RPS7,RPL18,RPL14,RPS3,RPL23,RPL10A,RPL36,SRGN,RPS20,FAU,RPL28,RPL31,UBA52,RPS21…
query_1	TRUE	1.55727e-33	515	1257	125	0.0994431	0.242718	GO:0002275	GO:BP	myeloid cell activation involved in immune response	17609	945	TAS,TAS,TAS,TAS,TAS,TAS,IDA,TAS,TAS,TAS,TAS,TAS,TAS,TAS,TAS,TAS,ISS TAS IEA,TAS,TAS,TAS,TAS,ISS TAS,TAS,TAS,TAS,TAS,TAS,TAS,TAS,TAS,IGI TAS,IBA TAS IEA,TAS,TAS,ISS TAS IEA,IEP ISS,TAS,TAS,TAS,TAS,TAS,ISS IBA IEA,TAS,TAS,TAS,TAS,TAS,TAS,TAS,TAS,TAS,IMP TAS,TAS,TAS,TAS,TAS,TAS,TAS,TAS,TAS,TAS,TAS,TAS,TAS,TAS,TAS,TAS,TAS,TAS,TAS,TAS,TAS,TAS,TAS,TAS,TAS,TAS,TAS,TAS,TAS,TAS,TAS,TAS,IMP,IEA,TAS,TAS,TAS…	S100A8,S100A9,FTH1,LYZ,EEF1A1,S100A12,CCL3,FTL,PLAC8,CTSS,MNDA,CYBA,PSAP,FCN1,CTSD,COTL1,TYROBP,CST3,CD14,CD44,B2M,GRN,EEF2,CD63,SELL,CFD,RETN,GMFG,S100A11,RNASE2,ITGB2,FCER1G,HSP90AA1,CD36,PYCARD,STXBP2,NPC2,FPR1,GSTP1,C5AR1,PKM,LYN,HLA-C,ASAH1,BST2,CMTM6,PTPRC,RHOA,FGL2,TNFRSF1B,DDX3X,VAMP8,RAP1B,CREG1,CTSA,PECAM1,SLC11A1,CD55,ITGAX,CD53,HLA-B,SERPINA1,LILRB2,CYBB,LGALS3,ACTR2,HSP90AB1,TNFAIP6,…
query_1	TRUE	3.3946e-33	94	1257	52	0.0413683	0.553191	GO:0042775	GO:BP	mitochondrial ATP synthesis coupled electron transport	17609	12064	IBA TAS,IBA TAS,TAS NAS,TAS NAS,TAS NAS IEA,IBA TAS NAS IEA,TAS NAS,TAS NAS IEA,TAS NAS,IBA TAS IEA,TAS NAS,TAS,TAS,TAS NAS IEA,TAS NAS,IBA,IBA TAS,IBA TAS,IEA,IBA TAS,NAS,TAS,IBA TAS IEA,TAS NAS,TAS,TAS,TAS,TAS,TAS NAS IEA,TAS,IMP IEA,IBA TAS,TAS NAS,IBA TAS NAS IEA,IBA TAS NAS,TAS NAS,IBA TAS,IBA TAS,TAS,TAS NAS,IBA TAS NAS IEA,TAS NAS,TAS NAS,TAS NAS,TAS NAS,IBA TAS,IMP IBA TAS NAS,TAS NAS IEA…	MT-CO1,MT-CO3,MT-ND3,MT-CO2,MT-ND2,MT-CYB,MT-ND1,MT-ND4,MT-ND5,UQCRB,NDUFA1,COX7B,NDUFA13,NDUFB9,NDUFA3,CYCS,COX5B,COX7C,BID,COX4I1,MT-ND4L,COX6B1,UQCRH,NDUFA4,COX8A,UQCR11,NDUFA11,COX7A2L,ENSG00000166136,COX6C,PARK7,UQCRFS1,NDUFB7,NDUFS6,NDUFS8,NDUFS7,UQCRQ,COX6A1,NDUFB11,NDUFB10,UQCR10,NDUFA6,NDUFB2,NDUFS5,NDUFB4,COX5A,NDUFV2,NDUFC2,NDUFB3,DNAJC15,NDUFB1,MT-ND6
query_1	TRUE	3.54581e-33	1349	1257	224	0.178202	0.166049	GO:0042981	GO:BP	regulation of apoptotic process	17609	12183	IDA,IDA,IMP,IMP IEA,ISS,IMP TAS NAS,IMP IBA,IBA IEA,IMP,IDA,TAS,IDA,IEA,IEA,IDA,IMP,IMP IEA,TAS,IDA IBA,IMP,IMP,TAS,IMP,IDA IMP IBA,IDA,IDA,TAS,ISS,IBA TAS IEA,ISS IEA,IDA,IEA,IMP,IDA,IDA IBA TAS IEA,IEA,IDA IMP,IEA,IDA ISS,IDA,IMP ISS IBA TAS IEA,IEA,IDA IMP IGI ISS IEA,IDA,TAS IEA,TAS,TAS IEA,ISS TAS IEA,IEA,IMP,IEA,IMP,TAS,IDA,ISS,IDA,IMP,TAS,IDA IMP NAS IEA,TAS,IDA TAS,IEA,ISS IBA IEA,IMP IGI…	S100A8,S100A9,RPL10,RPL26,CCL3,TPT1,IFI6,DUSP1,RPS3A,CXCL10,RPS27A,RPS6,RPL11,PLAC8,IL1B,MNDA,JUN,LGALS1,G0S2,ZFP36,PTMA,NFKBIA,RPS7,RPS3,GAPDH,CTSD,UBA52,NACA,ANXA1,TYROBP,IFIT2,EGR1,BTG1,IFIT3,TNFSF10,AIF1,CD44,TSPO,GRN,GADD45B,CLU,ATOX1,TNF,IFNB1,IER3,IRF7,SOCS3,BCL2A1,HMGB2,CLEC7A,FCER1G,ATF3,UBC,KLF4,EVI2B,RGCC,ZFP36L1,ANXA5,PYCARD,SGK1,GSTP1,C5AR1,LYN,NDUFA13,UBB,YME1L1,STAT1,ENO1,PTPRC,NPM…
query_1	TRUE	6.87027e-33	95	1257	52	0.0413683	0.547368	GO:0042773	GO:BP	ATP synthesis coupled electron transport	17609	12062	IBA TAS,IBA TAS,TAS NAS,IBA TAS NAS,TAS NAS IEA,IBA TAS NAS IEA,TAS NAS,TAS NAS IEA,TAS NAS IEA,IBA TAS IEA,TAS NAS,TAS,TAS,TAS NAS IEA,TAS NAS,IBA,IBA TAS,IBA TAS,IEA,IBA TAS,NAS IEA,TAS,IBA TAS IEA,TAS NAS,TAS,TAS,TAS,TAS,TAS NAS IEA,TAS,IMP IEA,IBA TAS,TAS NAS,IBA TAS NAS IEA,IBA TAS NAS,TAS NAS,IBA TAS,IBA TAS,TAS,TAS NAS,IBA TAS NAS IEA,TAS NAS,TAS NAS,TAS NAS,TAS NAS,IBA TAS,IMP IBA TAS NAS…	MT-CO1,MT-CO3,MT-ND3,MT-CO2,MT-ND2,MT-CYB,MT-ND1,MT-ND4,MT-ND5,UQCRB,NDUFA1,COX7B,NDUFA13,NDUFB9,NDUFA3,CYCS,COX5B,COX7C,BID,COX4I1,MT-ND4L,COX6B1,UQCRH,NDUFA4,COX8A,UQCR11,NDUFA11,COX7A2L,ENSG00000166136,COX6C,PARK7,UQCRFS1,NDUFB7,NDUFS6,NDUFS8,NDUFS7,UQCRQ,COX6A1,NDUFB11,NDUFB10,UQCR10,NDUFA6,NDUFB2,NDUFS5,NDUFB4,COX5A,NDUFV2,NDUFC2,NDUFB3,DNAJC15,NDUFB1,MT-ND6
query_1	TRUE	1.75129e-32	4015	1257	471	0.374702	0.11731	GO:0016070	GO:BP	RNA metabolic process	17609	5717	TAS,TAS,IGI,IMP TAS,IMP,IMP TAS,TAS,TAS,IDA IMP IGI ISS IBA TAS IEA,TAS,TAS,TAS,TAS,IMP TAS,TAS,IMP TAS,TAS,TAS,TAS,TAS,TAS,TAS,TAS,TAS,IMP TAS,TAS,IMP TAS,IDA ISS IBA TAS,TAS,TAS,IMP TAS,IEA,IDA IEA,TAS,IMP IBA TAS,TAS,TAS,IMP IBA TAS IEA,IDA IMP ISS IBA TAS IEA,IBA TAS,TAS,IMP IBA TAS,IMP TAS,IDA TAS,IMP TAS,TAS,TAS,IDA IBA TAS,TAS,TAS,TAS,TAS,TAS,TAS,TAS,IMP TAS,TAS,IDA IMP ISS TAS IEA,TAS,TAS…	S100A8,S100A9,IFI27,RPS27,TMSB4X,RPL10,RPL34,RPL21,FOS,RPL41,RPLP1,S100A12,RPL13,RPL26,RPL13A,RPS19,RPL39,RPL32,RPS12,RPLP2,RPS3A,RPS15A,CXCL10,RPS27A,RPS6,RPS18,RPS24,RPS14,RPS23,RPL12,RPL11,PLAC8,IL1B,RPS2,RPS28,RPL37,RPL18A,RPL7,JUN,RPS8,RPL27A,RPS16,RPL35A,RPS13,RPS17,RPS29,RPL9,KLF6,RPL37A,RPL30,RPS4X,RPL8,RPL19,RPL23A,RPL6,RPS15,RPL3,ZFP36,PTMA,RPL15,NFKBIA,RPS25,RPS11,RPL27,RPL36A,RPL38,RP…
query_1	TRUE	2.05734e-32	4644	1257	523	0.41607	0.112618	GO:0044267	GO:BP	cellular protein metabolic process	17609	12831	IDA IMP,IDA,IMP,TAS,TAS NAS IC IEA,IBA TAS IEA,IMP TAS NAS IC IEA,TAS NAS IEA,TAS NAS IEA,IDA TAS NAS IEA,IBA,IBA TAS NAS IEA,TAS,TAS NAS IEA,IDA IMP IBA IEA,IMP IBA TAS NAS IEA,IDA IMP IBA TAS NAS IEA,IDA IMP IEP IBA,TAS IC IEA,IDA TAS NAS IEA,IDA TAS NAS IEA,TAS NAS IC IEA,IMP IBA,TAS NAS IEA,IDA IMP ISS IBA IEA,IMP TAS NAS IC IEA,TAS NAS IC IEA,IEA,IBA TAS IC IEA,TAS IC IEA,TAS IC IEA,TAS IC I…	S100A8,S100A9,IFI27,LYZ,RPS27,EEF1A1,RPL10,RPL34,RPL21,RPL41,CCL3L3,RPLP1,S100A12,RPL13,ISG15,RPL26,RPL13A,CCL3,RPS19,RPL39,RPL32,RPS12,IFI6,RPLP2,DUSP1,RPS3A,RPS15A,CXCL10,RPS27A,RPS6,RPS18,RPS24,RPS14,RPS23,RPL12,RPL11,IL1B,RPS2,RPS28,RPL37,RPL18A,CTSS,RPL7,JUN,RPS8,RPL27A,RPS16,RPL35A,RPS13,LGALS1,RPS17,RPS29,RPL9,RPL37A,RPL30,HLA-A,RPS4X,RPL8,RPL19,EIF1,RPL23A,RPL6,RPS15,RPL3,ZFP36,RPL15,NFKB…
query_1	TRUE	2.87282e-32	5095	1257	559	0.44471	0.109715	GO:0019538	GO:BP	protein metabolic process	17609	6824	IDA IMP,IDA,IMP,TAS,TAS NAS IC IEA,IBA TAS NAS IEA,IMP TAS NAS IC IEA,TAS NAS IEA,TAS NAS IEA,IDA TAS NAS IEA,IBA,IBA TAS NAS IEA,TAS,TAS NAS IEA,IDA IMP IBA IEA,IMP IBA TAS NAS IEA,IDA IMP IBA TAS NAS IEA,IDA IMP IEP IBA,TAS IC IEA,IDA TAS NAS IEA,IDA TAS NAS IEA,TAS NAS IC IEA,IMP IBA,TAS NAS IEA,IDA IMP ISS IBA IEA,IMP TAS NAS IC IEA,TAS NAS IC IEA,IEA,IBA TAS IC IEA,TAS IC IEA,TAS IC IEA,TAS …	S100A8,S100A9,IFI27,LYZ,RPS27,EEF1A1,RPL10,RPL34,RPL21,RPL41,CCL3L3,RPLP1,S100A12,RPL13,ISG15,RPL26,RPL13A,CCL3,RPS19,RPL39,RPL32,RPS12,IFI6,RPLP2,DUSP1,RPS3A,RPS15A,CXCL10,RPS27A,RPS6,RPS18,RPS24,RPS14,RPS23,RPL12,RPL11,IL1B,RPS2,RPS28,RPL37,RPL18A,CTSS,RPL7,JUN,RPS8,RPL27A,RPS16,RPL35A,RPS13,LGALS1,RPS17,RPS29,RPL9,RPL37A,RPL30,HLA-A,RPS4X,RPL8,RPL19,EIF1,RPL23A,RPL6,RPS15,RPL3,ZFP36,RPL15,NFKB…
query_1	TRUE	5.39221e-32	98	1257	52	0.0413683	0.530612	GO:0002181	GO:BP	cytoplasmic translation	17609	865	IDA,IBA,IBA,IDA,IDA,IDA,IDA,IDA,IDA,IDA,IBA,IDA,IBA,IDA,IDA IBA,IDA,IDA IBA,IBA,IDA IC,IDA,IDA,IDA,IDA IBA,IDA IBA,IDA,IBA,IBA,IDA,IBA,IEA,IBA,IBA,IEA,IEA,IEA,IBA,IEA,IEA,IBA IEA,IEA,IBA,IBA,IEA,IBA,IDA,IBA,IDA IEA,IDA IBA IEA,IBA IEA,IBA,IDA,IBA	RPL41,RPLP1,RPL26,RPL13A,RPL39,RPL32,RPS23,RPL11,RPS28,RPL18A,RPL35A,RPS29,RPL9,RPL30,RPL8,RPL19,RPL6,RPL15,RPL36A,RPL38,RPL18,RPL10A,RPL36,RPL31,RPS21,RPL29,RPL22,RPL24,RPLP0,EEF2,RPSA,RPL17,EIF3E,EIF3L,EIF3F,TMA7,EIF3H,EIF3K,EIF3M,EIF3G,EIF2S2,ZC3H15,EIF3J,CNBP,RPS26,EIF4A2,EIF3D,EIF3A,EIF5,RPL22L1,YTHDF2,CPEB4
query_1	TRUE	1.49126e-31	9213	1257	860	0.684169	0.0933464	GO:0050794	GO:BP	regulation of cellular process	17609	15572	IDA TAS,IDA ISS TAS,IDA ISS,IMP IGI IBA TAS,IDA IMP IGI IBA IEA,IDA NAS,IMP IEA,IDA IMP IGI ISS IBA TAS IEA,IBA TAS,IBA TAS,IEA,IDA TAS,IDA TAS IEA,IMP IEA,IDA IMP IBA IEA,IDA IMP IEP ISS IBA TAS IEA,IDA TAS IEA,IMP TAS NAS,IMP IBA TAS,IEA,IDA IMP ISS IBA IEA,IBA,IMP,IDA,IDA IMP IBA TAS IEA,TAS,IDA,IDA IEA,IDA IMP ISS IEA,IEA,IDA IMP IGI ISS IBA TAS NAS IC IEA,IDA,TAS NAS,IDA TAS,IDA IBA TAS IEA,…	S100A8,S100A9,FTH1,IFI27,TMSB4X,EEF1A1,RPL10,FOS,IFITM3,CCL3L3,RPLP1,S100A12,ISG15,RPL26,RPL13A,CCL3,RPS19,TPT1,IFI6,MT-CO2,DUSP1,TMSB10,RPS3A,RPS15A,CXCL10,RPS27A,RPS6,RPS14,RPL11,PLAC8,IL1B,RPS2,S100A6,CTSS,CXCL8,MNDA,JUN,RPS13,LGALS1,KLF6,LST1,HLA-A,RPS4X,EIF1,G0S2,CYBA,RPL6,ZFP36,TYMP,PTMA,NFKBIA,PSAP,RPL38,RPS7,FCN1,RPS3,GAPDH,RPL23,SRGN,SAT1,IER2,CTSD,UBA52,NACA,ANXA1,NAP1L1,CCNL1,JUNB,GBP1…
query_1	TRUE	2.44592e-31	5007	1257	549	0.436754	0.109646	GO:0007165	GO:BP	signal transduction	17609	3100	IDA TAS,IDA TAS,IMP IBA TAS,IMP IGI,IDA TAS,IBA TAS,IBA TAS,IDA TAS,IDA TAS,IMP IEA,IDA IMP IEP IBA TAS IEA,IEA,IMP,IMP IBA TAS,IDA IMP ISS IBA IEA,IDA IMP IBA TAS,TAS,IDA,IMP IEA,IDA IMP ISS IBA TAS IC IEA,TAS,TAS,IDA IBA TAS IEA,IMP,IDA TAS IEA,HMP,IDA TAS,IDA IBA,IDA TAS,IMP ISS IEA,IEA,IDA TAS NAS IEA,IBA TAS IEA,IMP,IDA IMP,IDA IMP IBA,IMP,IDA,TAS,IDA IMP IBA TAS IEA,TAS,IMP TAS,TAS IEA,IMP,…	S100A8,S100A9,IFI27,TMSB4X,FOS,IFITM3,CCL3L3,S100A12,ISG15,RPL26,CCL3,RPS19,TPT1,IFI6,DUSP1,CXCL10,RPS27A,RPS6,RPL11,IL1B,S100A6,CTSS,CXCL8,MNDA,JUN,LGALS1,HLA-A,G0S2,CYBA,ZFP36,TYMP,NFKBIA,PSAP,RPS7,FCN1,RPS3,RPL23,SRGN,UBA52,ANXA1,JUNB,GBP1,VIM,RPL5,PSME2,PFDN5,TYROBP,IFIT2,LY6E,EGR1,YBX1,NCF1,MT2A,PSMB9,CXCL2,PLEK,CD14,CCL4L2,IRF1,CCL4,IFIT3,WSB1,EEF1D,TNFSF10,RSAD2,ZEB2,S100A4,IFI16,TXN,HLA-D…
query_1	TRUE	3.07131e-31	688	1257	144	0.114558	0.209302	GO:0046649	GO:BP	lymphocyte activation	17609	14476	IDA IBA,IMP,IEA,NAS,IDA,IDA,IEA,IMP,IDA ISS IBA IEA,IMP IEA,IEA,ISS IEA,ISS IEA,IDA,IDA,IEA,IDA IMP IBA NAS,ISS IBA IEA,IBA,IMP,IDA TAS,IEA,IBA IEA,ISS IEA,IMP,IMP ISS IEA,IBA,IMP TAS IEA,IBA TAS IEA,IDA IBA,IEA,IDA,IEA,ISS IEA,IMP ISS TAS IEA,IMP,ISS IEA,IEA,IBA,IDA,IEA,NAS,IEA,ISS IEA,ISS IEA,IBA,IDA,IBA,IEA,IDA ISS IEA,ISS IEA,IDA,IC,NAS IEA,IEA,IDA IMP,ISS IEA,IEA,IDA,IMP ISS,ISS IEA,IMP NAS …	IL1B,MNDA,LGALS1,KLF6,LST1,HLA-A,PSAP,RPS3,ANXA1,TYROBP,EGR1,IRF1,RSAD2,AIF1,CD44,B2M,IFNB1,SAMSN1,IGHG4,HLA-DPA1,CLEC7A,ITGB2,FCER1G,ZFP36L1,HLA-DPB1,PYCARD,IGLC2,TNFSF13B,LYN,IFNA2,BST2,HLA-E,ID2,NFKBIZ,PTPRC,HLA-DRB1,NLRP3,RHOA,IGHG1,MSN,FGL2,FKBP1A,CD83,TNFRSF1B,TNFAIP3,IFNA14,LCP1,IFNA8,RIPK2,IL6,SLC11A1,CD55,ITGB1,CD40,POU2F2,LILRB2,CEBPB,MAFB,AHR,LGALS3,PTGER4,CD74,CCL5,CORO1A,PELI1,PRELID…
query_1	TRUE	7.91668e-31	734	1257	149	0.118536	0.202997	GO:0045055	GO:BP	regulated exocytosis	17609	13233	TAS,TAS,TAS,TAS,TAS,TAS,TAS,IDA,TAS,TAS,TAS,TAS,TAS,TAS,TAS,TAS,TAS,TAS,TAS,TAS,IEP ISS TAS IEA,TAS,TAS,TAS,TAS,TAS,TAS,TAS,TAS,TAS,TAS,TAS,TAS,TAS,IGI TAS,TAS IEA,TAS,TAS,TAS,TAS,IEP ISS TAS,TAS,TAS,TAS,TAS,TAS,ISS IBA IEA,TAS,TAS,TAS,TAS,TAS,TAS,TAS,TAS,TAS,TAS,IMP TAS,IBA TAS IEA,TAS,TAS,TAS,IEA,TAS,TAS,TAS,TAS,TAS,TAS,TAS,TAS,TAS,TAS,TAS,TAS,TAS,TAS,TAS,TAS,TAS,IMP,TAS,TAS,TAS,TAS,TAS,TAS,TAS…	S100A8,S100A9,FTH1,LYZ,TMSB4X,EEF1A1,S100A12,CCL3,FTL,PLAC8,CTSS,MNDA,CYBA,PSAP,FCN1,SRGN,CTSD,COTL1,TYROBP,CST3,PLEK,CD14,CD44,B2M,GRN,CLU,EEF2,CD63,SELL,CFD,RETN,GMFG,S100A11,RNASE2,ITGB2,FCER1G,HSP90AA1,CD36,ANXA5,PYCARD,STXBP2,NPC2,FPR1,GSTP1,C5AR1,PKM,LYN,HLA-C,ASAH1,BST2,CMTM6,PTPRC,RHOA,FGL2,TNFRSF1B,DDX3X,LGALS3BP,VAMP8,RAP1B,CREG1,SERPING1,TAGLN2,GNAI2,CTSA,PECAM1,SLC11A1,CD55,FLNA,ITGAX…
query_1	TRUE	1.08587e-30	2915	1257	370	0.294352	0.12693	GO:0033036	GO:BP	macromolecule localization	17609	9271	IGI,TAS,IDA IMP IBA,TAS,TAS,TAS,TAS,TAS,TAS,TAS,IDA,TAS,TAS,ISS,TAS,TAS,TAS,TAS,TAS,IBA,TAS,TAS,TAS,TAS,TAS,TAS,TAS,TAS,TAS,IMP ISS TAS IEA,IDA ISS NAS IEA,TAS,TAS,TAS,TAS,TAS,TAS,TAS,TAS,TAS,TAS,TAS,TAS,TAS,TAS,TAS,TAS,TAS,TAS,TAS,TAS,IMP TAS,TAS,IMP IEA,TAS,IDA IMP TAS IEA,TAS,TAS,IDA TAS IEA,TAS,TAS,TAS,TAS,TAS,TAS,IDA IMP,IBA IEA,TAS,IDA,TAS NAS,TAS,TAS,ISS,TAS,TAS,TAS,IDA,TAS,TAS,IEA,TAS,TAS…	IFI27,RPS27,TMSB4X,RPL10,RPL34,RPL21,RPL41,RPLP1,S100A12,RPL13,ISG15,RPL26,RPL13A,CCL3,RPS19,RPL39,RPL32,RPS12,RPLP2,TMSB10,RPS3A,RPS15A,RPS27A,RPS6,RPS18,RPS24,RPS14,RPS23,RPL12,RPL11,IL1B,RPS2,RPS28,RPL37,RPL18A,RPL7,RPS8,RPL27A,RPS16,RPL35A,RPS13,RPS17,RPS29,RPL9,RPL37A,RPL30,RPS4X,RPL8,RPL19,RPL23A,RPL6,RPS15,RPL3,ZFP36,RPL15,NFKBIA,RPS25,RPS11,PSAP,RPL27,RPL36A,RPL38,RPS7,RPL18,RPL14,FCN1,VA…
query_1	TRUE	9.8821e-30	124	1257	56	0.0445505	0.451613	GO:0006119	GO:BP	oxidative phosphorylation	17609	2175	IBA TAS IEA,IBA TAS,TAS NAS,IBA TAS NAS,IDA TAS,TAS NAS IEA,IBA TAS NAS IEA,TAS NAS,TAS NAS IEA,TAS NAS IEA,IBA TAS IEA,TAS NAS,TAS IEA,TAS,TAS NAS IEA,TAS NAS,IEA,IBA,IBA TAS IEA,IBA TAS IEA,IEA,IBA TAS IEA,NAS IEA,TAS IEA,IBA TAS IEA,TAS NAS,TAS IEA,TAS,TAS,IBA TAS,TAS NAS IEA,TAS IEA,IMP IEA,IBA TAS,TAS NAS,IBA TAS NAS IEA,IBA TAS NAS,TAS NAS,IBA TAS,IBA TAS IEA,TAS,TAS NAS,IBA TAS NAS IEA,TAS…	MT-CO1,MT-CO3,MT-ND3,MT-CO2,MT-ATP6,MT-ND2,MT-CYB,MT-ND1,MT-ND4,MT-ND5,UQCRB,NDUFA1,COX7B,NDUFA13,NDUFB9,NDUFA3,RHOA,CYCS,COX5B,COX7C,BID,COX4I1,MT-ND4L,COX6B1,UQCRH,NDUFA4,COX8A,UQCR11,NDUFA11,COX7A2L,ENSG00000166136,COX6C,PARK7,UQCRFS1,NDUFB7,NDUFS6,NDUFS8,NDUFS7,UQCRQ,COX6A1,NDUFB11,NDUFB10,UQCR10,NDUFA6,MYC,NDUFB2,NDUFS5,NDUFB4,COX5A,ATP5J,NDUFV2,NDUFC2,NDUFB3,DNAJC15,NDUFB1,MT-ND6
query_1	TRUE	1.16367e-29	1837	1257	266	0.211615	0.144801	GO:0070727	GO:BP	cellular macromolecule localization	17609	19296	IGI,TAS,IDA IBA,TAS,TAS,TAS,TAS,TAS,TAS,TAS,TAS,TAS,TAS,TAS,TAS,TAS,IBA,TAS,TAS,TAS,TAS,TAS,TAS,TAS,TAS,TAS,IMP ISS TAS IEA,NAS,TAS,TAS,TAS,TAS,TAS,TAS,TAS,TAS,TAS,TAS,TAS,TAS,TAS,TAS,TAS,TAS,TAS,TAS,TAS,TAS,IMP TAS,TAS,IMP,TAS,IEA,TAS,TAS,IEA,TAS,TAS,TAS,TAS,TAS,TAS,IDA,IBA IEA,TAS,TAS NAS,TAS,TAS,ISS,TAS,TAS,TAS,TAS,TAS,TAS,TAS,TAS,TAS,TAS,IDA IMP IGI,TAS,TAS,TAS,IMP,TAS,IMP,IDA,TAS,IDA,TAS,TAS…	IFI27,RPS27,TMSB4X,RPL10,RPL34,RPL21,RPL41,RPLP1,RPL13,RPL26,RPL13A,RPS19,RPL39,RPL32,RPS12,RPLP2,TMSB10,RPS3A,RPS15A,RPS27A,RPS6,RPS18,RPS24,RPS14,RPS23,RPL12,RPL11,IL1B,RPS2,RPS28,RPL37,RPL18A,RPL7,RPS8,RPL27A,RPS16,RPL35A,RPS13,RPS17,RPS29,RPL9,RPL37A,RPL30,RPS4X,RPL8,RPL19,RPL23A,RPL6,RPS15,RPL3,ZFP36,RPL15,NFKBIA,RPS25,RPS11,PSAP,RPL27,RPL36A,RPL38,RPS7,RPL18,RPL14,FCN1,VAMP5,RPS3,RPL23,RPL1…
query_1	TRUE	2.19517e-29	112	1257	53	0.0421639	0.473214	GO:0022904	GO:BP	respiratory electron transport chain	17609	7672	IBA TAS,IBA TAS IEA,TAS NAS,IBA TAS NAS,TAS NAS IEA,IBA TAS NAS IEA,TAS NAS,TAS NAS IEA,TAS NAS IEA,IBA TAS IEA,TAS NAS,IEA,TAS,TAS,TAS NAS IEA,TAS NAS,IBA,IBA TAS,IBA TAS,IEA,IBA TAS,NAS IEA,TAS,IBA TAS IEA,TAS NAS,TAS,TAS,TAS,TAS,TAS NAS IEA,TAS,IMP IEA,IBA TAS,TAS NAS,IBA TAS NAS IEA,IBA TAS NAS,TAS NAS,IBA TAS,IBA TAS,TAS,TAS NAS,IBA TAS NAS IEA,TAS NAS,TAS NAS,TAS NAS,TAS NAS,IBA TAS,IMP IBA…	MT-CO1,MT-CO3,MT-ND3,MT-CO2,MT-ND2,MT-CYB,MT-ND1,MT-ND4,MT-ND5,UQCRB,NDUFA1,SCO2,COX7B,NDUFA13,NDUFB9,NDUFA3,CYCS,COX5B,COX7C,BID,COX4I1,MT-ND4L,COX6B1,UQCRH,NDUFA4,COX8A,UQCR11,NDUFA11,COX7A2L,ENSG00000166136,COX6C,PARK7,UQCRFS1,NDUFB7,NDUFS6,NDUFS8,NDUFS7,UQCRQ,COX6A1,NDUFB11,NDUFB10,UQCR10,NDUFA6,NDUFB2,NDUFS5,NDUFB4,COX5A,NDUFV2,NDUFC2,NDUFB3,DNAJC15,NDUFB1,MT-ND6
query_1	TRUE	2.9346e-29	1827	1257	264	0.210024	0.144499	GO:0034613	GO:BP	cellular protein localization	17609	10050	IGI,TAS,IDA IBA,TAS,TAS,TAS,TAS,TAS,TAS,TAS,TAS,TAS,TAS,TAS,TAS,TAS,IBA,TAS,TAS,TAS,TAS,TAS,TAS,TAS,TAS,TAS,IMP ISS TAS IEA,NAS,TAS,TAS,TAS,TAS,TAS,TAS,TAS,TAS,TAS,TAS,TAS,TAS,TAS,TAS,TAS,TAS,TAS,TAS,TAS,TAS,IMP TAS,TAS,TAS,IEA,TAS,TAS,IEA,TAS,TAS,TAS,TAS,TAS,TAS,IDA,IBA IEA,TAS,TAS NAS,TAS,TAS,ISS,TAS,TAS,TAS,TAS,TAS,TAS,TAS,TAS,TAS,TAS,IDA IMP IGI,TAS,TAS,TAS,IMP,TAS,IMP,IDA,TAS,IDA,TAS,TAS,IEA…	IFI27,RPS27,TMSB4X,RPL10,RPL34,RPL21,RPL41,RPLP1,RPL13,RPL26,RPL13A,RPS19,RPL39,RPL32,RPS12,RPLP2,TMSB10,RPS3A,RPS15A,RPS27A,RPS6,RPS18,RPS24,RPS14,RPS23,RPL12,RPL11,IL1B,RPS2,RPS28,RPL37,RPL18A,RPL7,RPS8,RPL27A,RPS16,RPL35A,RPS13,RPS17,RPS29,RPL9,RPL37A,RPL30,RPS4X,RPL8,RPL19,RPL23A,RPL6,RPS15,RPL3,RPL15,NFKBIA,RPS25,RPS11,PSAP,RPL27,RPL36A,RPL38,RPS7,RPL18,RPL14,FCN1,VAMP5,RPS3,RPL23,RPL10A,RPL…
query_1	TRUE	4.61338e-29	4383	1257	491	0.390613	0.112024	GO:0009059	GO:BP	macromolecule biosynthetic process	17609	3697	TAS,TAS,IGI,TAS NAS IC IEA,IMP,IBA TAS IEA,IMP TAS NAS IC IEA,TAS NAS IEA,TAS NAS IEA,IDA IMP IGI ISS IBA TAS IEA,IDA TAS NAS IEA,IBA TAS NAS IEA,TAS,TAS NAS IEA,TAS,IMP IBA TAS NAS IEA,IDA IMP IBA TAS NAS IEA,TAS IC IEA,IDA TAS NAS IEA,IDA TAS NAS IEA,TAS NAS IC IEA,TAS NAS IEA,IEA,IMP TAS NAS IC IEA,TAS NAS IC IEA,TAS,TAS IC IEA,TAS IC IEA,TAS IC IEA,TAS IC IEA,IDA IMP IBA TAS IC IEA,IDA IMP IB…	S100A8,S100A9,IFI27,RPS27,TMSB4X,EEF1A1,RPL10,RPL34,RPL21,FOS,RPL41,RPLP1,S100A12,RPL13,ISG15,RPL26,RPL13A,RPS19,RPL39,RPL32,RPS12,RPLP2,DUSP1,RPS3A,RPS15A,CXCL10,RPS27A,RPS6,RPS18,RPS24,RPS14,RPS23,RPL12,RPL11,PLAC8,IL1B,RPS2,RPS28,RPL37,RPL18A,RPL7,JUN,RPS8,RPL27A,RPS16,RPL35A,RPS13,RPS17,RPS29,RPL9,KLF6,RPL37A,RPL30,RPS4X,RPL8,RPL19,EIF1,RPL23A,RPL6,RPS15,RPL3,ZFP36,PTMA,RPL15,NFKBIA,RPS25,RPS…
query_1	TRUE	5.52084e-29	1467	1257	227	0.180589	0.154738	GO:0065003	GO:BP	protein-containing complex assembly	17609	18877	IBA,IDA IBA,IBA,IMP,TAS,IDA,IMP IBA,IBA,TAS,IMP ISS IBA,IBA,IMP IBA,IBA,TAS,IBA,IDA,TAS,IBA,IBA,IBA,TAS,IBA IEA,IMP,TAS,TAS IEA,IBA,IBA,IMP IBA,IBA,IBA,IDA,ISS IEA,IMP,IDA,IBA,IMP,IDA IMP,TAS,IBA IEA,IDA TAS,IMP IBA IEA,IBA,IBA IEA,NAS,TAS NAS IEA,IMP,IDA IGI IBA,TAS,IMP TAS,IDA IBA IEA,IDA NAS,IMP ISS IEA,IDA ISS IEA,IMP IBA IEA,IDA,IMP TAS,TAS,IEA,IMP TAS,IMP TAS,IDA,IPI,IDA TAS,IDA,IEA,IEA,IEA…	RPS27,TMSB4X,RPL10,MT-CO3,MT-ND3,RPL13A,RPS19,TMSB10,RPS27A,RPS14,RPL12,RPL11,RPS28,MT-ND2,RPL23A,CYBA,MT-ND1,RPL6,RPS15,RPL3,MT-ND4,RPL38,RPS3,UBA52,NAP1L1,COTL1,RPS10,RPL5,RPS5,RPL24,GBP5,PLEK,WARS,AIF1,RPLP0,B2M,CLU,MT-ND5,RPSA,TNF,POMP,UQCRB,GMFG,HMGB2,CAPG,CLEC7A,PFN1,UBC,NDUFA1,ARPC2,HSP90AA1,CD36,PYCARD,SCO2,HLA-DRA,NDUFA13,UBB,EIF3E,NDUFB9,NDUFA3,YME1L1,ALOX5AP,NPM1,HLA-DRB1,NLRP3,RHOA,EI…
query_1	TRUE	1.18521e-28	2582	1257	334	0.265712	0.129357	GO:0071702	GO:BP	organic substance transport	17609	19959	IEA,IGI,TAS,IDA,TAS,TAS,TAS,TAS,TAS,TAS,TAS,IDA,TAS,TAS,ISS,TAS,TAS,TAS,TAS,TAS,TAS,TAS,TAS,TAS,TAS,TAS,TAS,TAS,TAS,IMP TAS,IDA ISS NAS IEA,TAS,TAS,TAS,TAS,TAS,TAS,TAS,TAS,TAS,TAS,TAS,TAS,TAS,TAS,TAS,TAS,TAS,TAS,TAS,IEA,TAS,IMP TAS,TAS,IMP IEA,TAS,IMP IEA,TAS,TAS,IDA TAS IEA,TAS,TAS,TAS,TAS,TAS,TAS,IMP,IBA IEA,TAS,IDA,TAS NAS,TAS,TAS,ISS,TAS,TAS,TAS,TAS,TAS,IEA,TAS,TAS,TAS,IMP IBA IEA,TAS,TAS,IMP…	S100A8,IFI27,RPS27,TMSB4X,RPL10,RPL34,RPL21,RPL41,RPLP1,S100A12,RPL13,ISG15,RPL26,RPL13A,CCL3,RPS19,RPL39,RPL32,RPS12,RPLP2,RPS3A,RPS15A,RPS27A,RPS6,RPS18,RPS24,RPS14,RPS23,RPL12,RPL11,IL1B,RPS2,RPS28,RPL37,RPL18A,RPL7,RPS8,RPL27A,RPS16,RPL35A,RPS13,RPS17,RPS29,RPL9,RPL37A,RPL30,RPS4X,RPL8,RPL19,RPL23A,CYBA,RPL6,RPS15,RPL3,ZFP36,RPL15,NFKBIA,RPS25,RPS11,PSAP,RPL27,RPL36A,RPL38,RPS7,RPL18,RPL14,FC…
query_1	TRUE	1.28881e-28	718	1257	143	0.113763	0.199164	GO:0001816	GO:BP	cytokine production	17609	600	TAS,TAS,IDA,TAS,IDA IMP TAS,ISS,IDA IMP IGI ISS TAS IEA,IBA,IDA,IDA,IDA ISS IEA,IMP,IMP,IDA,ISS,IDA IMP ISS IBA IEA,IMP,ISS IEA,ISS IEA,IMP ISS IEA,IDA IMP ISS IBA IEA,IMP ISS IEA,ISS IEA,IDA IBA TAS,IDA,IDA,IEA,ISS IEA,IDA,IDA IMP IGI ISS TAS IEA,IDA,IDA IMP ISS TAS IEA,IMP,IEA,IDA IMP,ISS IEA,IDA,IEA,IDA IMP,ISS IEA,IMP,IDA IMP ISS IEA,IDA,IMP ISS IEA,IDA,IEA,ISS IEA,IDA,IDA,IDA,IDA,TAS,IDA ISS…	S100A8,S100A9,TMSB4X,S100A12,ISG15,CCL3,IL1B,MNDA,HLA-A,CYBA,ZFP36,FCN1,RPS3,GAPDH,SRGN,ANXA1,GBP1,TYROBP,EGR1,GBP5,CD14,IRF1,RSAD2,IFI16,AIF1,B2M,TSPO,ATP2B1,CLU,TNF,IFNB1,IRF7,HLA-DPA1,HMGB2,CLEC7A,FCER1G,KLF4,NMI,RGCC,CD36,HLA-DPB1,PYCARD,REL,FFAR2,GSTP1,C5AR1,LYN,IFNA2,BST2,HLA-E,STAT1,LRRFIP1,PTPRC,HLA-DRB1,NLRP3,PCBP2,CARD16,KLF2,IFIH1,CD83,TNFRSF1B,UBE2L6,EREG,DDX3X,TNFAIP3,LILRA5,RIPK2,LC…
query_1	TRUE	2.78415e-28	650	1257	134	0.106603	0.206154	GO:0001817	GO:BP	regulation of cytokine production	17609	601	IDA,IMP TAS,ISS,IDA IMP IGI ISS TAS IEA,IBA,IDA,IDA,IDA ISS IEA,IMP,IMP,IDA,ISS,IDA IMP ISS IBA IEA,IMP,ISS IEA,ISS IEA,ISS IEA,IDA IMP ISS IBA IEA,IMP ISS IEA,ISS IEA,IDA IBA TAS,IDA,IDA,IEA,ISS IEA,IDA,IDA IMP IGI ISS TAS IEA,IDA,IDA IMP TAS IEA,IMP,IEA,IDA IMP,ISS IEA,IDA,IEA,IDA IMP,IEA,IMP,IDA IMP ISS IEA,IDA,IMP ISS IEA,IDA,IEA,ISS IEA,IDA,IDA,IDA,IDA,TAS,IDA ISS IEA,IDA IMP,IDA IMP ISS IBA…	TMSB4X,ISG15,CCL3,IL1B,MNDA,HLA-A,CYBA,ZFP36,FCN1,RPS3,GAPDH,SRGN,ANXA1,GBP1,TYROBP,EGR1,GBP5,CD14,IRF1,RSAD2,IFI16,AIF1,B2M,TSPO,ATP2B1,CLU,TNF,IFNB1,IRF7,HLA-DPA1,HMGB2,CLEC7A,FCER1G,KLF4,NMI,RGCC,CD36,HLA-DPB1,PYCARD,REL,FFAR2,GSTP1,C5AR1,LYN,IFNA2,BST2,HLA-E,STAT1,LRRFIP1,PTPRC,HLA-DRB1,NLRP3,PCBP2,CARD16,KLF2,IFIH1,CD83,TNFRSF1B,UBE2L6,EREG,DDX3X,TNFAIP3,LILRA5,RIPK2,IL6,SLC11A1,CD40,DDX58,H…
query_1	TRUE	3.00739e-28	5566	1257	583	0.463803	0.104743	GO:0034641	GO:BP	cellular nitrogen compound metabolic process	17609	10069	TAS,TAS,IGI,IMP TAS NAS IC IEA,IDA IMP,IBA TAS IEA,IMP TAS NAS IC IEA,TAS NAS IEA,TAS NAS IEA,IDA IMP IGI ISS IBA TAS IEA,IDA TAS NAS IEA,IBA TAS NAS IEA,TAS,TAS NAS IEA,TAS,IMP IBA TAS NAS IEA,IDA IMP IBA TAS NAS IEA,IMP TAS IC IEA,IDA TAS NAS IEA,IDA TAS NAS IEA,TAS NAS IC IEA,TAS NAS IEA,IEA,IEA,IMP TAS NAS IC IEA,TAS NAS IC IEA,TAS,TAS IC IEA,IMP TAS IC IEA,TAS IC IEA,IMP TAS IC IEA,IDA IMP I…	S100A8,S100A9,IFI27,RPS27,TMSB4X,EEF1A1,RPL10,RPL34,RPL21,FOS,RPL41,RPLP1,S100A12,RPL13,ISG15,RPL26,RPL13A,RPS19,RPL39,RPL32,RPS12,RPLP2,MT-CO2,DUSP1,RPS3A,RPS15A,CXCL10,RPS27A,RPS6,RPS18,RPS24,RPS14,RPS23,RPL12,RPL11,PLAC8,IL1B,MT-ATP6,RPS2,RPS28,RPL37,RPL18A,RPL7,JUN,RPS8,RPL27A,RPS16,RPL35A,RPS13,RPS17,RPS29,RPL9,KLF6,RPL37A,RPL30,RPS4X,RPL8,RPL19,EIF1,RPL23A,RPL6,RPS15,RPL3,ZFP36,TYMP,PTMA,RP…
query_1	TRUE	3.56528e-28	9450	1257	865	0.688146	0.0915344	GO:0071704	GO:BP	organic substance metabolic process	17609	19961	IDA IMP TAS,IDA TAS,IMP IGI,TAS,IMP TAS NAS IC IEA,IDA IMP,IBA TAS NAS IEA,IMP TAS NAS IC IEA,TAS NAS IEA,TAS NAS IEA,IDA IMP IGI ISS IBA TAS IEA,IDA TAS NAS IEA,IBA,IBA TAS NAS IEA,TAS,TAS NAS IEA,IDA IMP IBA TAS IEA,IMP IBA TAS NAS IEA,IDA IMP IBA TAS NAS IEA,IDA IMP IEP ISS IBA,IMP TAS IC IEA,IDA TAS NAS IEA,IDA TAS NAS IEA,TAS NAS IC IEA,IMP IBA,TAS NAS IEA,IEA,IDA IMP ISS IBA IEA,IMP TAS NAS…	S100A8,S100A9,IFI27,LYZ,RPS27,TMSB4X,EEF1A1,RPL10,RPL34,RPL21,FOS,RPL41,CCL3L3,RPLP1,S100A12,RPL13,ISG15,RPL26,RPL13A,CCL3,RPS19,RPL39,RPL32,RPS12,IFI6,RPLP2,MT-CO2,DUSP1,RPS3A,RPS15A,CXCL10,RPS27A,RPS6,RPS18,RPS24,RPS14,RPS23,RPL12,RPL11,PLAC8,IL1B,MT-ATP6,RPS2,RPS28,RPL37,RPL18A,CTSS,RPL7,CXCL8,MNDA,JUN,RPS8,RPL27A,RPS16,RPL35A,RPS13,LGALS1,RPS17,RPS29,RPL9,KLF6,RPL37A,RPL30,HLA-A,RPS4X,RPL8,RP…
query_1	TRUE	3.86434e-28	956	1257	170	0.135243	0.177824	GO:0034622	GO:BP	cellular protein-containing complex assembly	17609	10054	IBA,IDA IBA,IBA,IMP,TAS,IDA,IMP IBA,IBA,TAS,IMP ISS IBA,IBA,IMP IBA,IBA,TAS,IBA,IDA,TAS,IBA,IBA,IBA,TAS,IBA IEA,IMP,TAS,TAS IEA,IBA,IBA,IMP IBA,IBA,IBA,IDA,IDA,IBA,IDA,TAS,IBA IEA,IMP IBA IEA,IBA,IBA IEA,NAS,TAS IEA,IDA IGI IBA,TAS,IMP TAS,IDA IBA IEA,IDA,ISS IEA,ISS IEA,IMP IBA IEA,IDA,IMP TAS,TAS,IEA,IMP TAS,IMP TAS,IDA TAS,IDA,IEA,IEA,IEA,IDA,IEA,ISS IEA,IMP,ISS,IBA,IEA,IMP,IEA,IEA,IMP IBA IEA…	RPS27,TMSB4X,RPL10,MT-CO3,MT-ND3,RPL13A,RPS19,TMSB10,RPS27A,RPS14,RPL12,RPL11,RPS28,MT-ND2,RPL23A,CYBA,MT-ND1,RPL6,RPS15,RPL3,MT-ND4,RPL38,RPS3,UBA52,NAP1L1,COTL1,RPS10,RPL5,RPS5,RPL24,GBP5,AIF1,RPLP0,CLU,MT-ND5,RPSA,POMP,UQCRB,GMFG,HMGB2,CAPG,PFN1,UBC,NDUFA1,ARPC2,HSP90AA1,CD36,PYCARD,SCO2,HLA-DRA,NDUFA13,UBB,EIF3E,NDUFB9,NDUFA3,NPM1,HLA-DRB1,NLRP3,RHOA,EIF3L,FKBP1A,EIF3F,MSRB1,GPX4,DDX3X,VAMP8,…
query_1	TRUE	1.05993e-27	4243	1257	475	0.377884	0.111949	GO:0034645	GO:BP	cellular macromolecule biosynthetic process	17609	10073	TAS,TAS,IGI,TAS NAS IC IEA,IMP,IBA TAS IEA,IMP TAS NAS IC IEA,TAS NAS IEA,TAS NAS IEA,IDA IMP IGI ISS IBA TAS IEA,IDA TAS NAS IEA,IBA TAS NAS IEA,TAS,TAS NAS IEA,TAS,IMP IBA TAS NAS IEA,IDA IMP IBA TAS NAS IEA,TAS IC IEA,IDA TAS NAS IEA,IDA TAS NAS IEA,TAS NAS IC IEA,TAS NAS IEA,IEA,IMP TAS NAS IC IEA,TAS NAS IC IEA,TAS,TAS IC IEA,TAS IC IEA,TAS IC IEA,TAS IC IEA,IDA IMP IBA TAS IC IEA,IDA IMP IB…	S100A8,S100A9,IFI27,RPS27,TMSB4X,EEF1A1,RPL10,RPL34,RPL21,FOS,RPL41,RPLP1,S100A12,RPL13,ISG15,RPL26,RPL13A,RPS19,RPL39,RPL32,RPS12,RPLP2,DUSP1,RPS3A,RPS15A,CXCL10,RPS27A,RPS6,RPS18,RPS24,RPS14,RPS23,RPL12,RPL11,PLAC8,IL1B,RPS2,RPS28,RPL37,RPL18A,RPL7,JUN,RPS8,RPL27A,RPS16,RPL35A,RPS13,RPS17,RPS29,RPL9,KLF6,RPL37A,RPL30,RPS4X,RPL8,RPL19,EIF1,RPL23A,RPL6,RPS15,RPL3,ZFP36,PTMA,RPL15,NFKBIA,RPS25,RPS…
query_1	TRUE	1.19048e-27	4233	1257	474	0.377088	0.111977	GO:0044271	GO:BP	cellular nitrogen compound biosynthetic process	17609	12834	TAS,TAS,IGI,TAS NAS IC IEA,IDA IMP,IBA TAS IEA,IMP TAS NAS IC IEA,TAS NAS IEA,TAS NAS IEA,IDA IMP IGI ISS IBA TAS IEA,IDA TAS NAS IEA,IBA TAS NAS IEA,TAS,TAS NAS IEA,TAS,IMP IBA TAS NAS IEA,IDA IMP IBA TAS NAS IEA,TAS IC IEA,IDA TAS NAS IEA,IDA TAS NAS IEA,TAS NAS IC IEA,TAS NAS IEA,IEA,IEA,IMP TAS NAS IC IEA,TAS NAS IC IEA,TAS,TAS IC IEA,TAS IC IEA,TAS IC IEA,TAS IC IEA,IDA IMP IBA TAS IC IEA,ID…	S100A8,S100A9,IFI27,RPS27,TMSB4X,EEF1A1,RPL10,RPL34,RPL21,FOS,RPL41,RPLP1,S100A12,RPL13,ISG15,RPL26,RPL13A,RPS19,RPL39,RPL32,RPS12,RPLP2,MT-CO2,DUSP1,RPS3A,RPS15A,CXCL10,RPS27A,RPS6,RPS18,RPS24,RPS14,RPS23,RPL12,RPL11,PLAC8,IL1B,MT-ATP6,RPS2,RPS28,RPL37,RPL18A,RPL7,JUN,RPS8,RPL27A,RPS16,RPL35A,RPS13,RPS17,RPS29,RPL9,KLF6,RPL37A,RPL30,RPS4X,RPL8,RPL19,EIF1,RPL23A,RPL6,RPS15,RPL3,ZFP36,TYMP,PTMA,RP…
query_1	TRUE	1.38952e-27	1364	1257	213	0.169451	0.156158	GO:0032940	GO:BP	secretion by cell	17609	9200	TAS,TAS,TAS,TAS,IDA TAS,TAS,TAS,IDA,IDA ISS,TAS,TAS,IDA ISS IEA,TAS,TAS,TAS,TAS IEA,IMP TAS,IDA,ISS TAS,TAS,IMP IBA IEA,IMP,TAS,TAS,TAS,IMP ISS IEA,TAS,IEP ISS TAS IEA,IMP IBA TAS IEA,IDA,IDA,TAS,TAS,TAS,TAS,TAS,TAS,TAS,TAS,IDA IGI ISS TAS IEA,TAS IEA,TAS,TAS,TAS,IGI TAS,TAS IEA,TAS,IDA IMP,ISS TAS IEA,TAS,IDA IMP TAS IEA,IEP ISS TAS IEA,TAS,TAS,IMP ISS IEA,TAS,TAS,IEA,TAS,ISS IBA IEA,IDA,TAS,TAS…	S100A8,S100A9,FTH1,LYZ,TMSB4X,EEF1A1,S100A12,ISG15,CCL3,FTL,PLAC8,IL1B,CTSS,MNDA,CYBA,PSAP,FCN1,GAPDH,SRGN,CTSD,ANXA1,GBP1,COTL1,TYROBP,CST3,GBP5,SLC25A6,PLEK,CD14,RSAD2,AIF1,CD44,B2M,GRN,CLU,EEF2,CD63,SELL,CFD,TNF,RETN,GMFG,S100A11,RNASE2,ITGB2,FCER1G,HSP90AA1,RGCC,CD36,ANXA5,PYCARD,STXBP2,NPC2,FPR1,FFAR2,GSTP1,C5AR1,TNFSF13B,PKM,LYN,IFNA2,HLA-C,ASAH1,BST2,CMTM6,HLA-E,SERP1,IL1RN,PTPRC,HLA-DRB1,…
query_1	TRUE	2.78184e-27	7170	1257	701	0.557677	0.0977685	GO:0044260	GO:BP	cellular macromolecule metabolic process	17609	12827	IDA IMP TAS,IDA TAS,IMP IGI,TAS,TAS NAS IC IEA,IMP,IBA TAS IEA,IMP TAS NAS IC IEA,TAS NAS IEA,TAS NAS IEA,IDA IMP IGI ISS IBA TAS IEA,IDA TAS NAS IEA,IBA,IBA TAS NAS IEA,TAS,TAS NAS IEA,IDA IMP IBA TAS IEA,IMP IBA TAS NAS IEA,IDA IMP IBA TAS NAS IEA,IDA IMP IEP IBA,TAS IC IEA,IDA TAS NAS IEA,IDA TAS NAS IEA,TAS NAS IC IEA,IMP IBA,TAS NAS IEA,IDA IMP ISS IBA IEA,IMP TAS NAS IC IEA,TAS NAS IC IEA,T…	S100A8,S100A9,IFI27,LYZ,RPS27,TMSB4X,EEF1A1,RPL10,RPL34,RPL21,FOS,RPL41,CCL3L3,RPLP1,S100A12,RPL13,ISG15,RPL26,RPL13A,CCL3,RPS19,RPL39,RPL32,RPS12,IFI6,RPLP2,DUSP1,RPS3A,RPS15A,CXCL10,RPS27A,RPS6,RPS18,RPS24,RPS14,RPS23,RPL12,RPL11,PLAC8,IL1B,RPS2,RPS28,RPL37,RPL18A,CTSS,RPL7,CXCL8,JUN,RPS8,RPL27A,RPS16,RPL35A,RPS13,LGALS1,RPS17,RPS29,RPL9,KLF6,RPL37A,RPL30,HLA-A,RPS4X,RPL8,RPL19,EIF1,RPL23A,RPL6…
query_1	TRUE	3.24425e-27	833	1257	154	0.122514	0.184874	GO:0006887	GO:BP	exocytosis	17609	2864	TAS,TAS,TAS,TAS,TAS,TAS,TAS,IDA,TAS,TAS,TAS,TAS,TAS,TAS,TAS,TAS,TAS,IMP IBA,TAS,TAS,TAS,IEP ISS TAS IEA,TAS,TAS,TAS,TAS,TAS,TAS,TAS,TAS,TAS,TAS,TAS,TAS,TAS,IGI TAS,TAS IEA,TAS,TAS,TAS,TAS,IEP ISS TAS IEA,TAS,TAS,TAS,TAS,TAS,ISS IBA IEA,TAS,TAS,TAS,TAS,TAS,TAS,TAS,IDA,TAS,TAS,TAS,IMP TAS,IBA TAS IEA,TAS,TAS,TAS,IEA,TAS,TAS,TAS,TAS,TAS,TAS,TAS,TAS,TAS,TAS,TAS,TAS,TAS,TAS,TAS,TAS,IDA,TAS,IMP,TAS,TAS…	S100A8,S100A9,FTH1,LYZ,TMSB4X,EEF1A1,S100A12,CCL3,FTL,PLAC8,CTSS,MNDA,CYBA,PSAP,FCN1,SRGN,CTSD,ANXA1,COTL1,TYROBP,CST3,PLEK,CD14,CD44,B2M,GRN,CLU,EEF2,CD63,SELL,CFD,RETN,GMFG,S100A11,RNASE2,ITGB2,FCER1G,HSP90AA1,CD36,ANXA5,PYCARD,STXBP2,NPC2,FPR1,GSTP1,C5AR1,PKM,LYN,HLA-C,ASAH1,BST2,CMTM6,PTPRC,RHOA,FGL2,CCR1,TNFRSF1B,DDX3X,LGALS3BP,VAMP8,RAP1B,CREG1,SERPING1,TAGLN2,GNAI2,CTSA,PECAM1,SLC11A1,CD55…
query_1	TRUE	3.56013e-27	3375	1257	400	0.318218	0.118519	GO:0009893	GO:BP	positive regulation of metabolic process	17609	4254	IDA,IDA,IDA,IDA IMP IGI ISS IEA,IBA,IEA,TAS,IMP,IDA ISS IBA,IDA,IEA,TAS,TAS,IDA,ISS IEA,IDA IMP IGI ISS IBA TAS NAS IEA,IDA,IBA,IDA IMP ISS IBA IEA,IDA TAS,IDA,IMP,ISS IEA,IDA IEA,IDA IMP ISS IEA,IDA IMP IEA,IEA,IMP,IMP,IDA IMP,IDA,IMP,IDA,IDA,TAS,ISS,IDA IBA IEA,IDA IBA TAS IEA,IBA,IMP IEA,IDA,IBA,ISS IEA,IDA IMP IGI ISS IEA,IEA,IDA IMP,IMP,ISS IEA,IDA,IDA IMP ISS IBA IEA,IBA,IDA IMP ISS IEA,IBA…	S100A8,S100A9,TMSB4X,FOS,CCL3L3,RPLP1,S100A12,RPL26,CCL3,RPS19,MT-CO2,CXCL10,RPS27A,RPL11,PLAC8,IL1B,RPS2,MNDA,JUN,KLF6,HLA-A,RPS4X,G0S2,CYBA,ZFP36,NFKBIA,PSAP,RPS7,FCN1,RPS3,GAPDH,RPL23,IER2,CTSD,UBA52,NACA,ANXA1,JUNB,RPS9,VIM,RPL5,PSME2,TYROBP,EGR1,CST3,YBX1,NCF1,GBP5,PLEK,CD14,CCL4L2,IRF1,CCL4,TNFSF10,RSAD2,WARS,ZEB2,IFI16,TXN,AIF1,CD44,DDX5,B2M,TSPO,GRN,GADD45B,CLU,EEF2,FCGR1A,CD63,TNF,NAMPT,…
query_1	TRUE	4.58032e-27	2083	1257	283	0.225139	0.135862	GO:0044248	GO:BP	cellular catabolic process	17609	12819	IDA IEA,IDA IEA,IMP,TAS,NAS,TAS,TAS,TAS,TAS,TAS,TAS,IBA IEA,TAS,TAS,TAS,TAS,TAS,TAS,TAS,TAS,TAS,IBA TAS,TAS,TAS,TAS,TAS,TAS,TAS,IMP ISS TAS IEA,IDA,TAS,TAS,TAS,TAS,IDA IBA,TAS,TAS,TAS,TAS,TAS,TAS,TAS,TAS,TAS,TAS,TAS,TAS,TAS,TAS,TAS,TAS,TAS,TAS,IDA IMP ISS TAS IEA,TAS,TAS,TAS,TAS,TAS IEA,TAS,TAS,TAS,IDA TAS,TAS,TAS,TAS,TAS,IDA TAS,TAS,TAS,TAS,TAS,TAS,TAS,IBA TAS,TAS,TAS,TAS,TAS,TAS,TAS,IMP,TAS,IDA…	S100A8,S100A9,IFI27,RPS27,EEF1A1,RPL10,RPL34,RPL21,RPL41,RPLP1,RPL13,ISG15,RPL26,RPL13A,RPS19,RPL39,RPL32,RPS12,RPLP2,RPS3A,RPS15A,RPS27A,RPS6,RPS18,RPS24,RPS14,RPS23,RPL12,RPL11,IL1B,RPS2,RPS28,RPL37,RPL18A,CTSS,RPL7,RPS8,RPL27A,RPS16,RPL35A,RPS13,RPS17,RPS29,RPL9,RPL37A,RPL30,RPS4X,RPL8,RPL19,RPL23A,RPL6,RPS15,RPL3,ZFP36,TYMP,RPL15,RPS25,RPS11,PSAP,RPL27,RPL36A,RPL38,RPS7,RPL18,RPL14,RPS3,GAPDH…
query_1	TRUE	4.66575e-27	87	1257	45	0.0357995	0.517241	GO:0060337	GO:BP	type I interferon signaling pathway	17609	17373	IMP TAS,IBA TAS,TAS,TAS,TAS,TAS,TAS,TAS,TAS,TAS,TAS,IDA TAS,TAS IEA,TAS,TAS,TAS,TAS,TAS,TAS,TAS,TAS,IDA ISS IBA TAS,TAS,TAS,TAS,TAS,TAS,TAS,TAS,IBA TAS,IMP,IDA TAS IEA,TAS IEA,TAS,TAS,TAS,IBA TAS,IC,ISS TAS IEA,TAS,TAS,TAS,IMP,IBA IEA,TAS	IFI27,IFITM3,ISG15,IFI6,HLA-A,IFIT2,EGR1,IRF1,IFIT3,RSAD2,XAF1,IFNB1,IRF7,ISG20,MX1,IFI35,MX2,IFNA2,HLA-C,BST2,HLA-E,STAT1,OAS1,IFNA14,IFIT1,GBP2,OASL,IFNA8,HLA-B,IFITM2,HSP90AB1,SAMHD1,ADAR,OAS3,HLA-F,ENSG00000197919,IFITM1,SP100,OAS2,JAK1,PSMB8,PTPN6,YTHDF2,ZBP1,IRF8
query_1	TRUE	4.66575e-27	87	1257	45	0.0357995	0.517241	GO:0071357	GO:BP	cellular response to type I interferon	17609	19664	IMP TAS,IBA TAS,TAS,TAS,TAS,TAS,TAS,TAS,TAS,TAS,TAS,IDA TAS,TAS IEA,TAS,TAS,TAS,TAS,TAS,TAS,TAS,TAS,IDA ISS IBA TAS,TAS,TAS,IDA TAS IEA,TAS,TAS,TAS,TAS,IBA TAS,IMP,IDA TAS IEA,TAS IEA,TAS,TAS,TAS,IBA TAS,IC,ISS TAS IEA,TAS,TAS,TAS,IMP,IBA IEA,TAS	IFI27,IFITM3,ISG15,IFI6,HLA-A,IFIT2,EGR1,IRF1,IFIT3,RSAD2,XAF1,IFNB1,IRF7,ISG20,MX1,IFI35,MX2,IFNA2,HLA-C,BST2,HLA-E,STAT1,OAS1,IFNA14,IFIT1,GBP2,OASL,IFNA8,HLA-B,IFITM2,HSP90AB1,SAMHD1,ADAR,OAS3,HLA-F,ENSG00000197919,IFITM1,SP100,OAS2,JAK1,PSMB8,PTPN6,YTHDF2,ZBP1,IRF8
query_1	TRUE	4.94788e-27	496	1257	112	0.089101	0.225806	GO:0002253	GO:BP	activation of immune response	17609	923	IGI,IMP IBA IEA,IDA,IMP TAS,IMP,IMP,TAS,TAS,IDA IBA IEA,TAS,TAS IEA,TAS,TAS IEA,TAS,TAS,IBA TAS,TAS,TAS,IBA TAS IEA,TAS,ISS,TAS,IMP,TAS,IDA IEA,TAS,TAS,IBA,IMP,IBA TAS,TAS,IDA IBA TAS,ISS IBA TAS IEA,TAS,ISS IEA,IDA ISS TAS IEA,TAS,IBA TAS,TAS,IDA TAS IEA,ISS TAS IEA,IDA TAS,IDA IMP TAS IEA,TAS,ISS,TAS,TAS,TAS IEA,IBA,IDA,TAS,TAS,IBA TAS,IMP,TAS,IDA IBA,TAS,IBA IEA,IMP,TAS,TAS,TAS,IBA,IBA TAS NAS…	IL1B,MNDA,HLA-A,FCN1,RPS3,GBP1,PSME2,PSMB9,IFI16,HLA-DRB5,CLU,FCGR1A,CFD,PSMA7,FCGR3A,IGHG4,HLA-DPA1,PSMA4,FCER1G,ARPC2,PLSCR1,HSP90AA1,RGCC,HLA-DPB1,PYCARD,PSMB3,HLA-DRA,FPR1,FFAR2,IGLC2,ACTB,C5AR1,LYN,ACTG1,NFKBIZ,PTPRC,HLA-DRB1,IGHG1,PSME1,SERPING1,RIPK2,LCP2,CD55,ARPC1B,LGALS3,ACTR2,HSP90AB1,CFP,IGHA1,SFPQ,FCGR2A,GRB2,IGLC3,PDE4B,ARPC3,HMGB1,ENSG00000136238,PYHIN1,CD38,PSMB10,ARPC4,BRK1,BTN3A…
query_1	TRUE	6.76531e-27	1409	1257	216	0.171838	0.1533	GO:0140352	GO:BP	export from cell	17609	23328	TAS,TAS,TAS,TAS,IDA TAS,TAS,TAS,IDA,IDA ISS,TAS,TAS,IDA ISS IEA,TAS,TAS,TAS,TAS IEA,IMP TAS,IDA,ISS TAS,TAS,IMP IBA IEA,IMP,TAS,TAS,TAS,IMP ISS IEA,TAS,IEP ISS TAS IEA,IMP IBA TAS IEA,IDA,IDA,TAS,TAS,TAS,IDA,TAS,TAS,TAS,TAS,TAS,IDA IGI ISS TAS IEA,TAS IEA,TAS,TAS,TAS,IGI TAS,TAS IEA,TAS,IDA IMP,ISS TAS IEA,TAS,IDA IMP TAS IEA,IEP ISS TAS IEA,TAS,TAS,IMP ISS IEA,TAS,TAS,IEA,TAS,ISS IBA IEA,IDA,TAS…	S100A8,S100A9,FTH1,LYZ,TMSB4X,EEF1A1,S100A12,ISG15,CCL3,FTL,PLAC8,IL1B,CTSS,MNDA,CYBA,PSAP,FCN1,GAPDH,SRGN,CTSD,ANXA1,GBP1,COTL1,TYROBP,CST3,GBP5,SLC25A6,PLEK,CD14,RSAD2,AIF1,CD44,B2M,GRN,ATP2B1,CLU,EEF2,CD63,SELL,CFD,TNF,RETN,GMFG,S100A11,RNASE2,ITGB2,FCER1G,HSP90AA1,RGCC,CD36,ANXA5,PYCARD,STXBP2,NPC2,FPR1,FFAR2,GSTP1,C5AR1,TNFSF13B,PKM,LYN,IFNA2,HLA-C,ASAH1,BST2,CMTM6,HLA-E,SERP1,IL1RN,PTPRC,HL…
query_1	TRUE	1.09449e-26	302	1257	84	0.0668258	0.278146	GO:0009615	GO:BP	response to virus	17609	4021	IMP IEA,IDA IBA IEA,IMP IEA,IEP,IMP IEA,IDA,IEA,IEA,IEA,IDA IMP IBA IEA,IDA IEA,TAS,IMP IBA IEA,IDA IEA,IDA IMP,IEP,IDA,TAS NAS IEA,IDA TAS IEA,IDA IMP IBA IEA,IDA IMP IBA IEA,IDA,IMP IEA,IDA IEA,TAS IEA,IEP,TAS,IDA IMP IBA IEA,IDA IEA,IDA IBA IEA,IDA IBA IEA,IDA IEA,IDA IMP IGI IEA,IEP,ISS IEA,IEA,IMP IEA,IEA,IDA TAS IEA,IDA,NAS,IDA IBA TAS IEA,IEA,IDA IMP IBA IEA,IDA IBA TAS IEA,IEA,IDA,TAS,IEA…	IFI27,IFITM3,ISG15,TPT1,IFI6,RPS15A,CXCL10,IL1B,GBP1,IFIT2,IRF1,CCL4,IFIT3,RSAD2,IFI16,CLU,TNF,IFNB1,IRF7,ISG20,MX1,RNASE2,PLSCR1,PYCARD,TRIM22,NPC2,IFI44,MX2,IFNA2,BST2,APOBEC3A,IFI44L,STAT1,ENO1,PTPRC,NLRP3,PCBP2,FGL2,IFIH1,DDX3X,TNFAIP3,OAS1,IFNA14,IFIT1,OASL,IFNA8,IL6,FLNA,CD40,ITGAX,DDX58,CFL1,IFITM2,DDX21,CCL5,SAMHD1,DDIT4,NT5C3A,USP15,RNASE6,HSPB1,ADAR,OAS3,ENSG00000197919,CXCR4,PRF1,IFITM…
query_1	TRUE	1.53495e-26	5928	1257	605	0.481305	0.102058	GO:1901564	GO:BP	organonitrogen compound metabolic process	17609	25007	IDA IMP,IDA,IMP,TAS,TAS NAS IC IEA,IDA,IBA TAS NAS IEA,IMP TAS NAS IC IEA,TAS NAS IEA,TAS NAS IEA,IDA TAS NAS IEA,IBA,IBA TAS NAS IEA,TAS,TAS NAS IEA,IDA IMP IBA IEA,IMP IBA TAS NAS IEA,IDA IMP IBA TAS NAS IEA,IDA IMP IEP IBA,TAS IC IEA,IDA TAS NAS IEA,IDA TAS NAS IEA,TAS NAS IC IEA,IMP IBA,TAS NAS IEA,IEA,IDA IMP ISS IBA IEA,IMP TAS NAS IC IEA,TAS NAS IC IEA,IEA,IBA TAS IC IEA,TAS IC IEA,TAS IC …	S100A8,S100A9,IFI27,LYZ,RPS27,TMSB4X,EEF1A1,RPL10,RPL34,RPL21,RPL41,CCL3L3,RPLP1,S100A12,RPL13,ISG15,RPL26,RPL13A,CCL3,RPS19,RPL39,RPL32,RPS12,IFI6,RPLP2,MT-CO2,DUSP1,RPS3A,RPS15A,CXCL10,RPS27A,RPS6,RPS18,RPS24,RPS14,RPS23,RPL12,RPL11,IL1B,MT-ATP6,RPS2,RPS28,RPL37,RPL18A,CTSS,RPL7,JUN,RPS8,RPL27A,RPS16,RPL35A,RPS13,LGALS1,RPS17,RPS29,RPL9,RPL37A,RPL30,HLA-A,RPS4X,RPL8,RPL19,EIF1,RPL23A,RPL6,RPS15…
query_1	TRUE	1.71506e-26	3124	1257	376	0.299125	0.120359	GO:0010604	GO:BP	positive regulation of macromolecule metabolic process	17609	4791	IDA,IDA,IDA IMP IGI ISS IEA,IBA,IEA,TAS,IMP,IDA ISS IBA,TAS,TAS,IDA,IEA,IDA IMP IGI ISS IBA TAS NAS IEA,IDA,IBA,IDA IMP ISS IBA IEA,IDA TAS,IDA,IMP,IDA,IDA IMP ISS IEA,IDA IMP IEA,IEA,IMP,IMP,IDA IMP,IDA,IMP,IDA,IDA,TAS,ISS,IDA IBA,IDA IBA TAS IEA,IBA,IMP IEA,IDA,IBA,ISS IEA,IDA IMP IGI ISS IEA,IEA,IDA IMP,IMP,ISS IEA,IDA IMP ISS IBA IEA,IBA,IDA IMP ISS IEA,IBA,IDA TAS,ISS IEA,IDA,IMP IEA,IDA IMP…	S100A8,S100A9,FOS,CCL3L3,RPLP1,S100A12,RPL26,CCL3,CXCL10,RPS27A,RPL11,PLAC8,IL1B,RPS2,MNDA,JUN,KLF6,HLA-A,RPS4X,CYBA,ZFP36,NFKBIA,PSAP,RPS7,FCN1,RPS3,GAPDH,RPL23,IER2,CTSD,UBA52,NACA,ANXA1,JUNB,RPS9,VIM,RPL5,PSME2,TYROBP,EGR1,CST3,YBX1,NCF1,GBP5,CD14,CCL4L2,IRF1,CCL4,TNFSF10,RSAD2,WARS,ZEB2,IFI16,TXN,AIF1,CD44,DDX5,B2M,GRN,GADD45B,CLU,EEF2,FCGR1A,CD63,TNF,NAMPT,IFNB1,FOSB,IRF7,SOCS3,HLA-DPA1,HMGB…
query_1	TRUE	2.44542e-26	5460	1257	568	0.45187	0.104029	GO:0007154	GO:BP	cell communication	17609	3089	IDA TAS IEA,IDA TAS,IMP IBA TAS,IDA IMP IGI,IDA TAS IEA,IBA TAS,IBA TAS,IDA TAS,IDA TAS,IMP IEA,IDA IMP IEP ISS IBA TAS IEA,IEA,IMP,IMP IBA TAS,IDA IMP ISS IBA IEA,IDA IMP IBA TAS,TAS,IDA,IMP IEA,IDA IMP ISS IBA TAS IC IEA,TAS,TAS,IDA IBA TAS IEA,IMP,IDA TAS IEA,HMP,IDA TAS,IDA IBA,IDA TAS,IMP ISS IEA,IMP IEA,IDA TAS NAS IEA,IBA TAS IEA,IMP,IDA IMP,IDA IMP IBA,IDA,IMP,IDA ISS,TAS,IDA IMP IBA TAS …	S100A8,S100A9,IFI27,TMSB4X,FOS,IFITM3,CCL3L3,S100A12,ISG15,RPL26,CCL3,RPS19,TPT1,IFI6,DUSP1,CXCL10,RPS27A,RPS6,RPL11,IL1B,S100A6,CTSS,CXCL8,MNDA,JUN,LGALS1,HLA-A,G0S2,CYBA,ZFP36,TYMP,NFKBIA,PSAP,RPS7,FCN1,RPS3,GAPDH,RPL23,SRGN,UBA52,ANXA1,JUNB,GBP1,VIM,RPL5,PSME2,PFDN5,TYROBP,IFIT2,LY6E,EGR1,YBX1,NCF1,MT2A,GBP5,SLC25A6,PSMB9,CXCL2,PLEK,CD14,CCL4L2,IRF1,CCL4,IFIT3,WSB1,EEF1D,TNFSF10,RSAD2,ZEB2,S10…
query_1	TRUE	2.58958e-26	189	1257	65	0.0517104	0.343915	GO:0034341	GO:BP	response to interferon-gamma	17609	9922	IDA IBA,IBA,IDA,IEP IBA,TAS,IDA,IDA IBA TAS,IEA,TAS,IEP IBA IEA,IBA,ISS TAS IEA,IBA,TAS,IEP ISS IEA,TAS,TAS,TAS,TAS,TAS,IDA TAS,IEA,TAS,IEA,TAS,TAS,TAS,IMP IEA,TAS,ISS,TAS,IEP IBA,IEA,IDA IMP ISS TAS,TAS,TAS,IDA IBA TAS,TAS,IDA IEA,ISS IEA,IEA,TAS,IDA IBA,IBA,IEA,IMP,IEP IBA,TAS,TAS,IDA IBA,IDA IMP TAS IC,IBA,IEP,IDA IMP IEA,TAS,TAS,TAS,IDA TAS,IEA,IEA,IEA,IEA,IDA TAS,IEA,TAS	IFITM3,CCL3L3,RPL13A,CCL3,HLA-A,GAPDH,GBP1,VIM,MT2A,GBP5,CCL4L2,IRF1,CCL4,HLA-DRB5,AIF1,CD44,B2M,FCGR1A,IRF7,SOCS3,HLA-DPA1,NMI,HLA-DPB1,STXBP2,TRIM22,HLA-DRA,FCGR1B,PARP14,HLA-C,BST2,HLA-E,GBP4,ACTG1,STAT1,HLA-DRB1,OAS1,GBP2,OASL,CXCL16,SLC11A1,CD40,HLA-B,IFITM2,CCL20,ACTR2,HSP90AB1,CCL5,OAS3,HLA-F,IFITM1,SP100,XCL2,NUB1,PARP9,SUMO1,OAS2,JAK1,IFNG,ACTR3,CDC42,EVL,MYC,IRF8,SEC61A1,ENSG00000196735
query_1	TRUE	2.96568e-26	90	1257	45	0.0357995	0.5	GO:0034340	GO:BP	response to type I interferon	17609	9921	IMP TAS,IBA TAS,IDA TAS,TAS,TAS,TAS,TAS,TAS,TAS,TAS,TAS,IDA TAS,TAS IEA,TAS,TAS,TAS,TAS,TAS,TAS,TAS,TAS,IDA ISS IBA TAS,TAS,TAS,IDA TAS IEA,TAS,TAS,TAS,TAS,IBA TAS,IMP,IDA TAS IEA,TAS IEA,TAS,TAS,TAS,IBA TAS,IDA IMP IC,ISS TAS IEA,TAS,TAS,TAS,IMP,IBA IEA,TAS	IFI27,IFITM3,ISG15,IFI6,HLA-A,IFIT2,EGR1,IRF1,IFIT3,RSAD2,XAF1,IFNB1,IRF7,ISG20,MX1,IFI35,MX2,IFNA2,HLA-C,BST2,HLA-E,STAT1,OAS1,IFNA14,IFIT1,GBP2,OASL,IFNA8,HLA-B,IFITM2,HSP90AB1,SAMHD1,ADAR,OAS3,HLA-F,ENSG00000197919,IFITM1,SP100,OAS2,JAK1,PSMB8,PTPN6,YTHDF2,ZBP1,IRF8
query_1	TRUE	6.47504e-26	1651	1257	238	0.18934	0.144155	GO:1901566	GO:BP	organonitrogen compound biosynthetic process	17609	25009	TAS NAS IC IEA,IDA,IBA TAS IEA,IMP TAS NAS IC IEA,TAS NAS IEA,TAS NAS IEA,IDA TAS NAS IEA,IBA TAS NAS IEA,TAS NAS IEA,IMP IBA TAS NAS IEA,IDA IMP IBA TAS NAS IEA,TAS IC IEA,IDA TAS NAS IEA,IDA TAS NAS IEA,TAS NAS IC IEA,TAS NAS IEA,IEA,IMP TAS NAS IC IEA,TAS NAS IC IEA,TAS IC IEA,TAS IC IEA,TAS IC IEA,TAS IC IEA,IMP IBA TAS IC IEA,IDA IMP IBA TAS IC IEA,IBA TAS NAS IEA,IDA TAS NAS IEA,IDA IMP IEA…	RPS27,TMSB4X,EEF1A1,RPL10,RPL34,RPL21,RPL41,RPLP1,RPL13,RPL26,RPL13A,RPS19,RPL39,RPL32,RPS12,RPLP2,MT-CO2,RPS3A,RPS15A,RPS27A,RPS6,RPS18,RPS24,RPS14,RPS23,RPL12,RPL11,IL1B,MT-ATP6,RPS2,RPS28,RPL37,RPL18A,RPL7,RPS8,RPL27A,RPS16,RPL35A,RPS13,RPS17,RPS29,RPL9,RPL37A,RPL30,RPS4X,RPL8,RPL19,EIF1,RPL23A,RPL6,RPS15,RPL3,ZFP36,TYMP,RPL15,RPS25,RPS11,RPL27,RPL36A,RPL38,RPS7,RPL18,RPL14,RPS3,GAPDH,RPL23,RP…
query_1	TRUE	7.82221e-26	2508	1257	319	0.253779	0.127193	GO:0051246	GO:BP	regulation of protein metabolic process	17609	15951	IDA,IDA,NAS,IMP IEA,IBA,IEA,TAS,IDA,IMP,IDA IMP IBA IEA,IDA IBA,IMP IBA,IDA IMP ISS IBA IEA,IEA,TAS,IEA,IDA IMP ISS IEA,IDA IMP ISS NAS IEA,IDA,IEA,IMP,IDA TAS,IDA IMP ISS IEA,IMP,IEA,IEA,IDA,IDA IMP IEA,IDA IMP IEA,IDA,IDA,TAS,IEA,IMP,IBA,IMP,IDA,IBA,ISS IEA,IDA ISS IEA,IDA IMP IEA,ISS,IMP,IMP,IBA,IEA,IBA,IDA TAS,IDA,IEA,IDA IMP,IMP IGI IC,IEA,IDA IMP IBA,IEA,IMP ISS,IDA IBA IEA,IDA IMP ISS IBA …	S100A8,S100A9,EEF1A1,RPL10,CCL3L3,RPLP1,S100A12,ISG15,RPL26,RPL13A,CCL3,IFI6,DUSP1,CXCL10,RPS27A,RPS14,RPL11,IL1B,RPS2,JUN,RPS4X,EIF1,ZFP36,NFKBIA,PSAP,RPL38,RPS7,RPS3,GAPDH,RPL23,CTSD,UBA52,CCNL1,GBP1,RPS9,VIM,RPL5,PSME2,TYROBP,EGR1,CST3,YBX1,NCF1,PSMB9,CCL4L2,IRF1,CCL4,TNFSF10,WARS,ZEB2,IFI16,TXN,AIF1,CD44,TSPO,GRN,GADD45B,CLU,EEF2,FCGR1A,TNF,IFNB1,SAMSN1,CCNI,SOCS3,GMFG,CLEC7A,ITGB2,ATF3,UBC,K…
query_1	TRUE	7.93276e-26	4455	1257	486	0.386635	0.109091	GO:0090304	GO:BP	nucleic acid metabolic process	17609	21663	TAS,TAS,IGI,IMP TAS,IMP,IMP TAS,TAS,TAS,IDA IMP IGI ISS IBA TAS IEA,TAS,TAS,TAS,TAS,TAS,IMP TAS,TAS,IMP TAS,TAS,TAS,TAS,TAS,IEA,TAS,TAS,TAS,TAS,IMP TAS,TAS,IMP TAS,IDA ISS IBA TAS,TAS,TAS,IMP TAS,IEA,IDA IEA,TAS,IMP IBA TAS,TAS,TAS,IMP IBA TAS IEA,IDA IMP ISS IBA TAS IEA,IBA TAS,TAS,IMP IBA TAS,IMP TAS,IDA TAS,IMP TAS,TAS,TAS,IDA IBA TAS,TAS,TAS,TAS,TAS,TAS,TAS,TAS,IMP TAS,TAS,IDA IMP ISS TAS IEA…	S100A8,S100A9,IFI27,RPS27,TMSB4X,RPL10,RPL34,RPL21,FOS,RPL41,RPLP1,S100A12,RPL13,ISG15,RPL26,RPL13A,RPS19,RPL39,RPL32,RPS12,RPLP2,DUSP1,RPS3A,RPS15A,CXCL10,RPS27A,RPS6,RPS18,RPS24,RPS14,RPS23,RPL12,RPL11,PLAC8,IL1B,RPS2,RPS28,RPL37,RPL18A,RPL7,JUN,RPS8,RPL27A,RPS16,RPL35A,RPS13,RPS17,RPS29,RPL9,KLF6,RPL37A,RPL30,RPS4X,RPL8,RPL19,RPL23A,RPL6,RPS15,RPL3,ZFP36,PTMA,RPL15,NFKBIA,RPS25,RPS11,RPL27,RPL…
query_1	TRUE	9.13647e-26	5448	1257	565	0.449483	0.103708	GO:0023052	GO:BP	signaling	17609	7708	IDA TAS IEA,IDA TAS,IMP IBA TAS,IDA IMP IGI,IDA TAS,IBA TAS,IBA TAS,IDA TAS,IDA TAS,IMP IEA,IDA IMP IEP ISS IBA TAS IEA,IEA,IMP,IMP IBA TAS,IDA IMP ISS IBA IEA,IDA IMP IBA TAS,TAS,IDA,IMP IEA,IDA IMP ISS IBA TAS IC IEA,TAS,TAS,IDA IBA TAS IEA,IMP,IDA TAS IEA,HMP,IDA TAS,IDA IBA,IDA TAS,IMP ISS IEA,IMP IEA,IDA TAS NAS IEA,IBA TAS IEA,IMP,IDA IMP,IDA IMP IBA,IDA,IMP,IDA ISS,TAS,IDA IMP IBA TAS IEA,…	S100A8,S100A9,IFI27,TMSB4X,FOS,IFITM3,CCL3L3,S100A12,ISG15,RPL26,CCL3,RPS19,TPT1,IFI6,DUSP1,CXCL10,RPS27A,RPS6,RPL11,IL1B,S100A6,CTSS,CXCL8,MNDA,JUN,LGALS1,HLA-A,G0S2,CYBA,ZFP36,TYMP,NFKBIA,PSAP,RPS7,FCN1,RPS3,GAPDH,RPL23,SRGN,UBA52,ANXA1,JUNB,GBP1,VIM,RPL5,PSME2,PFDN5,TYROBP,IFIT2,LY6E,EGR1,YBX1,NCF1,MT2A,GBP5,SLC25A6,PSMB9,CXCL2,PLEK,CD14,CCL4L2,IRF1,CCL4,IFIT3,WSB1,EEF1D,TNFSF10,RSAD2,ZEB2,S10…
query_1	TRUE	9.22808e-26	567	1257	119	0.0946698	0.209877	GO:0009617	GO:BP	response to bacterium	17609	4023	TAS IEA,TAS,IDA IBA IEA,IEA,TAS IEA,IMP IEA,IDA,IDA,IDA,IMP IBA IEA,IEA,IDA IBA IEA,IDA IBA,IBA IEA,IDA,IDA IMP,IDA,IDA IMP IEA,IEA,IDA,IBA,IMP,IEA,IDA IBA,IDA IMP IBA IEA,IEA,IEA,ISS,IEA,IDA IEA,IBA,IDA IEP ISS IEA,IEA,IBA IEA,IMP ISS IEA,IDA TAS IEA,IDA IMP IEA,IEA,IBA,ISS,IEA,ISS IEA,IDA,IBA,IMP,IDA IMP IEA,IDA,IBA,IDA,IBA,IMP IEA,IDA IMP IEA,IDA,IDA IMP IEA,IBA,IEA,IEA,IDA IMP ISS IBA IEA,IMP…	S100A8,S100A9,LYZ,FOS,S100A12,ISG15,CCL3,RPS19,RPL39,CXCL10,PLAC8,IL1B,CXCL8,JUN,RPL30,HLA-A,CYBA,ZFP36,NFKBIA,FAU,JUNB,VIM,GBP5,CXCL2,CD14,B2M,TSPO,GRN,CFD,TNF,IGHG4,HMGB2,C15orf48,FCER1G,TRIB1,CD36,PYCARD,IFI44,IGLC2,GSTP1,C5AR1,LYN,HLA-E,GBP4,HLA-DRB1,NLRP3,RHOA,IGHG1,CARD16,CXCL3,TNFRSF1B,TNFAIP3,SERPINB9,ROMO1,GBP2,RIPK2,ADM,MPEG1,IL6,SLC11A1,CD55,NEXN,CD40,GPX1,HLA-B,LILRB2,CEBPB,CCL20,PTGS…
query_1	TRUE	1.79588e-25	463	1257	105	0.0835322	0.226782	GO:0002768	GO:BP	immune response-regulating cell surface receptor signaling pathway	17609	1431	TAS,IMP,TAS,IDA,IMP,IMP,IMP,TAS,TAS,TAS,TAS,TAS,TAS,IBA TAS,TAS,TAS,IMP IBA TAS IEA,TAS,ISS,TAS,TAS,TAS,TAS,IBA,IMP,IBA TAS,TAS,IDA IBA,IEA,ISS IBA TAS IEA,TAS,ISS IEA,IDA ISS TAS IEA,TAS,IBA TAS,TAS,ISS TAS IEA,IDA TAS,IEA,IDA IMP,TAS,ISS,TAS,TAS,IBA,TAS,TAS,IBA TAS,IMP,TAS,TAS,TAS,IMP,TAS,TAS,TAS,IBA,IBA TAS NAS,TAS,IBA TAS IEA,IMP,TAS,TAS,TAS IEA,TAS,TAS,TAS,ISS IEA,IDA,TAS,IEA,TAS,TAS,TAS,TAS…	FOS,MNDA,JUN,HLA-A,FCN1,RPS3,GBP1,PSME2,PSMB9,HLA-DRB5,FCGR1A,PSMA7,FCGR3A,IGHG4,HLA-DPA1,PSMA4,FCER1G,ARPC2,PLSCR1,HSP90AA1,HLA-DPB1,PSMB3,HLA-DRA,FPR1,FFAR2,IGLC2,ACTB,C5AR1,FCGR1B,LYN,ACTG1,NFKBIZ,PTPRC,HLA-DRB1,IGHG1,PSME1,RIPK2,LCP2,CD40,LILRB2,ARPC1B,LGALS3,ACTR2,HSP90AB1,IGHA1,FCGR2A,GRB2,IGLC3,PDE4B,ARPC3,ENSG00000136238,ENSG00000198668,CD38,PSMB10,ARPC4,BRK1,BTN3A2,LCK,ICAM3,CD247,RAB29,…
query_1	TRUE	3.12993e-25	466	1257	105	0.0835322	0.225322	GO:0002764	GO:BP	immune response-regulating signaling pathway	17609	1427	TAS,IMP,TAS,IDA,IMP,IMP,IMP,TAS,TAS,TAS,TAS,TAS,TAS,IBA TAS,TAS,TAS,IMP IBA TAS IEA,TAS,ISS,TAS,TAS,TAS,TAS,IBA,IMP,IBA TAS,TAS,IDA IBA,IEA,ISS IBA TAS IEA,TAS,ISS IEA,IDA ISS TAS IEA,TAS,IBA TAS,TAS,ISS TAS IEA,IDA TAS,IEA,IDA IMP,TAS,ISS,TAS,TAS,IBA,TAS,TAS,IBA TAS,IMP,TAS,TAS,TAS,IMP,TAS,TAS,TAS,IBA,IBA TAS NAS,TAS,IBA TAS IEA,IMP,TAS,TAS,TAS IEA,TAS,TAS,TAS,ISS IEA,IDA,TAS,IEA,TAS,TAS,TAS,TAS…	FOS,MNDA,JUN,HLA-A,FCN1,RPS3,GBP1,PSME2,PSMB9,HLA-DRB5,FCGR1A,PSMA7,FCGR3A,IGHG4,HLA-DPA1,PSMA4,FCER1G,ARPC2,PLSCR1,HSP90AA1,HLA-DPB1,PSMB3,HLA-DRA,FPR1,FFAR2,IGLC2,ACTB,C5AR1,FCGR1B,LYN,ACTG1,NFKBIZ,PTPRC,HLA-DRB1,IGHG1,PSME1,RIPK2,LCP2,CD40,LILRB2,ARPC1B,LGALS3,ACTR2,HSP90AB1,IGHA1,FCGR2A,GRB2,IGLC3,PDE4B,ARPC3,ENSG00000136238,ENSG00000198668,CD38,PSMB10,ARPC4,BRK1,BTN3A2,LCK,ICAM3,CD247,RAB29,…
query_1	TRUE	3.17299e-25	1469	1257	218	0.173429	0.1484	GO:0046903	GO:BP	secretion	17609	14652	TAS IEA,TAS,TAS,TAS,IDA TAS,TAS,TAS,IDA,IDA ISS,IEA,TAS,TAS,IDA ISS IEA,TAS,TAS,TAS IEA,TAS IEA,IMP TAS,IDA,ISS TAS,TAS,IMP IBA IEA,IMP,TAS,TAS,TAS,IMP ISS IEA,TAS,IEP ISS TAS IEA,IMP IBA TAS IEA,IDA,IDA,TAS,TAS,TAS,TAS,TAS,TAS,TAS,TAS,IDA IGI ISS TAS IEA,TAS IEA,TAS,TAS,TAS,IGI TAS,TAS IEA,TAS,IDA IMP,ISS TAS IEA,TAS,IDA IMP TAS IEA,IEP ISS TAS IEA,TAS,TAS,TAS,IMP ISS IEA,TAS,TAS,IEA,TAS,ISS IBA…	S100A8,S100A9,FTH1,LYZ,TMSB4X,EEF1A1,S100A12,ISG15,CCL3,MT-CO2,FTL,PLAC8,IL1B,CTSS,MNDA,CYBA,PSAP,FCN1,GAPDH,SRGN,CTSD,ANXA1,GBP1,COTL1,TYROBP,CST3,GBP5,SLC25A6,PLEK,CD14,RSAD2,AIF1,CD44,B2M,GRN,CLU,EEF2,CD63,SELL,CFD,TNF,RETN,GMFG,S100A11,RNASE2,ITGB2,FCER1G,HSP90AA1,RGCC,CD36,ANXA5,PYCARD,STXBP2,NPC2,SGK1,FPR1,FFAR2,GSTP1,C5AR1,TNFSF13B,PKM,LYN,IFNA2,HLA-C,ASAH1,BST2,CMTM6,HLA-E,SERP1,IL1RN,PTP…
query_1	TRUE	3.32401e-25	8601	1257	796	0.633254	0.0925474	GO:0006807	GO:BP	nitrogen compound metabolic process	17609	2797	IDA IMP TAS,IDA TAS,IMP IGI,TAS,IMP TAS NAS IC IEA,IDA IMP,IBA TAS NAS IEA,IMP TAS NAS IC IEA,TAS NAS IEA,TAS NAS IEA,IDA IMP IGI ISS IBA TAS IEA,IDA TAS NAS IEA,IBA,IBA TAS NAS IEA,TAS,TAS NAS IEA,IDA IMP IBA TAS IEA,IMP IBA TAS NAS IEA,IDA IMP IBA TAS NAS IEA,IDA IMP IEP IBA,IMP TAS IC IEA,IDA TAS NAS IEA,IDA TAS NAS IEA,TAS NAS IC IEA,IMP IBA,TAS NAS IEA,IEA,IDA IMP ISS IBA IEA,IMP TAS NAS IC …	S100A8,S100A9,IFI27,LYZ,RPS27,TMSB4X,EEF1A1,RPL10,RPL34,RPL21,FOS,RPL41,CCL3L3,RPLP1,S100A12,RPL13,ISG15,RPL26,RPL13A,CCL3,RPS19,RPL39,RPL32,RPS12,IFI6,RPLP2,MT-CO2,DUSP1,RPS3A,RPS15A,CXCL10,RPS27A,RPS6,RPS18,RPS24,RPS14,RPS23,RPL12,RPL11,PLAC8,IL1B,MT-ATP6,RPS2,RPS28,RPL37,RPL18A,CTSS,RPL7,JUN,RPS8,RPL27A,RPS16,RPL35A,RPS13,LGALS1,RPS17,RPS29,RPL9,KLF6,RPL37A,RPL30,HLA-A,RPS4X,RPL8,RPL19,EIF1,RP…
query_1	TRUE	3.4193e-25	4262	1257	468	0.372315	0.109808	GO:0048523	GO:BP	negative regulation of cellular process	17609	15062	IDA ISS,IGI,IDA IMP IBA,IMP,TAS,IDA,IMP IEA,IDA IMP IBA,IDA,IMP TAS,IMP IBA,IDA IMP ISS IBA IEA,IBA,IMP,IDA IEA,TAS,IDA,IDA IMP ISS IEA,IEA,IDA ISS TAS IEA,IDA TAS,IMP,IDA IMP IBA IEA,IDA,IEA,IDA,IDA,IEA,IDA IMP ISS IEA,IMP,IMP TAS IEA,IEA,IDA,IDA IMP,IDA IMP,IDA IMP,ISS,TAS,ISS,IDA IMP IBA TAS IEA,IBA,IMP,IEA,IDA,TAS,IMP,IMP ISS IEA,IEA,IDA IMP IEP IC IEA,IDA IMP ISS IEA,IDA IBA NAS IEA,TAS,IDA …	FTH1,IFI27,TMSB4X,RPL10,CCL3L3,ISG15,RPL26,RPL13A,CCL3,TPT1,IFI6,DUSP1,TMSB10,RPS3A,CXCL10,RPS27A,RPS14,RPL11,PLAC8,IL1B,CXCL8,MNDA,JUN,RPS13,LGALS1,LST1,HLA-A,CYBA,ZFP36,PTMA,NFKBIA,PSAP,RPS7,RPS3,GAPDH,RPL23,SRGN,UBA52,NACA,ANXA1,JUNB,GBP1,VIM,RPL5,PSME2,PFDN5,TYROBP,EGR1,CST3,YBX1,BTG1,PSMB9,PLEK,CD14,IRF1,IFIT3,TNFSF10,RSAD2,WARS,ZEB2,IFI16,TXN,AIF1,CD44,DDX5,B2M,TSPO,GRN,GADD45B,CLU,ATOX1,TN…
query_1	TRUE	5.18032e-25	1933	1257	263	0.209228	0.136058	GO:0016192	GO:BP	vesicle-mediated transport	17609	5792	TAS,TAS,TAS,TAS,TAS,TAS,TAS,IDA,TAS,TAS,TAS,IMP,TAS,IDA,TAS,IDA TAS,TAS,IDA TAS,IBA IEA,TAS,TAS,TAS,IDA IMP ISS IBA IEA,TAS,ISS TAS IEA,TAS,IEP ISS TAS IEA,TAS IEA,ISS IEA,TAS,IGI TAS,TAS,IGI ISS TAS,TAS,TAS,IMP TAS,TAS,TAS,IMP,TAS,TAS,IBA TAS,TAS,IBA,TAS,TAS,IDA,IGI ISS TAS IEA,ISS IBA TAS IEA,TAS,TAS,TAS,IMP ISS TAS IEA,TAS,ISS TAS IEA,IEP ISS TAS IEA,TAS,IBA IEA,TAS,IBA TAS,TAS,IBA TAS IEA,TAS…	S100A8,S100A9,FTH1,LYZ,TMSB4X,EEF1A1,S100A12,CCL3,FTL,RPS27A,PLAC8,IL1B,CTSS,CXCL8,MNDA,CYBA,PSAP,FCN1,VAMP5,SRGN,CTSD,UBA52,ANXA1,COTL1,TYROBP,CST3,PLEK,CD14,AIF1,CD44,B2M,GRN,CLU,EEF2,FCGR1A,CD63,SELL,CFD,TNF,FCGR3A,RETN,IGHG4,GMFG,MX1,S100A11,RNASE2,CLEC7A,ITGB2,FCER1G,UBC,ARPC2,HSP90AA1,CD36,ANXA5,PYCARD,STXBP2,NPC2,AP1S2,FPR1,IGLC2,GSTP1,ACTB,C5AR1,PKM,FCGR1B,MX2,LYN,HLA-C,ASAH1,BST2,CMTM6,U…
query_1	TRUE	6.06852e-25	1728	1257	243	0.193317	0.140625	GO:0043933	GO:BP	protein-containing complex subunit organization	17609	12636	IBA,IDA IBA,IBA,IMP,TAS,IDA,IMP IBA,IBA,TAS,IMP ISS IBA,IBA,IMP IBA,IBA,TAS,IBA,IDA,TAS,IBA,IBA,IBA,TAS,IEA,IBA IEA,IMP,IDA,TAS,TAS IEA,IBA,IBA,IMP IBA,IBA,IBA,IDA,IDA ISS IEA,IMP,IDA,IBA,IMP,IDA IMP,TAS,IBA IEA,IDA TAS,IMP IBA IEA,IBA,IBA IEA,NAS,TAS NAS IEA,IMP,IDA IGI IBA,TAS,IMP TAS,IDA IBA IEA,IDA NAS,IMP ISS IEA,IDA ISS IEA,IMP IBA IEA,IDA,IMP TAS,TAS,IEA,IMP TAS,IMP TAS,IDA,IPI,IDA TAS,IDA…	RPS27,TMSB4X,RPL10,MT-CO3,MT-ND3,RPL13A,RPS19,TMSB10,RPS27A,RPS14,RPL12,RPL11,RPS28,MT-ND2,RPL23A,CYBA,MT-ND1,RPL6,RPS15,RPL3,MT-ND4,PTMA,RPL38,RPS3,RPL23,UBA52,NAP1L1,COTL1,RPS10,RPL5,RPS5,RPL24,GBP5,PLEK,WARS,AIF1,RPLP0,B2M,CLU,MT-ND5,RPSA,TNF,POMP,UQCRB,GMFG,HMGB2,CAPG,CLEC7A,PFN1,UBC,NDUFA1,ARPC2,HSP90AA1,CD36,PYCARD,SCO2,HLA-DRA,NDUFA13,UBB,EIF3E,NDUFB9,NDUFA3,YME1L1,ALOX5AP,NPM1,HLA-DRB1,NL…
query_1	TRUE	9.52808e-25	1295	1257	199	0.158313	0.153668	GO:0080134	GO:BP	regulation of response to stress	17609	21217	IDA IEA,IDA IEA,IMP,TAS,IMP IEA,ISS TAS,IDA,IMP,IMP,IGI ISS TAS IEA,IBA IEA,IDA,IDA,IEA,IDA,IEA,IMP,IDA IMP,IDA ISS IBA IEA,TAS,ISS IEA,IMP,ISS IEA,TAS,ISS IEA,TAS,IEA,IDA IBA IEA,IGI,IDA,IMP,IDA,IDA ISS IBA,IDA,IMP,IDA IGI ISS TAS IEA,IEA,NAS,TAS,IMP IBA,IEA,TAS IEA,TAS,IBA IEA,IDA IMP,IBA TAS IEA,TAS IEA,IEA,IMP,TAS,IEA,IDA IMP IEA,TAS,IMP ISS IEA,IDA ISS NAS,IDA ISS IBA TAS IEA,IMP IEA,IDA TAS…	S100A8,S100A9,TMSB4X,S100A12,RPL26,CCL3,RPS19,TPT1,DUSP1,IL1B,MNDA,HLA-A,CYBA,ZFP36,NFKBIA,PSAP,FCN1,RPS3,ANXA1,PSME2,YBX1,NCF1,GBP5,PSMB9,PLEK,IRF1,ZEB2,IFI16,TXN,CD44,DDX5,B2M,GRN,GADD45B,CLU,TNF,NAMPT,IFNB1,PSMA7,IER3,IRF7,SOCS3,PSMA4,HMGB2,CLEC7A,FCER1G,KLF4,NMI,PLSCR1,HSP90AA1,CD36,PYCARD,PSMB3,FFAR2,GSTP1,LYN,PARP14,PPP1R15A,HLA-E,ACTG1,NFKBIZ,STAT1,ALOX5AP,SMCHD1,ENO1,PTPRC,NPM1,HLA-DRB1,N…
query_1	TRUE	1.58793e-24	430	1257	99	0.0787589	0.230233	GO:0002757	GO:BP	immune response-activating signal transduction	17609	1420	IMP,IDA,IMP,IMP,IMP,TAS,TAS,TAS,TAS,TAS,TAS,IBA TAS,TAS,TAS,IBA TAS IEA,TAS,ISS,TAS,TAS,TAS,TAS,IBA,IMP,IBA TAS,TAS,IDA IBA,ISS IBA TAS IEA,TAS,ISS IEA,IDA ISS TAS IEA,TAS,IBA TAS,TAS,ISS TAS IEA,IDA TAS,TAS,ISS,TAS,TAS,IBA,TAS,TAS,IBA TAS,IMP,TAS,TAS,IMP,TAS,TAS,TAS,IBA,IBA TAS NAS,TAS,IBA TAS IEA,IMP,TAS,TAS,TAS IEA,TAS,TAS,TAS,ISS IEA,IDA,TAS,IEA,TAS,TAS,TAS,TAS IEA,IEA,IMP,TAS,TAS IEA,TAS,IMP…	MNDA,HLA-A,FCN1,RPS3,GBP1,PSME2,PSMB9,HLA-DRB5,FCGR1A,PSMA7,FCGR3A,IGHG4,HLA-DPA1,PSMA4,FCER1G,ARPC2,PLSCR1,HSP90AA1,HLA-DPB1,PSMB3,HLA-DRA,FPR1,FFAR2,IGLC2,ACTB,C5AR1,LYN,ACTG1,NFKBIZ,PTPRC,HLA-DRB1,IGHG1,PSME1,RIPK2,LCP2,ARPC1B,LGALS3,ACTR2,HSP90AB1,IGHA1,FCGR2A,GRB2,IGLC3,PDE4B,ARPC3,ENSG00000136238,CD38,PSMB10,ARPC4,BRK1,BTN3A2,LCK,ICAM3,CD247,RAB29,PSMB1,PSMB8,ZAP70,FGR,CD3D,ACTR3,MYO1G,CD16…
query_1	TRUE	1.58793e-24	430	1257	99	0.0787589	0.230233	GO:0002429	GO:BP	immune response-activating cell surface receptor signaling pathway	17609	1099	IMP,IDA,IMP,IMP,IMP,TAS,TAS,TAS,TAS,TAS,TAS,IBA TAS,TAS,TAS,IBA TAS IEA,TAS,ISS,TAS,TAS,TAS,TAS,IBA,IMP,IBA TAS,TAS,IDA IBA,ISS IBA TAS IEA,TAS,ISS IEA,IDA ISS TAS IEA,TAS,IBA TAS,TAS,ISS TAS IEA,IDA TAS,TAS,ISS,TAS,TAS,IBA,TAS,TAS,IBA TAS,IMP,TAS,TAS,IMP,TAS,TAS,TAS,IBA,IBA TAS NAS,TAS,IBA TAS IEA,IMP,TAS,TAS,TAS IEA,TAS,TAS,TAS,ISS IEA,IDA,TAS,IEA,TAS,TAS,TAS,TAS IEA,IEA,IMP,TAS,TAS IEA,TAS,IMP…	MNDA,HLA-A,FCN1,RPS3,GBP1,PSME2,PSMB9,HLA-DRB5,FCGR1A,PSMA7,FCGR3A,IGHG4,HLA-DPA1,PSMA4,FCER1G,ARPC2,PLSCR1,HSP90AA1,HLA-DPB1,PSMB3,HLA-DRA,FPR1,FFAR2,IGLC2,ACTB,C5AR1,LYN,ACTG1,NFKBIZ,PTPRC,HLA-DRB1,IGHG1,PSME1,RIPK2,LCP2,ARPC1B,LGALS3,ACTR2,HSP90AB1,IGHA1,FCGR2A,GRB2,IGLC3,PDE4B,ARPC3,ENSG00000136238,CD38,PSMB10,ARPC4,BRK1,BTN3A2,LCK,ICAM3,CD247,RAB29,PSMB1,PSMB8,ZAP70,FGR,CD3D,ACTR3,MYO1G,CD16…
query_1	TRUE	1.72139e-24	5214	1257	542	0.431185	0.103951	GO:0080090	GO:BP	regulation of primary metabolic process	17609	21198	IDA TAS,IDA TAS,IGI,IDA IMP,NAS,IMP IEA,IDA IMP IGI ISS IBA TAS IEA,IBA,IEA,TAS,IDA,IMP,IDA IMP IBA IEA,IDA IBA,IMP IBA,IEA,IDA IMP ISS IBA IEA,TAS IEA,TAS,IDA IEA,IDA IMP ISS IEA,IEA,IDA IMP IGI ISS NAS IEA,IDA,IDA IMP ISS IBA TAS IEA,IDA,IDA IBA TAS,IMP,IDA TAS,TAS,TAS,IDA IMP ISS TAS IEA,IDA IMP TAS IEA,IBA IEA,IEA,IDA,IDA IMP IGI IEA,IDA IMP IEA,IDA IMP,IDA,IDA,TAS,ISS,IBA IEA,IBA IEA,IDA IBA…	S100A8,S100A9,IFI27,TMSB4X,EEF1A1,RPL10,FOS,CCL3L3,RPLP1,S100A12,ISG15,RPL26,RPL13A,CCL3,IFI6,MT-CO2,DUSP1,CXCL10,RPS27A,RPS14,RPL11,PLAC8,IL1B,RPS2,JUN,RPS13,KLF6,RPS4X,EIF1,G0S2,RPL6,ZFP36,NFKBIA,PSAP,RPL38,RPS7,RPS3,GAPDH,RPL23,IER2,CTSD,UBA52,NACA,ANXA1,CCNL1,JUNB,GBP1,RPS9,VIM,RPL5,PSME2,PFDN5,TYROBP,EGR1,CST3,YBX1,NCF1,BTG1,PSMB9,PLEK,CCL4L2,IRF1,CCL4,TNFSF10,WARS,ZEB2,IFI16,TXN,AIF1,CD44,D…
query_1	TRUE	2.21711e-24	417	1257	97	0.0771679	0.232614	GO:0001819	GO:BP	positive regulation of cytokine production	17609	603	ISS,IDA IMP IGI ISS TAS IEA,IBA,IDA,IDA,IMP,IMP,IDA,IDA IBA,ISS IEA,ISS IEA,ISS IEA,IDA IMP ISS IBA IEA,IMP ISS IEA,ISS IEA,IDA IBA TAS,IDA,IDA,IDA,IDA IMP IGI ISS TAS IEA,IDA IMP TAS IEA,IMP,IEA,IDA IMP,ISS IEA,IMP,IEA,IMP,IDA IMP ISS IEA,IMP ISS IEA,IEA,IDA,IDA,TAS,ISS IEA,IDA IMP ISS IBA IEA,IDA IMP TAS,IEA,IDA ISS IEA,IDA TAS,IDA,IDA NAS IEA,IDA IMP ISS NAS,ISS IEA,IEA,IDA IMP ISS TAS IEA,NAS…	CCL3,IL1B,MNDA,HLA-A,CYBA,FCN1,RPS3,GAPDH,ANXA1,TYROBP,EGR1,GBP5,CD14,IRF1,RSAD2,IFI16,AIF1,B2M,CLU,TNF,IRF7,HLA-DPA1,HMGB2,CLEC7A,FCER1G,RGCC,CD36,HLA-DPB1,PYCARD,FFAR2,C5AR1,HLA-E,STAT1,LRRFIP1,PTPRC,NLRP3,IFIH1,CD83,EREG,DDX3X,LILRA5,RIPK2,IL6,SLC11A1,CD40,DDX58,LILRB2,DDX21,CEBPB,CYBB,PTGS2,PTGER4,GPSM3,CD74,AKIRIN2,PELI1,HIF1A,LY96,USP15,HSPB1,SPN,ADAM17,PDE4B,HMGB1,CYP1B1,POLR2L,SOD1,HLA-F,…
query_1	TRUE	2.2824e-24	174	1257	60	0.0477327	0.344828	GO:0022900	GO:BP	electron transport chain	17609	7671	IBA TAS IEA,IBA TAS IEA,TAS NAS,IBA TAS NAS IEA,TAS NAS IEA,IBA TAS NAS IEA,IEA,TAS NAS,TAS NAS IEA,IEA,TAS NAS IEA,IBA TAS IEA,IEA,TAS NAS,IEA,TAS IEA,TAS,IEA,TAS NAS IEA,TAS NAS,IEA,IBA IEA,IBA TAS IEA,IBA TAS IEA,IEA,IBA TAS IEA,NAS IEA,TAS,IBA TAS IEA,IEA,TAS NAS,TAS IEA,TAS,TAS,TAS IEA,TAS NAS IEA,TAS IEA,IMP IEA,IBA TAS,TAS NAS,IBA TAS NAS IEA,IBA TAS NAS,TAS NAS,IBA TAS,IBA TAS IEA,TAS,TAS…	MT-CO1,MT-CO3,MT-ND3,MT-CO2,MT-ND2,MT-CYB,CYBA,MT-ND1,MT-ND4,NCF1,MT-ND5,UQCRB,C15orf48,NDUFA1,SCO2,COX7B,NDUFA13,SH3BGRL3,NDUFB9,NDUFA3,COX7A2,CYCS,COX5B,COX7C,BID,COX4I1,MT-ND4L,COX6B1,UQCRH,CYBB,NDUFA4,COX8A,UQCR11,NDUFA11,COX7A2L,ENSG00000166136,COX6C,PARK7,UQCRFS1,NDUFB7,NDUFS6,NDUFS8,NDUFS7,UQCRQ,COX6A1,NDUFB11,NDUFB10,UQCR10,NDUFA6,NDUFB2,NDUFS5,NDUFB4,COX5A,NDUFV2,NDUFC2,GLRX,NDUFB3,DNAJC…
query_1	TRUE	2.84519e-24	1997	1257	267	0.212411	0.133701	GO:1901575	GO:BP	organic substance catabolic process	17609	25017	IMP,TAS,NAS,TAS,TAS,TAS,TAS,TAS,TAS,IBA IEA,TAS,TAS,TAS,TAS,TAS,TAS,TAS,TAS,TAS,IBA TAS,TAS,TAS,TAS,TAS,TAS,TAS,IMP ISS TAS IEA,IDA ISS IEA,TAS,TAS,TAS,TAS,IDA IBA,TAS,TAS,TAS,TAS,TAS,TAS,TAS,TAS,TAS,TAS,TAS,TAS,TAS,TAS,TAS,TAS,TAS,TAS,IDA IMP ISS TAS IEA,TAS,TAS,TAS,TAS,IEA,TAS,TAS,TAS,IDA TAS,TAS,TAS,TAS,IBA TAS IEA,IDA TAS,TAS,TAS,TAS,TAS,IEA,TAS,IDA IBA,TAS,IBA TAS,TAS,TAS,TAS,TAS,TAS,TAS,IMP…	IFI27,RPS27,EEF1A1,RPL10,RPL34,RPL21,RPL41,RPLP1,RPL13,ISG15,RPL26,RPL13A,RPS19,RPL39,RPL32,RPS12,RPLP2,RPS3A,RPS15A,RPS27A,RPS6,RPS18,RPS24,RPS14,RPS23,RPL12,RPL11,IL1B,RPS2,RPS28,RPL37,RPL18A,CTSS,RPL7,RPS8,RPL27A,RPS16,RPL35A,RPS13,RPS17,RPS29,RPL9,RPL37A,RPL30,RPS4X,RPL8,RPL19,RPL23A,RPL6,RPS15,RPL3,ZFP36,TYMP,RPL15,RPS25,RPS11,PSAP,RPL27,RPL36A,RPL38,RPS7,RPL18,RPL14,RPS3,GAPDH,RPL23,RPL10A,…
query_1	TRUE	4.40245e-24	443	1257	100	0.0795545	0.225734	GO:0042110	GO:BP	T cell activation	17609	11634	IDA IBA,IEA,IDA,IEA,IMP,IDA ISS IBA IEA,IEA,ISS IEA,ISS IEA,IDA,IDA,IEA,IDA IBA,IMP,TAS,IBA IEA,ISS IEA,IMP,IMP ISS IEA,IEA,TAS,IDA IBA,IDA,ISS IEA,ISS TAS IEA,IMP,ISS IEA,IEA,IDA,IEA,NAS,IEA,ISS IEA,IBA,IDA,IBA,IEA,IDA ISS IEA,ISS IEA,IDA,IDA IMP,ISS IEA,IEA,IMP ISS,ISS IEA,NAS IEA,IDA,IEA,IEA,IDA,TAS,IDA ISS IEA,ISS,ISS IEA,IDA IMP,NAS,TAS,IBA,TAS,ISS IEA,TAS NAS IEA,ISS IEA,IEA,IEA,IMP NAS IEA…	IL1B,LGALS1,HLA-A,PSAP,RPS3,ANXA1,EGR1,IRF1,RSAD2,AIF1,CD44,B2M,IFNB1,HLA-DPA1,CLEC7A,FCER1G,ZFP36L1,HLA-DPB1,PYCARD,TNFSF13B,LYN,IFNA2,HLA-E,NFKBIZ,PTPRC,HLA-DRB1,NLRP3,RHOA,MSN,FGL2,FKBP1A,CD83,TNFRSF1B,IFNA14,LCP1,IFNA8,RIPK2,IL6,SLC11A1,CD55,LILRB2,CEBPB,MAFB,LGALS3,PTGER4,CD74,CCL5,CORO1A,PELI1,PRELID1,GRB2,SPN,ADAM17,GPR183,HMGB1,SOD1,ENSG00000136238,ENSG00000197919,CD7,ZFP36L2,CD2,LAG3,JMJ…
query_1	TRUE	5.44238e-24	5060	1257	528	0.420048	0.104348	GO:0051171	GO:BP	regulation of nitrogen compound metabolic process	17609	15890	IDA TAS,IDA TAS,IGI,IDA IMP,NAS,IMP IEA,IDA IMP IGI ISS IBA TAS IEA,IBA,IEA,TAS,IDA,IMP,IDA IMP IBA IEA,IDA IBA,IMP IBA,IEA,IDA IMP ISS IBA IEA,TAS IEA,TAS,IDA IEA,IDA IMP ISS IEA,IEA,IDA IMP ISS NAS IEA,IDA,IDA IMP ISS IBA TAS IEA,IDA,IDA IBA TAS,IMP,IDA TAS,TAS,IDA IMP ISS TAS IEA,IDA IMP TAS IEA,IEA,IEA,IDA,IDA IMP IGI IEA,IDA IMP IEA,IDA IMP,IDA,IDA,TAS,ISS,IBA IEA,IDA IBA TAS IEA,IMP,IBA,IMP…	S100A8,S100A9,IFI27,TMSB4X,EEF1A1,RPL10,FOS,CCL3L3,RPLP1,S100A12,ISG15,RPL26,RPL13A,CCL3,IFI6,MT-CO2,DUSP1,CXCL10,RPS27A,RPS14,RPL11,PLAC8,IL1B,RPS2,JUN,RPS13,KLF6,RPS4X,EIF1,RPL6,ZFP36,NFKBIA,PSAP,RPL38,RPS7,RPS3,GAPDH,RPL23,IER2,CTSD,UBA52,NACA,CCNL1,JUNB,GBP1,RPS9,VIM,RPL5,PSME2,PFDN5,TYROBP,EGR1,CST3,YBX1,NCF1,BTG1,PSMB9,CCL4L2,IRF1,CCL4,TNFSF10,WARS,ZEB2,IFI16,TXN,AIF1,CD44,DDX5,TSPO,GRN,GAD…
query_1	TRUE	5.88141e-24	5405	1257	555	0.441527	0.102683	GO:0031323	GO:BP	regulation of cellular metabolic process	17609	8320	IDA TAS,IDA TAS,IGI,IDA IMP,IDA NAS,IMP IEA,IDA IMP IGI ISS IBA TAS IEA,IBA,IEA,TAS,IDA,IMP,IDA IMP IBA IEA,IDA IBA,IMP IBA,IEA,IDA IMP ISS IBA IEA,TAS IEA,TAS,IDA IEA,IDA IMP ISS IEA,IEA,IDA IMP IGI ISS NAS IEA,IDA,IDA IMP ISS IBA TAS IEA,IDA,IDA IBA TAS,IMP,IDA TAS,IDA IEA,TAS,IDA IMP ISS TAS IEA,IDA IMP TAS IEA,TAS IEA,IEA,IDA,IDA IMP IGI IEA,IDA IMP TAS IEA,IDA IMP,IDA,IDA,TAS,ISS,IBA IEA,IBA…	S100A8,S100A9,IFI27,TMSB4X,EEF1A1,RPL10,FOS,CCL3L3,RPLP1,S100A12,ISG15,RPL26,RPL13A,CCL3,IFI6,MT-CO2,DUSP1,CXCL10,RPS27A,RPS14,RPL11,PLAC8,IL1B,RPS2,JUN,RPS13,KLF6,RPS4X,EIF1,CYBA,RPL6,ZFP36,NFKBIA,PSAP,RPL38,RPS7,RPS3,GAPDH,RPL23,IER2,CTSD,UBA52,NACA,ANXA1,CCNL1,JUNB,GBP1,RPS9,VIM,RPL5,PSME2,PFDN5,TYROBP,EGR1,CST3,YBX1,NCF1,BTG1,PSMB9,PLEK,CCL4L2,IRF1,CCL4,TNFSF10,WARS,ZEB2,IFI16,TXN,AIF1,CD44,D…
query_1	TRUE	3.94663e-23	4923	1257	514	0.40891	0.104408	GO:0006139	GO:BP	nucleobase-containing compound metabolic process	17609	2192	TAS,TAS,IGI,IMP TAS,IDA IMP,IMP TAS,TAS,TAS,IDA IMP IGI ISS IBA TAS IEA,TAS,TAS,TAS,TAS,TAS,IMP TAS,TAS,IMP TAS,TAS,TAS,TAS,TAS,IEA,IEA,TAS,TAS,TAS,TAS,IMP TAS,TAS,IMP TAS,IDA ISS IBA TAS,TAS,TAS,IMP TAS,IEA,IDA IEA,IDA IBA TAS IEA,TAS,IMP IBA TAS,TAS,TAS,IMP IBA TAS IEA,IDA IMP ISS IBA TAS IEA,IBA TAS,TAS,IMP IBA TAS,IMP TAS,IDA TAS,IMP TAS,TAS,TAS,IDA IBA TAS,TAS,TAS,TAS,TAS,TAS,TAS,TAS,IMP TAS…	S100A8,S100A9,IFI27,RPS27,TMSB4X,RPL10,RPL34,RPL21,FOS,RPL41,RPLP1,S100A12,RPL13,ISG15,RPL26,RPL13A,RPS19,RPL39,RPL32,RPS12,RPLP2,MT-CO2,DUSP1,RPS3A,RPS15A,CXCL10,RPS27A,RPS6,RPS18,RPS24,RPS14,RPS23,RPL12,RPL11,PLAC8,IL1B,MT-ATP6,RPS2,RPS28,RPL37,RPL18A,RPL7,JUN,RPS8,RPL27A,RPS16,RPL35A,RPS13,RPS17,RPS29,RPL9,KLF6,RPL37A,RPL30,RPS4X,RPL8,RPL19,RPL23A,RPL6,RPS15,RPL3,ZFP36,TYMP,PTMA,RPL15,NFKBIA,R…
query_1	TRUE	4.19741e-23	2011	1257	265	0.210819	0.131775	GO:0010628	GO:BP	positive regulation of gene expression	17609	4814	IDA IMP IGI ISS IEA,IMP,IDA ISS,TAS,TAS,IDA,IEA,IDA IMP IGI ISS IBA TAS IEA,IBA,IDA IMP ISS IBA IEA,IDA TAS,IDA,IMP,IDA,IDA,IDA IMP IEA,IMP,IMP,IMP,IDA,IMP,IDA,TAS,ISS,IDA IBA,IDA IBA TAS IEA,IBA,IMP IEA,IDA,ISS IEA,IDA IMP IGI ISS IEA,IDA IMP,IMP,ISS IEA,IDA IMP ISS IBA IEA,IDA IMP ISS IEA,ISS IEA,IDA,IMP IEA,IDA IMP IBA TAS,IDA,IMP,IDA,IDA ISS,IMP IEA,IDA IMP IGI ISS IBA TAS IEA,IDA,IDA,IEA,IDA…	FOS,RPL26,CCL3,CXCL10,RPS27A,RPL11,PLAC8,IL1B,MNDA,JUN,KLF6,HLA-A,RPS4X,CYBA,ZFP36,NFKBIA,RPS7,FCN1,RPS3,GAPDH,RPL23,IER2,UBA52,NACA,ANXA1,JUNB,RPS9,VIM,RPL5,TYROBP,EGR1,YBX1,NCF1,GBP5,CD14,IRF1,RSAD2,WARS,ZEB2,IFI16,AIF1,DDX5,B2M,CLU,EEF2,TNF,NAMPT,IFNB1,FOSB,IRF7,HLA-DPA1,HMGB2,CLEC7A,FCER1G,ATF3,UBC,KLF4,PLSCR1,RGCC,CD36,HLA-DPB1,PYCARD,TRA2B,PABPC1,REL,FFAR2,KLF10,ACTB,C5AR1,IFNA2,PPP1R15A,HL…
query_1	TRUE	1.15709e-22	180	1257	59	0.0469372	0.327778	GO:0045333	GO:BP	cellular respiration	17609	13373	IBA TAS IEA,IBA TAS IEA,TAS NAS,IBA TAS NAS,TAS NAS IEA,IBA TAS NAS IEA,IBA TAS NAS,IBA TAS NAS IEA,TAS NAS IEA,IBA TAS IEA,TAS NAS,IEA,TAS,TAS,TAS NAS IEA,TAS NAS,IMP,IBA TAS,IBA TAS,IBA TAS,IEA,IBA TAS,NAS IEA,TAS,IBA TAS IEA,TAS NAS,TAS,IEA,IDA,TAS,TAS,TAS,TAS NAS IEA,TAS,IMP IEA,IBA TAS,TAS NAS,IBA TAS NAS IEA,IBA TAS NAS,IBA TAS NAS,ISS,IBA TAS,IBA TAS,TAS,TAS NAS,TAS IEA,IBA TAS NAS IEA,TAS…	MT-CO1,MT-CO3,MT-ND3,MT-CO2,MT-ND2,MT-CYB,MT-ND1,MT-ND4,MT-ND5,UQCRB,NDUFA1,SCO2,COX7B,NDUFA13,NDUFB9,NDUFA3,BLOC1S1,CYCS,COX5B,COX7C,BID,COX4I1,MT-ND4L,COX6B1,UQCRH,NDUFA4,COX8A,HIF1A,PRELID1,UQCR11,NDUFA11,COX7A2L,ENSG00000166136,COX6C,PARK7,UQCRFS1,NDUFB7,NDUFS6,NDUFS8,NDUFS7,IFNG,UQCRQ,COX6A1,NDUFB11,NDUFB10,IDH2,UQCR10,NDUFA6,MYC,NDUFB2,NDUFS5,NDUFB4,COX5A,NDUFV2,NDUFC2,NDUFB3,DNAJC15,NDUFB1…
query_1	TRUE	1.81587e-22	269	1257	73	0.0580748	0.271375	GO:0046034	GO:BP	ATP metabolic process	17609	13945	IBA TAS IEA,IDA,IBA TAS,TAS NAS,IBA TAS NAS IEA,IDA IBA TAS IEA,TAS NAS IEA,IBA TAS NAS IEA,TAS NAS,TAS NAS IEA,IBA TAS IEA,IEA,TAS NAS IEA,IBA TAS IEA,TAS NAS,TAS IEA,IBA TAS IEA,TAS,TAS NAS IEA,TAS NAS,IDA IMP IGI TAS IEA,IEA,IBA,IBA TAS IEA,IBA TAS IEA,IEA,IBA TAS IEA,NAS IEA,TAS IEA,IBA TAS IEA,TAS NAS,TAS IEA,IBA TAS IEA,IEA,IC IEA,TAS,TAS,TAS,IBA TAS,TAS NAS IEA,IMP IBA TAS IEA,NAS,TAS IEA,…	MT-CO1,TMSB4X,MT-CO3,MT-ND3,MT-CO2,MT-ATP6,MT-ND2,MT-CYB,MT-ND1,MT-ND4,GAPDH,TSPO,MT-ND5,UQCRB,NDUFA1,COX7B,PKM,NDUFA13,NDUFB9,NDUFA3,ENO1,RHOA,CYCS,COX5B,COX7C,BID,COX4I1,MT-ND4L,COX6B1,UQCRH,NDUFA4,COX8A,TPI1,DDIT4,HIF1A,UQCR11,NUP214,NDUFA11,COX7A2L,ENSG00000166136,ENSG00000149925,LDHA,COX6C,TPR,GUK1,PARK7,UQCRFS1,NDUFB7,NDUFS6,NDUFS8,NDUFS7,IFNG,STAT3,UQCRQ,COX6A1,NDUFB11,NDUFB10,HSPA8,PGAM1,…
query_1	TRUE	3.11653e-22	2353	1257	294	0.23389	0.124947	GO:0032268	GO:BP	regulation of cellular protein metabolic process	17609	8707	IDA,IDA,IMP IEA,IBA,IEA,TAS,IDA,IMP,IDA IMP IBA IEA,IDA IBA,IMP IBA,IDA IMP ISS IBA IEA,IEA,TAS,IEA,IDA IMP ISS IEA,IDA ISS NAS IEA,IDA,IEA,IMP,IDA TAS,IDA IMP ISS IEA,IMP,IEA,IEA,IDA,IDA IMP IEA,IDA IMP IEA,IDA,IDA,TAS,IEA,IMP,IBA,IMP,IDA,IBA,IDA ISS IEA,IDA IEA,ISS,IMP,IBA,IBA,IDA TAS,IDA,IEA,IDA IMP,IMP IGI IC,IEA,IDA IMP IBA,IEA,IMP ISS,IDA IBA IEA,IMP IBA,IMP IEA,IMP,IDA IGI ISS NAS IEA,IDA …	S100A8,S100A9,RPL10,CCL3L3,RPLP1,S100A12,ISG15,RPL26,RPL13A,CCL3,IFI6,DUSP1,CXCL10,RPS27A,RPS14,RPL11,IL1B,RPS2,JUN,RPS4X,EIF1,ZFP36,NFKBIA,PSAP,RPL38,RPS7,RPS3,GAPDH,RPL23,CTSD,UBA52,CCNL1,GBP1,RPS9,VIM,RPL5,PSME2,EGR1,CST3,YBX1,NCF1,CCL4L2,CCL4,TNFSF10,WARS,ZEB2,IFI16,TXN,AIF1,CD44,TSPO,GRN,GADD45B,CLU,EEF2,FCGR1A,TNF,IFNB1,SAMSN1,CCNI,SOCS3,GMFG,CLEC7A,ITGB2,ATF3,UBC,KLF4,NMI,TRIB1,HSP90AA1,RG…
query_1	TRUE	3.28362e-22	2409	1257	299	0.237868	0.124118	GO:0009056	GO:BP	catabolic process	17609	3694	IDA IEA,IDA IEA,IMP,TAS,NAS,TAS,TAS,TAS,TAS,TAS,TAS,IBA IEA,TAS,TAS,TAS,TAS,TAS,TAS,TAS,TAS,TAS,IBA TAS,TAS,TAS,TAS,TAS,TAS,TAS,IMP ISS TAS IEA,IDA ISS IEA,TAS,TAS,TAS,TAS,IDA IBA,TAS,TAS,TAS,TAS,TAS,TAS,TAS,TAS,TAS,TAS,TAS,TAS,TAS,TAS,TAS,TAS,TAS,TAS,IDA IMP ISS TAS IEA,TAS,TAS,TAS,TAS,TAS IEA,TAS,TAS,TAS,IDA TAS,TAS,TAS,TAS,IBA TAS IEA,IDA TAS,TAS,TAS,TAS,TAS,IEA,TAS,IDA IBA TAS,TAS,IBA TAS,TAS…	S100A8,S100A9,IFI27,RPS27,EEF1A1,RPL10,RPL34,RPL21,RPL41,RPLP1,RPL13,ISG15,RPL26,RPL13A,RPS19,RPL39,RPL32,RPS12,RPLP2,RPS3A,RPS15A,RPS27A,RPS6,RPS18,RPS24,RPS14,RPS23,RPL12,RPL11,IL1B,RPS2,RPS28,RPL37,RPL18A,CTSS,RPL7,RPS8,RPL27A,RPS16,RPL35A,RPS13,RPS17,RPS29,RPL9,RPL37A,RPL30,RPS4X,RPL8,RPL19,RPL23A,RPL6,RPS15,RPL3,ZFP36,TYMP,RPL15,RPS25,RPS11,PSAP,RPL27,RPL36A,RPL38,RPS7,RPL18,RPL14,RPS3,GAPDH…
query_1	TRUE	3.4979e-22	539	1257	109	0.0867144	0.202226	GO:0002694	GO:BP	regulation of leukocyte activation	17609	1363	TAS,IDA IBA,IMP,IEA,IDA,IDA,IMP,IDA IBA,IMP IEA,ISS IEA,IDA,IDA ISS,IDA,ISS IBA IEA,IBA,IMP,IDA,IGI,IEA,ISS,ISS IEA,IMP,IMP ISS IEA,ISS,IBA,IMP TAS IEA,ISS IBA TAS IEA,IDA,IDA,IEA,ISS IEA,IMP ISS TAS IEA,IMP,ISS IEA,IEA,IBA,IEA,IEA,ISS IEA,ISS IEA,IMP,IEA,IDA TAS,ISS IEA,IDA,IEA,IDA IMP,ISS IEA,IDA,IMP ISS,IMP NAS IEA,IDA,IEA,IEA,IDA,IBA,TAS,IEA,ISS IEA,IBA,IDA IEA,IDA IMP,NAS,IDA,TAS,ISS IEA,NAS…	CCL3,IL1B,MNDA,LGALS1,LST1,HLA-A,RPS3,ANXA1,TYROBP,IRF1,AIF1,GRN,IFNB1,SAMSN1,IGHG4,HLA-DPA1,CLEC7A,ITGB2,FCER1G,PLSCR1,ZFP36L1,HLA-DPB1,PYCARD,STXBP2,IGLC2,TNFSF13B,LYN,IFNA2,HLA-E,ID2,NFKBIZ,PTPRC,HLA-DRB1,NLRP3,RHOA,IGHG1,FGL2,CD83,TNFRSF1B,TNFAIP3,VAMP8,RIPK2,IL6,LDLR,CD55,CD40,LILRB2,CEBPB,AHR,LGALS3,CD74,CCL5,CORO1A,PELI1,PRELID1,IGHA1,GRB2,CTSC,SPN,IGLC3,GPR183,HMGB1,SOD1,HLA-F,ENSG0000013…
query_1	TRUE	4.75775e-22	840	1257	144	0.114558	0.171429	GO:0030097	GO:BP	hemopoiesis	17609	7760	IEA,IEA,IDA,IMP,IMP,IBA,IEA,IEA,NAS,IDA IEA,IEA,IEA,IDA ISS IBA IEA,IEA,TAS,IMP ISS IEA,IEA,TAS,IEP,ISS IEA,ISS IEA,IDA NAS,IEA,IEA,IDA IEA,IDA IBA,TAS,TAS,TAS,IMP,IBA IEA,IMP,IMP ISS,IEA,IDA ISS IEA,TAS,IEA,ISS IBA IEA,IDA IBA,IEA,ISS IEA,IMP,IMP ISS TAS IEA,IDA,ISS IEA,IEA,IEA,IEA,IMP,IEA,TAS,IBA,IMP ISS IEA,IBA,IEA,ISS IEA,IEA,IC,IEA,IMP,IEA,IMP IC,ISS IEA,IDA ISS IEA,IBA IEA,TAS,ISS IEA,IDA N…	FOS,ISG15,CCL3,RPS19,RPS14,IL1B,JUN,LGALS1,KLF6,ZFP36,NFKBIA,PSAP,ANXA1,JUNB,PSME2,TYROBP,EGR1,PSMB9,PLEK,IRF1,RSAD2,IFI16,B2M,EEF2,TNF,IFNB1,PSMA7,IRF7,PSMA4,HMGB2,FCER1G,KLF4,EVI2B,TRIB1,ZFP36L1,PSMB3,KLF10,LYN,IFNA2,ID2,NFKBIZ,STAT1,PTPRC,HLA-DRB1,NLRP3,RHOA,KLF2,FGL2,CCR1,CD83,PSME1,IFNA14,HCLS1,IFNA8,RIPK2,IL6,CSF3R,ITGB1,POU2F2,HLA-B,PABPC4,LILRB2,CEBPB,MAFB,PRRC2C,LGALS3,PTGER4,CD74,HIF1A,…
query_1	TRUE	5.806e-22	463	1257	99	0.0787589	0.213823	GO:0051249	GO:BP	regulation of lymphocyte activation	17609	15954	IDA IBA,IMP,IEA,IDA,IDA,IMP,IDA IBA,IMP IEA,ISS IEA,IDA,IDA,ISS IBA IEA,IBA,IMP,IDA,ISS IEA,IMP,IMP ISS IEA,IBA,IMP TAS IEA,IBA TAS IEA,IDA,IDA,IEA,ISS IEA,IMP ISS IEA,IMP,ISS IEA,IEA,IBA,IEA,IEA,ISS IEA,ISS IEA,IEA,IDA,IDA,IEA,IDA IMP,ISS IEA,IDA,IMP ISS,IMP IEA,IDA,IEA,IEA,IDA,IBA,TAS,ISS IEA,IBA,IDA IEA,IDA IMP,NAS,IDA,TAS,ISS IEA,NAS,ISS IEA,ISS IEA,IDA,IMP IBA IEA,IMP,IDA TAS NAS,IEA,IEA,IDA…	IL1B,MNDA,LGALS1,LST1,HLA-A,RPS3,ANXA1,TYROBP,IRF1,AIF1,IFNB1,SAMSN1,IGHG4,HLA-DPA1,CLEC7A,ZFP36L1,HLA-DPB1,PYCARD,IGLC2,TNFSF13B,LYN,IFNA2,HLA-E,ID2,NFKBIZ,PTPRC,HLA-DRB1,NLRP3,RHOA,IGHG1,FGL2,CD83,TNFRSF1B,TNFAIP3,RIPK2,IL6,CD55,CD40,LILRB2,CEBPB,AHR,LGALS3,CD74,CCL5,CORO1A,PELI1,PRELID1,IGHA1,GRB2,SPN,IGLC3,GPR183,HMGB1,SOD1,HLA-F,ENSG00000136238,ZFP36L2,CD2,IKZF3,LAG3,MIF,CD38,RHOH,LCK,RAC2,T…
query_1	TRUE	6.80219e-22	8967	1257	809	0.643596	0.0902197	GO:0044238	GO:BP	primary metabolic process	17609	12813	IDA IMP TAS,IDA TAS,IMP IGI,TAS,IMP TAS NAS IC IEA,IDA IMP,IBA TAS NAS IEA,IMP TAS NAS IC IEA,TAS NAS IEA,TAS NAS IEA,IDA IMP IGI ISS IBA TAS IEA,IDA TAS NAS IEA,IBA,IBA TAS NAS IEA,TAS,TAS NAS IEA,IDA IMP IBA TAS IEA,IMP IBA TAS NAS IEA,IDA IMP IBA TAS NAS IEA,IDA IMP IEP IBA,IMP TAS IC IEA,IDA TAS NAS IEA,IDA TAS NAS IEA,TAS NAS IC IEA,IMP IBA,TAS NAS IEA,IEA,IDA IMP ISS IBA IEA,IMP TAS NAS IC …	S100A8,S100A9,IFI27,LYZ,RPS27,TMSB4X,EEF1A1,RPL10,RPL34,RPL21,FOS,RPL41,CCL3L3,RPLP1,S100A12,RPL13,ISG15,RPL26,RPL13A,CCL3,RPS19,RPL39,RPL32,RPS12,IFI6,RPLP2,MT-CO2,DUSP1,RPS3A,RPS15A,CXCL10,RPS27A,RPS6,RPS18,RPS24,RPS14,RPS23,RPL12,RPL11,PLAC8,IL1B,MT-ATP6,RPS2,RPS28,RPL37,RPL18A,CTSS,RPL7,JUN,RPS8,RPL27A,RPS16,RPL35A,RPS13,LGALS1,RPS17,RPS29,RPL9,KLF6,RPL37A,RPL30,HLA-A,RPS4X,RPL8,RPL19,EIF1,RP…
query_1	TRUE	1.25218e-21	170	1257	56	0.0445505	0.329412	GO:0071346	GO:BP	cellular response to interferon-gamma	17609	19653	IBA,IDA,IEP IBA,TAS,IDA,IDA IBA TAS,IEA,TAS,IEP IBA IEA,IBA,ISS TAS IEA,IBA,TAS,IEP ISS IEA,TAS,TAS,TAS,TAS,TAS,IDA TAS,IEA,TAS,IEA,TAS,TAS,TAS,IMP IEA,TAS,TAS,IEP IBA,IEA,IDA IMP ISS TAS,TAS,TAS,IDA IBA TAS,TAS,TAS,IBA,IEA,IMP,IEP IBA,TAS,TAS,TAS IC,IBA,IMP IEA,TAS,TAS,TAS,IDA TAS,IEA,IEA,IEA,IEA,IDA TAS,TAS	CCL3L3,RPL13A,CCL3,HLA-A,GAPDH,GBP1,VIM,MT2A,GBP5,CCL4L2,IRF1,CCL4,HLA-DRB5,AIF1,CD44,B2M,FCGR1A,IRF7,SOCS3,HLA-DPA1,NMI,HLA-DPB1,STXBP2,TRIM22,HLA-DRA,FCGR1B,PARP14,HLA-C,HLA-E,GBP4,ACTG1,STAT1,HLA-DRB1,OAS1,GBP2,OASL,HLA-B,CCL20,ACTR2,HSP90AB1,CCL5,OAS3,HLA-F,SP100,XCL2,PARP9,SUMO1,OAS2,JAK1,IFNG,ACTR3,CDC42,EVL,MYC,IRF8,ENSG00000196735
query_1	TRUE	1.26404e-21	572	1257	112	0.089101	0.195804	GO:0010608	GO:BP	posttranscriptional regulation of gene expression	17609	4795	IMP IEA,IMP,IDA IMP IBA IEA,TAS,IEA,IMP,IDA TAS,IDA IMP ISS TAS IEA,IEA,IDA IEA,IDA IMP IEA,TAS,IBA,IMP,IDA,TAS,IDA IMP ISS,TAS,IMP,IMP IEA,IDA IEA,TAS,TAS,TAS,IDA IMP TAS IEA,TAS,TAS IEA,IDA TAS IC IEA,IEA,TAS,IEA,IPI NAS,IDA IEA,ISS IBA,IDA IMP,IEA,IEA,TAS,IDA IMP IEA,TAS,TAS,TAS,IDA,ISS IEA,IEA,IEA,IEA,IMP,NAS,IMP,TAS,TAS,NAS,TAS,IDA IEA,IDA,IDA TAS,TAS,IDA IMP IBA,TAS,TAS,IDA,IDA IMP IEA,IMP …	RPL10,RPL26,RPL13A,RPS27A,RPS14,RPS4X,EIF1,ZFP36,RPL38,RPS3,GAPDH,UBA52,RPS9,VIM,RPL5,PSME2,YBX1,PSMB9,DDX5,EEF2,TNF,PSMA7,PSMA4,UBC,ZFP36L1,PSMB3,PABPC1,PPP1R15A,SERP1,UBB,EIF4G2,EIF3E,CIRBP,RBM3,NPM1,RHOA,TNFRSF1B,PSME1,DDX3X,EIF3H,EIF4B,YWHAZ,IL6,SLC11A1,RGS2,PABPC4,EIF3K,NCL,CCL5,HNRNPC,YWHAB,NUP214,MTPN,HSPB1,ADAR,HNRNPA2B1,CALR,POLR2L,HNRNPU,ENSG00000132475,ENSG00000163041,GZMB,EIF2AK2,ZFP3…
query_1	TRUE	2.45937e-21	5072	1257	519	0.412888	0.102326	GO:0046483	GO:BP	heterocycle metabolic process	17609	14371	TAS,TAS,IGI,IMP TAS,IDA IMP,IMP TAS,TAS,TAS,IDA IMP IGI ISS IBA TAS IEA,TAS,TAS,TAS,TAS,TAS,IMP TAS,TAS,IMP TAS,TAS,TAS,TAS,TAS,IEA,IEA,TAS,TAS,TAS,TAS,IMP TAS,TAS,IMP TAS,IDA ISS IBA TAS,TAS,TAS,IMP TAS,IEA,IDA IEA,IDA IBA TAS IEA,TAS,IMP IBA TAS,TAS,TAS,IMP IBA TAS IEA,IDA IMP ISS IBA TAS IEA,IBA TAS,TAS,IMP IBA TAS,IMP TAS,IDA TAS,IMP TAS,TAS,TAS,IDA IBA TAS,TAS,TAS,TAS,TAS,TAS,TAS,TAS,IMP TAS…	S100A8,S100A9,IFI27,RPS27,TMSB4X,RPL10,RPL34,RPL21,FOS,RPL41,RPLP1,S100A12,RPL13,ISG15,RPL26,RPL13A,RPS19,RPL39,RPL32,RPS12,RPLP2,MT-CO2,DUSP1,RPS3A,RPS15A,CXCL10,RPS27A,RPS6,RPS18,RPS24,RPS14,RPS23,RPL12,RPL11,PLAC8,IL1B,MT-ATP6,RPS2,RPS28,RPL37,RPL18A,RPL7,JUN,RPS8,RPL27A,RPS16,RPL35A,RPS13,RPS17,RPS29,RPL9,KLF6,RPL37A,RPL30,RPS4X,RPL8,RPL19,RPL23A,RPL6,RPS15,RPL3,ZFP36,TYMP,PTMA,RPL15,NFKBIA,R…
query_1	TRUE	2.64887e-21	602	1257	115	0.0914877	0.19103	GO:0031347	GO:BP	regulation of defense response	17609	8343	IDA IEA,IDA IEA,IMP,TAS,ISS TAS,IDA,IGI ISS TAS IEA,IBA IEA,IDA,IDA,IEA,IDA,IMP,ISS IBA IEA,TAS,ISS IEA,TAS,TAS,IDA IBA IEA,IDA ISS IBA,IGI ISS TAS IEA,NAS,TAS,IEA,TAS IEA,TAS,IBA IEA,IDA,TAS IEA,TAS,IEA,IMP,IDA IMP IEA,TAS,IMP ISS IEA,NAS,TAS IEA,IMP IEA,IDA,IMP,IMP IGI TAS,IEA,TAS,IDA,IMP IEA,IMP,IEA,IEA,ISS IEA,TAS,ISS IEA,ISS NAS IEA,IMP,IMP,IEA,IDA,IDA,IEA,IDA TAS,ISS IEA,IEA,IBA,IMP,IDA,IEA…	S100A8,S100A9,TMSB4X,S100A12,CCL3,RPS19,IL1B,MNDA,HLA-A,CYBA,ZFP36,NFKBIA,FCN1,ANXA1,PSME2,GBP5,PSMB9,IRF1,IFI16,GRN,TNF,IFNB1,PSMA7,IRF7,SOCS3,PSMA4,HMGB2,CLEC7A,FCER1G,KLF4,NMI,PLSCR1,PYCARD,PSMB3,FFAR2,GSTP1,LYN,PARP14,HLA-E,NFKBIZ,STAT1,ALOX5AP,PTPRC,HLA-DRB1,NLRP3,PCBP2,FGL2,GPX4,TNFRSF1B,PSME1,EREG,TNFAIP3,SERPINB9,VAMP8,IFIT1,SERPING1,LILRA5,RIPK2,IL6,LDLR,GPX1,CASP4,DDX58,HLA-B,CEBPB,PTGS…
query_1	TRUE	3.81911e-21	922	1257	151	0.120127	0.163774	GO:0002520	GO:BP	immune system development	17609	1189	IEA,IEA,IDA,IMP,IMP,IBA,IEA,IEA,NAS,IDA IEA,IEA,IEA,IDA ISS IBA IEA,IEA,TAS,IMP ISS IEA,IEA,TAS,IEP,ISS IEA,ISS IEA,IDA NAS,IEA,IEA,IDA IEA,IDA IBA,TAS,TAS,TAS,IMP ISS,IBA IEA,IMP,IMP ISS,IEA,IDA ISS IEA,TAS,IEA,ISS IBA TAS IEA,IDA IBA,IDA,IEA,ISS IEA,IMP,IMP ISS TAS IEA,IDA,ISS IEA,IEA,IEA,IEA,IMP,IEA,TAS,IMP,IBA,IMP ISS IEA,IBA,IEA,ISS IEA,IEA,IC,IEA,IEA,IMP,IEA,IMP IC,ISS IEA,IDA ISS IEA,IBA I…	FOS,ISG15,CCL3,RPS19,RPS14,IL1B,JUN,LGALS1,KLF6,ZFP36,NFKBIA,PSAP,ANXA1,JUNB,PSME2,TYROBP,EGR1,PSMB9,PLEK,IRF1,RSAD2,IFI16,B2M,EEF2,TNF,IFNB1,PSMA7,IRF7,PSMA4,HMGB2,FCER1G,KLF4,EVI2B,TRIB1,ZFP36L1,PSMB3,KLF10,LYN,IFNA2,HLA-E,ID2,NFKBIZ,STAT1,PTPRC,HLA-DRB1,NLRP3,RHOA,KLF2,FGL2,CCR1,CD83,PSME1,TNFAIP3,IFNA14,HCLS1,IFNA8,RIPK2,IL6,CSF3R,ITGB1,CD40,POU2F2,HLA-B,PABPC4,LILRB2,CEBPB,MAFB,PRRC2C,LGALS3…
query_1	TRUE	4.28106e-21	223	1257	64	0.0509149	0.286996	GO:0051607	GO:BP	defense response to virus	17609	16219	IMP IEA,IDA IBA IEA,IMP IEA,IMP IEA,IEA,IEA,IEA,IBA IEA,IDA IEA,IBA IEA,IDA IEA,IDA IMP,TAS IEA,IDA TAS IEA,IMP IBA IEA,IDA IBA IEA,IDA,IMP IEA,IDA IEA,IEA,IMP IBA IEA,IDA IEA,IDA IBA IEA,IDA IBA IEA,IDA IEA,IDA IMP IGI IEA,ISS IEA,IEA,IMP IEA,IEA,IDA TAS IEA,NAS,IBA TAS IEA,IEA,IBA IEA,IDA IBA TAS IEA,IEA,IDA,TAS,IEA,IEA,IDA IMP TAS IEA,IBA IEA,IEA,IDA IMP IBA IEA,IDA IEA,IDA,IDA,IDA,IEA,IDA IBA…	IFI27,IFITM3,ISG15,IFI6,CXCL10,IL1B,GBP1,IFIT2,IRF1,IFIT3,RSAD2,IFI16,IFNB1,IRF7,ISG20,MX1,RNASE2,PLSCR1,PYCARD,TRIM22,MX2,IFNA2,BST2,APOBEC3A,IFI44L,STAT1,PTPRC,NLRP3,PCBP2,FGL2,IFIH1,TNFAIP3,OAS1,IFNA14,IFIT1,OASL,IFNA8,IL6,FLNA,CD40,ITGAX,DDX58,IFITM2,DDX21,SAMHD1,DDIT4,NT5C3A,USP15,RNASE6,ADAR,OAS3,ENSG00000197919,PRF1,IFITM1,EIF2AK2,DTX3L,PARP9,SPON2,OAS2,PMAIP1,RNF125,IFNG,APOBEC3C,BIRC3
query_1	TRUE	7.42893e-21	873	1257	145	0.115354	0.166094	GO:0048534	GO:BP	hematopoietic or lymphoid organ development	17609	15071	IEA,IEA,IDA,IMP,IMP,IBA,IEA,IEA,NAS,IDA IEA,IEA,IEA,IDA ISS IBA IEA,IEA,TAS,IMP ISS IEA,IEA,TAS,IEP,ISS IEA,ISS IEA,IDA NAS,IEA,IEA,IDA IEA,IDA IBA,TAS,TAS,TAS,IMP,IBA IEA,IMP,IMP ISS,IEA,IDA ISS IEA,TAS,IEA,ISS IBA IEA,IDA IBA,IEA,ISS IEA,IMP,IMP ISS TAS IEA,IDA,ISS IEA,IEA,IEA,IEA,IMP,IEA,TAS,IBA,IMP ISS IEA,IBA,IEA,ISS IEA,IEA,IC,IEA,IMP,IEA,IMP IC,ISS IEA,IDA ISS IEA,IBA IEA,TAS,ISS IEA,IDA N…	FOS,ISG15,CCL3,RPS19,RPS14,IL1B,JUN,LGALS1,KLF6,ZFP36,NFKBIA,PSAP,ANXA1,JUNB,PSME2,TYROBP,EGR1,PSMB9,PLEK,IRF1,RSAD2,IFI16,B2M,EEF2,TNF,IFNB1,PSMA7,IRF7,PSMA4,HMGB2,FCER1G,KLF4,EVI2B,TRIB1,ZFP36L1,PSMB3,KLF10,LYN,IFNA2,ID2,NFKBIZ,STAT1,PTPRC,HLA-DRB1,NLRP3,RHOA,KLF2,FGL2,CCR1,CD83,PSME1,IFNA14,HCLS1,IFNA8,RIPK2,IL6,CSF3R,ITGB1,POU2F2,HLA-B,PABPC4,LILRB2,CEBPB,MAFB,PRRC2C,LGALS3,PTGER4,CD74,HIF1A,…
query_1	TRUE	7.43291e-21	576	1257	111	0.0883055	0.192708	GO:0050865	GO:BP	regulation of cell activation	17609	15631	TAS,IDA IBA,IMP,IEA,IDA,IDA,IMP,IDA IBA,IMP IEA,ISS IEA,ISS IEA,IDA,IDA ISS,IDA,ISS IBA IEA,IBA,IMP,IDA,IGI,IBA IEA,ISS,ISS IEA,IMP,IMP ISS IEA,ISS,IBA,IMP TAS IEA,ISS IBA TAS IEA,IDA,IDA,IEA,ISS IEA,IMP ISS TAS IEA,IMP,ISS IEA,IEA,IBA,IEA,IEA,ISS IEA,ISS IEA,IMP,IDA,IEA,IDA TAS,ISS IEA,IDA,IEA,IDA IMP,ISS IEA,IDA,IMP ISS,IMP NAS IEA,IDA,IEA,IEA,IDA,IBA,TAS,IEA,ISS IEA,IBA,IDA IEA,IDA IMP,NAS,IDA…	CCL3,IL1B,MNDA,LGALS1,LST1,HLA-A,RPS3,ANXA1,TYROBP,PLEK,IRF1,AIF1,GRN,IFNB1,SAMSN1,IGHG4,HLA-DPA1,CLEC7A,ITGB2,FCER1G,PLSCR1,ZFP36L1,HLA-DPB1,PYCARD,STXBP2,IGLC2,TNFSF13B,LYN,IFNA2,HLA-E,ID2,NFKBIZ,PTPRC,HLA-DRB1,NLRP3,RHOA,IGHG1,FGL2,CD83,TNFRSF1B,TNFAIP3,VAMP8,LILRA5,RIPK2,IL6,LDLR,CD55,CD40,LILRB2,CEBPB,AHR,LGALS3,CD74,CCL5,CORO1A,PELI1,PRELID1,IGHA1,GRB2,CTSC,SPN,IGLC3,GPR183,HMGB1,SOD1,HLA-F…
query_1	TRUE	1.06294e-20	5244	1257	530	0.421639	0.101068	GO:0044249	GO:BP	cellular biosynthetic process	17609	12820	TAS,TAS,IGI,TAS NAS IC IEA,IDA IMP,IBA TAS IEA,IMP TAS NAS IC IEA,TAS NAS IEA,TAS NAS IEA,IDA IMP IGI ISS IBA TAS IEA,IDA TAS NAS IEA,IBA TAS NAS IEA,TAS,TAS NAS IEA,TAS,IMP IBA TAS NAS IEA,IDA IMP IBA TAS NAS IEA,TAS IC IEA,IDA TAS NAS IEA,IDA TAS NAS IEA,TAS NAS IC IEA,TAS NAS IEA,IEA,IEA,IMP TAS NAS IC IEA,TAS NAS IC IEA,TAS,TAS IC IEA,TAS IC IEA,TAS IC IEA,TAS IC IEA,IDA IMP IBA TAS IC IEA,ID…	S100A8,S100A9,IFI27,RPS27,TMSB4X,EEF1A1,RPL10,RPL34,RPL21,FOS,RPL41,RPLP1,S100A12,RPL13,ISG15,RPL26,RPL13A,RPS19,RPL39,RPL32,RPS12,RPLP2,MT-CO2,DUSP1,RPS3A,RPS15A,CXCL10,RPS27A,RPS6,RPS18,RPS24,RPS14,RPS23,RPL12,RPL11,PLAC8,IL1B,MT-ATP6,RPS2,RPS28,RPL37,RPL18A,RPL7,JUN,RPS8,RPL27A,RPS16,RPL35A,RPS13,RPS17,RPS29,RPL9,KLF6,RPL37A,RPL30,RPS4X,RPL8,RPL19,EIF1,RPL23A,CYBA,RPL6,RPS15,RPL3,ZFP36,TYMP,PT…
query_1	TRUE	1.41288e-20	5110	1257	519	0.412888	0.101566	GO:0006725	GO:BP	cellular aromatic compound metabolic process	17609	2726	TAS,TAS,IGI,IMP TAS,IDA IMP,IMP TAS,TAS,TAS,IDA IMP IGI ISS IBA TAS IEA,TAS,TAS,TAS,TAS,TAS,IMP TAS,TAS,IMP TAS,TAS,TAS,TAS,TAS,IEA,IEA,TAS,TAS,TAS,TAS,IMP TAS,TAS,IMP TAS,IDA ISS IBA TAS,TAS,TAS,IMP TAS,IEA,IDA IEA,IDA IBA TAS IEA,TAS,IMP IBA TAS,TAS,TAS,IMP IBA TAS IEA,IDA IMP ISS IBA TAS IEA,IBA TAS,TAS,IMP IBA TAS,IMP TAS,IDA TAS,IMP TAS,TAS,TAS,IDA IBA TAS,TAS,TAS,TAS,TAS,TAS,TAS,TAS,IMP TAS…	S100A8,S100A9,IFI27,RPS27,TMSB4X,RPL10,RPL34,RPL21,FOS,RPL41,RPLP1,S100A12,RPL13,ISG15,RPL26,RPL13A,RPS19,RPL39,RPL32,RPS12,RPLP2,MT-CO2,DUSP1,RPS3A,RPS15A,CXCL10,RPS27A,RPS6,RPS18,RPS24,RPS14,RPS23,RPL12,RPL11,PLAC8,IL1B,MT-ATP6,RPS2,RPS28,RPL37,RPL18A,RPL7,JUN,RPS8,RPL27A,RPS16,RPL35A,RPS13,RPS17,RPS29,RPL9,KLF6,RPL37A,RPL30,RPS4X,RPL8,RPL19,RPL23A,RPL6,RPS15,RPL3,ZFP36,TYMP,PTMA,RPL15,NFKBIA,R…
query_1	TRUE	1.41288e-20	451	1257	95	0.0755768	0.210643	GO:1903706	GO:BP	regulation of hemopoiesis	17609	26929	IEA,IEA,IDA,IBA,IEA,IDA IEA,IEA,IDA IBA,TAS,ISS IEA,TAS,ISS IEA,IEA,IDA IEA,IDA,TAS,TAS,TAS,IMP,IMP ISS,IEA,IDA ISS IEA,TAS,IEA,ISS IEA,IDA,IEA,ISS IEA,IMP,IEA,IDA,ISS IEA,IEA,IEA,IMP,IEA,TAS,IMP IEA,IEA,IEA,IMP,IMP IC,ISS IEA,IDA ISS IEA,TAS,IDA IEA,IC IEA,IDA,IMP,IDA IMP,IEA,NAS,TAS,TAS,ISS IEA,ISS IEA,NAS,IDA,ISS IEA,ISS IEA,TAS,ISS IEA,IMP,IMP,IEA,IEA,TAS,TAS,IDA IEA,IDA TAS,IMP,ISS,TAS,IEA,T…	FOS,ISG15,CCL3,IL1B,JUN,ZFP36,NFKBIA,ANXA1,PSME2,TYROBP,PSMB9,IRF1,B2M,TNF,IFNB1,PSMA7,IRF7,PSMA4,HMGB2,EVI2B,TRIB1,ZFP36L1,PSMB3,KLF10,LYN,IFNA2,ID2,NFKBIZ,STAT1,PTPRC,HLA-DRB1,NLRP3,RHOA,FGL2,CCR1,CD83,PSME1,HCLS1,RIPK2,CSF3R,HLA-B,LILRB2,CEBPB,MAFB,LGALS3,CD74,HIF1A,PRELID1,SPI1,HMGB1,GNAS,SOD1,ENSG00000132475,ENSG00000163041,EIF2AK2,ZFP36L2,CD2,ETS1,IKZF3,LAG3,PSMB10,CIB1,N4BP2L2,RHOH,TGFB1,P…
query_1	TRUE	1.48584e-20	2093	1257	265	0.210819	0.126613	GO:0051172	GO:BP	negative regulation of nitrogen compound metabolic process	17609	15891	IGI,IMP,IDA,IDA IMP IBA,IMP IBA,IDA IMP ISS IBA IEA,TAS,IDA,IDA IMP ISS IEA,ISS IEA,IDA IMP IBA IEA,IDA,IDA IMP ISS IEA,IDA,IDA IMP,IDA IMP,IDA IMP,TAS,ISS,IBA,IMP,IDA,IMP,ISS IEA,IEA,IDA IMP IEA,IDA IMP ISS IEA,IMP IEA,IDA,IDA IMP IEA,IDA IMP,IEA,IMP,IDA,IEA,IEA,IDA TAS IEA,IDA IGI IEA,TAS,ISS IBA IEA,TAS,IMP IEA,IEA,IDA,NAS,IDA IEA,TAS,IDA IEA,IEA,IMP,IDA IMP IEA,IEA,IDA,IMP,IDA IBA,IEA,IDA TAS…	IFI27,RPL10,ISG15,RPL13A,IFI6,DUSP1,RPS27A,RPS14,RPL11,IL1B,JUN,RPS13,ZFP36,RPS7,RPS3,GAPDH,RPL23,UBA52,NACA,JUNB,GBP1,RPL5,PFDN5,TYROBP,EGR1,CST3,YBX1,IRF1,WARS,ZEB2,IFI16,TXN,CD44,DDX5,TSPO,GADD45B,CLU,TNF,FOSB,SAMSN1,IRF7,SOCS3,GMFG,HMGB2,ITGB2,ATF3,UBC,KLF4,NMI,TRIB1,ZFP36L1,CD36,PYCARD,HNRNPA1,ITM2B,TRIM22,PABPC1,REL,H2AFJ,KLF10,GSTP1,LYN,IFNA2,PARP14,PPP1R15A,BST2,NDUFA13,UBB,EIF3E,ID2,CIRB…
query_1	TRUE	2.19375e-20	362	1257	83	0.0660302	0.229282	GO:0002831	GO:BP	regulation of response to biotic stimulus	17609	1493	IDA,IEA,IBA IEA,IDA,IDA,IMP,TAS,ISS IEA,TAS,TAS,IDA IBA IEA,IDA ISS,NAS,TAS,IEA,TAS,TAS,IBA IEA,TAS,IEA,IMP,IMP,TAS,IDA IEA,TAS,IMP,TAS,IMP IEA,IDA,IMP IGI TAS,IMP,IDA,IEA,TAS,ISS IEA,IMP ISS NAS IEA,IMP,IEA,IDA,IEA,IDA,IMP,IDA,IMP,TAS,IDA IMP IBA IEA,IDA,IBA IEA,IDA,IEA,IDA ISS IBA,IDA,IEA,IBA IEA,IEA,IGI,TAS,IDA IMP IGI IEA,TAS,TAS,TAS,TAS,TAS,IDA,ISS IEA,TAS,IDA IEA,TAS,TAS,TAS,TAS,TAS,TAS,IDA…	RPS19,IL1B,MNDA,HLA-A,CYBA,FCN1,PSME2,GBP5,PSMB9,IRF1,IFI16,GRN,IFNB1,PSMA7,IRF7,SOCS3,PSMA4,HMGB2,FCER1G,NMI,TRIB1,PLSCR1,CD36,PYCARD,PSMB3,FFAR2,LYN,PARP14,HLA-E,STAT1,PCBP2,CARD16,FGL2,PSME1,EREG,TNFAIP3,SERPINB9,IFIT1,SERPING1,RIPK2,CD55,DDX58,HLA-B,HSP90AB1,CCL5,SAMHD1,SFPQ,LY96,USP15,ADAR,HMGB1,HLA-F,LAG3,PYHIN1,MIF,DTX3L,PSMB10,PARP9,SUMO1,ICAM3,PSMB1,JAK1,PSMB8,RNF125,FGR,IFNG,CD160,PSMA5…
query_1	TRUE	3.64981e-20	860	1257	142	0.112967	0.165116	GO:0060548	GO:BP	negative regulation of cell death	17609	17575	IMP,IMP TAS,IMP IBA,IEA,IMP,TAS,IEA,IDA,IEA,IMP,TAS,IEA,TAS,ISS,TAS,IEA,IDA,TAS,IGI,IEA,IDA IMP,IDA,IMP TAS,IEA,IDA IGI,TAS IEA,TAS,TAS IEA,ISS TAS IEA,IEA,IEA,TAS,IDA,ISS,TAS,IEA,IDA TAS,IEA,IMP,TAS,IMP,IDA IGI,IDA NAS,IEA,IDA,IMP,ISS IEA,IDA IMP,ISS IEA,IMP,IDA IEA,IMP IEA,IEA,TAS,IMP,IMP IEA,TAS,IEA,IDA,IMP,IMP,IMP IEA,TAS IEA,TAS,IDA IMP IBA IEA,IEA,IEA,IDA,IDA IBA,IEA,ISS IEA,IEA,IDA IMP IEA…	RPL10,TPT1,IFI6,DUSP1,RPS3A,RPS27A,PLAC8,IL1B,JUN,PTMA,NFKBIA,PSAP,UBA52,NACA,ANXA1,CST3,IFIT3,TNFSF10,TXN,AIF1,CD44,GRN,CLU,ATOX1,TNF,IER3,IRF7,SOCS3,BCL2A1,HMGB2,FCER1G,UBC,KLF4,EVI2B,ANXA5,REL,GSTP1,C5AR1,NDUFA13,UBB,YME1L1,ENO1,NPM1,RHOA,CARD16,SLC25A5,GPX4,DNAJA1,TNFRSF1B,DDX3X,TNFAIP3,SERPINB9,NCOA7,YWHAZ,HCLS1,PRDX5,RIPK2,GNAI2,IL6,FLNA,ITGB1,GPX1,BID,CFL1,MCL1,CEBPB,TIMP1,CAST,LGALS3,PTGS…
query_1	TRUE	5.82952e-20	5346	1257	535	0.425617	0.100075	GO:1901576	GO:BP	organic substance biosynthetic process	17609	25018	TAS,TAS,IGI,TAS NAS IC IEA,IDA IMP,IBA TAS IEA,IMP TAS NAS IC IEA,TAS NAS IEA,TAS NAS IEA,IDA IMP IGI ISS IBA TAS IEA,IDA TAS NAS IEA,IBA TAS NAS IEA,TAS,TAS NAS IEA,TAS,IMP IBA TAS NAS IEA,IDA IMP IBA TAS NAS IEA,TAS IC IEA,IDA TAS NAS IEA,IDA TAS NAS IEA,TAS NAS IC IEA,TAS NAS IEA,IEA,IEA,IMP TAS NAS IC IEA,TAS NAS IC IEA,TAS,TAS IC IEA,TAS IC IEA,TAS IC IEA,TAS IC IEA,IDA IMP IBA TAS IC IEA,ID…	S100A8,S100A9,IFI27,RPS27,TMSB4X,EEF1A1,RPL10,RPL34,RPL21,FOS,RPL41,RPLP1,S100A12,RPL13,ISG15,RPL26,RPL13A,RPS19,RPL39,RPL32,RPS12,RPLP2,MT-CO2,DUSP1,RPS3A,RPS15A,CXCL10,RPS27A,RPS6,RPS18,RPS24,RPS14,RPS23,RPL12,RPL11,PLAC8,IL1B,MT-ATP6,RPS2,RPS28,RPL37,RPL18A,RPL7,JUN,RPS8,RPL27A,RPS16,RPL35A,RPS13,RPS17,RPS29,RPL9,KLF6,RPL37A,RPL30,RPS4X,RPL8,RPL19,EIF1,RPL23A,RPL6,RPS15,RPL3,ZFP36,TYMP,PTMA,RP…
query_1	TRUE	6.10074e-20	309	1257	75	0.0596659	0.242718	GO:1903311	GO:BP	regulation of mRNA metabolic process	17609	26551	TAS,IDA IMP ISS TAS IEA,TAS,IMP,TAS,IDA IMP,TAS,IDA IMP,TAS,TAS,TAS,IDA IMP ISS TAS IEA,IMP,TAS,IDA IMP IBA IEA,IDA ISS TAS,IDA IBA,TAS,IDA IBA,IBA,IMP,TAS,TAS,ISS IEA,IBA,IEA,IBA,IDA IMP,IBA,IDA IBA,IDA ISS IBA,IMP,IBA,TAS,TAS,IEA,TAS,IEA,IDA IBA,IDA IMP IBA,IMP ISS IEA,IBA IEA,IDA,TAS,IMP IEA,TAS,IBA,IBA,NAS,ISS TAS IEA,TAS,TAS,IDA,TAS IEA,IDA IEA,IDA,TAS,TAS,TAS,IDA IBA IEA,TAS,TAS IEA,IBA,IMP…	RPS27A,ZFP36,UBA52,VIM,PSME2,YBX1,PSMB9,DDX5,PSMA7,PSMA4,UBC,ZFP36L1,HNRNPA1,PSMB3,TRA2B,PABPC1,SRSF3,UBB,CIRBP,RBM3,NPM1,PSME1,YWHAZ,SLC11A1,SRSF5,PABPC4,MBNL1,RBM39,NCL,SON,RBMX,HNRNPC,CELF2,YWHAB,NUP214,HNRNPK,HSPB1,HNRNPA2B1,RBM25,HNRNPU,ZFP36L2,SRSF2,FUS,XRN1,JMJD6,PSMB10,SLTM,HNRNPM,SERBP1,HNRNPA0,SET,PSMB1,CDK11B,HNRNPD,YTHDC1,BTG2,PSMB8,PSMA5,PSMC3,SRSF10,PSMD4,HSPA8,TRA2A,TNRC6B,IK,RBM8A…
query_1	TRUE	6.54641e-20	183	1257	56	0.0445505	0.306011	GO:0048002	GO:BP	antigen processing and presentation of peptide antigen	17609	14694	IDA TAS,IDA IMP TAS IEA,TAS,TAS,TAS,TAS,TAS,TAS,IGI TAS IEA,TAS,TAS,IMP TAS,TAS,IBA IEA,TAS,IMP TAS,ISS IEA,TAS,IDA TAS,TAS,TAS,IDA TAS IEA,IDA IBA TAS IEA,IDA TAS,TAS,TAS,ISS IEA,IDA TAS IEA,TAS,TAS,IBA,TAS IEA,TAS,ISS TAS IEA,TAS,IDA IBA TAS IEA,TAS,TAS,TAS,TAS,TAS,TAS,TAS,IMP TAS IEA,ISS TAS IEA,TAS,TAS,TAS,TAS,TAS,TAS,TAS,IDA TAS,IDA IMP TAS,TAS,TAS	CTSS,HLA-A,CYBA,CTSD,PSME2,NCF1,PSMB9,HLA-DRB5,B2M,FCGR1A,PSMA7,HLA-DPA1,PSMA4,FCER1G,CD36,HLA-DPB1,PYCARD,PSMB3,HLA-DRA,AP1S2,FCGR1B,HLA-C,HLA-E,HLA-DRB1,PSME1,VAMP8,SLC11A1,HLA-B,AP2S1,CYBB,FCGRT,CD74,CTSL,CALR,PDIA3,HLA-F,LAG3,PSMB10,ARF1,PSMB1,CAPZB,CAPZA1,PSMB8,TAP1,TAPBP,PSMA5,PSMC3,PSMD4,PSMA3,DYNLL1,PSMD8,PSMB6,HLA-DMA,HLA-DMB,ENSG00000196735,ENSG00000106588
query_1	TRUE	8.90021e-20	166	1257	53	0.0421639	0.319277	GO:0002478	GO:BP	antigen processing and presentation of exogenous peptide antigen	17609	1148	TAS,IDA TAS,TAS,TAS,TAS,TAS,TAS,TAS,TAS IEA,TAS,TAS,IMP TAS,TAS,IBA IEA,TAS,IMP TAS,TAS,TAS,TAS,TAS,TAS,IDA TAS,TAS,TAS,TAS,TAS,TAS,TAS,TAS IEA,TAS,TAS,TAS,IDA TAS,TAS,TAS,TAS,TAS,TAS,TAS,TAS,TAS IEA,TAS,TAS,TAS,TAS,TAS,TAS,TAS,TAS,TAS,IMP TAS,TAS,TAS	CTSS,HLA-A,CYBA,CTSD,PSME2,NCF1,PSMB9,HLA-DRB5,B2M,FCGR1A,PSMA7,HLA-DPA1,PSMA4,FCER1G,CD36,HLA-DPB1,PSMB3,HLA-DRA,AP1S2,FCGR1B,HLA-C,HLA-E,HLA-DRB1,PSME1,VAMP8,HLA-B,AP2S1,CYBB,CD74,CTSL,CALR,PDIA3,HLA-F,LAG3,PSMB10,ARF1,PSMB1,CAPZB,CAPZA1,PSMB8,TAP1,TAPBP,PSMA5,PSMC3,PSMD4,PSMA3,DYNLL1,PSMD8,PSMB6,HLA-DMA,HLA-DMB,ENSG00000196735,ENSG00000106588
query_1	TRUE	1.00286e-19	5410	1257	539	0.428799	0.0996303	GO:0009058	GO:BP	biosynthetic process	17609	3696	TAS,TAS,IGI,TAS NAS IC IEA,IDA IMP,IBA TAS IEA,IMP TAS NAS IC IEA,TAS NAS IEA,TAS NAS IEA,IDA IMP IGI ISS IBA TAS IEA,IDA TAS NAS IEA,IBA TAS NAS IEA,TAS,TAS NAS IEA,TAS,IMP IBA TAS NAS IEA,IDA IMP IBA TAS NAS IEA,TAS IC IEA,IDA TAS NAS IEA,IDA TAS NAS IEA,TAS NAS IC IEA,TAS NAS IEA,IEA,IEA,IMP TAS NAS IC IEA,TAS NAS IC IEA,TAS,TAS IC IEA,TAS IC IEA,TAS IC IEA,TAS IC IEA,IDA IMP IBA TAS IC IEA,ID…	S100A8,S100A9,IFI27,RPS27,TMSB4X,EEF1A1,RPL10,RPL34,RPL21,FOS,RPL41,RPLP1,S100A12,RPL13,ISG15,RPL26,RPL13A,RPS19,RPL39,RPL32,RPS12,RPLP2,MT-CO2,DUSP1,RPS3A,RPS15A,CXCL10,RPS27A,RPS6,RPS18,RPS24,RPS14,RPS23,RPL12,RPL11,PLAC8,IL1B,MT-ATP6,RPS2,RPS28,RPL37,RPL18A,RPL7,JUN,RPS8,RPL27A,RPS16,RPL35A,RPS13,RPS17,RPS29,RPL9,KLF6,RPL37A,RPL30,RPS4X,RPL8,RPL19,EIF1,RPL23A,CYBA,RPL6,RPS15,RPL3,ZFP36,TYMP,PT…
query_1	TRUE	1.2195e-19	780	1257	132	0.105012	0.169231	GO:0043069	GO:BP	negative regulation of programmed cell death	17609	12249	IMP,IMP TAS,IMP IBA,IEA,IMP,TAS,IEA,IDA,IEA,IMP,TAS,TAS,ISS,TAS,IDA,TAS,IEA,IDA IMP,IDA,IMP TAS,IEA,IDA IGI,TAS IEA,TAS,TAS IEA,ISS TAS IEA,IEA,IEA,TAS,IDA,ISS,TAS,IDA TAS,IEA,IMP,TAS,IMP,IDA IGI,IDA NAS,IEA,IDA,IMP,ISS IEA,IDA IMP,IMP,IDA,IMP IEA,TAS,IMP,IMP IEA,TAS,IEA,IDA,IMP,IMP,IMP IEA,TAS IEA,TAS,IDA IMP IBA IEA,IEA,IEA,IDA,IDA IBA,IEA,ISS IEA,IEA,IDA IMP IEA,IDA,IDA IEA,IDA,IEA,IMP IBA IEA…	RPL10,TPT1,IFI6,DUSP1,RPS3A,RPS27A,PLAC8,IL1B,JUN,PTMA,NFKBIA,UBA52,NACA,ANXA1,IFIT3,TNFSF10,AIF1,CD44,GRN,CLU,ATOX1,TNF,IER3,IRF7,SOCS3,BCL2A1,HMGB2,FCER1G,UBC,KLF4,EVI2B,ANXA5,GSTP1,C5AR1,NDUFA13,UBB,YME1L1,ENO1,NPM1,RHOA,CARD16,SLC25A5,GPX4,DNAJA1,DDX3X,TNFAIP3,SERPINB9,YWHAZ,HCLS1,PRDX5,RIPK2,GNAI2,IL6,FLNA,ITGB1,GPX1,BID,CFL1,MCL1,CEBPB,TIMP1,CAST,LGALS3,PTGS2,TCF7L2,HSP90AB1,CD74,HIGD2A,CCL…
query_1	TRUE	1.26547e-19	2764	1257	322	0.256165	0.116498	GO:0051239	GO:BP	regulation of multicellular organismal process	17609	15947	ISS,IDA IGI,IEA,IMP ISS TAS IEA,IDA ISS TAS,IDA,IDA IEA,ISS IEA,IDA IMP IGI ISS IBA TAS IEA,IDA,IBA,IEA,IEA,IDA,ISS IEA,IDA IEA,IDA IMP ISS IEA,IMP,IEA,IMP,IMP,IDA,IDA ISS IBA,ISS,IDA IMP ISS IBA IEA,ISS IEA,IMP,IEA,TAS,ISS IEA,ISS IEA,IEP,ISS IEA,IMP,TAS,ISS IEA,IDA IMP ISS IBA IEA,IMP ISS IEA,ISS IEA,IDA,IEA,IDA IBA TAS,IDA IEA,ISS,IDA IEA,IEA,IDA ISS IBA,ISS TAS IEA,IDA,IDA IMP IGI ISS TAS IEA…	S100A9,TMSB4X,FOS,ISG15,CCL3,RPS19,CXCL10,PLAC8,IL1B,CXCL8,MNDA,JUN,LGALS1,HLA-A,G0S2,CYBA,ZFP36,TYMP,NFKBIA,FCN1,RPS3,GAPDH,SRGN,NACA,ANXA1,NAP1L1,GBP1,VIM,PSME2,TYROBP,EGR1,CST3,GBP5,BTG1,PSMB9,PLEK,CD14,IRF1,RSAD2,WARS,ZEB2,IFI16,AIF1,DDX5,B2M,TSPO,GRN,ATP2B1,CLU,TNF,IFNB1,PSMA7,RETN,IRF7,HLA-DPA1,PSMA4,HMGB2,CLEC7A,ITGB2,PFN1,FCER1G,KLF4,EVI2B,NMI,TRIB1,RGCC,ZFP36L1,CD36,ANXA5,HLA-DPB1,PYCARD…
query_1	TRUE	1.56139e-19	892	1257	144	0.114558	0.161435	GO:0032101	GO:BP	regulation of response to external stimulus	17609	8606	IDA IEA,IDA IEA,IDA IMP,TAS,IDA ISS TAS,IDA,IMP,IDA IEA,IGI ISS TAS IEA,IGI TAS,IBA IEA,IDA,IDA,IEA,IDA,IMP,ISS IBA IEA,TAS,ISS IEA,TAS,ISS IEA,TAS,IDA,IDA IBA IEA,IDA,IDA ISS IBA,IGI ISS TAS IEA,NAS,TAS,IEA,TAS IEA,TAS,IBA IEA,IDA,IBA TAS IEA,TAS IEA,IEA,IMP,IMP,TAS IEA,IDA IMP IEA,TAS,IMP ISS IEA,NAS IEA,IEA,IMP ISS IBA TAS IEA,IMP IEA,IDA,IMP,IMP IGI TAS,IEA,TAS,IDA,IMP IEA,IMP,IDA,IEA,IDA IEA…	S100A8,S100A9,TMSB4X,S100A12,CCL3,RPS19,DUSP1,CXCL10,IL1B,CXCL8,MNDA,HLA-A,CYBA,ZFP36,NFKBIA,FCN1,ANXA1,PSME2,GBP5,PSMB9,PLEK,IRF1,CCL4,IFI16,AIF1,GRN,TNF,IFNB1,PSMA7,IRF7,SOCS3,PSMA4,HMGB2,CLEC7A,FCER1G,KLF4,NMI,TRIB1,PLSCR1,CD36,PYCARD,PSMB3,FFAR2,GSTP1,C5AR1,LYN,PARP14,HLA-E,NFKBIZ,STAT1,ALOX5AP,PTPRC,HLA-DRB1,NLRP3,PCBP2,CARD16,FGL2,CCR1,GPX4,TNFRSF1B,PSME1,EREG,TNFAIP3,SERPINB9,VAMP8,IFIT1,S…
query_1	TRUE	1.70536e-19	765	1257	130	0.103421	0.169935	GO:0043066	GO:BP	negative regulation of apoptotic process	17609	12246	IMP,IMP TAS,IMP IBA,IEA,IMP,TAS,IEA,IDA,IEA,IMP,TAS,TAS,ISS,TAS,IDA,TAS,IEA,IDA IMP,IDA,IMP TAS,IEA,IDA IGI,TAS IEA,TAS,TAS IEA,ISS TAS IEA,IEA,IEA,TAS,IDA,ISS,TAS,IDA TAS,IEA,IMP,TAS,IMP,IDA IGI,IDA NAS,IEA,IDA,IMP,IDA IMP,IMP,IDA,IMP IEA,TAS,IMP,IMP IEA,TAS,IEA,IDA,IMP,IMP,IMP IEA,TAS IEA,TAS,IDA IMP IBA IEA,IEA,IEA,IDA,IDA IBA,IEA,ISS IEA,IEA,IDA IMP IEA,IDA,IDA IEA,IDA,IEA,IMP IBA IEA,IDA IEA…	RPL10,TPT1,IFI6,DUSP1,RPS3A,RPS27A,PLAC8,IL1B,JUN,PTMA,NFKBIA,UBA52,NACA,ANXA1,IFIT3,TNFSF10,AIF1,CD44,GRN,CLU,ATOX1,TNF,IER3,IRF7,SOCS3,BCL2A1,HMGB2,FCER1G,UBC,KLF4,EVI2B,ANXA5,GSTP1,C5AR1,NDUFA13,UBB,YME1L1,ENO1,NPM1,RHOA,CARD16,SLC25A5,DNAJA1,DDX3X,TNFAIP3,SERPINB9,YWHAZ,HCLS1,PRDX5,RIPK2,GNAI2,IL6,FLNA,ITGB1,GPX1,BID,CFL1,MCL1,CEBPB,TIMP1,CAST,LGALS3,PTGS2,TCF7L2,HSP90AB1,CD74,HIGD2A,CCL5,SON…
query_1	TRUE	2.1944e-19	330	1257	77	0.061257	0.233333	GO:0007159	GO:BP	leukocyte cell-cell adhesion	17609	3094	IDA,IDA,IDA IBA,IEA,IDA,IMP,IDA IBA,ISS IEA,IDA,IMP,IMP,IDA,IDA,IMP,IDA ISS IEA,IGI,IMP,IMP ISS IEA,IEA,TAS,IDA,IDA,ISS IEA,ISS IEA,IMP,ISS IEA,IMP IEA,IDA IEP,IEA,IEA,IEA,IMP,IDA,IDA,IDA IMP,IDA IMP,ISS IEA,ISS,IEA,IDA,IEA,IEA,TAS,ISS,IDA IMP,TAS,ISS IEA,IMP,ISS IEA,IMP,IDA IMP TAS,IMP,IEA,IMP,IDA TAS IEA,IDA,IMP,IDA,ISS,IDA,TAS IEA,ISS IBA IEA,TAS,IMP IEA,ISS IEA,IMP,IEA,IEA,IEP,IBA TAS IEA,IDA…	S100A8,S100A9,IL1B,LGALS1,HLA-A,RPS3,ANXA1,IRF1,AIF1,CD44,SELL,TNF,IFNB1,HLA-DPA1,ITGB2,KLF4,HLA-DPB1,PYCARD,TNFSF13B,LYN,IFNA2,HLA-E,NFKBIZ,PTPRC,HLA-DRB1,NLRP3,RHOA,MSN,FGL2,CD83,RIPK2,PECAM1,IL6,CD55,ITGB1,LILRB2,CEBPB,LGALS3,CD74,CCL5,CORO1A,PELI1,GRB2,SPN,HMGB1,ENSG00000136238,CX3CR1,ETS1,LAG3,RHOH,LCK,RAC2,TGFB1,ITGAL,ZAP70,IFNG,ITGB7,SELPLG,RUNX3,CD160,PTPN6,FAM49B,CDC42,CD3E,CCR7,CD6,IL7R…
query_1	TRUE	2.76873e-19	220	1257	61	0.0485282	0.277273	GO:0019882	GO:BP	antigen processing and presentation	17609	7050	IDA TAS,IDA IMP TAS IEA,TAS,IEA,TAS,TAS,TAS,TAS,TAS IEA,IGI TAS IEA,TAS,TAS,IMP TAS IEA,TAS,IBA IEA,TAS,IMP TAS IEA,ISS IEA,TAS,IDA TAS IEA,TAS,TAS,IDA TAS IEA,IDA IBA TAS IEA,IDA TAS IEA,IEA,TAS IEA,TAS,ISS IEA,IDA TAS IEA,IDA,TAS,TAS,IBA,TAS NAS IEA,TAS,ISS TAS IEA,TAS,IDA IBA TAS IEA,TAS,TAS,TAS,TAS,TAS,TAS,TAS IEA,IMP TAS IEA,ISS TAS IEA,TAS,TAS,TAS,ISS IEA,TAS,TAS,TAS,TAS,IEA,IDA TAS IEA,IDA…	CTSS,HLA-A,CYBA,PSAP,CTSD,PSME2,NCF1,PSMB9,HLA-DRB5,B2M,FCGR1A,PSMA7,HLA-DPA1,PSMA4,FCER1G,CD36,HLA-DPB1,PYCARD,PSMB3,HLA-DRA,AP1S2,FCGR1B,HLA-C,HLA-E,HLA-DRB1,FGL2,PSME1,VAMP8,SLC11A1,HLA-B,LILRB2,AP2S1,CYBB,FCGRT,CD74,CTSL,CALR,PDIA3,HLA-F,LAG3,PSMB10,ARF1,PSMB1,CAPZB,CAPZA1,PSMB8,TAP1,TAPBP,PSMA5,PSMC3,PSMD4,CCR7,PSMA3,DYNLL1,PSMD8,PSMB6,HLA-DQB1,HLA-DMA,HLA-DMB,ENSG00000196735,ENSG00000106588
query_1	TRUE	2.99442e-19	54	1257	30	0.0238663	0.555556	GO:0006120	GO:BP	mitochondrial electron transport, NADH to ubiquinone	17609	2176	TAS NAS,TAS NAS IEA,TAS NAS,TAS NAS IEA,TAS NAS,TAS NAS,TAS,TAS NAS IEA,TAS NAS,NAS,NAS,TAS,TAS NAS IEA,IMP IEA,TAS NAS,IBA TAS NAS IEA,IBA TAS NAS,TAS NAS,TAS,TAS NAS,TAS NAS,TAS NAS,TAS NAS,TAS NAS,IMP IBA TAS NAS,TAS NAS IEA,TAS NAS,IEA,TAS NAS,TAS	MT-ND3,MT-ND2,MT-ND1,MT-ND4,MT-ND5,NDUFA1,NDUFA13,NDUFB9,NDUFA3,MT-ND4L,NDUFA4,NDUFA11,ENSG00000166136,PARK7,NDUFB7,NDUFS6,NDUFS8,NDUFS7,NDUFB11,NDUFB10,NDUFA6,NDUFB2,NDUFS5,NDUFB4,NDUFV2,NDUFC2,NDUFB3,DNAJC15,NDUFB1,MT-ND6
query_1	TRUE	3.28051e-19	1719	1257	226	0.179793	0.131472	GO:0023056	GO:BP	positive regulation of signaling	17609	7712	IDA,IDA,IBA,IDA TAS,IMP IEA,IDA IMP IEP ISS IBA,TAS,IEA,IDA ISS IBA IC IEA,IEA,HMP,IDA IBA,IDA,IEA,IMP,IMP,IDA IMP IBA,IDA,IMP,TAS,TAS,ISS IEA,IMP,TAS,IDA IMP IBA IEA,IBA,IMP IBA,HMP,IDA IEP IBA IEA,ISS IEA,IEA,IDA,IC,IDA,IDA IBA,IMP,IDA IBA IEA,IMP,IDA IGI ISS IBA TAS NAS IEA,IDA,TAS,IEA,IEA,TAS,TAS,IMP,TAS,ISS,IMP,ISS IEA,IDA IMP IEA,IDA,TAS,IDA,IEP,TAS,IMP,IDA TAS,IDA ISS TAS IEA,IDA,IMP IEA,H…	S100A8,S100A9,CCL3L3,S100A12,RPL26,CCL3,RPS27A,RPL11,IL1B,JUN,LGALS1,G0S2,CYBA,PSAP,RPS7,FCN1,RPS3,GAPDH,RPL23,UBA52,PSME2,TYROBP,NCF1,PSMB9,CD14,CCL4L2,CCL4,EEF1D,TNFSF10,RSAD2,ZEB2,S100A4,TXN,AIF1,CD44,DDX5,GADD45B,CD63,TNF,IFNB1,PSMA7,RETN,IRF7,SOCS3,PSMA4,ATF3,UBC,HSP90AA1,RGCC,CD36,PYCARD,GLIPR2,PSMB3,TRIM22,REL,FPR1,FFAR2,C5AR1,LYN,IFNA2,PARP14,BST2,SERP1,UBB,PTPRC,HLA-DRB1,DUSP6,NLRP3,RHOA…
query_1	TRUE	4.25692e-19	1712	1257	225	0.178998	0.131425	GO:0010647	GO:BP	positive regulation of cell communication	17609	4833	IDA,IDA,IBA,IDA TAS,IMP IEA,IDA IMP IEP ISS IBA,TAS,IEA,IDA ISS IBA IC IEA,IEA,HMP,IDA IBA,IDA,IEA,IMP,IMP,IDA IMP IBA,IDA,IMP,TAS,TAS,ISS IEA,IMP,TAS,IDA IMP IBA IEA,IBA,IMP IBA,HMP,IDA IEP IBA IEA,ISS IEA,IEA,IDA,IC,IDA,IDA IBA,IMP,IDA IBA IEA,IMP,IDA IGI ISS IBA TAS NAS IEA,IDA,TAS,IEA,IEA,TAS,TAS,IMP,TAS,ISS,IMP,ISS IEA,IDA IMP IEA,IDA,TAS,IDA,IEP,TAS,IMP,IDA TAS,IDA ISS TAS IEA,IDA,IMP IEA,H…	S100A8,S100A9,CCL3L3,S100A12,RPL26,CCL3,RPS27A,RPL11,IL1B,JUN,LGALS1,G0S2,CYBA,PSAP,RPS7,FCN1,RPS3,GAPDH,RPL23,UBA52,PSME2,TYROBP,NCF1,PSMB9,CD14,CCL4L2,CCL4,EEF1D,TNFSF10,RSAD2,ZEB2,S100A4,TXN,AIF1,CD44,DDX5,GADD45B,CD63,TNF,IFNB1,PSMA7,RETN,IRF7,SOCS3,PSMA4,ATF3,UBC,HSP90AA1,RGCC,CD36,PYCARD,GLIPR2,PSMB3,TRIM22,REL,FPR1,FFAR2,C5AR1,LYN,IFNA2,PARP14,BST2,SERP1,UBB,PTPRC,HLA-DRB1,DUSP6,NLRP3,RHOA…
query_1	TRUE	7.07646e-19	173	1257	53	0.0421639	0.306358	GO:0019884	GO:BP	antigen processing and presentation of exogenous antigen	17609	7052	TAS,IDA TAS,TAS,TAS,TAS,TAS,TAS,TAS,TAS IEA,TAS,TAS,IMP TAS,TAS,IBA IEA,TAS,IMP TAS,TAS,TAS,TAS,TAS,TAS,IDA TAS,TAS,TAS IEA,TAS,TAS,TAS,TAS,TAS IEA,TAS,TAS,TAS,IDA TAS,TAS,TAS,TAS,TAS,TAS,TAS,TAS,TAS IEA,TAS,TAS,TAS,TAS,TAS,TAS,TAS,TAS,TAS,IMP TAS,TAS,TAS	CTSS,HLA-A,CYBA,CTSD,PSME2,NCF1,PSMB9,HLA-DRB5,B2M,FCGR1A,PSMA7,HLA-DPA1,PSMA4,FCER1G,CD36,HLA-DPB1,PSMB3,HLA-DRA,AP1S2,FCGR1B,HLA-C,HLA-E,HLA-DRB1,PSME1,VAMP8,HLA-B,AP2S1,CYBB,CD74,CTSL,CALR,PDIA3,HLA-F,LAG3,PSMB10,ARF1,PSMB1,CAPZB,CAPZA1,PSMB8,TAP1,TAPBP,PSMA5,PSMC3,PSMD4,PSMA3,DYNLL1,PSMD8,PSMB6,HLA-DMA,HLA-DMB,ENSG00000196735,ENSG00000106588
query_1	TRUE	7.33197e-19	2185	1257	268	0.213206	0.122654	GO:0016310	GO:BP	phosphorylation	17609	5827	IBA TAS IEA,IDA,IBA TAS,IBA,IEA,TAS NAS,TAS,IDA IMP IEP IBA,IBA TAS NAS,IDA IMP ISS IBA IEA,IEA,TAS,IDA IMP ISS NAS IEA,IDA TAS,TAS NAS IEA,IEA,IBA TAS NAS IEA,TAS NAS,IMP ISS IEA,TAS NAS IEA,IEA,IMP,IBA TAS IEA,TAS,IEA,IMP,TAS,ISS IEA,IMP,TAS,IBA,IBA,IDA,IEA,IGI IC,IEA,IDA IBA,IDA IBA IEA,IMP,TAS NAS IEA,IMP,IDA IMP ISS NAS IEA,IDA IBA,TAS,IBA TAS IEA,ISS IBA IEA,IBA IEA,IMP IBA TAS IEA,TAS IEA,…	MT-CO1,EEF1A1,MT-CO3,CCL3L3,RPLP1,MT-ND3,S100A12,CCL3,MT-CO2,DUSP1,CXCL10,RPS27A,IL1B,MT-ATP6,MT-ND2,JUN,MT-CYB,MT-ND1,ZFP36,MT-ND4,PSAP,RPS3,GAPDH,UBA52,CCNL1,GBP1,PSME2,EGR1,NCF1,PSMB9,CCL4L2,CCL4,WARS,ZEB2,TXN,AIF1,CD44,GADD45B,CLU,MT-ND5,FCGR1A,TNF,IFNB1,PSMA7,UQCRB,SAMSN1,CCNI,SOCS3,GMFG,PSMA4,ITGB2,ATF3,UBC,KLF4,NDUFA1,TRIB1,HSP90AA1,RGCC,ZFP36L1,CD36,PYCARD,GLIPR2,PSMB3,SGK1,FPR1,GSTP1,ACT…
query_1	TRUE	8.17149e-19	337	1257	77	0.061257	0.228487	GO:0006909	GO:BP	phagocytosis	17609	2883	IMP,IDA,IDA,ISS IBA IEA,ISS IEA,TAS,ISS IEA,TAS,IMP,TAS,IBA TAS,IDA,ISS IEA,IBA IEA,TAS,TAS,TAS IEA,ISS IEA,IBA TAS,TAS,TAS,TAS,IDA ISS IEA,IBA TAS,IDA IEA,ISS IEA,ISS IEA,ISS,IDA,TAS,TAS,TAS,IMP IEA,IBA,TAS,TAS,IBA TAS,TAS,IDA,ISS IEA,IEA,IBA TAS,IMP IBA,IEA,TAS,IEA,TAS,IBA,IEA,IEA,TAS,IEA,IEA,ISS TAS IEA,ISS,IMP,TAS,IBA,ISS IEA,ISS IEA,IEA,IMP TAS,IEA,TAS,IBA,IBA,TAS,IBA,IMP IEA,IBA TAS,IBA,IMP…	IL1B,CYBA,FCN1,ANXA1,TYROBP,CD14,AIF1,FCGR1A,TNF,FCGR3A,IGHG4,CLEC7A,ITGB2,FCER1G,ARPC2,HSP90AA1,CD36,PYCARD,IGLC2,ACTB,LYN,ACTG1,PTPRC,IGHG1,PECAM1,LDLR,SLC11A1,ITGB1,CD302,ARPC1B,ACTR2,HSP90AB1,CORO1A,IGHA1,FCGR2A,GRB2,IGLC3,ARPC3,HMGB1,CALR,SOD1,ENSG00000136238,BIN2,JMJD6,ARPC4,SPON2,BRK1,RAC2,ICAM3,TGFB1,CD247,ITGAL,CDC42SE2,FGR,IFNG,IL2RG,ACTR3,RHOG,LYAR,MYO1G,CDC42SE1,CDC42,CNN2,CD3G,IGHM,I…
query_1	TRUE	9.94984e-19	5296	1257	526	0.418457	0.0993202	GO:1901360	GO:BP	organic cyclic compound metabolic process	17609	24819	TAS,TAS,IGI,IMP TAS,IDA IMP,IMP TAS,TAS,TAS,IDA IMP IGI ISS IBA TAS IEA,TAS,TAS,TAS,TAS,TAS,IMP TAS,TAS,IMP TAS,TAS,TAS,TAS,TAS,IEA,IEA,TAS,TAS,TAS,TAS,IMP TAS,TAS,IMP TAS,IDA ISS IBA TAS,TAS,TAS,IMP TAS,IEA,IDA IEA,IDA IBA TAS IEA,TAS,IMP IBA TAS,TAS,TAS,IMP IBA TAS IEA,IDA IMP ISS IBA TAS IEA,IBA TAS,TAS,IMP IBA TAS,IMP TAS,IDA TAS,IMP TAS,TAS,TAS,IDA IBA TAS,TAS,TAS,TAS,TAS,TAS,TAS,TAS,IMP TAS…	S100A8,S100A9,IFI27,RPS27,TMSB4X,RPL10,RPL34,RPL21,FOS,RPL41,RPLP1,S100A12,RPL13,ISG15,RPL26,RPL13A,RPS19,RPL39,RPL32,RPS12,RPLP2,MT-CO2,DUSP1,RPS3A,RPS15A,CXCL10,RPS27A,RPS6,RPS18,RPS24,RPS14,RPS23,RPL12,RPL11,PLAC8,IL1B,MT-ATP6,RPS2,RPS28,RPL37,RPL18A,RPL7,JUN,RPS8,RPL27A,RPS16,RPL35A,RPS13,RPS17,RPS29,RPL9,KLF6,RPL37A,RPL30,RPS4X,RPL8,RPL19,RPL23A,RPL6,RPS15,RPL3,ZFP36,TYMP,PTMA,RPL15,NFKBIA,R…
query_1	TRUE	1.45938e-18	289	1257	70	0.0556881	0.242215	GO:0050851	GO:BP	antigen receptor-mediated signaling pathway	17609	15617	IMP,IDA,IMP,IMP,TAS,TAS,TAS,TAS,IBA,TAS,TAS,TAS,TAS,TAS,IBA,ISS IBA IEA,ISS IEA,IDA ISS TAS IEA,TAS,IBA,TAS,ISS TAS IEA,IDA TAS,ISS,IBA,IBA,IMP,IMP,TAS,IBA,IBA TAS NAS,IBA TAS IEA,IMP,TAS,TAS,TAS IEA,TAS,IDA,TAS,IEA,TAS,TAS,TAS IEA,IEA,IMP,TAS,TAS IEA,TAS,IMP,TAS,TAS,TAS,TAS,IBA,ISS IBA IEA,IDA,IBA,IBA,IBA IEA,IBA,ISS IEA,IBA,ISS IEA,ISS IEA,IDA IMP TAS,IMP,IBA,IMP,TAS,TAS	MNDA,HLA-A,RPS3,GBP1,PSME2,PSMB9,HLA-DRB5,PSMA7,IGHG4,HLA-DPA1,PSMA4,HLA-DPB1,PSMB3,HLA-DRA,IGLC2,LYN,NFKBIZ,PTPRC,HLA-DRB1,IGHG1,PSME1,RIPK2,LCP2,LGALS3,IGHA1,IGLC3,PDE4B,CD38,PSMB10,BTN3A2,LCK,CD247,RAB29,PSMB1,PSMB8,ZAP70,CD3D,CD160,PSMA5,PTPN6,PSMC3,PSMD4,CD3E,CCR7,UBE2N,NFKB1,ELF1,SKP1,EZR,CD3G,PSMA3,PSMD8,PSMB6,IGHM,CD79A,MS4A1,IGHD,IGLL5,CD79B,IGHG2,MEF2C,IGHA2,PRKCB,NFKBID,CD22,PHPT1,IGHV…
query_1	TRUE	2.08967e-18	653	1257	115	0.0914877	0.17611	GO:0010942	GO:BP	positive regulation of cell death	17609	5105	IDA,IDA,ISS IEA,IMP IEA,ISS,IEA,IEA,TAS,IDA,IEA,IMP,IMP IEA,IDA IBA,IMP,IDA IMP IBA,IDA,IDA,TAS,IBA IEA,ISS IEA,IDA,ISS IEA,IMP,IDA IBA TAS IEA,IEA,ISS,IDA,IDA IMP ISS IEA,IDA IMP ISS IEA,IDA,IMP,NAS,IMP,TAS,IDA,IMP,IDA IMP NAS IEA,ISS IBA IEA,IGI,IDA TAS,IEA,IDA IBA IEA,IDA IBA IEA,IEA,IMP,ISS IEA,IMP,IBA IEA,TAS,IDA IEA,IEA,IBA TAS,IDA IMP TAS,IGI,IDA,IMP IGI IBA TAS IEA,IMP,IBA,IGI IEA,IMP,IDA…	S100A8,S100A9,FOS,RPL26,CCL3,MT-CO2,DUSP1,RPS27A,RPS6,RPL11,MNDA,JUN,G0S2,RPS7,RPS3,GAPDH,CTSD,UBA52,ANXA1,TYROBP,IFIT2,EGR1,BTG1,TNFSF10,TSPO,GRN,GADD45B,CLU,TNF,IFNB1,CLEC7A,ITGB2,ATF3,UBC,RGCC,CD36,PYCARD,LYN,NDUFA13,UBB,PTPRC,DUSP6,NLRP3,RHOA,DNAJA1,TNFRSF1B,DDX3X,PHLDA1,YWHAZ,RIPK2,ADM,CYCS,IL6,ITGB1,CD40,BID,RYBP,CASP4,MCL1,STK17B,BCLAF1,PTGS2,CCL5,AKAP13,SKIL,DDIT4,PRELID1,SEPT7,SFPQ,YWHAB…
query_1	TRUE	2.29571e-18	256	1257	65	0.0517104	0.253906	GO:0015980	GO:BP	energy derivation by oxidation of organic compounds	17609	5672	IBA TAS IEA,IBA TAS IEA,TAS NAS,IBA TAS NAS,TAS NAS IEA,IBA TAS NAS IEA,IBA TAS NAS,IBA TAS NAS IEA,TAS NAS IEA,IBA TAS IEA,TAS NAS,IEA,TAS,TAS,TAS NAS IEA,TAS NAS,IMP,IBA TAS,IBA TAS,IBA TAS,IEA,IBA TAS,NAS IEA,TAS,IBA TAS IEA,TAS NAS,TAS,IEA,IDA,TAS,TAS,TAS,IEA,TAS NAS IEA,TAS,IEA,TAS,IMP IEA,IBA TAS,TAS NAS,IBA TAS NAS IEA,IBA TAS NAS,IBA TAS NAS,ISS,IBA TAS,IBA TAS,TAS,TAS NAS,IEA,IEA,TAS IEA…	MT-CO1,MT-CO3,MT-ND3,MT-CO2,MT-ND2,MT-CYB,MT-ND1,MT-ND4,MT-ND5,UQCRB,NDUFA1,SCO2,COX7B,NDUFA13,NDUFB9,NDUFA3,BLOC1S1,CYCS,COX5B,COX7C,BID,COX4I1,MT-ND4L,COX6B1,UQCRH,NDUFA4,COX8A,HIF1A,PRELID1,UQCR11,NDUFA11,COX7A2L,GNAS,ENSG00000166136,ENSG00000198668,PPP1CA,COX6C,PARK7,UQCRFS1,NDUFB7,NDUFS6,NDUFS8,NDUFS7,IFNG,UQCRQ,COX6A1,NDUFB11,NDUFB10,PPP1CB,PPP1CC,IDH2,UQCR10,NDUFA6,MYC,NDUFB2,PPP1R2,NDUFS5…
query_1	TRUE	2.48963e-18	2260	1257	273	0.217184	0.120796	GO:0031324	GO:BP	negative regulation of cellular metabolic process	17609	8321	IGI,IMP,IDA,IDA IMP IBA,IMP IBA,IDA IMP ISS IBA IEA,TAS,IDA,IDA IMP ISS IEA,ISS IEA,IDA IMP IBA IEA,IDA,IDA IMP ISS IEA,IDA,IDA IMP,IDA IMP,IDA IMP,TAS,ISS,IBA,IMP,IDA,IMP,ISS IEA,IEA,IDA IMP IEA,IDA IMP ISS IEA,IDA,IMP IEA,IDA,IDA IMP IEA,IDA IMP,IEA,IMP,IDA,IEA,IEA,IDA,IDA IGI IEA,IEA,TAS,ISS IBA IEA,TAS,IMP IEA,IEA,IDA,TAS,NAS,IDA IEA,TAS,IDA IEA,IEA,IMP,IDA IMP IEA,IEA,IDA,IMP,IDA IBA,IEA,IDA…	IFI27,RPL10,ISG15,RPL13A,IFI6,DUSP1,RPS27A,RPS14,RPL11,IL1B,JUN,RPS13,ZFP36,RPS7,RPS3,GAPDH,RPL23,UBA52,NACA,JUNB,GBP1,RPL5,PFDN5,TYROBP,EGR1,CST3,YBX1,PLEK,IRF1,WARS,ZEB2,IFI16,TXN,CD44,DDX5,TSPO,GADD45B,CLU,TNF,NAMPT,FOSB,SAMSN1,IRF7,SOCS3,GMFG,HMGB2,S100A11,ITGB2,ATF3,UBC,KLF4,NMI,TRIB1,ZFP36L1,CD36,PYCARD,HNRNPA1,ITM2B,TRIM22,PABPC1,REL,H2AFJ,KLF10,GSTP1,LYN,IFNA2,PARP14,PPP1R15A,BST2,NDUFA13…
query_1	TRUE	2.571e-18	366	1257	80	0.0636436	0.218579	GO:0050867	GO:BP	positive regulation of cell activation	17609	15633	TAS,IDA IBA,IEA,IDA,IMP,IDA IBA,IEA,ISS IEA,IDA,IBA,IMP,IDA,IGI,IEA,IMP,IMP ISS IEA,IBA,IMP TAS IEA,TAS,IDA,ISS IEA,IMP ISS IEA,ISS IEA,IEA,IBA,IEA,IMP,IDA,IEA,IDA,IDA,IEA,IDA IMP,IMP IEA,IDA,IEA,IEA,IBA,TAS,IEA,IBA,IDA IEA,IMP,IDA,TAS,NAS,IDA,IMP IBA IEA,IMP,IDA TAS,IEA,IDA IEA,ISS IEA,IDA,ISS,IDA,TAS,ISS IBA IEA,TAS,IMP IEA,ISS IEA,IMP,IEA,IEA,NAS IEA,IBA TAS IEA,IDA ISS,IBA,IDA,IBA,IBA,IBA,IMP…	CCL3,IL1B,LGALS1,HLA-A,RPS3,ANXA1,TYROBP,PLEK,AIF1,IGHG4,HLA-DPA1,CLEC7A,ITGB2,FCER1G,HLA-DPB1,PYCARD,IGLC2,TNFSF13B,LYN,HLA-E,NFKBIZ,PTPRC,NLRP3,RHOA,IGHG1,CD83,VAMP8,LILRA5,RIPK2,IL6,CD55,CD40,LILRB2,CD74,CCL5,CORO1A,PELI1,IGHA1,GRB2,CTSC,IGLC3,GPR183,HMGB1,HLA-F,ENSG00000136238,CD2,MIF,CD38,RHOH,LCK,TGFB1,ZAP70,FGR,IFNG,RUNX3,CD160,PTPN6,FAM49B,CDC42,CD3E,CCR7,CD6,FLT3LG,IL7R,CD27,ICOS,HSPD1,I…
query_1	TRUE	3.45283e-18	279	1257	68	0.0540971	0.243728	GO:0006959	GO:BP	humoral immune response	17609	2926	TAS,IDA TAS,TAS,IDA,IDA,IDA,IBA,IGI,IBA,IDA,IDA,TAS,IDA,IDA,IBA,TAS IEA,TAS IEA,IEA,IBA,IBA TAS,IMP,IBA TAS,TAS,IBA,IDA,IEA,IDA,IBA TAS,TAS,IBA,IBA,IDA TAS IEA,IMP,IBA,IC,TAS,IDA IMP TAS IEA,TAS,TAS,TAS IEA,IDA IBA,IDA TAS,IBA TAS,ISS IEA,IBA,IDA IBA TAS,TAS,IEA,IMP,IDA IBA,IBA,IEA,ISS IEA,TAS,IDA IBA,NAS,IBA,TAS,IBA,IBA TAS,ISS IEA,IDA IBA,IEA,TAS,TAS,IBA,TAS,IDA IBA TAS IEA	S100A8,S100A9,LYZ,S100A12,RPS19,RPL39,CXCL10,IL1B,CXCL8,RPL30,HLA-A,FCN1,GAPDH,FAU,CXCL2,CLU,CFD,TNF,IFNB1,IGHG4,RGCC,IGLC2,C5AR1,IFNA2,HLA-E,PTPRC,HLA-DRB1,IGHG1,CD83,CXCL3,IFNA14,SERPING1,ROMO1,IFNA8,IL6,SLC11A1,CD55,POU2F2,TREM1,CFP,IGHA1,RNASE6,IGLC3,GPR183,ENSG00000197919,GNLY,PSMB10,SPON2,HMGN2,JCHAIN,IFNG,PTPN6,CCR7,YTHDF2,IGHM,MS4A1,IGHD,IGLV6-57,IGLL5,IGHG2,MEF2C,IGHA2,FCER2,POU2AF1,IGLV…
query_1	TRUE	5.40805e-18	355	1257	78	0.0620525	0.219718	GO:0002696	GO:BP	positive regulation of leukocyte activation	17609	1365	TAS,IDA IBA,IEA,IDA,IMP,IDA IBA,IEA,IDA,IBA,IMP,IDA,IGI,IEA,IMP,IMP ISS IEA,IBA,IMP TAS IEA,TAS,IDA,ISS IEA,IMP ISS IEA,ISS IEA,IEA,IBA,IEA,IMP,IEA,IDA,IDA,IEA,IDA IMP,IMP IEA,IDA,IEA,IEA,IBA,TAS,IEA,IBA,IDA IEA,IMP,IDA,TAS,NAS,IDA,IMP IBA IEA,IMP,IDA TAS,IEA,IDA IEA,ISS IEA,IDA,ISS,IDA,TAS,ISS IBA IEA,TAS,IMP IEA,ISS IEA,IMP,IEA,IEA,NAS IEA,IBA TAS IEA,IDA ISS,IBA,IDA,IBA,IBA,IBA,IMP,IBA,ISS IEA…	CCL3,IL1B,LGALS1,HLA-A,RPS3,ANXA1,TYROBP,AIF1,IGHG4,HLA-DPA1,CLEC7A,ITGB2,FCER1G,HLA-DPB1,PYCARD,IGLC2,TNFSF13B,LYN,HLA-E,NFKBIZ,PTPRC,NLRP3,RHOA,IGHG1,CD83,VAMP8,RIPK2,IL6,CD55,CD40,LILRB2,CD74,CCL5,CORO1A,PELI1,IGHA1,GRB2,CTSC,IGLC3,GPR183,HMGB1,HLA-F,ENSG00000136238,CD2,MIF,CD38,RHOH,LCK,TGFB1,ZAP70,FGR,IFNG,RUNX3,CD160,PTPN6,FAM49B,CDC42,CD3E,CCR7,CD6,FLT3LG,IL7R,CD27,ICOS,HSPD1,IGHM,XBP1,IGH…
query_1	TRUE	6.21652e-18	2973	1257	334	0.265712	0.112344	GO:0031325	GO:BP	positive regulation of cellular metabolic process	17609	8322	IDA,IDA,IDA,IDA IMP IGI ISS IEA,IBA,IEA,TAS,IMP,IDA IBA,IEA,TAS,TAS,IEA,IDA IMP IGI ISS NAS IEA,IDA,IDA IMP ISS IBA IEA,IDA TAS,IMP,IDA IEA,IDA IMP ISS IEA,IDA IMP IEA,IEA,IDA IMP,IDA,IDA,TAS,ISS,IBA IEA,IDA IBA TAS IEA,IBA,IMP,IDA,IBA,ISS IEA,IDA IMP IGI ISS IEA,IEA,IDA,IMP,IDA,IBA,IDA IMP IEA,IBA,IDA TAS,IMP IC IEA,IDA IMP,IMP IGI IC,IEA,IDA IBA,IMP,IEA,IMP ISS,IDA IBA IEA,IDA IMP ISS IBA IEA,I…	S100A8,S100A9,TMSB4X,FOS,CCL3L3,RPLP1,S100A12,RPL26,CCL3,MT-CO2,CXCL10,RPS27A,PLAC8,IL1B,RPS2,JUN,KLF6,RPS4X,CYBA,ZFP36,NFKBIA,PSAP,RPS3,IER2,CTSD,UBA52,NACA,ANXA1,JUNB,RPS9,VIM,RPL5,PSME2,TYROBP,EGR1,CST3,YBX1,NCF1,PLEK,CCL4L2,IRF1,CCL4,TNFSF10,ZEB2,IFI16,TXN,AIF1,CD44,DDX5,TSPO,GRN,GADD45B,CLU,EEF2,FCGR1A,CD63,TNF,NAMPT,IFNB1,TOMM7,FOSB,IRF7,SOCS3,HMGB2,CLEC7A,ITGB2,ATF3,UBC,KLF4,NMI,TRIB1,PLSC…
query_1	TRUE	7.59279e-18	1541	1257	205	0.163087	0.13303	GO:0051240	GO:BP	positive regulation of multicellular organismal process	17609	15948	ISS,IDA IGI,IEA,ISS IEA,ISS TAS,IDA,ISS IEA,IDA IMP IGI ISS IBA TAS IEA,IDA,IBA,IEA,IDA,ISS IEA,IDA IEA,IMP,IMP,IDA,ISS,IDA IBA,ISS IEA,ISS IEA,ISS IEA,ISS IEA,IMP,ISS IEA,IDA IMP ISS IBA IEA,IMP ISS IEA,ISS IEA,IEA,IDA IBA TAS,IDA IEA,IDA,IEA,ISS,ISS IEA,IDA,IDA IMP IGI ISS TAS IEA,IEA,IDA IMP TAS IEA,IMP,IMP IEA,IDA IMP,IEA,IMP,ISS IEA,IGI,IMP ISS,IEA,IDA IMP,IDA,ISS IEA,IMP,IDA IMP ISS IEA,IDA…	S100A9,TMSB4X,FOS,ISG15,CCL3,RPS19,PLAC8,IL1B,CXCL8,MNDA,JUN,HLA-A,G0S2,CYBA,FCN1,RPS3,GAPDH,NACA,ANXA1,NAP1L1,TYROBP,EGR1,GBP5,BTG1,PLEK,CD14,IRF1,RSAD2,ZEB2,IFI16,AIF1,B2M,TSPO,GRN,ATP2B1,CLU,TNF,RETN,IRF7,HLA-DPA1,HMGB2,CLEC7A,ITGB2,PFN1,FCER1G,KLF4,EVI2B,TRIB1,RGCC,ZFP36L1,CD36,HLA-DPB1,PYCARD,GLIPR2,FFAR2,KLF10,C5AR1,PKM,LYN,HLA-E,SERP1,EIF4G2,ID2,NFKBIZ,STAT1,ENO1,LRRFIP1,PTPRC,CLIC1,HLA-DR…
query_1	TRUE	7.85243e-18	86	1257	36	0.0286396	0.418605	GO:0060333	GO:BP	interferon-gamma-mediated signaling pathway	17609	17369	TAS,TAS,TAS,ISS TAS IEA,TAS,TAS,TAS,TAS,TAS,TAS,TAS,IEA,TAS,TAS,TAS,TAS,IMP IEA,TAS,TAS,IDA IMP ISS TAS,TAS,TAS,TAS,TAS,TAS,IMP,TAS,TAS,TAS IC,IMP IEA,TAS,TAS,TAS,IDA TAS,TAS,TAS	HLA-A,GBP1,MT2A,IRF1,HLA-DRB5,CD44,B2M,FCGR1A,IRF7,SOCS3,HLA-DPA1,NMI,HLA-DPB1,TRIM22,HLA-DRA,FCGR1B,PARP14,HLA-C,HLA-E,STAT1,HLA-DRB1,OAS1,GBP2,OASL,HLA-B,HSP90AB1,OAS3,HLA-F,SP100,PARP9,SUMO1,OAS2,JAK1,IFNG,IRF8,ENSG00000196735
query_1	TRUE	9.18739e-18	604	1257	108	0.0859189	0.178808	GO:0002250	GO:BP	adaptive immune response	17609	920	IDA IC,IEP,IDA IEA,IDA IBA IEA,TAS,ISS IEA,IEA,IDA IEA,IEA,IEA,IDA IBA,ISS IEA,IDA IEA,IBA TAS IEA,IEA,IBA IEA,IEA,IMP,IEA,IBA TAS IEA,IEA,IEA,IEA,IDA IBA,IEA,IDA IBA IEA,ISS IEA,ISS IEA,IDA IMP IEA,ISS IEA,IBA TAS IEA,IEA,ISS IEA,ISS IEA,IBA,IEA,IBA,ISS IBA IEA,ISS IEA,ISS IEA,IDA IEA,IEA,IEA,IDA IEA,IEA,IBA,ISS IEA,IEP,IBA IEA,IEA,IDA,IBA TAS IEA,ISS,ISS IEA,IMP ISS IEA,IDA IMP IBA,IBA,IEA,IEA,…	IL1B,CTSS,HLA-A,ANXA1,IRF1,RSAD2,HLA-DRB5,B2M,CLU,TNF,IFNB1,SAMSN1,IRF7,IGHG4,HLA-DPA1,FCER1G,HLA-DPB1,PYCARD,HLA-DRA,IGLC2,TNFSF13B,FCGR1B,LYN,IFNA2,HLA-C,HLA-E,NFKBIZ,PTPRC,HLA-DRB1,NLRP3,IGHG1,FGL2,TNFRSF1B,TNFAIP3,IFNA14,SERPING1,IFNA8,RIPK2,IL6,SLC11A1,CD55,CD40,POU2F2,HLA-B,LILRB2,FCGRT,CD74,CTSL,IGHA1,CTSC,SPN,IGLC3,ADAM17,GPR183,HMGB1,HLA-F,ENSG00000197919,PRF1,CD7,GZMM,LAG3,BTN3A2,TGFB1,…
query_1	TRUE	9.66963e-18	445	1257	89	0.0708035	0.2	GO:0032103	GO:BP	positive regulation of response to external stimulus	17609	8608	IDA,IDA,IDA,TAS,IDA ISS TAS,IDA,IDA IEA,IGI ISS TAS IEA,IGI TAS,IBA IEA,IDA,IDA,IMP,TAS,ISS IEA,TAS,IDA,IDA IBA IEA,IDA,ISS,IGI ISS TAS IEA,NAS,TAS,IEA,TAS,IBA IEA,IDA,TAS IEA,IMP,IDA IEA,TAS,IMP ISS IEA,IEA,TAS,IDA,IMP,IEA,IDA IEA,TAS,ISS IEA,IMP,IDA,IEA,IDA TAS,IEA,IEA,ISS IEA,ISS IEA,IBA IEA,ISS IEA,IDA IBA TAS IEA,IDA,IBA IEA,IEA,IDA,IMP,IMP IC,IDA IBA,IMP,IDA,IMP,IEA,IDA,IEA,IBA IEA,IEA,IBA,…	S100A8,S100A9,TMSB4X,S100A12,CCL3,RPS19,CXCL10,IL1B,CXCL8,MNDA,CYBA,NFKBIA,FCN1,PSME2,GBP5,PSMB9,CCL4,IFI16,AIF1,GRN,TNF,IFNB1,PSMA7,IRF7,PSMA4,HMGB2,CLEC7A,FCER1G,PLSCR1,PYCARD,PSMB3,FFAR2,C5AR1,LYN,HLA-E,NFKBIZ,ALOX5AP,CCR1,PSME1,EREG,VAMP8,LILRA5,RIPK2,IL6,LDLR,CEBPB,PTGS2,PTGER4,GPSM3,CD74,CCL5,SFPQ,LY96,CTSC,USP15,HSPB1,ADAM17,HMGB1,CALR,HLA-F,ENSG00000136238,CXCR4,ETS1,LAG3,PYHIN1,MIF,XCL2,…
query_1	TRUE	9.94228e-18	77	1257	34	0.0270485	0.441558	GO:0042590	GO:BP	antigen processing and presentation of exogenous peptide antigen via MHC class I	17609	11947	IDA TAS,TAS,TAS,TAS,TAS,TAS,TAS,TAS,TAS,IBA IEA,TAS,TAS,TAS,TAS,TAS,TAS,TAS,TAS,TAS,TAS,TAS,TAS,TAS,TAS,TAS,TAS IEA,TAS,TAS,TAS,TAS,TAS,TAS,TAS,TAS	HLA-A,CYBA,PSME2,NCF1,PSMB9,B2M,FCGR1A,PSMA7,PSMA4,FCER1G,CD36,PSMB3,FCGR1B,HLA-C,HLA-E,PSME1,VAMP8,HLA-B,CYBB,CALR,PDIA3,HLA-F,PSMB10,PSMB1,PSMB8,TAP1,TAPBP,PSMA5,PSMC3,PSMD4,PSMA3,PSMD8,PSMB6,ENSG00000106588
query_1	TRUE	1.35985e-17	73	1257	33	0.026253	0.452055	GO:0002479	GO:BP	antigen processing and presentation of exogenous peptide antigen via MHC class I, TAP-dependent	17609	1149	TAS,TAS,TAS,TAS,TAS,TAS,TAS,TAS,TAS,TAS,TAS,TAS,TAS,TAS,TAS,TAS,TAS,TAS,TAS,TAS,TAS,TAS,TAS,TAS,TAS IEA,TAS,TAS,TAS,TAS,TAS,TAS,TAS,TAS	HLA-A,CYBA,PSME2,NCF1,PSMB9,B2M,FCGR1A,PSMA7,PSMA4,CD36,PSMB3,FCGR1B,HLA-C,HLA-E,PSME1,VAMP8,HLA-B,CYBB,CALR,PDIA3,HLA-F,PSMB10,PSMB1,PSMB8,TAP1,TAPBP,PSMA5,PSMC3,PSMD4,PSMA3,PSMD8,PSMB6,ENSG00000106588
query_1	TRUE	1.522e-17	652	1257	113	0.0898966	0.173313	GO:0006954	GO:BP	inflammatory response	17609	2921	IDA TAS IEA,IDA TAS IEA,TAS,IMP,TAS,IBA TAS,TAS IEA,IDA ISS IBA TAS IEA,IDA,IBA TAS IEA,IDA IGI ISS IBA TAS NAS IEA,IBA TAS IEA,IEA,IMP,IEA,IDA,ISS IBA TAS IEA,ISS IEA,ISS IEA,IBA TAS IEA,IBA IEA,IBA IEA,IBA TAS IEA,IEA,ISS NAS IEA,IBA,IDA ISS IBA,IDA,IDA IMP IGI ISS TAS NAS IEA,IEA,IEA,ISS IEA,IDA IEA,NAS IEA,IEA,TAS,TAS,ISS,TAS,IMP IEA,IBA,IBA,ISS IEA,NAS,ISS IBA IEA,IEA,TAS,IDA,IBA IEA,IMP IEA…	S100A8,S100A9,LYZ,TMSB4X,FOS,CCL3L3,S100A12,CCL3,RPS19,CXCL10,IL1B,CXCL8,JUN,CYBA,ZFP36,NFKBIA,ANXA1,TYROBP,GBP5,CXCL2,CD14,CCL4L2,CCL4,IFI16,AIF1,CD44,GRN,CLU,TNF,NAMPT,SOCS3,HMGB2,CLEC7A,ITGB2,FCER1G,KLF4,NMI,PLSCR1,CD36,PYCARD,REL,FPR1,FFAR2,GSTP1,C5AR1,LYN,IFNA2,HLA-E,IL1RN,NFKBIZ,ALOX5AP,PTPRC,HLA-DRB1,NLRP3,CCR1,GPX4,CXCL3,TNFRSF1B,TNFAIP3,VAMP8,LILRA5,PRDX5,RIPK2,ADM,IL6,LDLR,SLC11A1,ITGB1…
query_1	TRUE	1.6663e-17	1510	1257	201	0.159905	0.133113	GO:0009967	GO:BP	positive regulation of signal transduction	17609	4308	IDA,IDA,IBA,IDA TAS,IMP IEA,IDA IMP IEP IBA,TAS,IEA,IDA ISS IBA IC IEA,IEA,HMP,IDA IBA,IDA,IEA,IMP,IDA IMP IBA,IMP,TAS,TAS,IMP,TAS,IDA IBA,IBA,IMP IBA,HMP,IDA IEP IBA IEA,ISS IEA,IEA,IDA,IC,IDA IBA,IMP,IDA IBA IEA,IMP,IDA ISS IBA TAS NAS IEA,IDA,TAS,IEA,TAS,TAS,IMP,TAS,ISS,ISS IEA,IDA IMP IEA,IDA,TAS,IDA,IEP,TAS,IDA TAS,IDA ISS TAS IEA,IDA,IMP IEA,HMP,IDA TAS,ISS IEA,IDA,TAS,IMP IEP NAS,IDA,IDA,H…	S100A8,S100A9,CCL3L3,S100A12,RPL26,CCL3,RPS27A,RPL11,IL1B,JUN,LGALS1,G0S2,CYBA,PSAP,RPS7,RPS3,RPL23,UBA52,PSME2,NCF1,PSMB9,CD14,CCL4L2,CCL4,EEF1D,TNFSF10,RSAD2,ZEB2,S100A4,TXN,CD44,DDX5,GADD45B,CD63,TNF,IFNB1,PSMA7,IRF7,SOCS3,PSMA4,ATF3,UBC,HSP90AA1,CD36,PYCARD,GLIPR2,PSMB3,TRIM22,REL,FPR1,C5AR1,LYN,IFNA2,PARP14,BST2,UBB,PTPRC,HLA-DRB1,DUSP6,RHOA,CARD16,KLF2,FKBP1A,CCR1,PSME1,EREG,DDX3X,TNFAIP3,R…
query_1	TRUE	1.82744e-17	1917	1257	239	0.190135	0.124674	GO:0033554	GO:BP	cellular response to stress	17609	9586	IDA IMP,TAS,IMP IEA,IMP,IMP,IEA,TAS,ISS IEA,IDA TAS,IMP,IMP IEA,TAS,ISS IEA,NAS,IEA,IDA IMP IEP IBA IEA,TAS,IBA IEA,TAS,IEA,IEA,ISS IEA,IDA IMP TAS,TAS,IEA,IDA,IGI,IDA IEA,IDA,IMP,IDA,IEA,ISS,IDA,IMP,IEA,IDA IEA,IEA,TAS,IMP,IMP IBA,TAS,IBA,TAS,ISS,IDA TAS IEA,TAS,IMP IEA,IMP,IBA TAS,IMP TAS,IMP ISS IEA,IEA,IMP IBA,IDA IBA,IMP,TAS,IEA,ISS IEA,IDA ISS TAS,IDA IBA IEA,IDA IBA TAS IC,IBA TAS IEA,TAS,…	FOS,ISG15,RPL26,TPT1,DUSP1,CXCL10,RPS27A,IL1B,CXCL8,MNDA,JUN,CYBA,ZFP36,NFKBIA,PSAP,RPS3,UBA52,ANXA1,PSME2,EGR1,CST3,YBX1,NCF1,PSMB9,ZEB2,IFI16,TXN,AIF1,CD44,DDX5,B2M,TSPO,GRN,GADD45B,CLU,EEF2,TNF,NAMPT,PSMA7,TOMM7,IER3,IRF7,BCL2A1,PSMA4,HMGB2,ATF3,UBC,KLF4,TRIB1,HSP90AA1,RGCC,ZFP36L1,CD36,PYCARD,CRIP1,HNRNPA1,PSMB3,SGK1,KLF10,GSTP1,LYN,PPP1R15A,SERP1,UBB,ID2,SMCHD1,ENO1,NPM1,RHOA,CARD16,KLF2,DNA…
query_1	TRUE	2.18793e-17	1472	1257	197	0.156722	0.133832	GO:1901700	GO:BP	response to oxygen-containing compound	17609	25120	IEA,IDA IMP IEA,IDA,IEA,IMP IBA IEA,IDA ISS IBA IEA,IDA IBA,IMP IBA IEA,IEA,IEA,IEA,IEA,IDA IMP IEA,IEA,IEA,IEA,IEA,IDA,IMP,IBA IEA,IBA,IMP,ISS IEA,IEA,IDA,IBA,IDA IMP IBA IEA,IEA,IMP IGI,IEA,IEA,IMP IEA,IMP,IEA,IEA,IEA,IDA IEA,IEA,IEA,IEA,IEA,IEP ISS IEA,TAS,TAS,IEA,IMP ISS IEA,IDA ISS IEA,IGI ISS TAS IEA,IDA,IMP IEA,IDA IEA,IEA,ISS IEA,IMP,IEA,IBA IEA,IMP ISS TAS IEA,IDA,ISS IBA IEA,IMP,IDA IMP…	S100A8,FOS,CCL3,DUSP1,CXCL10,IL1B,CXCL8,JUN,LGALS1,MT-CYB,CYBA,MT-ND1,ZFP36,MT-ND4,NFKBIA,PSAP,RPL27,RPS3,RPL23,ANXA1,JUNB,VIM,EGR1,CST3,NCF1,CXCL2,CD14,TNFSF10,TXN,AIF1,TSPO,ATP2B1,CLU,MT-ND5,EEF2,SELL,TNF,NAMPT,FOSB,RETN,SOCS3,HMGB2,ATP6V0E1,CLEC7A,KLF4,TRIB1,ZFP36L1,CD36,PYCARD,TRA2B,FFAR2,KLF10,GSTP1,ACTB,C5AR1,PKM,LYN,NDUFA13,STAT1,HLA-DRB1,NLRP3,RHOA,CARD16,KLF2,MSN,GPX4,CXCL3,TNFRSF1B,EREG…
query_1	TRUE	2.49658e-17	3475	1257	374	0.297534	0.107626	GO:0065008	GO:BP	regulation of biological quality	17609	18881	TAS,TAS,IDA IBA TAS IEA,HEP,IDA IMP IBA,IEA,IDA,IMP,IC,IMP IBA,IEA,IBA TAS IEA,IBA,IDA,TAS,ISS,IMP,IMP,IMP,ISS IEA,IDA ISS IEA,IEA,IEA,IMP,IEA,ISS IEA,TAS IEA,IDA IMP TAS IEA,IDA IMP TAS,IMP,ISS,IMP,ISS,TAS,IDA IMP IBA IEA,IMP,IBA,IBA,IMP,IMP,TAS,IDA IMP ISS IEA,IGI,ISS IEA,IDA IMP,TAS,IBA TAS,TAS,TAS,IDA HMP ISS IEA,TAS,IDA IBA,IDA IMP IEA,IDA HEP IC IEA,TAS IEA,IMP,IDA IMP ISS IBA IEA,IDA,HMP I…	S100A8,S100A9,FTH1,LYZ,TMSB4X,ISG15,CCL3,RPS19,TPT1,IFI6,MT-CO2,FTL,TMSB10,CXCL10,RPS27A,RPS6,RPS24,RPS14,RPL11,PLAC8,IL1B,JUN,LGALS1,RPS17,LST1,G0S2,CYBA,ZFP36,NFKBIA,RPS7,GAPDH,RPL23,SRGN,UBA52,ANXA1,SERF2,COTL1,RPS9,VIM,RPL5,PSME2,TYROBP,RPS5,EGR1,YBX1,NCF1,MT2A,SLC25A6,PSMB9,PLEK,IRF1,CD52,TXN,B2M,TSPO,GRN,ATP2B1,CLU,MYL12A,ATOX1,TNF,NAMPT,IFNB1,PSMA7,TOMM7,RETN,GMFG,MX1,PSMA4,HMGB2,ATP6V0E1,…
query_1	TRUE	2.8435e-17	412	1257	84	0.0668258	0.203883	GO:0022613	GO:BP	ribonucleoprotein complex biogenesis	17609	7661	IMP IBA,IBA,IMP IBA,IDA,IMP IBA,IMP TAS,IMP,IMP ISS IBA TAS,IBA,IMP IBA,TAS,IMP IBA,IMP IBA IEA,IBA,IMP IBA,IMP IBA,IMP,IBA,IBA,IMP IBA,IBA,IMP,IBA IEA,IMP IBA TAS,IMP IBA,IBA,IBA,IBA,IBA IEA,TAS,IBA,IMP IBA,IBA,IBA,IBA IEA,IBA IEA,IEA,IDA,IEA,IBA TAS,IEA,IEA,IMP IEA,IEA,TAS,IEA,IEA,IDA,IDA IBA IEA,IEA,IDA,IBA TAS IEA,IDA,IEA,IEA,IBA,IDA TAS,IMP,IEA,IEA,IDA,IDA TAS NAS IEA,IMP IBA IEA,IBA,IMP IBA…	RPS27,RPL10,RPL26,RPL13A,RPS19,RPS6,RPS24,RPS14,RPL12,RPL11,RPS2,RPS28,RPL7,RPS8,RPS16,RPL35A,RPS17,RPL23A,RPL6,RPS15,RPL3,RPL27,RPL38,RPS7,RPL14,RPL10A,RPS21,RPL35,RPL7A,RPS9,RPS10,RPL5,RPS5,RPL24,RPLP0,RPSA,ISG20,HSP90AA1,EIF3E,NPM1,EIF3L,EIF3F,DDX3X,EIF3H,SRSF5,EIF3K,DDX21,HSP90AB1,CELF2,NUP214,ADAR,NOP10,SCAF11,EIF3M,EIF3G,EIF2S2,SNRPB,SETX,EIF3J,CEBPZ,YTHDC1,SNRPG,LYAR,RPS27L,RAN,PA2G4,SRSF1…
query_1	TRUE	5.65847e-17	2828	1257	318	0.252983	0.112447	GO:0051173	GO:BP	positive regulation of nitrogen compound metabolic process	17609	15892	IDA,IDA,IDA,IDA IMP IGI ISS IEA,IBA,IEA,TAS,IMP,IDA IBA,IEA,TAS,TAS,IEA,IDA IMP ISS NAS IEA,IDA,IDA IMP ISS IBA IEA,IDA TAS,IMP,IDA IMP ISS IEA,IDA IMP IEA,IEA,IDA IMP,IDA,IDA,TAS,ISS,IDA IBA TAS IEA,IBA,IMP,IDA,IBA,ISS IEA,IDA IMP IGI ISS IEA,IDA,IMP,IBA,IDA IMP IEA,IBA,IDA TAS,IMP IEA,IDA IMP,IMP IGI IC,IEA,IDA IBA,IMP,IMP ISS,IDA IBA IEA,IDA IMP ISS IBA TAS IEA,IMP IEA,IMP,IDA IGI ISS IBA TAS …	S100A8,S100A9,TMSB4X,FOS,CCL3L3,RPLP1,S100A12,RPL26,CCL3,MT-CO2,CXCL10,RPS27A,PLAC8,IL1B,RPS2,JUN,KLF6,RPS4X,ZFP36,NFKBIA,PSAP,RPS3,IER2,CTSD,UBA52,NACA,JUNB,RPS9,VIM,RPL5,PSME2,TYROBP,EGR1,YBX1,NCF1,CCL4L2,IRF1,CCL4,TNFSF10,ZEB2,IFI16,TXN,AIF1,CD44,DDX5,GRN,GADD45B,CLU,EEF2,FCGR1A,TNF,NAMPT,IFNB1,FOSB,IRF7,SOCS3,HMGB2,CLEC7A,ITGB2,ATF3,UBC,KLF4,NMI,TRIB1,PLSCR1,HSP90AA1,RGCC,ZFP36L1,CD36,PYCARD,…
query_1	TRUE	6.74522e-17	190	1257	53	0.0421639	0.278947	GO:0070555	GO:BP	response to interleukin-1	17609	19193	IBA,IEP IBA,TAS,IDA TAS,IEP,IEA,TAS,TAS,IBA IEA,IEP,TAS,IMP,TAS,IBA,IBA,TAS,TAS,TAS,IDA,TAS,TAS,IDA IBA TAS IEA,IEA,TAS,IEP,TAS IEA,ISS,IEA,IEA,IBA,IEP IBA,IDA,TAS,IEP,IEA,IEA,TAS,IBA,TAS,TAS,TAS,TAS,TAS,TAS,TAS,TAS,IEP TAS,TAS,IEA,TAS,TAS,TAS,TAS	CCL3L3,CCL3,RPS27A,IL1B,CXCL8,CYBA,NFKBIA,UBA52,ANXA1,GBP1,PSME2,EGR1,PSMB9,CCL4L2,CCL4,PSMA7,PSMA4,UBC,PYCARD,PSMB3,UBB,IL1RN,KLF2,PSME1,GBP2,RIPK2,IL6,CD40,CEBPB,CCL20,CCL5,RBMX,PELI1,HIF1A,ETS1,CD38,SQSTM1,XCL2,PSMB10,PSMB1,RBX1,PSMB8,PSMA5,PSMC3,PSMD4,UBE2N,NFKB1,SKP1,MYC,PSMA3,PSMD8,PSMB6,ENSG00000106588
query_1	TRUE	7.28434e-17	492	1257	93	0.0739857	0.189024	GO:0002521	GO:BP	leukocyte differentiation	17609	1190	IEA,IDA,IBA,IEA,IEA,NAS,IEA,IDA ISS IBA IEA,IEA,IMP ISS IEA,IEA,ISS IEA,ISS IEA,IDA,IEA,IDA IEA,IDA IBA,TAS,IBA IEA,IMP ISS,IEA,IDA ISS IEA,IEA,ISS IBA IEA,IDA IBA,IEA,ISS IEA,ISS TAS IEA,IDA,ISS IEA,IEA,IEA,IMP,IEA,IBA,IMP IEA,IBA,IEA,ISS IEA,IC,IEA,IMP,IMP IC,ISS IEA,ISS IEA,ISS IEA,IDA NAS IEA,IDA,IEA,IDA,ISS,IEA,ISS IEA,IDA IMP,IEA,NAS,IBA,ISS IEA,NAS,ISS IEA,ISS IEA,IEA,IMP NAS IEA,IMP IBA,I…	FOS,CCL3,IL1B,JUN,LGALS1,KLF6,PSAP,ANXA1,JUNB,TYROBP,EGR1,IRF1,RSAD2,IFI16,B2M,TNF,IFNB1,IRF7,FCER1G,EVI2B,TRIB1,ZFP36L1,KLF10,LYN,IFNA2,ID2,NFKBIZ,PTPRC,HLA-DRB1,NLRP3,RHOA,FGL2,CCR1,CD83,IFNA14,HCLS1,IFNA8,RIPK2,IL6,ITGB1,POU2F2,HLA-B,LILRB2,CEBPB,MAFB,PTGER4,CD74,PRELID1,CITED2,SPN,ADAM17,SPI1,GPR183,HMGB1,GNAS,SOD1,ENSG00000197919,ZFP36L2,CD2,IKZF3,LAG3,JMJD6,RHOH,LCK,TGFB1,ANXA2,ZAP70,IFNG,C…
query_1	TRUE	8.90943e-17	318	1257	71	0.0564837	0.22327	GO:0051251	GO:BP	positive regulation of lymphocyte activation	17609	15956	IDA IBA,IEA,IDA,IMP,IDA IBA,IEA,IDA,IBA,IMP,IDA,IMP,IMP ISS IEA,IBA,IMP TAS IEA,TAS,IDA,ISS IEA,IMP ISS IEA,ISS IEA,IEA,IBA,IEA,IEA,IDA,IDA,IEA,IDA IMP,IMP IEA,IDA,IEA,IEA,IBA,TAS,IBA,IDA IEA,IMP,IDA,TAS,IDA,IMP IBA IEA,IMP,IDA TAS,IEA,IDA IEA,IDA,ISS,IDA,TAS,ISS IBA IEA,TAS,IMP IEA,ISS IEA,IMP,IEA,IEA,NAS IEA,IBA TAS IEA,IDA ISS,IBA,IDA,IBA,IBA,IBA,IMP,IBA,ISS IEA,IBA,ISS IEA,IEA,IBA,TAS	IL1B,LGALS1,HLA-A,RPS3,ANXA1,TYROBP,AIF1,IGHG4,HLA-DPA1,CLEC7A,HLA-DPB1,PYCARD,IGLC2,TNFSF13B,LYN,HLA-E,NFKBIZ,PTPRC,NLRP3,RHOA,IGHG1,CD83,RIPK2,IL6,CD55,CD40,LILRB2,CD74,CCL5,CORO1A,PELI1,IGHA1,GRB2,IGLC3,GPR183,HMGB1,HLA-F,ENSG00000136238,MIF,CD38,RHOH,LCK,TGFB1,ZAP70,IFNG,RUNX3,CD160,PTPN6,FAM49B,CDC42,CD3E,CCR7,CD6,FLT3LG,IL7R,CD27,ICOS,HSPD1,IGHM,XBP1,IGHD,IGLL5,IGHG2,HLA-DMB,TNFRSF13C,MEF2C…
query_1	TRUE	9.56486e-17	469	1257	90	0.071599	0.191898	GO:0006091	GO:BP	generation of precursor metabolites and energy	17609	2150	IBA TAS IEA,IBA TAS IEA,TAS NAS,IBA TAS NAS IEA,IDA TAS,TAS NAS IEA,IBA TAS NAS IEA,IEA,IBA TAS NAS,IBA TAS NAS IEA,IBA TAS IEA,IEA,TAS NAS IEA,IBA TAS IEA,IEA,TAS NAS,IEA,TAS NAS,TAS IEA,IBA TAS IEA,TAS,IEA,TAS NAS IEA,TAS NAS,IEA,IDA IMP TAS IEA,IEA,IMP,IBA TAS IEA,IBA TAS IEA,IBA TAS IEA,IBA TAS IEA,IDA ISS IBA TAS IEA,IEA,IBA TAS IEA,NAS IEA,TAS IEA,IBA TAS IEA,IEA,TAS NAS,TAS IEA,IBA TAS IEA…	MT-CO1,MT-CO3,MT-ND3,MT-CO2,MT-ATP6,MT-ND2,MT-CYB,CYBA,MT-ND1,MT-ND4,GAPDH,NCF1,MT-ND5,UQCRB,C15orf48,NDUFA1,SCO2,TKT,COX7B,PKM,NDUFA13,SH3BGRL3,NDUFB9,NDUFA3,COX7A2,ENO1,RHOA,BLOC1S1,TALDO1,CYCS,COX5B,COX7C,PGD,BID,COX4I1,MT-ND4L,COX6B1,UQCRH,CYBB,NDUFA4,COX8A,TPI1,DDIT4,HIF1A,PRELID1,UQCR11,NUP214,NDUFA11,COX7A2L,GNAS,ENSG00000166136,ENSG00000198668,ENSG00000149925,PPP1CA,LDHA,COX6C,TPR,PARK7,U…
query_1	TRUE	9.59029e-17	326	1257	72	0.0572792	0.220859	GO:0031349	GO:BP	positive regulation of defense response	17609	8345	IDA,IDA,TAS,ISS TAS,IDA,IGI ISS TAS IEA,IBA IEA,IDA,IDA,IMP,TAS,ISS IEA,TAS,IDA IBA IEA,ISS,IGI ISS TAS IEA,NAS,TAS,IEA,TAS,IBA IEA,IDA,TAS IEA,IMP,IDA IEA,TAS,IMP ISS IEA,TAS,IDA,IMP,IEA,TAS,ISS IEA,IMP,IDA,IEA,IDA TAS,IEA,IEA,ISS IEA,ISS IEA,IBA IEA,TAS,IDA,IEA,IDA,IDA IBA,IDA,IDA,IEA,IBA IEA,TAS,IMP IEA,TAS,ISS IEA,TAS,TAS,IDA,IDA IEA,TAS,TAS,TAS,ISS IEA,IDA,TAS,TAS,TAS,TAS,TAS,IBA IEA,ISS IEA…	S100A8,S100A9,S100A12,CCL3,RPS19,IL1B,MNDA,CYBA,NFKBIA,FCN1,PSME2,GBP5,PSMB9,IFI16,GRN,TNF,IFNB1,PSMA7,IRF7,PSMA4,HMGB2,CLEC7A,FCER1G,PLSCR1,PYCARD,PSMB3,FFAR2,LYN,HLA-E,NFKBIZ,ALOX5AP,PSME1,EREG,VAMP8,LILRA5,RIPK2,IL6,LDLR,CEBPB,PTGS2,PTGER4,GPSM3,CCL5,SFPQ,CTSC,USP15,HMGB1,HLA-F,ETS1,LAG3,PYHIN1,PSMB10,PARP9,ICAM3,PARK7,PSMB1,PSMB8,IFNG,CD160,PSMA5,PSMC3,PSMD4,CCR7,CD6,NFKB1,SKP1,PSMA3,PSMD8,PS…
query_1	TRUE	1.01082e-16	554	1257	100	0.0795545	0.180505	GO:0097190	GO:BP	apoptotic signaling pathway	17609	22046	IDA,IDA,IMP IBA,IMP IEA,IMP,IMP IBA,IEA,IDA IEA,IEA,IDA IBA,IMP,IDA IMP IBA,IDA,ISS IEA,TAS,IDA IBA TAS IEA,IDA IMP,IDA,IMP,IMP TAS IC,IDA IGI IBA TAS NAS IEA,IDA,IBA,IEA,IMP,IDA IMP IBA,IDA IBA,IDA,TAS,IDA IMP IEA,IDA,IBA,IDA IGI,IEA,IMP,IDA,IEA,IMP,IDA,IDA,IMP,TAS,IEA,IMP IEA,IDA IMP IGI IBA TAS IEA,IMP,IMP IGI IBA IEA,TAS IEA,IMP,IDA IMP IBA,IEA,ISS IEA,IMP IEA,IEA,ISS IEA,IDA,IDA,IDA,TAS,TAS,…	S100A8,S100A9,IFI27,RPL26,TPT1,IFI6,RPL11,IL1B,JUN,G0S2,RPS7,RPS3,SRGN,TYROBP,CD14,TNFSF10,IFI16,CD44,DDX5,CLU,TNF,IFNB1,BCL2A1,HMGB2,ATF3,PYCARD,CRIP1,GSTP1,PPP1R15A,NDUFA13,UBB,IFI27L2,ENO1,PTPRC,SLC25A5,DNAJA1,TNFRSF1B,DDX3X,GABARAP,TNFAIP3,HINT1,YWHAZ,GNAI2,GPX1,BID,CASP4,MCL1,CEBPB,BCLAF1,LGALS3,PTGS2,TCF7L2,CD74,SKIL,DDIT4,HIF1A,PRELID1,SFPQ,YWHAB,LY96,HNRNPK,CTSC,HSPB1,TMBIM6,CYP1B1,SH3GLB…
query_1	TRUE	1.5633e-16	601	1257	105	0.0835322	0.174709	GO:0043065	GO:BP	positive regulation of apoptotic process	17609	12245	IDA,IDA,IMP IEA,ISS,IEA,TAS,IDA,IEA,IMP,IMP IEA,IDA IBA,IMP,IDA IMP IBA,IDA,IDA,TAS,IBA IEA,ISS IEA,IDA,IMP,IDA IBA TAS IEA,IEA,ISS,IDA,ISS IEA,IDA IMP ISS IEA,IDA,IMP,IMP,TAS,IDA,IDA IMP NAS IEA,ISS IBA IEA,IGI,IDA TAS,IEA,IDA IBA,IDA IBA IEA,IEA,IMP,ISS IEA,IMP,IBA IEA,TAS,IEA,IEA,IBA TAS,IDA IMP TAS,IGI,IDA,IMP IGI IBA TAS IEA,IMP,IBA,IGI IEA,IMP,IDA IMP,IEA,IDA,TAS,IEA,IDA,IDA,IDA,TAS,IEA,IDA…	S100A8,S100A9,RPL26,CCL3,DUSP1,RPS27A,RPS6,RPL11,MNDA,JUN,G0S2,RPS7,RPS3,GAPDH,CTSD,UBA52,ANXA1,TYROBP,IFIT2,BTG1,TNFSF10,TSPO,GRN,GADD45B,CLU,TNF,IFNB1,CLEC7A,ATF3,UBC,RGCC,PYCARD,LYN,NDUFA13,UBB,PTPRC,DUSP6,NLRP3,RHOA,DNAJA1,TNFRSF1B,DDX3X,PHLDA1,YWHAZ,RIPK2,ADM,CYCS,IL6,ITGB1,CD40,BID,RYBP,CASP4,MCL1,STK17B,BCLAF1,PTGS2,CCL5,AKAP13,SKIL,PRELID1,SEPT7,SFPQ,YWHAB,CTSC,HMGB1,CYP1B1,SH3GLB1,SOD1,P…
query_1	TRUE	1.68763e-16	168	1257	49	0.0389817	0.291667	GO:0071347	GO:BP	cellular response to interleukin-1	17609	19654	IBA,IEP IBA,TAS,IDA TAS,IEP,TAS,TAS,IEP,TAS,IMP,TAS,IBA,IBA,TAS,TAS,TAS,IDA,TAS,TAS,IDA IBA TAS IEA,IEA,TAS,IEP,TAS,ISS,IEA,IEA,IBA,IEP IBA,IDA,TAS,IEP,TAS,IBA,TAS,TAS,TAS,TAS,TAS,TAS,TAS,TAS,IEP TAS,TAS,IEA,TAS,TAS,TAS,TAS	CCL3L3,CCL3,RPS27A,IL1B,CXCL8,NFKBIA,UBA52,GBP1,PSME2,EGR1,PSMB9,CCL4L2,CCL4,PSMA7,PSMA4,UBC,PYCARD,PSMB3,UBB,IL1RN,KLF2,PSME1,GBP2,RIPK2,IL6,CD40,CEBPB,CCL20,CCL5,RBMX,PELI1,HIF1A,SQSTM1,XCL2,PSMB10,PSMB1,RBX1,PSMB8,PSMA5,PSMC3,PSMD4,UBE2N,NFKB1,SKP1,MYC,PSMA3,PSMD8,PSMB6,ENSG00000106588
query_1	TRUE	2.30177e-16	286	1257	66	0.052506	0.230769	GO:0070661	GO:BP	leukocyte proliferation	17609	19262	IDA IBA,IMP,IDA,IDA,IMP,IDA IBA,IMP IEA,ISS IEA,IDA,IDA,IBA NAS,IMP,IMP,ISS IEA,ISS,IMP TAS IEA,IMP ISS IBA IEA,IBA,TAS,IDA,IMP ISS IEA,IMP,IDA,ISS IEA,NAS,IBA,IBA,IEA,IDA,ISS IEA,IDA,NAS IEA,IDA IMP,ISS IEA,IDA,IMP,IMP,IDA,IEA,IEA,ISS,IDA IEA,IMP,IBA,ISS IEA,IDA,IMP IBA IEA,IEA,IEA,IEA,IEA,IEA,ISS IBA IEA,IEA,IMP IEA,IMP,IEA,IEA,IDA,ISS IEA,NAS,IMP,IBA,ISS IEA,ISS,IMP TAS	IL1B,MNDA,LST1,HLA-A,RPS3,ANXA1,TYROBP,IRF1,AIF1,CLU,IFNB1,HLA-DPA1,HLA-DPB1,PYCARD,GSTP1,TNFSF13B,LYN,IFNA2,BST2,HLA-E,PTPRC,HLA-DRB1,MSN,TNFRSF1B,TNFAIP3,IFNA14,IFNA8,RIPK2,IL6,SLC11A1,CD55,CD40,LILRB2,CEBPB,AHR,LGALS3,CD74,CCL5,CORO1A,PELI1,SPN,GPR183,HMGB1,ENSG00000197919,IKZF3,MIF,CD38,PSMB10,RAC2,TGFB1,CCND3,ZAP70,MZB1,PTPN6,CD3E,CD6,FLT3LG,IL7R,HSPD1,CD79A,MS4A1,HLA-DMB,TNFRSF13C,MEF2C,CD2…
query_1	TRUE	3.20516e-16	607	1257	105	0.0835322	0.172982	GO:0043068	GO:BP	positive regulation of programmed cell death	17609	12248	IDA,IDA,IMP IEA,ISS,IEA,TAS,IDA,IEA,IMP,IMP IEA,IDA IBA,IMP,IDA IMP IBA,IDA,IDA,TAS,IBA IEA,ISS IEA,IDA,IMP,IDA IBA TAS IEA,IEA,ISS,IDA,ISS IEA,IDA IMP ISS IEA,IDA,IMP,IMP,TAS,IDA,IDA IMP NAS IEA,ISS IBA IEA,IGI,IDA TAS,IEA,IDA IBA,IDA IBA IEA,IEA,IMP,ISS IEA,IMP,IBA IEA,TAS,IEA,IEA,IBA TAS,IDA IMP TAS,IGI,IDA,IMP IGI IBA TAS IEA,IMP,IBA,IGI IEA,IMP,IDA IMP,IEA,IDA,TAS,IEA,IDA,IDA,IDA,TAS,IEA,IDA…	S100A8,S100A9,RPL26,CCL3,DUSP1,RPS27A,RPS6,RPL11,MNDA,JUN,G0S2,RPS7,RPS3,GAPDH,CTSD,UBA52,ANXA1,TYROBP,IFIT2,BTG1,TNFSF10,TSPO,GRN,GADD45B,CLU,TNF,IFNB1,CLEC7A,ATF3,UBC,RGCC,PYCARD,LYN,NDUFA13,UBB,PTPRC,DUSP6,NLRP3,RHOA,DNAJA1,TNFRSF1B,DDX3X,PHLDA1,YWHAZ,RIPK2,ADM,CYCS,IL6,ITGB1,CD40,BID,RYBP,CASP4,MCL1,STK17B,BCLAF1,PTGS2,CCL5,AKAP13,SKIL,PRELID1,SEPT7,SFPQ,YWHAB,CTSC,HMGB1,CYP1B1,SH3GLB1,SOD1,P…
query_1	TRUE	4.64603e-16	275	1257	64	0.0509149	0.232727	GO:0045088	GO:BP	regulation of innate immune response	17609	13266	IDA,IBA IEA,IDA,IMP,TAS,ISS IEA,TAS,TAS,IDA IBA IEA,IDA,NAS,TAS,IEA,TAS,TAS,IBA IEA,TAS,IEA,IMP,IDA IEA,TAS,IMP,TAS,IMP IEA,IDA,TAS,TAS,ISS IEA,ISS IEA,IMP,IDA,IDA,IMP,TAS,IDA IMP IBA IEA,IDA,IEA,IDA IBA,IDA,IEA,IBA IEA,TAS,IDA IMP IEA,TAS,TAS,TAS,TAS,TAS,ISS IEA,TAS,IDA IEA,TAS,TAS,TAS,TAS,TAS,TAS,TAS,TAS,TAS,TAS,IMP,IBA IEA,TAS	RPS19,MNDA,HLA-A,FCN1,PSME2,GBP5,PSMB9,IRF1,IFI16,GRN,IFNB1,PSMA7,IRF7,SOCS3,PSMA4,HMGB2,FCER1G,NMI,PLSCR1,PYCARD,PSMB3,FFAR2,LYN,PARP14,HLA-E,STAT1,PSME1,EREG,TNFAIP3,SERPINB9,SERPING1,HLA-B,HSP90AB1,CCL5,SAMHD1,SFPQ,ADAR,HMGB1,HLA-F,LAG3,PYHIN1,PSMB10,PARP9,SUMO1,ICAM3,PSMB1,JAK1,PSMB8,FGR,IFNG,CD160,PSMA5,PTPN6,PSMC3,PSMD4,NFKB1,SKP1,BIRC3,PSMA3,PSMD8,PSMB6,YTHDF2,ZBP1,ENSG00000106588
query_1	TRUE	5.03618e-16	205	1257	54	0.0429594	0.263415	GO:0043903	GO:BP	regulation of symbiotic process	17609	12626	IMP,IDA IMP IBA,IMP,IDA,IDA IMP,IDA,IDA,IMP,IDA,IDA,IDA,IDA IEA,IDA,IEA,IDA,IDA,IMP IBA,IDA,IMP,IMP,IDA,IDA,IDA IBA,IMP,IDA,IMP,IDA IBA,IDA IMP,IDA IBA,IMP,IDA IBA,IDA,IDA TAS,IMP,IDA IMP IEA,IDA IBA,TAS,IEA,IDA IMP IBA,IMP IEA,IBA,IEA,IMP,IMP IGI,IMP,IDA IBA,IDA,IEA,IMP,IDA,IMP TAS,IMP,IDA,TAS	IFI27,IFITM3,ISG15,CCL3,CXCL8,JUN,LGALS1,ZFP36,FCN1,GAPDH,CCL4,RSAD2,IFI16,DDX5,TNF,IFNB1,ISG20,MX1,PLSCR1,PABPC1,IFNA2,BST2,APOBEC3A,STAT1,HLA-DRB1,DDX3X,OAS1,IFIT1,OASL,CFL1,IFITM2,CD74,CCL5,CHD1,ADAR,OAS3,POLR2L,CXCR4,IFITM1,EIF2AK2,OAS2,STOM,ANXA2,NUCKS1,RAD23A,APOBEC3C,PSMC3,HSPA8,P4HB,CCNK,PPIA,PPIB,SNX3,POLR2K
query_1	TRUE	6.06052e-16	1539	1257	199	0.158313	0.129305	GO:0051247	GO:BP	positive regulation of protein metabolic process	17609	15952	IDA,IDA,IBA,IEA,TAS,IMP,IDA IBA,TAS,IDA IMP ISS NAS IEA,IDA,IEA,IMP,IMP,IEA,IMP,IDA,TAS,IBA,IMP,IDA,IBA,ISS IEA,ISS IEA,IMP,IBA,IEA,IBA,IDA TAS,IEA,IMP,IMP IGI IC,IEA,IDA IBA,IMP ISS,IDA IBA IEA,IMP ISS IBA TAS IEA,IMP IEA,IMP,IDA ISS NAS IEA,IDA IBA,TAS,IDA IMP,TAS,IMP IGI,IEA,ISS IBA IEA,IDA IGI ISS,IDA IMP IEA,ISS IEA,IDA IMP NAS IEA,IDA,IEA,TAS,IDA TAS,IMP IGI ISS IEA,IDA IBA,IMP,IDA IBA TAS …	S100A8,S100A9,CCL3L3,RPLP1,S100A12,RPL26,CCL3,RPS27A,IL1B,RPS2,JUN,RPS4X,NFKBIA,PSAP,RPS3,CTSD,UBA52,RPS9,VIM,RPL5,PSME2,TYROBP,EGR1,NCF1,CCL4L2,IRF1,CCL4,TNFSF10,ZEB2,IFI16,TXN,AIF1,CD44,GRN,GADD45B,CLU,EEF2,FCGR1A,TNF,IFNB1,SOCS3,CLEC7A,UBC,KLF4,NMI,TRIB1,HSP90AA1,RGCC,CD36,PYCARD,GLIPR2,PABPC1,FPR1,C5AR1,LYN,IFNA2,PARP14,PPP1R15A,NDUFA13,SERP1,UBB,EIF4G2,EIF3E,CIRBP,RBM3,ENO1,PTPRC,NPM1,HLA-DR…
query_1	TRUE	6.95378e-16	193	1257	52	0.0413683	0.26943	GO:0050792	GO:BP	regulation of viral process	17609	15570	IMP,IDA IMP IBA,IMP,IDA,IDA,IDA,IDA,IMP,IDA,IDA,IDA IEA,IDA,IEA,IDA,IDA,IMP IBA,IDA,IMP,IMP,IDA,IDA,IDA IBA,IMP,IDA,IMP,IDA IBA,IDA IMP,IDA IBA,IMP,IDA IBA,IDA,IDA TAS,IMP,IDA IMP IEA,IDA IBA,TAS,IEA,IDA IMP IBA,IMP IEA,IBA,IEA,IMP IGI,IMP,IDA IBA,IDA,IEA,IMP,IDA,IMP TAS,IMP,IDA,TAS	IFI27,IFITM3,ISG15,CCL3,CXCL8,JUN,LGALS1,ZFP36,FCN1,CCL4,RSAD2,IFI16,DDX5,TNF,IFNB1,ISG20,MX1,PLSCR1,PABPC1,IFNA2,BST2,APOBEC3A,STAT1,HLA-DRB1,DDX3X,OAS1,IFIT1,OASL,CFL1,IFITM2,CD74,CCL5,CHD1,ADAR,OAS3,POLR2L,CXCR4,IFITM1,EIF2AK2,OAS2,STOM,NUCKS1,RAD23A,APOBEC3C,PSMC3,HSPA8,P4HB,CCNK,PPIA,PPIB,SNX3,POLR2K
query_1	TRUE	9.23497e-16	264	1257	62	0.0493238	0.234848	GO:0046651	GO:BP	lymphocyte proliferation	17609	14477	IDA IBA,IMP,IDA,IDA,IMP,IDA IBA,IMP IEA,ISS IEA,IDA,IBA NAS,IMP,IMP,ISS IEA,IMP TAS IEA,IBA IEA,IBA,IDA,IMP ISS IEA,IMP,IDA,ISS IEA,IBA,IBA,IEA,IDA,ISS IEA,IDA,NAS IEA,IDA IMP,ISS IEA,IDA,IMP,IMP,IDA,IEA,IEA,ISS,IDA IEA,IMP,IBA,ISS IEA,IDA,IMP IBA IEA,IEA,IEA,IEA,IEA,IEA,ISS IBA IEA,IEA,IMP IEA,IMP,IEA,IEA,IDA,ISS IEA,NAS,IMP,IBA,ISS IEA,ISS,IMP TAS	IL1B,MNDA,LST1,HLA-A,RPS3,ANXA1,TYROBP,IRF1,AIF1,IFNB1,HLA-DPA1,HLA-DPB1,PYCARD,TNFSF13B,LYN,IFNA2,HLA-E,PTPRC,HLA-DRB1,MSN,TNFRSF1B,IFNA14,IFNA8,RIPK2,IL6,SLC11A1,CD55,CD40,LILRB2,CEBPB,AHR,LGALS3,CD74,CCL5,CORO1A,PELI1,SPN,GPR183,HMGB1,ENSG00000197919,IKZF3,MIF,CD38,PSMB10,RAC2,TGFB1,CCND3,ZAP70,MZB1,PTPN6,CD3E,CD6,FLT3LG,IL7R,HSPD1,CD79A,MS4A1,HLA-DMB,TNFRSF13C,MEF2C,CD22,CD70
query_1	TRUE	9.3337e-16	2672	1257	300	0.238663	0.112275	GO:0065009	GO:BP	regulation of molecular function	17609	18882	IDA TAS,IDA TAS,IDA IMP,IDA,TAS,IBA,IEA,TAS,IBA,IMP IBA,IDA ISS IBA,IEA,TAS,IMP,IDA ISS IBA IEA,IDA,IDA,IDA TAS IEA,IEA,ISS IEA,IDA IMP TAS NAS,IEA,IDA,IDA IMP IGI,IDA,IDA,IDA,TAS,IBA IEA,IEA,IDA,IBA,IDA,IEA,ISS IEA,IDA IEA,IMP,IMP,IDA,IBA,IBA,IDA TAS,IDA,IEA,IDA IMP,IDA IC,IDA IMP,IDA IGI,IMP ISS,IDA IBA IEA,IMP,IMP,IDA IMP IGI ISS IBA IC IEA,IBA,IEA,IEA,IDA IEA,IMP,NAS IEA,IDA,TAS,IDA IEA,IDA I…	S100A8,S100A9,TMSB4X,EEF1A1,FOS,CCL3L3,RPLP1,S100A12,CCL3,IFI6,DUSP1,CXCL10,RPS27A,RPL11,IL1B,RPS2,CTSS,JUN,CYBA,ZFP36,NFKBIA,PSAP,RPS7,RPS3,GAPDH,RPL23,CTSD,UBA52,ANXA1,CCNL1,RPL5,PSME2,IFIT2,LY6E,EGR1,CST3,NCF1,PSMB9,PLEK,CCL4L2,CCL4,TNFSF10,WARS,ZEB2,IFI16,TXN,CD44,B2M,GRN,GADD45B,CLU,FCGR1A,TNF,CCNI,SOCS3,GMFG,HMGB2,CLEC7A,ITGB2,PFN1,UBC,KLF4,TRIB1,PLSCR1,HSP90AA1,RGCC,CD36,ANXA5,PYCARD,TRIM2…
query_1	TRUE	9.48043e-16	2824	1257	313	0.249006	0.110836	GO:0044085	GO:BP	cellular component biogenesis	17609	12751	IMP IBA,IDA IBA,IBA,IMP,TAS,IMP IBA,IDA,IMP IBA,IBA,TAS,IMP TAS,IMP,IMP ISS IBA TAS,IMP,IBA,IMP IBA,IDA,TAS,IMP IBA,TAS,IMP IBA IEA,IBA,IMP IBA,IMP IBA,IMP,IBA,IDA,TAS,IBA,IMP IBA,IBA,TAS,IEA,IMP,IBA IEA,IMP IBA TAS,IMP IBA,IMP,IBA,TAS,IBA,IBA,TAS IEA,IBA IEA,IBA,TAS,IBA,IMP IBA,IBA,IBA,IDA,IDA ISS IEA,IMP,IDA ISS IBA NAS IEA,IBA IEA,IMP,IDA IMP,TAS,IBA IEA,IDA TAS,IMP IBA IEA,IBA,IBA IEA,IEA,NAS…	RPS27,TMSB4X,RPL10,MT-CO3,MT-ND3,RPL26,RPL13A,RPS19,TMSB10,RPS27A,RPS6,RPS24,RPS14,RPS23,RPL12,RPL11,IL1B,RPS2,RPS28,MT-ND2,RPL7,RPS8,RPS16,RPL35A,RPS17,RPL23A,CYBA,MT-ND1,RPL6,RPS15,RPL3,MT-ND4,PSAP,RPL27,RPL38,RPS7,RPL14,RPS3,RPL10A,UBA52,RPS21,RPL35,NAP1L1,RPL7A,COTL1,RPS9,RPS10,RPL5,RPS5,RPL24,GBP5,PLEK,WARS,AIF1,RPLP0,B2M,CLU,MT-ND5,RPSA,TNF,POMP,UQCRB,GMFG,ISG20,HMGB2,CAPG,CLEC7A,PFN1,UBC,N…
query_1	TRUE	1.14517e-15	663	1257	110	0.0875099	0.165913	GO:0051223	GO:BP	regulation of protein transport	17609	15934	IGI,IDA,ISS,IDA ISS NAS IEA,IMP,IDA,ISS,IMP IBA IEA,IMP,TAS,IMP IBA IEA,IDA,IEA,IDA,IDA IGI ISS TAS IEA,IMP,NAS,IMP,IEA,IDA IMP IEA,IMP,IEA,IDA,IDA,IEA,IDA IMP,IDA IMP IBA IEA,IDA IBA,TAS,IMP,IDA,IMP,IDA,IDA,TAS,IMP,IDA,IDA,HMP,IMP,IEA,TAS,IMP,ISS IEA,IEA,IMP IBA,ISS IEA,IEA,IDA,ISS IEA,IEA,TAS,IEA,HMP,IDA IBA,HMP IEA,TAS,IEA,TAS,IMP,IDA IMP,IEA,IDA,IDA,ISS,IEA,IMP,IMP ISS,IMP,TAS,HMP,IEA,IGI,IEA…	IFI27,TMSB4X,CCL3,IL1B,FCN1,GAPDH,SRGN,ANXA1,GBP1,SLC25A6,CD14,RSAD2,TXN,AIF1,TNF,TOMM7,ITGB2,RGCC,CD36,PYCARD,FFAR2,LYN,IFNA2,HLA-E,SERP1,HLA-DRB1,NLRP3,CARD16,SLC25A5,IFIH1,DNAJA1,TNFAIP3,LCP1,LILRA5,YWHAZ,HCLS1,RIPK2,IL6,UBL5,FLNA,CD40,BID,DDX58,OAZ1,PTGS2,TCF7L2,PTGER4,HSP90AB1,CCL5,PIM3,HIF1A,YWHAB,TMBIM6,UBE2D3,HMGB1,SH3GLB1,GNAS,ENSG00000136238,GZMB,SP100,CD2,UCP2,MBP,MIF,VAMP2,CD38,CIB1,T…
query_1	TRUE	1.34555e-15	266	1257	62	0.0493238	0.233083	GO:0032943	GO:BP	mononuclear cell proliferation	17609	9202	IDA IBA,IMP,IDA,IDA,IMP,IDA IBA,IMP IEA,ISS IEA,IDA,IBA NAS,IMP,IMP,ISS IEA,IMP TAS IEA,IBA IEA,IBA,IDA,IMP ISS IEA,IMP,IDA,ISS IEA,IBA,IBA,IEA,IDA,ISS IEA,IDA,NAS IEA,IDA IMP,ISS IEA,IDA,IMP,IMP,IDA,IEA,IEA,ISS,IDA IEA,IMP,IBA,ISS IEA,IDA,IMP IBA IEA,IEA,IEA,IEA,IEA,IEA,ISS IBA IEA,IEA,IMP IEA,IMP,IEA,IEA,IDA,ISS IEA,NAS,IMP,IBA,ISS IEA,ISS,IMP TAS	IL1B,MNDA,LST1,HLA-A,RPS3,ANXA1,TYROBP,IRF1,AIF1,IFNB1,HLA-DPA1,HLA-DPB1,PYCARD,TNFSF13B,LYN,IFNA2,HLA-E,PTPRC,HLA-DRB1,MSN,TNFRSF1B,IFNA14,IFNA8,RIPK2,IL6,SLC11A1,CD55,CD40,LILRB2,CEBPB,AHR,LGALS3,CD74,CCL5,CORO1A,PELI1,SPN,GPR183,HMGB1,ENSG00000197919,IKZF3,MIF,CD38,PSMB10,RAC2,TGFB1,CCND3,ZAP70,MZB1,PTPN6,CD3E,CD6,FLT3LG,IL7R,HSPD1,CD79A,MS4A1,HLA-DMB,TNFRSF13C,MEF2C,CD22,CD70
query_1	TRUE	1.35418e-15	1445	1257	189	0.150358	0.130796	GO:0048585	GO:BP	negative regulation of response to stimulus	17609	15114	IMP,IDA,IMP,IMP IBA,IDA IMP ISS IBA IEA,TAS,IDA ISS IEA,IDA,IDA,IEA,IEA,IEA,IMP,TAS,IDA IBA,IMP,TAS,IMP,IEA,ISS IEA,TAS,IDA NAS,TAS,TAS,IDA,IGI,IDA,IDA,IDA ISS,IMP TAS,IDA IGI,IEA,IDA,TAS,ISS IEA,IMP IEA,TAS,IEA,IEA,TAS,IDA TAS IEA,IEA,IMP,IDA IMP,TAS,IDA ISS NAS IC IEA,ISS TAS IEA,IDA,IMP IEA,TAS,IDA,IMP,IDA,TAS,IDA IBA IEA,IMP,IMP,IDA IGI,ISS TAS IEA,IDA,IDA IMP IBA IEA,IDA IMP IBA,IEA,IMP,IDA …	TMSB4X,RPS19,TPT1,IFI6,DUSP1,RPS27A,IL1B,CXCL8,HLA-A,ZFP36,NFKBIA,PSAP,RPS3,UBA52,ANXA1,GBP1,PSME2,PFDN5,EGR1,YBX1,PSMB9,PLEK,CD14,TNFSF10,IFI16,TXN,AIF1,CD44,GRN,CLU,TNF,NAMPT,IFNB1,PSMA7,SAMSN1,SOCS3,PSMA4,HMGB2,ATF3,UBC,KLF4,NMI,TRIB1,PYCARD,PSMB3,GSTP1,LYN,IFNA2,PARP14,PPP1R15A,BST2,NDUFA13,HLA-E,UBB,IL1RN,STAT1,SMCHD1,ENO1,PTPRC,HLA-DRB1,DUSP6,NLRP3,RHOA,PCBP2,CARD16,FGL2,SLC25A5,DNAJA1,DUSP…
query_1	TRUE	2.14056e-15	687	1257	112	0.089101	0.163028	GO:0090087	GO:BP	regulation of peptide transport	17609	21453	IEA,IGI,IDA,ISS,IDA ISS NAS IEA,IMP,IDA,ISS,IMP IBA IEA,IMP,TAS,IMP IBA IEA,IDA,IEA,IDA,IDA IGI ISS TAS IEA,IMP,NAS,IMP,IEA,IDA IMP IEA,IMP ISS IEA,IEA,IDA,IDA,IEA,IDA IMP,IDA IMP IBA IEA,IDA IBA,TAS,IMP,IDA,IMP,IDA,IDA,TAS,IMP,IDA,IDA,HMP,IMP,IEA,TAS,IMP,ISS IEA,IEA,IMP IBA,ISS IEA,IEA,IDA,IDA,ISS IEA,IEA,TAS,IEA,HMP,IDA IBA,HMP IEA,TAS,IEA,TAS,IMP,IDA IMP,IEA,IDA,IDA,ISS,IEA,IMP,IMP ISS,IMP,TAS…	S100A8,IFI27,TMSB4X,CCL3,IL1B,FCN1,GAPDH,SRGN,ANXA1,GBP1,SLC25A6,CD14,RSAD2,TXN,AIF1,TNF,TOMM7,ITGB2,RGCC,CD36,PYCARD,FFAR2,LYN,IFNA2,HLA-E,SERP1,HLA-DRB1,NLRP3,CARD16,SLC25A5,IFIH1,DNAJA1,TNFAIP3,LCP1,LILRA5,YWHAZ,HCLS1,RIPK2,IL6,UBL5,FLNA,CD40,BID,DDX58,OAZ1,PTGS2,TCF7L2,PTGER4,HSP90AB1,CD74,CCL5,PIM3,HIF1A,YWHAB,TMBIM6,UBE2D3,HMGB1,SH3GLB1,GNAS,ENSG00000136238,GZMB,SP100,CD2,UCP2,MBP,MIF,VAMP2…
query_1	TRUE	3.4438e-15	420	1257	81	0.0644391	0.192857	GO:0008380	GO:BP	RNA splicing	17609	3643	IDA,TAS IEA,IDA IMP TAS IC IEA,IMP TAS IC IEA,IDA IMP IBA TAS IEA,IC IEA,IDA IBA TAS IEA,ISS IBA IEA,IBA,IBA,TAS,TAS IEA,IBA,IEA,IMP,IBA TAS IEA,IDA IBA IEA,IDA TAS IC IEA,IDA IMP IEA,IEA,IBA,IDA IMP IBA IEA,IDA ISS IBA TAS IC IEA,TAS IC IEA,IMP TAS IC IEA,IDA IBA IEA,IMP IBA TAS IEA,TAS IC IEA,IDA IEA,IMP TAS IC IEA,IDA IBA IEA,TAS,IDA IEA,TAS IC IEA,IDA IBA TAS IC IEA,IBA TAS IEA,IDA TAS IEA,IM…	RPS13,YBX1,DDX5,HNRNPA1,TRA2B,PABPC1,SRSF3,AHNAK,CIRBP,RBM3,PCBP2,ARL6IP4,UBL5,PRPF38B,CLK1,SRSF5,MBNL1,SRRM2,RBM39,LGALS3,NCL,SON,RBMX,SRRM1,HNRNPC,CELF2,SFPQ,HNRNPK,TMBIM6,HNRNPA2B1,RBM25,POLR2L,SCAF11,PRPF4B,HNRNPU,SRSF2,FUS,JMJD6,SNRPB,SETX,HNRNPM,PNN,HNRNPA0,U2SURP,CWF19L2,ZRANB2,SF3B5,RALY,DDX46,HNRNPD,SLC38A2,YTHDC1,RPS26,BUD31,HNRNPA3,SNRPG,SF3B2,HNRNPH1,PPIG,SRSF10,HSPA8,TRA2A,SNU13,FRG1…
query_1	TRUE	3.90278e-15	2104	1257	248	0.197295	0.117871	GO:0050790	GO:BP	regulation of catalytic activity	17609	15569	IDA,IDA,IDA,IDA,IBA,IEA,TAS,IBA,IMP IBA,IDA ISS IBA,IEA,TAS,IMP,IDA ISS IBA IEA,IDA,IEA,IEA,ISS IEA,IEA,IDA,IDA IMP,IDA,IDA,IDA,TAS,IBA IEA,IEA,IDA,IBA,ISS IEA,IDA IEA,IMP,IMP,IDA,IBA,IBA,IDA TAS,IDA,IEA,IDA IMP,IC,IDA IMP,IMP ISS,IDA IBA IEA,IMP,IMP,IDA IGI IC IEA,IBA,IEA,IEA,IDA,IMP,NAS,IDA,TAS,IDA IEA,IDA IMP IBA,IDA,IDA TAS,IDA IMP IEA,IEA,IDA IMP NAS IEA,TAS,TAS,IDA IEA,ISS,ISS TAS IEA,IMP I…	S100A8,S100A9,TMSB4X,EEF1A1,CCL3L3,RPLP1,S100A12,CCL3,IFI6,DUSP1,CXCL10,RPS27A,RPL11,IL1B,RPS2,JUN,CYBA,ZFP36,PSAP,RPS7,RPS3,GAPDH,RPL23,CTSD,UBA52,ANXA1,CCNL1,RPL5,PSME2,EGR1,CST3,NCF1,PSMB9,PLEK,CCL4L2,CCL4,TNFSF10,WARS,ZEB2,IFI16,TXN,CD44,GRN,GADD45B,CLU,FCGR1A,TNF,CCNI,SOCS3,GMFG,HMGB2,CLEC7A,ITGB2,PFN1,UBC,KLF4,TRIB1,PLSCR1,HSP90AA1,RGCC,ANXA5,PYCARD,SGK1,FPR1,GSTP1,ACTB,C5AR1,LYN,PPP1R15A,B…
query_1	TRUE	4.08739e-15	413	1257	80	0.0636436	0.193705	GO:0002697	GO:BP	regulation of immune effector process	17609	1366	IDA,IDA IGI IC IEA,IDA,IDA IBA,ISS IEA,ISS IEA,IDA IEA,IDA,TAS,IEA,IDA,TAS,IGI,IEA,IEA,IEA,ISS,ISS IEA,TAS,TAS,ISS IBA IEA,IDA,IDA,IDA IBA,ISS IEA,IMP IGI,ISS IEA,ISS IEA,IMP,TAS,IEA,ISS IEA,NAS,IMP,IMP,IEA,IDA TAS IEA,IEA,IDA ISS,IDA IMP TAS,IEA,IMP ISS IEA,IDA,IEA,IBA,ISS,ISS IEA,TAS,IDA,TAS,IEA,ISS,IDA IMP IBA,IEA,IEA,IGI,IGI,IEA,IEA,IDA,ISS IBA IEA,ISS IEA,IDA,IDA IEA,IEA,ISS IEA,IEA,IDA,TAS,…	RPS19,IL1B,HLA-A,ANXA1,TYROBP,RSAD2,B2M,GRN,CLU,TNF,IFNB1,IGHG4,ITGB2,FCER1G,CD36,PYCARD,STXBP2,FFAR2,IGLC2,C5AR1,LYN,IFNA2,BST2,HLA-E,NFKBIZ,STAT1,PTPRC,NLRP3,PCBP2,IGHG1,FGL2,TNFRSF1B,TNFAIP3,SERPINB9,VAMP8,IFIT1,SERPING1,RIPK2,IL6,CD55,CD40,DDX58,HLA-B,DDX21,FCGRT,LGALS3,CD74,CFP,USP15,IGLC3,TMBIM6,HMGB1,HLA-F,LAG3,MIF,DTX3L,PARP9,SPON2,RAC2,RNF125,MZB1,FGR,IFNG,CD160,PTPN6,FAM49B,IL7R,HSPD1,B…
query_1	TRUE	4.53084e-15	1441	1257	187	0.148767	0.129771	GO:0032270	GO:BP	positive regulation of cellular protein metabolic process	17609	8709	IDA,IDA,IBA,IEA,TAS,IMP,IDA IBA,TAS,IDA ISS NAS IEA,IDA,IEA,IMP,IMP,IEA,IMP,IDA,TAS,IBA,IMP,IDA,IBA,ISS IEA,IMP,IBA,IBA,IDA TAS,IEA,IMP,IMP IGI IC,IEA,IDA IBA,IMP ISS,IDA IBA IEA,IMP IBA,IMP IEA,IMP,IDA ISS NAS IEA,IDA IBA,TAS,IMP,TAS,IMP,IEA,ISS IBA IEA,IDA IGI ISS,IDA IMP IEA,ISS IEA,IDA IMP NAS IEA,IDA,IEA,TAS,IDA TAS,IMP IGI ISS IEA,IDA IBA,IMP,IDA IBA TAS IC,IGI IC,IEA,IDA IMP TAS,IEA,IPI,ID…	S100A8,S100A9,CCL3L3,RPLP1,S100A12,RPL26,CCL3,RPS27A,IL1B,RPS2,JUN,RPS4X,NFKBIA,PSAP,RPS3,CTSD,UBA52,RPS9,VIM,RPL5,PSME2,EGR1,NCF1,CCL4L2,CCL4,TNFSF10,ZEB2,IFI16,TXN,AIF1,CD44,GRN,GADD45B,CLU,EEF2,FCGR1A,TNF,IFNB1,SOCS3,CLEC7A,UBC,KLF4,NMI,TRIB1,HSP90AA1,RGCC,CD36,PYCARD,GLIPR2,PABPC1,FPR1,C5AR1,LYN,IFNA2,PARP14,PPP1R15A,NDUFA13,SERP1,UBB,EIF4G2,EIF3E,CIRBP,RBM3,ENO1,PTPRC,NPM1,HLA-DRB1,DUSP6,NLR…
query_1	TRUE	4.61049e-15	981	1257	142	0.112967	0.14475	GO:0051248	GO:BP	negative regulation of protein metabolic process	17609	15953	IDA,IDA IMP IBA,IMP IBA,IDA IMP ISS IBA IEA,IDA IMP ISS IEA,ISS IEA,IEA,IDA IMP ISS IEA,IDA,IDA,IDA IMP,IDA,IMP,IDA,ISS IEA,IDA IMP IEA,ISS,IDA,IDA,IMP,IEA,IEA,IDA TAS IEA,IDA IGI,ISS IBA IEA,IMP IEA,IEA,IEA,IDA IEA,IEA,IMP,IDA IMP IEA,IDA,IDA IBA,IDA ISS NAS IEA,ISS IEA,IMP,IDA,IEA,NAS,IEA,IDA ISS IBA IEA,IDA,IDA IMP IBA IEA,IDA IEA,IDA,IDA IMP,IBA TAS,IMP,IDA IEA,IMP IBA IEA,IBA IEA,IEA,IEA,IEA…	ISG15,RPL13A,IFI6,DUSP1,RPL11,IL1B,JUN,ZFP36,RPS7,RPS3,GAPDH,RPL23,GBP1,RPL5,TYROBP,CST3,YBX1,WARS,IFI16,CD44,TSPO,GADD45B,CLU,TNF,SAMSN1,SOCS3,GMFG,ATF3,KLF4,NMI,TRIB1,ZFP36L1,PYCARD,ITM2B,GSTP1,LYN,PARP14,PPP1R15A,BST2,EIF3E,CIRBP,PTPRC,NPM1,DUSP6,CARD16,FKBP1A,DNAJA1,DUSP2,DDX3X,TNFAIP3,SERPINB9,SERPING1,NCOA7,PRDX5,GNAI2,CTSA,IL6,LDLR,CSTA,FLNA,MYADM,GPX1,RYBP,SERPINA1,RGS2,LILRB2,TIMP1,CAST,…
query_1	TRUE	4.94248e-15	2763	1257	305	0.242641	0.110387	GO:0009966	GO:BP	regulation of signal transduction	17609	4307	IDA,IDA,IMP IGI,IBA,IDA TAS,IMP IEA,IDA IMP IEP IBA,IMP,IMP IBA,IDA IMP ISS IBA IEA,TAS,IMP IEA,IDA ISS IBA IC IEA,IDA,IEA,HMP,IDA IBA,IDA,NAS IEA,IEA,IMP,IDA IMP IBA,IMP,TAS,IMP,IMP,TAS,IMP,IEA,IEA,IMP,TAS,IDA NAS,IDA IBA TAS,IBA,ISS IEA,IMP IBA,HMP,IDA IEP IBA TAS IEA,ISS IEA,IEA,IDA,IC,IDA IBA,IMP,IDA IBA IEA,IMP TAS,IMP IBA IEA,IDA IGI ISS IBA TAS NAS IEA,IDA IBA,TAS,TAS,ISS IEA,IMP TAS IEA,T…	S100A8,S100A9,TMSB4X,CCL3L3,S100A12,RPL26,CCL3,TPT1,IFI6,DUSP1,RPS27A,RPL11,IL1B,CXCL8,JUN,LGALS1,G0S2,CYBA,NFKBIA,PSAP,RPS7,RPS3,RPL23,UBA52,GBP1,RPL5,PSME2,PFDN5,LY6E,EGR1,NCF1,PSMB9,PLEK,CD14,CCL4L2,IRF1,CCL4,EEF1D,TNFSF10,RSAD2,ZEB2,S100A4,TXN,CD44,DDX5,GADD45B,CLU,CD63,TNF,IFNB1,PSMA7,IER3,IRF7,SOCS3,PSMA4,HMGB2,ATF3,UBC,KLF4,TRIB1,PLSCR1,HSP90AA1,CD36,PYCARD,GLIPR2,PSMB3,TRIM22,REL,FPR1,GST…
query_1	TRUE	5.00693e-15	686	1257	111	0.0883055	0.161808	GO:0070201	GO:BP	regulation of establishment of protein localization	17609	18981	IGI,IDA,ISS,IDA ISS NAS IEA,IMP,IDA,ISS,IDA,IMP IBA IEA,IMP,TAS,IMP IBA IEA,IDA,IEA,IDA,IDA IGI ISS TAS IEA,IMP,NAS,IMP,IEA,IDA IMP IEA,IMP,IEA,IDA,IDA,IEA,IDA IMP,IDA IMP IBA IEA,IDA IBA,TAS,IMP,IDA,IMP,IDA,IDA,TAS,IMP,IDA,IDA,HMP,IMP,IEA,TAS,IMP,ISS IEA,IEA,IMP IBA,ISS IEA,IEA,IDA,ISS IEA,IEA,TAS,IEA,HMP,IDA IBA,HMP IEA,TAS,IEA,TAS,IMP,IDA IMP,IEA,IDA,IDA,ISS,IEA,IMP,IMP ISS,IMP,TAS,HMP,IEA,IGI…	IFI27,TMSB4X,CCL3,IL1B,FCN1,GAPDH,SRGN,CTSD,ANXA1,GBP1,SLC25A6,CD14,RSAD2,TXN,AIF1,TNF,TOMM7,ITGB2,RGCC,CD36,PYCARD,FFAR2,LYN,IFNA2,HLA-E,SERP1,HLA-DRB1,NLRP3,CARD16,SLC25A5,IFIH1,DNAJA1,TNFAIP3,LCP1,LILRA5,YWHAZ,HCLS1,RIPK2,IL6,UBL5,FLNA,CD40,BID,DDX58,OAZ1,PTGS2,TCF7L2,PTGER4,HSP90AB1,CCL5,PIM3,HIF1A,YWHAB,TMBIM6,UBE2D3,HMGB1,SH3GLB1,GNAS,ENSG00000136238,GZMB,SP100,CD2,UCP2,MBP,MIF,VAMP2,CD38,C…
query_1	TRUE	5.00693e-15	1678	1257	209	0.166269	0.124553	GO:0008283	GO:BP	cell population proliferation	17609	3602	IDA ISS,TAS,IEA,IDA,IDA TAS IEA,IEA,IDA IGI IBA,NAS,TAS,IMP,IMP IBA IEA,IDA,IDA,IMP,IEA,IMP,IEA,IMP,IMP,IEA,ISS,IDA IBA IEA,ISS TAS IEA,IBA IEA,IMP,IMP IEA,ISS,IEA,IDA IBA IEA,ISS TAS IEA,IDA,TAS,IEA,IDA IEA,IDA,TAS IEA,IDA,IDA IMP,IEA,IDA IGI IEA,TAS IEA,IBA NAS,IMP,IDA ISS IEA,TAS IEA,IMP,IEA,TAS IEA,IMP,IDA IMP,IMP ISS IEA,IMP,ISS IEA,TAS,TAS,ISS IEA,IDA IEA,IMP TAS IEA,IMP ISS IBA IEA,IBA,TAS…	FTH1,CCL3L3,DUSP1,RPS15A,CXCL10,PLAC8,IL1B,S100A6,CXCL8,MNDA,JUN,LST1,HLA-A,RPS4X,CYBA,ZFP36,NFKBIA,RPS3,RPL23,SAT1,NACA,ANXA1,NAP1L1,JUNB,RPS9,TYROBP,EGR1,CST3,BTG1,IRF1,IFIT3,WARS,ZEB2,AIF1,B2M,TSPO,GRN,CLU,EEF2,TNF,NAMPT,IFNB1,HLA-DPA1,HMGB2,S100A11,CLEC7A,ATF3,KLF4,TRIB1,RGCC,ZFP36L1,HLA-DPB1,PYCARD,SGK1,KLF10,GSTP1,C5AR1,TNFSF13B,LYN,IFNA2,BST2,HLA-E,ID2,YME1L1,STAT1,PTPRC,NPM1,HLA-DRB1,RHOA…
query_1	TRUE	5.00693e-15	933	1257	137	0.10899	0.146838	GO:0032880	GO:BP	regulation of protein localization	17609	9150	IGI,IDA,ISS,IDA ISS NAS IEA,IMP,IDA,ISS,IDA,IMP IBA IEA,IMP IGI,IMP ISS IEA,TAS,IMP IBA IEA,IDA,IEA,IDA,IDA IGI ISS TAS IEA,IMP,NAS,IEA,ISS,IMP,IEA,IDA IMP IEA,IMP,IMP,IMP,IEA,IDA,IDA,IEA,IDA IMP,IDA IMP IBA IEA,IDA IBA,IGI,TAS,IGI,IMP,IDA,IMP,IDA,IDA,IDA,TAS,IMP,IDA,IDA,IDA,HMP,IMP,IDA,IEA,TAS,IMP,ISS IEA,IDA,IEA,IMP IBA,ISS IEA,IDA ISS IEA,IDA,ISS IEA,IEA,TAS,IEA,IEA,HMP,IDA IBA,HMP IEA,IEA,TAS…	IFI27,TMSB4X,CCL3,IL1B,FCN1,GAPDH,SRGN,CTSD,ANXA1,GBP1,TYROBP,SLC25A6,CD14,RSAD2,TXN,AIF1,TNF,TOMM7,ITGB2,FCER1G,HSP90AA1,RGCC,CD36,PYCARD,TRIM22,FFAR2,ACTB,LYN,IFNA2,HLA-E,SERP1,HLA-DRB1,NLRP3,CARD16,MSN,SLC25A5,FKBP1A,IFIH1,DNAJA1,TNFAIP3,VAMP8,LCP1,LILRA5,YWHAZ,HCLS1,RIPK2,PECAM1,IL6,UBL5,FLNA,ITGB1,CD40,BID,DDX58,OAZ1,LGALS3,PTGS2,TCF7L2,PTGER4,HSP90AB1,CCL5,PIM3,HIF1A,YWHAB,TMBIM6,IQGAP1,UBE…
query_1	TRUE	5.68517e-15	182	1257	49	0.0389817	0.269231	GO:0022618	GO:BP	ribonucleoprotein complex assembly	17609	7666	IBA,IBA,IDA,IMP IBA,IMP ISS IBA,IBA,IMP IBA,IBA,IBA,IBA,IBA,IBA,IBA IEA,IBA,IMP IBA,IBA,IBA,IBA,IBA IEA,IDA,IEA,IEA,IEA,IEA,TAS,IEA,IDA,IDA IBA IEA,IDA,IDA,IEA,IEA,IBA,IDA TAS,IMP,IEA,IDA,IDA TAS NAS IEA,IBA,IDA NAS,IDA IBA,IEA,IEA,IBA IEA,IDA IBA IEA,IDA IBA TAS IEA,IBA IEA,IBA,TAS NAS	RPS27,RPL10,RPL13A,RPS19,RPS14,RPL12,RPL11,RPS28,RPL23A,RPL6,RPS15,RPL3,RPL38,RPS10,RPL5,RPS5,RPL24,RPLP0,RPSA,HSP90AA1,EIF3E,EIF3L,EIF3F,EIF3H,SRSF5,EIF3K,HSP90AB1,CELF2,ADAR,SCAF11,EIF3M,EIF3G,EIF2S2,SNRPB,SETX,EIF3J,YTHDC1,SNRPG,RPS27L,SRSF10,PTGES3,SNU13,EIF3D,SF3B1,EIF3A,SNRPD1,EIF5,RSL24D1,SF1
query_1	TRUE	6.31293e-15	49	1257	25	0.0198886	0.510204	GO:0070671	GO:BP	response to interleukin-12	17609	19272	TAS,TAS,TAS,TAS,TAS,TAS,IEA,TAS,TAS,TAS,TAS,TAS,TAS,TAS,TAS,TAS,TAS,TAS,TAS,TAS,TAS,TAS,TAS,TAS,TAS	PSME2,RPLP0,MSN,RAP1B,LCP1,TALDO1,RIPK2,CFL1,SERPINB2,HNRNPA2B1,SOD1,GSTO1,ENSG00000112096,MIF,ARF1,JAK1,CAPZA1,ANXA2,IFNG,HNRNPDL,CDC42,CNN2,HNRNPF,P4HB,PPIA
query_1	TRUE	6.69612e-15	336	1257	70	0.0556881	0.208333	GO:0030098	GO:BP	lymphocyte differentiation	17609	7761	IBA,IEA,NAS,IEA,IDA ISS IBA IEA,IEA,ISS IEA,ISS IEA,IEA,IDA IBA,IBA IEA,ISS IEA,IDA IBA,IEA,ISS IEA,ISS TAS IEA,ISS IEA,IEA,IEA,IEA,IBA,IBA,IEA,ISS IEA,IC,IEA,IMP,IEA,ISS IEA,NAS IEA,IDA,IDA,ISS,IEA,ISS IEA,IDA IMP,NAS,IBA,ISS IEA,NAS,ISS IEA,ISS IEA,IEA,IMP NAS IEA,IMP IBA,IEA,IDA NAS IEA,IDA TAS,IDA ISS IBA IEA,ISS IEA,ISS,IEA,IBA IEA,IEA,IEA,IEA,IEA,ISS IEA,IEA,NAS IEA,IBA,ISS IEA,ISS IBA IEA,…	IL1B,LGALS1,KLF6,PSAP,ANXA1,EGR1,IRF1,RSAD2,B2M,IFNB1,FCER1G,ZFP36L1,IFNA2,ID2,NFKBIZ,PTPRC,NLRP3,RHOA,FGL2,CD83,IFNA14,IFNA8,RIPK2,IL6,ITGB1,POU2F2,LILRB2,MAFB,PTGER4,CD74,PRELID1,SPN,ADAM17,SPI1,GPR183,HMGB1,SOD1,ENSG00000197919,ZFP36L2,CD2,IKZF3,LAG3,JMJD6,RHOH,LCK,TGFB1,ZAP70,IFNG,CD3D,STAT3,RUNX3,PTPN6,CD3E,CCR7,ITM2A,FLT3LG,BCL11B,DNAJB9,IL7R,CD27,CD3G,BATF,CD79A,XBP1,MS4A1,CD79B,NFKBID,IL4…
query_1	TRUE	7.24633e-15	5741	1257	543	0.431981	0.0945828	GO:0071840	GO:BP	cellular component organization or biogenesis	17609	20037	TAS,ISS TAS,IMP IBA,IDA IBA IEA,IBA,IMP,TAS,IMP IBA,IDA,IDA,IMP IBA,IMP,ISS,IBA IEA,IEA,TAS,IMP TAS,IMP,IMP ISS IBA TAS,IMP,IBA,IMP IBA,IDA IMP NAS,TAS,TAS,IMP IBA,NAS,TAS,IDA TAS,IMP IBA IEA,IEA,IBA,IMP IBA,IMP IBA,IEA,IMP,IDA IBA,IBA,IDA IEA,TAS,IBA,IMP IBA,IBA,TAS,IMP,IEA,IEA,IMP,IBA IEA,IMP IBA TAS,IMP IBA,IMP,ISS,IDA,IBA,ISS IBA,TAS,IBA,IBA,IDA IBA IEA,TAS IEA,IBA IEA,IBA,TAS,IEA,IBA,IMP IBA…	S100A8,S100A9,RPS27,TMSB4X,RPL10,MT-CO3,MT-ND3,RPL26,RPL13A,CCL3,RPS19,IFI6,DUSP1,TMSB10,CXCL10,RPS27A,RPS6,RPS24,RPS14,RPS23,RPL12,RPL11,IL1B,MT-ATP6,RPS2,RPS28,S100A6,MT-ND2,CTSS,RPL7,JUN,RPS8,RPS16,RPL35A,LGALS1,RPS17,LST1,RPL23A,CYBA,MT-ND1,RPL6,RPS15,RPL3,MT-ND4,TYMP,PTMA,PSAP,RPL27,RPL38,RPS7,RPL14,RPS3,GAPDH,RPL23,RPL10A,SRGN,UBA52,RPS21,RPL35,ANXA1,NAP1L1,RPL7A,COTL1,RPS9,VIM,RPS10,RPL5,T…
query_1	TRUE	7.47764e-15	298	1257	65	0.0517104	0.218121	GO:1903037	GO:BP	regulation of leukocyte cell-cell adhesion	17609	26322	IDA IBA,IEA,IDA,IMP,IDA IBA,ISS IEA,IDA,IMP,IDA,IDA,IMP,ISS,IGI,IMP,IMP ISS IEA,IEA,TAS,IDA,IDA,ISS IEA,ISS IEA,IMP,ISS IEA,IMP IEA,IEA,IEA,IEA,IDA,IDA,IDA IMP,ISS IEA,ISS,IEA,IDA,IEA,IEA,TAS,ISS,IDA IMP,TAS,IMP,ISS IEA,IMP,IDA IMP TAS,IEA,IDA IEA,IDA,ISS,IDA,TAS IEA,ISS IBA IEA,TAS,IMP IEA,ISS IEA,IMP,IEA,IEA,IBA TAS IEA,IDA ISS,IDA,IMP,IBA,ISS IEA,IEA,TAS	IL1B,LGALS1,HLA-A,RPS3,ANXA1,IRF1,AIF1,CD44,TNF,IFNB1,HLA-DPA1,ITGB2,KLF4,HLA-DPB1,PYCARD,TNFSF13B,LYN,IFNA2,HLA-E,NFKBIZ,PTPRC,HLA-DRB1,NLRP3,RHOA,FGL2,CD83,RIPK2,IL6,CD55,LILRB2,CEBPB,LGALS3,CD74,CCL5,CORO1A,PELI1,GRB2,SPN,HMGB1,ENSG00000136238,ETS1,LAG3,RHOH,LCK,TGFB1,ZAP70,IFNG,RUNX3,CD160,PTPN6,FAM49B,CDC42,CD3E,CCR7,CD6,IL7R,CD27,ICOS,HSPD1,XBP1,HLA-DMB,TNFRSF13C,NFKBID,IL4R,CD70
query_1	TRUE	8.46464e-15	218	1257	54	0.0429594	0.247706	GO:1903039	GO:BP	positive regulation of leukocyte cell-cell adhesion	17609	26324	IDA IBA,IEA,IDA,IMP,IDA IBA,IDA,IMP,IDA,IMP,ISS,IMP,IMP ISS IEA,IEA,TAS,IDA,ISS IEA,ISS IEA,ISS IEA,IMP IEA,IEA,IEA,IDA,IDA,IDA IMP,IEA,IDA,IEA,TAS,IMP,TAS,IMP,IMP,IDA IMP TAS,IEA,IDA IEA,IDA,ISS,IDA,TAS,ISS IBA IEA,TAS,IMP IEA,ISS IEA,IMP,IEA,IEA,IBA TAS IEA,IDA ISS,IDA,IMP,IBA,ISS IEA,IEA,TAS	IL1B,LGALS1,HLA-A,RPS3,ANXA1,AIF1,CD44,TNF,HLA-DPA1,ITGB2,HLA-DPB1,PYCARD,TNFSF13B,LYN,HLA-E,NFKBIZ,PTPRC,NLRP3,RHOA,CD83,RIPK2,IL6,CD55,LILRB2,CD74,CCL5,CORO1A,GRB2,HMGB1,ENSG00000136238,ETS1,RHOH,LCK,TGFB1,ZAP70,IFNG,RUNX3,CD160,PTPN6,FAM49B,CDC42,CD3E,CCR7,CD6,IL7R,CD27,ICOS,HSPD1,XBP1,HLA-DMB,TNFRSF13C,NFKBID,IL4R,CD70
query_1	TRUE	1.2702e-14	46	1257	24	0.0190931	0.521739	GO:0035722	GO:BP	interleukin-12-mediated signaling pathway	17609	10660	TAS,TAS,TAS,TAS,TAS,TAS,TAS,TAS,TAS,TAS,TAS,TAS,TAS,TAS,TAS,TAS,TAS,TAS,TAS,TAS,TAS,TAS,TAS,TAS	PSME2,RPLP0,MSN,RAP1B,LCP1,TALDO1,CFL1,SERPINB2,HNRNPA2B1,SOD1,GSTO1,ENSG00000112096,MIF,ARF1,JAK1,CAPZA1,ANXA2,IFNG,HNRNPDL,CDC42,CNN2,HNRNPF,P4HB,PPIA
query_1	TRUE	1.27302e-14	789	1257	121	0.0962609	0.153359	GO:0031329	GO:BP	regulation of cellular catabolic process	17609	8326	NAS,TAS,IMP ISS IEA,IDA,IDA IMP ISS TAS IEA,TAS,IDA,TAS,IDA,TAS,IMP,IDA,IBA TAS,IMP,IDA IMP,TAS,IEP,IEA,IMP IBA,IDA,IEA,TAS,IMP,TAS,NAS,TAS,ISS IBA IEA,IGI,IDA IMP ISS TAS IEA,IEA,TAS,IMP,IDA ISS TAS,IDA TAS,IDA,IMP,IGI,IMP IEA,IBA TAS,IDA,IEA,TAS,IEA,IGI TAS,IMP,ISS IEA,ISS IEA,IDA,IMP,TAS,IMP,IEA,IDA IBA,NAS,IDA IMP ISS IEA,IMP,IC IEA,TAS,TAS,ISS IEA,TAS NAS,IMP IBA,IMP TAS IEA,IDA IMP IBA,ISS,…	EEF1A1,RPS27A,RPL11,IL1B,ZFP36,PSAP,RPS7,GAPDH,RPL23,UBA52,VIM,RPL5,PSME2,CST3,YBX1,PSMB9,IFI16,TSPO,CLU,TNF,NAMPT,PSMA7,TOMM7,PSMA4,ATP6V0E1,UBC,TRIB1,HSP90AA1,ZFP36L1,PYCARD,PSMB3,TRIM22,PABPC1,UBB,CIRBP,NPM1,MSN,TNFRSF1B,PSME1,SUMO2,TNFAIP3,YWHAZ,RIPK2,CTSA,IL6,LDLR,SLC11A1,GPX1,RYBP,LAMTOR4,MCL1,PABPC4,TIMP1,ATP6V0B,HSP90AB1,HNRNPC,HIF1A,YWHAB,NUP214,CTSC,HSPB1,HMGB1,SH3GLB1,HNRNPU,ENSG000001…
query_1	TRUE	1.29788e-14	866	1257	129	0.102625	0.148961	GO:0006396	GO:BP	RNA processing	17609	2421	IMP,IMP,IMP,IMP TAS,IMP,ISS IBA TAS,IMP,TAS,IMP IBA,IMP IBA IEA,IBA,IMP IBA,IMP,IDA,IMP,IMP,IMP,IMP IBA TAS,IMP,IBA,IBA,IBA,IEA,IBA,TAS,IMP,TAS IEA,IDA IMP TAS IC IEA,IDA,IEA,IDA IEA,IMP TAS IC IEA,IDA IMP IBA TAS IEA,TAS IC IEA,IDA IBA TAS IEA,ISS IBA IEA,IBA,IBA TAS,TAS,IMP IGI TAS IEA,TAS IEA,IDA,IBA,IEA,IMP,IBA TAS IEA,TAS,IEA,IDA IBA IEA,IDA TAS IC IEA,IDA IMP TAS IEA,IEA,IBA,IDA IMP IBA IEA…	RPS27,RPL26,RPS19,RPS6,RPS24,RPS14,RPL11,RPS2,RPS28,RPL7,RPS8,RPS16,RPL35A,RPS13,RPS17,RPS15,RPL27,RPS7,RPL14,RPL10A,RPS21,RPL35,CCNL1,RPL7A,RPS9,RPL5,YBX1,DDX5,TNF,ISG20,ZFP36L1,HNRNPA1,TRA2B,PABPC1,SRSF3,AHNAK,CIRBP,RBM3,PCBP2,SSB,ARL6IP4,IL6,UBL5,PRPF38B,CLK1,SRSF5,PABPC4,DDX21,MBNL1,SRRM2,RBM39,LGALS3,NCL,SON,RBMX,SRRM1,HNRNPC,CELF2,SFPQ,RNMT,HNRNPK,ADAR,TMBIM6,NOP10,HNRNPA2B1,RBM25,POLR2L,SC…
query_1	TRUE	1.30458e-14	309	1257	66	0.052506	0.213592	GO:0050863	GO:BP	regulation of T cell activation	17609	15629	IDA IBA,IEA,IDA,IMP,IDA IBA,ISS IEA,IDA,IDA,IMP,IMP,IMP ISS IEA,IEA,TAS,IDA,IDA,ISS IEA,ISS IEA,IMP,ISS IEA,IEA,IEA,IEA,ISS IEA,IEA,IDA,IDA,IDA IMP,ISS IEA,IMP ISS,IEA,IDA,IEA,IEA,IDA,TAS,ISS IEA,IDA IMP,NAS,TAS,NAS,ISS IEA,IMP,IDA TAS,IEA,IEA,IDA IEA,IDA TAS,ISS,IDA,TAS IEA,ISS IBA IEA,TAS,IMP IEA,ISS IEA,IMP,IEA,IEA,IBA TAS IEA,IDA ISS,IDA,IMP,IBA,ISS IEA,IEA,ISS IEA,TAS	IL1B,LGALS1,HLA-A,RPS3,ANXA1,IRF1,AIF1,IFNB1,HLA-DPA1,HLA-DPB1,PYCARD,TNFSF13B,LYN,IFNA2,HLA-E,NFKBIZ,PTPRC,HLA-DRB1,NLRP3,RHOA,FGL2,CD83,TNFRSF1B,RIPK2,IL6,CD55,LILRB2,CEBPB,LGALS3,CD74,CCL5,CORO1A,PELI1,PRELID1,GRB2,SPN,HMGB1,SOD1,ENSG00000136238,CD2,LAG3,RHOH,LCK,RAC2,TGFB1,ZAP70,IFNG,RUNX3,CD160,PTPN6,FAM49B,CDC42,CD3E,CCR7,CD6,IL7R,CD27,ICOS,HSPD1,XBP1,HLA-DMB,TNFRSF13C,NFKBID,IL4R,PRDM1,CD70
query_1	TRUE	1.35003e-14	94	1257	34	0.0270485	0.361702	GO:0002474	GO:BP	antigen processing and presentation of peptide antigen via MHC class I	17609	1144	IDA IMP TAS IEA,TAS,TAS,TAS,TAS,IGI TAS IEA,TAS,TAS,TAS,IBA IEA,TAS,TAS,TAS,IDA TAS IEA,TAS IEA,TAS,TAS,IDA TAS IEA,TAS,ISS TAS IEA,TAS,TAS IEA,TAS,TAS,TAS,IMP TAS IEA,TAS IEA,TAS,TAS,TAS,TAS,TAS,TAS,TAS	HLA-A,CYBA,PSME2,NCF1,PSMB9,B2M,FCGR1A,PSMA7,PSMA4,FCER1G,CD36,PSMB3,FCGR1B,HLA-C,HLA-E,PSME1,VAMP8,HLA-B,CYBB,CALR,PDIA3,HLA-F,PSMB10,PSMB1,PSMB8,TAP1,TAPBP,PSMA5,PSMC3,PSMD4,PSMA3,PSMD8,PSMB6,ENSG00000106588
query_1	TRUE	1.35003e-14	94	1257	34	0.0270485	0.361702	GO:0045069	GO:BP	regulation of viral genome replication	17609	13247	IMP,IDA IBA,IMP,IDA,IDA IEA,IDA,IEA,IDA,IDA,IMP IBA,IDA,IMP,IMP,IDA,IDA IBA,IMP,IDA IBA,IDA IMP,IDA IBA,IDA IBA,IDA TAS,IDA IMP IEA,IDA IBA,IDA IMP IBA,IMP IEA,IBA,IEA,IMP,IMP,IDA IBA,IEA,IDA,IMP TAS,IMP	IFI27,IFITM3,ISG15,CXCL8,RSAD2,IFI16,DDX5,TNF,IFNB1,ISG20,MX1,PLSCR1,PABPC1,BST2,APOBEC3A,DDX3X,OAS1,IFIT1,OASL,IFITM2,CCL5,ADAR,OAS3,IFITM1,EIF2AK2,OAS2,STOM,NUCKS1,RAD23A,APOBEC3C,HSPA8,CCNK,PPIA,PPIB
query_1	TRUE	1.86864e-14	988	1257	141	0.112172	0.142713	GO:1901698	GO:BP	response to nitrogen compound	17609	25118	IEA,IEA,ISS IEA,IBA IEA,IEA,IEA,IEA,IMP,IBA IEA,IBA,IMP,ISS IEA,IEA,IMP,IEA,IEA,IMP,IEA,IEA,IEA,IEA,IEA,IDA IBA TAS,IEA,IEA,IEA,TAS,ISS,ISS IEA,IEA,IDA IEA,IMP IGI ISS IEA,IEA,IEA,IMP,IEA,IBA IEA,TAS IEA,IBA,ISS IBA IEA,IDA,IEA,IEA,IEA,IMP,IEA,IEA,IBA,IDA IBA IEA,IDA IEA,IBA,IDA IEA,IEA,IEA,IEA,NAS,IMP,IMP,ISS IEA,IEA,ISS,IMP,IMP ISS IEA,IEA,IMP IBA IEA,IEA,IEA,IEA,IEA,IEA,IDA,TAS,IEA,ISS IEA,IEA…	FOS,DUSP1,IL1B,JUN,MT-CYB,CYBA,NFKBIA,RPL23,ANXA1,JUNB,VIM,EGR1,TNFSF10,TXN,AIF1,TSPO,ATP2B1,MT-ND5,EEF2,SELL,TNF,NAMPT,IFNB1,FOSB,RETN,SOCS3,ATP6V0E1,ITGB2,FCER1G,KLF4,ZFP36L1,CD36,KLF10,GSTP1,ACTB,C5AR1,PKM,LYN,IFNA2,STAT1,NPM1,NLRP3,RHOA,KLF2,IFIH1,EREG,TNFAIP3,IFNA14,RAP1B,IFIT1,IFNA8,RIPK2,KLF3,GNAI2,ADM,IL6,LDLR,FLNA,ITGB1,CD40,GNG2,CASP4,DDX58,CFL1,LAMTOR4,SRSF5,RGS2,DDX21,CEBPB,TIMP1,AHR,…
query_1	TRUE	2.60194e-14	3166	1257	336	0.267303	0.106128	GO:0010646	GO:BP	regulation of cell communication	17609	4832	IDA,IDA,IDA IMP IGI,IBA,IDA TAS,IMP IEA,IDA IMP IEP ISS IBA,IMP,IMP IBA,IDA IMP ISS IBA IEA,TAS,IMP IEA,IDA ISS IBA IC IEA,IDA,IEA,HMP,IDA IBA,IDA,IMP,NAS IEA,IEA,IMP,IMP,IDA IMP IBA,IDA,IMP,ISS,TAS,IMP IBA,IMP,IMP,TAS,IMP,ISS IEA,IEA,IEA,IMP,TAS,TAS,IDA NAS,IDA IMP IBA TAS IEA,IBA,ISS IEA,IMP IBA,HMP,IDA IEP IBA TAS IEA,ISS IEA,IEA,IDA,IC,IDA,IDA IBA,IMP,IDA IBA IEA,IMP TAS,IMP IBA IEA,IDA IGI I…	S100A8,S100A9,TMSB4X,CCL3L3,S100A12,RPL26,CCL3,TPT1,IFI6,DUSP1,RPS27A,RPL11,IL1B,CXCL8,JUN,LGALS1,G0S2,CYBA,TYMP,NFKBIA,PSAP,RPS7,FCN1,RPS3,GAPDH,RPL23,SRGN,UBA52,ANXA1,GBP1,RPL5,PSME2,PFDN5,TYROBP,LY6E,EGR1,NCF1,SLC25A6,PSMB9,PLEK,CD14,CCL4L2,IRF1,CCL4,EEF1D,TNFSF10,RSAD2,ZEB2,S100A4,TXN,AIF1,CD44,DDX5,GADD45B,CLU,CD63,TNF,IFNB1,PSMA7,IER3,RETN,IRF7,SOCS3,PSMA4,HMGB2,ATF3,UBC,KLF4,TRIB1,PLSCR1,H…
query_1	TRUE	2.81488e-14	189	1257	49	0.0389817	0.259259	GO:0071826	GO:BP	ribonucleoprotein complex subunit organization	17609	20024	IBA,IBA,IDA,IMP IBA,IMP ISS IBA,IBA,IMP IBA,IBA,IBA,IBA,IBA,IBA,IBA IEA,IBA,IMP IBA,IBA,IBA,IBA,IBA IEA,IDA,IEA,IEA,IEA,IEA,TAS,IEA,IDA,IDA IBA IEA,IDA,IDA,IEA,IEA,IBA,IDA TAS,IMP,IEA,IDA,IDA TAS NAS IEA,IBA,IDA NAS,IDA IBA,IEA,IEA,IBA IEA,IDA IBA IEA,IDA IBA TAS IEA,IBA IEA,IBA,TAS NAS	RPS27,RPL10,RPL13A,RPS19,RPS14,RPL12,RPL11,RPS28,RPL23A,RPL6,RPS15,RPL3,RPL38,RPS10,RPL5,RPS5,RPL24,RPLP0,RPSA,HSP90AA1,EIF3E,EIF3L,EIF3F,EIF3H,SRSF5,EIF3K,HSP90AB1,CELF2,ADAR,SCAF11,EIF3M,EIF3G,EIF2S2,SNRPB,SETX,EIF3J,YTHDC1,SNRPG,RPS27L,SRSF10,PTGES3,SNU13,EIF3D,SF3B1,EIF3A,SNRPD1,EIF5,RSL24D1,SF1
query_1	TRUE	2.84024e-14	137	1257	41	0.0326173	0.29927	GO:1903900	GO:BP	regulation of viral life cycle	17609	27090	IMP,IDA IMP IBA,IMP,IDA,IDA,IDA,IDA IEA,IDA,IEA,IDA,IDA,IMP IBA,IDA,IMP,IMP,IDA,IDA,IDA IBA,IDA,IMP,IDA IBA,IDA IMP,IDA IBA,IDA IBA,IDA,IDA TAS,IDA IMP IEA,IDA IBA,IDA IMP IBA,IMP IEA,IBA,IEA,IMP,IMP,IDA IBA,IEA,IMP,IDA,IMP TAS,IMP,IDA	IFI27,IFITM3,ISG15,CXCL8,LGALS1,FCN1,RSAD2,IFI16,DDX5,TNF,IFNB1,ISG20,MX1,PLSCR1,PABPC1,IFNA2,BST2,APOBEC3A,HLA-DRB1,DDX3X,OAS1,IFIT1,OASL,IFITM2,CD74,CCL5,ADAR,OAS3,IFITM1,EIF2AK2,OAS2,STOM,NUCKS1,RAD23A,APOBEC3C,HSPA8,P4HB,CCNK,PPIA,PPIB,SNX3
query_1	TRUE	2.95388e-14	3205	1257	339	0.26969	0.105772	GO:0023051	GO:BP	regulation of signaling	17609	7707	IDA,IDA,IDA IMP IGI,IBA,IDA TAS,IMP IEA,IDA IMP IEP ISS IBA,IMP,IMP IBA,IDA IMP ISS IBA IEA,TAS,IMP IEA,IDA ISS IBA IC IEA,IDA,IEA,HMP,IDA IBA,IDA,IMP,NAS IEA,IEA,IMP,IMP,IDA IMP IBA,IDA,IMP,ISS,TAS,IMP IBA,IMP,IMP,TAS,IMP,ISS IEA,IEA,IEA,IMP,TAS,TAS,IDA NAS,IDA IMP IBA TAS IEA,IBA,ISS IEA,IMP IBA,HMP,IDA IEP IBA TAS IEA,ISS IEA,IEA,IDA,IC,IDA,IDA IBA,IMP,IDA IBA IEA,TAS,IMP TAS,IMP IBA IEA,IDA I…	S100A8,S100A9,TMSB4X,CCL3L3,S100A12,RPL26,CCL3,TPT1,IFI6,DUSP1,RPS27A,RPL11,IL1B,CXCL8,JUN,LGALS1,G0S2,CYBA,TYMP,NFKBIA,PSAP,RPS7,FCN1,RPS3,GAPDH,RPL23,SRGN,UBA52,ANXA1,GBP1,RPL5,PSME2,PFDN5,TYROBP,LY6E,EGR1,NCF1,SLC25A6,PSMB9,PLEK,CD14,CCL4L2,IRF1,CCL4,EEF1D,TNFSF10,RSAD2,ZEB2,S100A4,TXN,AIF1,CD44,DDX5,GADD45B,ATP2B1,CLU,CD63,TNF,IFNB1,PSMA7,IER3,RETN,IRF7,SOCS3,PSMA4,HMGB2,ATF3,UBC,KLF4,TRIB1,P…
query_1	TRUE	3.04756e-14	905	1257	132	0.105012	0.145856	GO:1902533	GO:BP	positive regulation of intracellular signal transduction	17609	25879	IDA,IDA,IBA,IDA TAS,IMP IEA,IDA IMP IEP IBA,TAS,IEA,IDA ISS IBA IEA,IEA,HMP,IEA,IMP,IDA IMP,IMP,TAS,IMP,IDA IBA,IBA,IMP IBA,HMP,IEP IBA,IEA,IDA,IC,IDA IBA,IMP,IDA IBA IEA,IDA ISS IBA TAS NAS IEA,TAS,ISS,ISS IEA,IMP IEA,IDA,IDA,IEP,TAS,IDA TAS,IDA TAS,HMP,IDA TAS,ISS IEA,IDA,TAS,IMP IEP NAS,IDA,HMP,IMP,TAS,IMP,HMP,IEA,IDA IBA IEA,IEA,IMP,IMP,IDA TAS IEA,IEA,IDA,HMP,IDA,IMP IEP,IEA,IMP IBA TAS,IEA,…	S100A8,S100A9,CCL3L3,S100A12,RPL26,CCL3,RPS27A,RPL11,IL1B,JUN,LGALS1,PSAP,RPS7,RPS3,RPL23,UBA52,NCF1,CD14,CCL4L2,CCL4,EEF1D,TNFSF10,ZEB2,S100A4,TXN,CD44,DDX5,GADD45B,TNF,UBC,HSP90AA1,CD36,PYCARD,GLIPR2,TRIM22,REL,FPR1,C5AR1,LYN,BST2,UBB,PTPRC,HLA-DRB1,DUSP6,RHOA,CARD16,FKBP1A,CCR1,EREG,DDX3X,RHOC,RAP1B,HCST,HINT1,LILRA5,HCLS1,RIPK2,GNAI2,IL6,FLNA,ITGB1,CD40,GPX1,BID,GPBAR1,LAMTOR4,MCL1,DDX21,BCLA…
query_1	TRUE	3.6437e-14	1419	1257	182	0.144789	0.128259	GO:0042127	GO:BP	regulation of cell population proliferation	17609	11645	IDA ISS,TAS,IEA,IDA,IDA TAS IEA,IEA,IDA IGI IBA,NAS,TAS,IMP,IMP IBA IEA,IDA,IDA,IMP,IEA,IMP,IEA,IMP,IMP,IEA,ISS,IDA IBA IEA,ISS TAS IEA,IBA,IMP,IMP IEA,ISS,IEA,IDA IBA IEA,ISS TAS IEA,IDA,TAS,IDA IEA,IDA,TAS IEA,IDA,IMP,IDA IGI IEA,TAS IEA,IMP,IDA ISS IEA,TAS IEA,IMP,IEA,TAS IEA,IMP,IDA IMP,IMP ISS IEA,IMP,ISS IEA,TAS,TAS,ISS IEA,IDA,IMP TAS IEA,IMP ISS IBA IEA,TAS,IDA,ISS IEA,IMP ISS IBA IEA,IMP…	FTH1,CCL3L3,DUSP1,RPS15A,CXCL10,PLAC8,IL1B,S100A6,CXCL8,MNDA,JUN,LST1,HLA-A,RPS4X,CYBA,ZFP36,NFKBIA,RPS3,RPL23,SAT1,NACA,ANXA1,NAP1L1,JUNB,RPS9,TYROBP,EGR1,CST3,BTG1,IRF1,IFIT3,WARS,AIF1,B2M,TSPO,GRN,CLU,TNF,NAMPT,HLA-DPA1,HMGB2,S100A11,CLEC7A,ATF3,KLF4,TRIB1,RGCC,ZFP36L1,HLA-DPB1,PYCARD,SGK1,KLF10,GSTP1,C5AR1,TNFSF13B,LYN,BST2,HLA-E,ID2,STAT1,PTPRC,NPM1,HLA-DRB1,RHOA,SLC25A5,TNFRSF1B,EREG,TNFAIP…
query_1	TRUE	4.0572e-14	464	1257	84	0.0668258	0.181034	GO:0050900	GO:BP	leukocyte migration	17609	15660	IDA,IDA,IBA,TAS,IDA ISS IBA TAS IC,IDA,IMP,IDA IMP IBA IEA,IEA,IDA IGI IBA TAS IEA,IDA ISS IBA IEA,IBA,IBA,IDA IBA,IDA,TAS,IMP TAS IEA,IDA NAS IEA,IDA IMP TAS IEA,IBA TAS IEA,ISS IEA,ISS IEA,TAS,IEA,IMP TAS,IMP,IDA IMP IEP,IDA TAS IEA,ISS IBA,IDA IMP TAS,TAS IC,IBA IEA,IEA,IMP TAS,TAS,IDA ISS IBA IEA,IDA IBA,IDA,IEA,ISS TAS IEA,IDA IBA TAS IC IEA,IEA,TAS,IBA,TAS,TAS,ISS TAS IEA,TAS,IMP IC,IMP ISS…	S100A8,S100A9,CCL3L3,S100A12,CCL3,RPS19,DUSP1,CXCL10,IL1B,CXCL8,ANXA1,CXCL2,CCL4L2,CCL4,AIF1,CD44,SELL,TNF,ITGB2,FCER1G,PYCARD,FFAR2,IGLC2,C5AR1,LYN,RHOA,MSN,CCR1,CXCL3,PECAM1,IL6,CXCL16,CSF3R,ITGB1,ITGAX,CCL20,LGALS3,PTGER4,GPSM3,CD74,CCL5,CORO1A,TREM1,CD99,IGHA1,GRB2,SPN,IGLC3,ADAM17,GPR183,PDE4B,HMGB1,CALR,ENSG00000136238,CXCR4,CD2,CX3CR1,MIF,XCL2,LCK,RAC2,TGFB1,ITGAL,BSG,JCHAIN,ZAP70,ITGB7,RH…
query_1	TRUE	4.29206e-14	3480	1257	361	0.287192	0.103736	GO:0010556	GO:BP	regulation of macromolecule biosynthetic process	17609	4748	TAS,TAS,IGI,IMP,IMP IEA,IDA IMP IGI ISS IBA TAS IEA,TAS,IMP,IDA IMP IBA IEA,IEA,TAS,TAS,IDA IEA,IEA,IDA IMP IEA,IDA IMP ISS IBA TAS IEA,IDA IBA TAS,IMP,IDA TAS,TAS,IDA IMP ISS IEA,IDA IMP TAS IEA,IEA,IDA IMP IGI IEA,IDA IMP IEA,IMP,IDA,TAS,ISS,IBA IEA,IDA IBA TAS IEA,IBA,IMP,IDA,TAS,IMP IBA TAS,ISS IEA,IDA IMP IGI ISS IBA IEA,IEA,IDA ISS IEA,IMP,NAS,TAS,IDA IMP IEA,IDA IMP IEA,IDA IMP,IEA,IDA IMP…	S100A8,S100A9,IFI27,TMSB4X,RPL10,FOS,S100A12,RPL26,RPL13A,DUSP1,CXCL10,RPS27A,RPS14,PLAC8,IL1B,JUN,KLF6,RPS4X,EIF1,RPL6,ZFP36,NFKBIA,RPL38,RPS3,GAPDH,RPL23,IER2,UBA52,NACA,CCNL1,JUNB,RPS9,VIM,RPL5,PSME2,PFDN5,TYROBP,EGR1,CST3,YBX1,NCF1,BTG1,PSMB9,IRF1,ZEB2,IFI16,TXN,DDX5,CLU,EEF2,TNF,NAMPT,IFNB1,PSMA7,FOSB,IRF7,PSMA4,HMGB2,S100A11,CLEC7A,ITGB2,PFN1,ATF3,UBC,KLF4,NMI,TRIB1,PLSCR1,HSP90AA1,RGCC,ZFP…
query_1	TRUE	4.29206e-14	48	1257	24	0.0190931	0.5	GO:0071349	GO:BP	cellular response to interleukin-12	17609	19656	TAS,TAS,TAS,TAS,TAS,TAS,TAS,TAS,TAS,TAS,TAS,TAS,TAS,TAS,TAS,TAS,TAS,TAS,TAS,TAS,TAS,TAS,TAS,TAS	PSME2,RPLP0,MSN,RAP1B,LCP1,TALDO1,CFL1,SERPINB2,HNRNPA2B1,SOD1,GSTO1,ENSG00000112096,MIF,ARF1,JAK1,CAPZA1,ANXA2,IFNG,HNRNPDL,CDC42,CNN2,HNRNPF,P4HB,PPIA
query_1	TRUE	4.31271e-14	191	1257	49	0.0389817	0.256545	GO:0050852	GO:BP	T cell receptor signaling pathway	17609	15618	IDA,IMP,IMP,TAS,TAS,TAS,TAS,TAS,TAS,TAS,TAS,TAS,ISS IEA,IDA TAS IEA,TAS,TAS,ISS TAS IEA,IDA TAS,ISS,IMP,TAS,IBA,TAS NAS,IBA TAS IEA,IMP,TAS,TAS,TAS IEA,TAS,IDA,TAS,IEA,TAS,TAS,TAS IEA,IEA,IMP,TAS,IEA,TAS,IMP,TAS,TAS,TAS,TAS,ISS IEA,IMP,TAS,TAS	HLA-A,RPS3,GBP1,PSME2,PSMB9,HLA-DRB5,PSMA7,HLA-DPA1,PSMA4,HLA-DPB1,PSMB3,HLA-DRA,NFKBIZ,PTPRC,HLA-DRB1,PSME1,RIPK2,LCP2,LGALS3,PDE4B,PSMB10,BTN3A2,LCK,CD247,RAB29,PSMB1,PSMB8,ZAP70,CD3D,CD160,PSMA5,PTPN6,PSMC3,PSMD4,CD3E,CCR7,UBE2N,NFKB1,ELF1,SKP1,EZR,CD3G,PSMA3,PSMD8,PSMB6,NFKBID,PHPT1,ENSG00000196735,ENSG00000106588
query_1	TRUE	4.5718e-14	309	1257	65	0.0517104	0.210356	GO:0019058	GO:BP	viral life cycle	17609	6473	IMP,IDA IMP IBA,IMP,TAS,IDA,IDA,IDA,TAS,IDA IEA,IDA,IEA,IEA,IDA,IDA,IMP IBA,IDA,TAS,IMP,IMP,IDA,IDA,IDA IBA,TAS,IDA,IDA,IMP,IMP,IDA IBA,IDA IMP,IDA IBA,IEA,IEA,IEA,IDA IBA,IMP,IDA,IDA TAS,TAS,TAS,IDA IMP IEA,IDA IBA,IEA,TAS,IDA IMP IBA,IMP IEA,TAS,IBA,IMP,IEA,IMP,IEA,IMP,IEA,IDA IBA,TAS,IEA,IMP,IMP,IDA,IMP TAS,IMP,IDA NAS,IMP,IDA,IEA	IFI27,IFITM3,ISG15,RPS27A,CXCL8,LGALS1,FCN1,UBA52,RSAD2,IFI16,DDX5,RPSA,TNF,IFNB1,ISG20,MX1,UBC,PLSCR1,PABPC1,IFNA2,BST2,APOBEC3A,UBB,HLA-DRB1,PCBP2,DDX3X,VAMP8,OAS1,IFIT1,OASL,LDLR,CD55,ITGB1,IFITM2,HSP90AB1,CD74,CCL5,DEK,NUP214,ADAR,OAS3,ANPEP,CXCR4,IFITM1,EIF2AK2,TPR,OAS2,RAB29,STOM,NUCKS1,ITGB7,RAD23A,SELPLG,APOBEC3C,RAN,HSPA8,CDC42,P4HB,CCNK,PPIA,PPIB,CHMP1B,SPCS1,SNX3,SCARB2
query_1	TRUE	5.32527e-14	121	1257	38	0.0302307	0.31405	GO:0019079	GO:BP	viral genome replication	17609	6491	IMP,IDA IBA,IMP,IDA,IDA IEA,IDA,IEA,IDA,IDA,IMP IBA,IDA,IMP,IMP,IDA,IDA IBA,IDA,IMP,IDA IBA,IDA IMP,IDA IBA,IDA IBA,IDA TAS,TAS,IDA IMP IEA,IDA IBA,IDA IMP IBA,IMP IEA,IBA,IMP,IEA,IMP,IMP,IDA IBA,IEA,IMP,IDA,IMP TAS,IMP	IFI27,IFITM3,ISG15,CXCL8,RSAD2,IFI16,DDX5,TNF,IFNB1,ISG20,MX1,PLSCR1,PABPC1,BST2,APOBEC3A,PCBP2,DDX3X,OAS1,IFIT1,OASL,IFITM2,CCL5,DEK,ADAR,OAS3,IFITM1,EIF2AK2,OAS2,RAB29,STOM,NUCKS1,RAD23A,APOBEC3C,HSPA8,CDC42,CCNK,PPIA,PPIB
query_1	TRUE	5.63751e-14	334	1257	68	0.0540971	0.203593	GO:0000398	GO:BP	mRNA splicing, via spliceosome	17609	172	TAS,IDA IMP TAS IC,IMP TAS IC,IDA IMP IBA TAS IEA,IC,IDA IBA TAS,IBA,IBA,TAS,IBA,IBA TAS,IBA,IDA TAS IC,IDA IMP,IBA,IDA IBA,IDA ISS IBA TAS IC,TAS IC,IMP TAS IC,IDA IBA IEA,IMP IBA,TAS IC IEA,IMP TAS IC IEA,IDA IBA,TAS,IDA,IC,IDA IBA TAS IC,IBA TAS IEA,TAS,IMP IEA,IDA IBA TAS IC,IMP,IMP IBA TAS IC IEA,IC,TAS,TAS,IBA,IDA IBA TAS IEA,IC,IBA TAS,TAS,IDA IEA,IDA IBA TAS,TAS IC,IDA IBA TAS NAS IC IEA,…	YBX1,DDX5,HNRNPA1,TRA2B,PABPC1,SRSF3,CIRBP,RBM3,PCBP2,UBL5,SRSF5,MBNL1,SRRM2,RBM39,NCL,SON,RBMX,SRRM1,HNRNPC,CELF2,SFPQ,HNRNPK,HNRNPA2B1,RBM25,POLR2L,SCAF11,PRPF4B,HNRNPU,SRSF2,FUS,JMJD6,SNRPB,SETX,HNRNPM,PNN,HNRNPA0,U2SURP,CWF19L2,SF3B5,RALY,DDX46,HNRNPD,YTHDC1,BUD31,HNRNPA3,SNRPG,SF3B2,HNRNPH1,SRSF10,HSPA8,TRA2A,SNU13,FRG1,HNRNPF,IK,SF3B1,RBM8A,SRSF7,SAP18,SNRPB2,SNRPD1,MAGOH,DNAJC8,LSM7,BCAS2,…
query_1	TRUE	5.63751e-14	334	1257	68	0.0540971	0.203593	GO:0000377	GO:BP	RNA splicing, via transesterification reactions with bulged adenosine as nucleophile	17609	160	TAS,IDA IMP TAS IC,IMP TAS IC,IDA IMP IBA TAS IEA,IC,IDA IBA TAS,IBA,IBA,TAS,IBA,IBA TAS,IBA,IDA TAS IC,IDA IMP,IBA,IDA IBA,IDA ISS IBA TAS IC,TAS IC,IMP TAS IC,IDA IBA IEA,IMP IBA,TAS IC IEA,IMP TAS IC IEA,IDA IBA,TAS,IDA,IC,IDA IBA TAS IC,IBA TAS IEA,TAS,IMP IEA,IDA IBA TAS IC,IMP,IMP IBA TAS IC IEA,IC,TAS,TAS,IBA,IDA IBA TAS IEA,IC,IBA TAS,TAS,IDA IEA,IDA IBA TAS,TAS IC,IDA IBA TAS NAS IC IEA,…	YBX1,DDX5,HNRNPA1,TRA2B,PABPC1,SRSF3,CIRBP,RBM3,PCBP2,UBL5,SRSF5,MBNL1,SRRM2,RBM39,NCL,SON,RBMX,SRRM1,HNRNPC,CELF2,SFPQ,HNRNPK,HNRNPA2B1,RBM25,POLR2L,SCAF11,PRPF4B,HNRNPU,SRSF2,FUS,JMJD6,SNRPB,SETX,HNRNPM,PNN,HNRNPA0,U2SURP,CWF19L2,SF3B5,RALY,DDX46,HNRNPD,YTHDC1,BUD31,HNRNPA3,SNRPG,SF3B2,HNRNPH1,SRSF10,HSPA8,TRA2A,SNU13,FRG1,HNRNPF,IK,SF3B1,RBM8A,SRSF7,SAP18,SNRPB2,SNRPD1,MAGOH,DNAJC8,LSM7,BCAS2,…
query_1	TRUE	5.6749e-14	2290	1257	260	0.206842	0.113537	GO:0050793	GO:BP	regulation of developmental process	17609	15571	ISS,IEA,ISS IEA,IDA TAS,IDA,IEA,IDA IEA,IEA,IDA IGI ISS IBA TAS IEA,IDA,IBA IEA,IEA,IEA,IDA IMP ISS IEA,IMP,IMP IEA,IDA IBA,ISS,IDA IBA,ISS IEA,IBA IEA,IMP,IEA,TAS,IMP ISS IEA,ISS,IEP,ISS IEA,IDA IMP NAS,TAS,ISS IEA,IDA,ISS IEA,IMP,ISS,IDA IEA,IEA,IDA ISS IBA,ISS IEA,IEA,IDA IGI ISS TAS NAS IEA,IEA,IDA,TAS,IEA,TAS,IEA,TAS,IMP ISS IEA,IDA,NAS IEA,TAS,IDA IGI ISS IEA,IMP ISS,IEA,IEA,IDA IMP,IDA IMP…	S100A9,FOS,ISG15,CCL3,RPS19,TPT1,CXCL10,PLAC8,IL1B,CXCL8,JUN,LGALS1,LST1,ZFP36,TYMP,NFKBIA,SRGN,NACA,ANXA1,NAP1L1,JUNB,GBP1,VIM,PSME2,TYROBP,EGR1,CST3,YBX1,BTG1,PSMB9,IRF1,WARS,ZEB2,CD44,DDX5,B2M,TSPO,GRN,ATP2B1,MYL12A,TNF,NAMPT,IFNB1,PSMA7,RETN,IRF7,SOCS3,PSMA4,HMGB2,CLEC7A,ITGB2,PFN1,KLF4,EVI2B,TRIB1,ARPC2,RGCC,ZFP36L1,CD36,GLIPR2,PSMB3,KLF10,C5AR1,TNFSF13B,PKM,LYN,IFNA2,SERP1,EIF4G2,ID2,IL1RN,…
query_1	TRUE	6.7007e-14	200	1257	50	0.0397772	0.25	GO:0050870	GO:BP	positive regulation of T cell activation	17609	15636	IDA IBA,IEA,IDA,IMP,IDA IBA,IDA,IMP,IMP,IMP ISS IEA,IEA,TAS,IDA,ISS IEA,ISS IEA,ISS IEA,IEA,IEA,IEA,IDA,IDA,IDA IMP,IEA,IDA,IEA,TAS,IMP,TAS,IMP,IDA TAS,IEA,IDA IEA,IDA,ISS,IDA,TAS,ISS IBA IEA,TAS,IMP IEA,ISS IEA,IMP,IEA,IEA,IBA TAS IEA,IDA ISS,IDA,IMP,IBA,ISS IEA,IEA,TAS	IL1B,LGALS1,HLA-A,RPS3,ANXA1,AIF1,HLA-DPA1,HLA-DPB1,PYCARD,TNFSF13B,LYN,HLA-E,NFKBIZ,PTPRC,NLRP3,RHOA,CD83,RIPK2,IL6,CD55,LILRB2,CD74,CCL5,CORO1A,GRB2,HMGB1,ENSG00000136238,RHOH,LCK,TGFB1,ZAP70,IFNG,RUNX3,CD160,PTPN6,FAM49B,CDC42,CD3E,CCR7,CD6,IL7R,CD27,ICOS,HSPD1,XBP1,HLA-DMB,TNFRSF13C,NFKBID,IL4R,CD70
query_1	TRUE	7.10541e-14	236	1257	55	0.043755	0.233051	GO:0038093	GO:BP	Fc receptor signaling pathway	17609	11258	TAS,TAS,TAS,TAS,TAS,TAS,TAS,TAS,TAS,IMP IBA TAS IEA,TAS,TAS,TAS,TAS,TAS,IEA,TAS,TAS,ISS IEA,TAS,TAS,TAS,TAS,TAS,TAS,TAS,TAS,TAS,TAS,TAS,TAS,TAS,TAS,TAS,TAS,TAS,TAS,TAS,TAS,ISS IEA,TAS,TAS,TAS,TAS,TAS,TAS,TAS,TAS,TAS,TAS,TAS,TAS,TAS,TAS,TAS	FOS,JUN,PSME2,PSMB9,FCGR1A,PSMA7,FCGR3A,IGHG4,PSMA4,FCER1G,ARPC2,HSP90AA1,PSMB3,IGLC2,ACTB,FCGR1B,LYN,ACTG1,PTPRC,IGHG1,PSME1,LCP2,ARPC1B,ACTR2,HSP90AB1,FCGR2A,GRB2,IGLC3,ARPC3,ENSG00000136238,ENSG00000198668,PSMB10,ARPC4,BRK1,CD247,PSMB1,PSMB8,FGR,ACTR3,MYO1G,PSMA5,PSMC3,PSMD4,CDC42,NFKB1,SKP1,CD3G,PSMA3,PSMD8,PSMB6,IGLV6-57,IGHG2,IGLV1-40,IGKV3-11,ENSG00000106588
query_1	TRUE	7.99003e-14	187	1257	48	0.0381862	0.256684	GO:0061013	GO:BP	regulation of mRNA catabolic process	17609	18025	TAS,IDA IMP ISS TAS IEA,TAS,IMP,TAS,IDA IMP,TAS,TAS,TAS,TAS,IDA IMP ISS TAS IEA,TAS,IDA ISS TAS,TAS,IDA,IMP,TAS,TAS,ISS IEA,IEA,IMP,TAS,TAS,TAS,IDA IMP IBA,IMP ISS IEA,IDA,TAS,TAS,IBA,NAS,ISS TAS IEA,TAS,TAS,TAS IEA,IDA,TAS,TAS,TAS,TAS,TAS,IMP IBA,TAS,TAS,TAS,IDA IMP IEA,IDA,TAS	RPS27A,ZFP36,UBA52,VIM,PSME2,YBX1,PSMB9,PSMA7,PSMA4,UBC,ZFP36L1,PSMB3,PABPC1,UBB,CIRBP,NPM1,PSME1,YWHAZ,SLC11A1,PABPC4,HNRNPC,YWHAB,NUP214,HSPB1,HNRNPU,ZFP36L2,FUS,XRN1,PSMB10,HNRNPM,SERBP1,HNRNPA0,SET,PSMB1,HNRNPD,BTG2,PSMB8,PSMA5,PSMC3,PSMD4,HSPA8,TNRC6B,PSMA3,PSMD8,PSMB6,YTHDF2,TOB1,ENSG00000106588
query_1	TRUE	8.41289e-14	167	1257	45	0.0357995	0.269461	GO:0043488	GO:BP	regulation of mRNA stability	17609	12486	TAS,IDA IMP TAS IEA,TAS,IMP,TAS,IDA IMP,TAS,TAS,TAS,TAS,IDA IMP TAS IEA,TAS,TAS,TAS,IDA,IMP,TAS,TAS,ISS IEA,IEA,IMP,TAS,TAS,TAS,IDA IMP IBA,IMP ISS IEA,IDA,TAS,TAS,IBA,NAS,ISS TAS IEA,TAS,TAS,TAS IEA,TAS,TAS,TAS,TAS,TAS,TAS,TAS,TAS,IDA IMP IEA,TAS	RPS27A,ZFP36,UBA52,VIM,PSME2,YBX1,PSMB9,PSMA7,PSMA4,UBC,ZFP36L1,PSMB3,PABPC1,UBB,CIRBP,NPM1,PSME1,YWHAZ,SLC11A1,PABPC4,HNRNPC,YWHAB,NUP214,HSPB1,HNRNPU,ZFP36L2,FUS,XRN1,PSMB10,HNRNPM,SERBP1,HNRNPA0,SET,PSMB1,HNRNPD,PSMB8,PSMA5,PSMC3,PSMD4,HSPA8,PSMA3,PSMD8,PSMB6,YTHDF2,ENSG00000106588
query_1	TRUE	8.82949e-14	337	1257	68	0.0540971	0.20178	GO:0000375	GO:BP	RNA splicing, via transesterification reactions	17609	158	TAS,IDA IMP TAS IC,IMP TAS IC,IDA IMP IBA TAS IEA,IC,IDA IBA TAS,IBA,IBA,TAS,IBA,IBA TAS,IBA,IDA TAS IC,IDA IMP,IBA,IDA IBA,IDA ISS IBA TAS IC,TAS IC,IMP TAS IC,IDA IBA IEA,IMP IBA,TAS IC IEA,IMP TAS IC IEA,IDA IBA,TAS,IDA,IC,IDA IBA TAS IC,IBA TAS IEA,TAS,IMP IEA,IDA IBA TAS IC,IMP,IMP IBA TAS IC IEA,IC,TAS,TAS,IBA,IDA IBA TAS IEA,IC,IBA TAS,TAS,IDA IEA,IDA IBA TAS,TAS IC,IDA IBA TAS NAS IC IEA,…	YBX1,DDX5,HNRNPA1,TRA2B,PABPC1,SRSF3,CIRBP,RBM3,PCBP2,UBL5,SRSF5,MBNL1,SRRM2,RBM39,NCL,SON,RBMX,SRRM1,HNRNPC,CELF2,SFPQ,HNRNPK,HNRNPA2B1,RBM25,POLR2L,SCAF11,PRPF4B,HNRNPU,SRSF2,FUS,JMJD6,SNRPB,SETX,HNRNPM,PNN,HNRNPA0,U2SURP,CWF19L2,SF3B5,RALY,DDX46,HNRNPD,YTHDC1,BUD31,HNRNPA3,SNRPG,SF3B2,HNRNPH1,SRSF10,HSPA8,TRA2A,SNU13,FRG1,HNRNPF,IK,SF3B1,RBM8A,SRSF7,SAP18,SNRPB2,SNRPD1,MAGOH,DNAJC8,LSM7,BCAS2,…
query_1	TRUE	9.02812e-14	174	1257	46	0.0365951	0.264368	GO:0043487	GO:BP	regulation of RNA stability	17609	12485	TAS,IDA IMP TAS IEA,TAS,IMP,TAS,IDA IMP,TAS,TAS,TAS,TAS,IDA IMP TAS IEA,TAS,TAS,TAS,IDA,IMP,IEA,TAS,TAS,ISS IEA,IEA,IMP,TAS,TAS,TAS,IDA IMP IBA,IMP ISS IEA,IDA,TAS,TAS,IBA,NAS,ISS TAS IEA,TAS,TAS,TAS IEA,TAS,TAS,TAS,TAS,TAS,TAS,TAS,TAS,IDA IMP IEA,TAS	RPS27A,ZFP36,UBA52,VIM,PSME2,YBX1,PSMB9,PSMA7,PSMA4,UBC,ZFP36L1,PSMB3,PABPC1,UBB,CIRBP,NPM1,TNFRSF1B,PSME1,YWHAZ,SLC11A1,PABPC4,HNRNPC,YWHAB,NUP214,HSPB1,HNRNPU,ZFP36L2,FUS,XRN1,PSMB10,HNRNPM,SERBP1,HNRNPA0,SET,PSMB1,HNRNPD,PSMB8,PSMA5,PSMC3,PSMD4,HSPA8,PSMA3,PSMD8,PSMB6,YTHDF2,ENSG00000106588
query_1	TRUE	9.75594e-14	216	1257	52	0.0413683	0.240741	GO:0070663	GO:BP	regulation of leukocyte proliferation	17609	19264	IDA IBA,IMP,IDA,IDA,IMP,IDA IBA,IMP IEA,ISS IEA,IDA,IMP,IMP,ISS IEA,ISS,IMP TAS IEA,IMP ISS IBA IEA,TAS,IDA,IMP ISS IEA,IMP,ISS IEA,NAS,IEA,IDA,IDA,IEA,IDA IMP,ISS IEA,IDA,IMP,IMP,IDA,IEA,IEA,ISS,IDA IEA,IMP,ISS IEA,IDA,IMP IBA IEA,IEA,IEA,IEA,ISS IBA IEA,IEA,IMP IEA,IMP,IEA,IMP,IBA,ISS IEA,ISS,TAS	IL1B,MNDA,LST1,HLA-A,RPS3,ANXA1,TYROBP,IRF1,AIF1,HLA-DPA1,HLA-DPB1,PYCARD,GSTP1,TNFSF13B,LYN,BST2,HLA-E,PTPRC,HLA-DRB1,TNFRSF1B,TNFAIP3,RIPK2,IL6,CD55,CD40,LILRB2,CEBPB,AHR,LGALS3,CD74,CCL5,CORO1A,PELI1,SPN,GPR183,HMGB1,IKZF3,MIF,CD38,RAC2,TGFB1,ZAP70,MZB1,PTPN6,CD3E,CD6,FLT3LG,HLA-DMB,TNFRSF13C,MEF2C,CD22,CD70
query_1	TRUE	1.14324e-13	3675	1257	375	0.298329	0.102041	GO:0009889	GO:BP	regulation of biosynthetic process	17609	4250	TAS,TAS,IGI,IDA IMP,IMP IEA,IDA IMP IGI ISS IBA TAS IEA,TAS,IMP,IDA IMP IBA IEA,IEA,IEA,TAS,TAS,IDA IEA,IEA,IDA IMP IGI IEA,IDA IMP ISS IBA TAS IEA,IDA IBA TAS,IMP,IDA TAS,IDA,TAS,IDA IMP ISS IEA,IDA IMP TAS IEA,IEA,IDA IMP IGI IEA,IDA IMP IEA,IMP,IDA,TAS,ISS,IBA IEA,IBA IEA,IDA IBA TAS IEA,IBA,IMP,IDA,TAS,IMP IBA TAS,ISS IEA,IDA IMP IGI ISS IBA IEA,IEA,IDA ISS IEA,IMP,NAS,TAS,IDA,IDA IMP IEA,IDA…	S100A8,S100A9,IFI27,TMSB4X,RPL10,FOS,S100A12,RPL26,RPL13A,MT-CO2,DUSP1,CXCL10,RPS27A,RPS14,PLAC8,IL1B,JUN,KLF6,RPS4X,EIF1,CYBA,RPL6,ZFP36,NFKBIA,RPL38,RPS3,GAPDH,RPL23,IER2,UBA52,NACA,ANXA1,CCNL1,JUNB,RPS9,VIM,RPL5,PSME2,PFDN5,TYROBP,EGR1,CST3,YBX1,NCF1,BTG1,PSMB9,PLEK,IRF1,ZEB2,IFI16,TXN,AIF1,DDX5,TSPO,CLU,EEF2,TNF,NAMPT,IFNB1,PSMA7,FOSB,IRF7,PSMA4,HMGB2,S100A11,CLEC7A,ITGB2,PFN1,ATF3,UBC,KLF4,N…
query_1	TRUE	1.80005e-13	3234	1257	338	0.268894	0.104515	GO:0051252	GO:BP	regulation of RNA metabolic process	17609	15957	TAS,TAS,IGI,IMP,IMP,IDA IMP IGI ISS IBA TAS IEA,TAS,TAS,TAS,IDA,IEA,IDA IEA,IDA IMP ISS IBA TAS IEA,IDA,IDA IBA TAS,TAS,IDA IMP ISS TAS IEA,IDA IMP TAS IEA,IMP IGI,IMP,IDA,TAS,ISS,IBA IEA,IDA IBA TAS IEA,IMP,TAS,IMP IBA TAS,IDA IMP IGI IBA IEA,IDA IMP IEA,IMP,NAS,TAS,IDA IMP IEA,IDA IMP IEA,IDA IMP,IEA,IDA IMP,IMP,IDA IMP IGI ISS IBA IEA,IDA,IDA,TAS,IBA TAS IEA,IDA IMP TAS IEA,TAS,IDA IBA IEA,IEA…	S100A8,S100A9,IFI27,TMSB4X,RPL10,FOS,S100A12,CXCL10,RPS27A,RPS14,PLAC8,IL1B,JUN,RPS13,KLF6,RPL6,ZFP36,NFKBIA,RPS3,RPL23,IER2,UBA52,NACA,CCNL1,JUNB,VIM,PSME2,PFDN5,EGR1,YBX1,NCF1,BTG1,PSMB9,IRF1,ZEB2,IFI16,TXN,DDX5,CLU,TNF,NAMPT,IFNB1,PSMA7,FOSB,IRF7,PSMA4,HMGB2,ITGB2,PFN1,ATF3,UBC,KLF4,NMI,TRIB1,PLSCR1,RGCC,ZFP36L1,CD36,PYCARD,HNRNPA1,PSMB3,TRIM22,TRA2B,COMMD6,SGK1,PABPC1,REL,H2AFJ,SRSF3,KLF10,AH…
query_1	TRUE	2.01677e-13	1038	1257	143	0.113763	0.137765	GO:1901701	GO:BP	cellular response to oxygen-containing compound	17609	25121	IDA IMP,IDA,IMP IBA,IDA ISS IBA IEA,IDA IBA,IMP,IEA,IEA,IDA IMP IEA,IEA,IEA,IDA,IMP,IBA IEA,IMP,ISS,IEA,IDA,IBA,IDA IMP IBA IEA,IGI,IEA,IEA,IMP IEA,IMP,IDA IEA,IEA,IEA,IEP,TAS,TAS,IEA,IMP,IDA ISS IEA,IGI TAS IEA,IDA,IMP,IDA IEA,IEA,ISS IEA,IMP,IBA,IMP ISS TAS IEA,IDA,IEA,IMP,IDA IMP IEA,IDA,IDA,IEA,IDA,IBA,IMP,IDA IMP ISS IEA,IDA IBA IEA,IMP,IMP,IDA IEA,IEA,IEA,IDA IMP,IEA,IDA,IMP,IEA,ISS,IMP,IDA…	FOS,CCL3,CXCL10,IL1B,CXCL8,JUN,LGALS1,CYBA,ZFP36,NFKBIA,PSAP,RPS3,RPL23,ANXA1,VIM,EGR1,CST3,NCF1,CXCL2,CD14,TXN,AIF1,TSPO,ATP2B1,CLU,TNF,NAMPT,SOCS3,HMGB2,ATP6V0E1,CLEC7A,KLF4,TRIB1,ZFP36L1,CD36,PYCARD,TRA2B,FFAR2,KLF10,GSTP1,ACTB,PKM,LYN,NDUFA13,STAT1,HLA-DRB1,NLRP3,RHOA,CARD16,KLF2,MSN,CXCL3,TNFRSF1B,TNFAIP3,RAP1B,ROMO1,PRDX5,RIPK2,KLF3,GNAI2,IL6,LDLR,CD55,FLNA,CD40,GNG2,CASP4,GPBAR1,LAMTOR4,SR…
query_1	TRUE	2.28087e-13	91	1257	32	0.0254574	0.351648	GO:0048525	GO:BP	negative regulation of viral process	17609	15064	IDA IMP IBA,IMP,IDA,IDA,IMP,IDA,IDA,IDA IEA,IDA,IDA,IDA,IMP IBA,IDA,IMP,IDA,IDA,IDA IBA,IMP,IDA IBA,IMP,IDA IBA,IDA IBA,IDA,IDA IBA,IDA IMP IBA,IMP IEA,IBA,IGI,IDA IBA,IDA,IDA,IDA	IFITM3,ISG15,CCL3,JUN,ZFP36,FCN1,CCL4,RSAD2,IFI16,TNF,IFNB1,ISG20,MX1,PLSCR1,IFNA2,BST2,APOBEC3A,STAT1,OAS1,IFIT1,OASL,IFITM2,CCL5,OAS3,IFITM1,EIF2AK2,OAS2,NUCKS1,APOBEC3C,PSMC3,CCNK,SNX3
query_1	TRUE	2.50381e-13	2516	1257	277	0.220366	0.110095	GO:0035556	GO:BP	intracellular signal transduction	17609	10541	IDA,IDA,IMP IGI,IBA,IDA TAS,IMP IEA,IDA IMP IEP IBA,IMP,IMP,IDA IMP ISS IBA IEA,IDA,TAS,IDA,IMP IEA,IDA IMP ISS IBA IEA,IDA TAS,IDA IEA,HMP,IMP ISS IEA,IDA NAS IEA,IEA,IMP,IDA IMP,IMP,TAS,IMP,IMP,TAS,TAS,IMP,TAS,ISS NAS IEA,IDA IBA TAS,IBA,IMP IBA,IEA,HMP,IEP IBA,IEA,IDA,IDA IMP,IC,ISS IEA,IDA IBA,IMP,IDA IBA IEA,IMP,IDA IMP ISS IBA TAS NAS IEA,TAS,TAS,TAS,IEA,IBA,TAS,IEA,TAS,IEA,IDA IMP IBA,ISS,…	S100A8,S100A9,TMSB4X,CCL3L3,S100A12,RPL26,CCL3,TPT1,IFI6,DUSP1,CXCL10,RPS27A,RPS6,RPL11,IL1B,CXCL8,JUN,LGALS1,ZFP36,NFKBIA,PSAP,RPS7,RPS3,RPL23,UBA52,GBP1,RPL5,PSME2,TYROBP,NCF1,PSMB9,PLEK,CD14,CCL4L2,CCL4,WSB1,EEF1D,TNFSF10,ZEB2,S100A4,IFI16,TXN,AIF1,CD44,DDX5,GADD45B,CLU,TNF,PSMA7,IER3,IRF7,SOCS3,BCL2A1,PSMA4,ATF3,UBC,KLF4,TRIB1,HSP90AA1,RGCC,ZFP36L1,CD36,PYCARD,CRIP1,GLIPR2,PSMB3,TRIM22,SGK1,R…
query_1	TRUE	2.64218e-13	281	1257	60	0.0477327	0.213523	GO:0034612	GO:BP	response to tumor necrosis factor	17609	10049	IMP,IBA,IEP IBA,IEP,IEA,IDA IEA,IDA IEA,IMP,IEP,TAS,TAS,IEA,IBA,IBA,IMP IBA TAS IEA,TAS,TAS,IDA,IDA IMP,TAS,IC,TAS,ISS IEA,IDA,IMP,IEA,TAS IEA,TAS,TAS,IEP,IDA IEA,TAS IEA,IDA,IBA,IEA,IEP IBA IEA,TAS,IMP TAS,IDA,IBA,IEP,TAS,IMP,TAS,TAS,TAS,TAS,TAS,TAS,IEA,TAS,TAS,TAS,TAS,TAS,TAS,IDA,TAS,TAS IEA,TAS	TMSB4X,CCL3L3,CCL3,CXCL8,CYBA,ZFP36,NFKBIA,RPS3,GBP1,PSME2,PSMB9,CD14,CCL4L2,CCL4,TNF,PSMA7,PSMA4,ZFP36L1,PYCARD,PSMB3,GSTP1,TNFSF13B,ASAH1,STAT1,CARD16,KLF2,TNFRSF1B,PSME1,TNFAIP3,GBP2,CXCL16,CD40,CASP4,CCL20,PTGS2,CCL5,TAX1BP1,ADAM17,ZFP36L2,XCL2,NUB1,PSMB10,CIB1,PSMB1,PSMB8,PSMA5,PSMC3,PSMD4,CD27,NFKB1,LTB,BIRC3,PSMA3,PSMD8,PSMB6,TNFRSF17,TCL1A,TNFRSF13C,CD70,ENSG00000106588
query_1	TRUE	3.42171e-13	3603	1257	367	0.291965	0.10186	GO:0031326	GO:BP	regulation of cellular biosynthetic process	17609	8323	TAS,TAS,IGI,IDA IMP,IMP IEA,IDA IMP IGI ISS IBA TAS IEA,TAS,IMP,IDA IMP IBA IEA,IEA,IEA,TAS,TAS,IDA IEA,IEA,IDA IMP IGI IEA,IDA IMP ISS IBA TAS IEA,IDA IBA TAS,IMP,IDA TAS,TAS,IDA IMP ISS IEA,IDA IMP TAS IEA,IEA,IDA IMP IGI IEA,IDA IMP IEA,IMP,IDA,TAS,ISS,IBA IEA,IBA IEA,IDA IBA TAS IEA,IBA,IMP,IDA,TAS,IMP IBA TAS,ISS IEA,IDA IMP IGI ISS IBA IEA,IEA,IDA ISS IEA,IMP,NAS,TAS,IDA,IDA IMP IEA,IDA IMP…	S100A8,S100A9,IFI27,TMSB4X,RPL10,FOS,S100A12,RPL26,RPL13A,MT-CO2,DUSP1,CXCL10,RPS27A,RPS14,PLAC8,IL1B,JUN,KLF6,RPS4X,EIF1,RPL6,ZFP36,NFKBIA,RPL38,RPS3,GAPDH,RPL23,IER2,UBA52,NACA,ANXA1,CCNL1,JUNB,RPS9,VIM,RPL5,PSME2,PFDN5,TYROBP,EGR1,CST3,YBX1,NCF1,BTG1,PSMB9,PLEK,IRF1,ZEB2,IFI16,TXN,AIF1,DDX5,TSPO,CLU,EEF2,TNF,NAMPT,IFNB1,PSMA7,FOSB,IRF7,PSMA4,HMGB2,S100A11,CLEC7A,ITGB2,PFN1,ATF3,UBC,KLF4,NMI,TR…
query_1	TRUE	3.42171e-13	61	1257	26	0.0206842	0.42623	GO:0032981	GO:BP	mitochondrial respiratory chain complex I assembly	17609	9237	TAS,TAS,TAS,TAS,TAS,IMP TAS,IMP TAS,IMP TAS,IMP TAS,IMP TAS IEA,IMP TAS,IMP TAS,TAS IEA,IMP IBA TAS,IMP IBA TAS,IMP TAS,IMP TAS,IMP TAS,IMP TAS,IMP IBA TAS,IMP TAS,TAS,IMP TAS,IMP IBA TAS,IMP TAS,TAS	MT-ND3,MT-ND2,MT-ND1,MT-ND4,MT-ND5,NDUFA1,NDUFA13,NDUFB9,NDUFA3,NDUFA11,ENSG00000166136,NDUFB7,NDUFS6,NDUFS8,NDUFS7,NDUFB11,NDUFB10,NDUFA6,NDUFB2,NDUFS5,NDUFB4,NDUFV2,NDUFC2,NDUFB3,NDUFB1,MT-ND6
query_1	TRUE	3.42171e-13	61	1257	26	0.0206842	0.42623	GO:0010257	GO:BP	NADH dehydrogenase complex assembly	17609	4550	TAS,TAS,TAS,TAS,TAS,IMP TAS,IMP TAS,IMP TAS,IMP TAS,IMP TAS IEA,IMP TAS,IMP TAS,TAS IEA,IMP IBA TAS,IMP IBA TAS,IMP TAS,IMP TAS,IMP TAS,IMP TAS,IMP IBA TAS,IMP TAS,TAS,IMP TAS,IMP IBA TAS,IMP TAS,TAS	MT-ND3,MT-ND2,MT-ND1,MT-ND4,MT-ND5,NDUFA1,NDUFA13,NDUFB9,NDUFA3,NDUFA11,ENSG00000166136,NDUFB7,NDUFS6,NDUFS8,NDUFS7,NDUFB11,NDUFB10,NDUFA6,NDUFB2,NDUFS5,NDUFB4,NDUFV2,NDUFC2,NDUFB3,NDUFB1,MT-ND6
query_1	TRUE	3.42171e-13	330	1257	66	0.052506	0.2	GO:0002460	GO:BP	adaptive immune response based on somatic recombination of immune receptors built from immunoglobulin superfamily domains	17609	1130	IDA IC,IDA,IDA IBA,ISS IEA,IDA IEA,IEA,IEA,IDA,IEA,IBA TAS,IBA IEA,IBA TAS,IEA,IDA,IDA IBA,ISS IEA,ISS IEA,IDA IMP,ISS IEA,IBA TAS,IEA,ISS IEA,ISS IEA,IEA,IEA,ISS IEA,ISS IEA,IDA IEA,IEA,IEA,IDA,IBA,ISS IEA,IBA,IEA,IDA,IBA TAS,ISS,IMP ISS,IDA IMP IBA,IEA,IEA,IMP,IEA,ISS IEA,ISS IEA,IEA,ISS IEA,IEA,NAS,ISS IEA,IDA,IBA,IBA,TAS,IBA,IBA TAS,ISS IEA,IBA,ISS IEA,IEA,IEA,TAS,IBA,TAS,IMP	IL1B,HLA-A,ANXA1,RSAD2,B2M,CLU,TNF,IFNB1,IRF7,IGHG4,FCER1G,IGLC2,TNFSF13B,IFNA2,HLA-E,NFKBIZ,PTPRC,HLA-DRB1,NLRP3,IGHG1,FGL2,TNFRSF1B,TNFAIP3,SERPING1,RIPK2,IL6,SLC11A1,CD55,CD40,POU2F2,HLA-B,FCGRT,CD74,IGHA1,CTSC,SPN,IGLC3,ADAM17,HMGB1,HLA-F,PRF1,GZMM,BTN3A2,TGFB1,STAT3,MYO1G,PTPN6,FAM49B,IL7R,CD27,BATF,HSPD1,IGHM,IGHD,IGLV6-57,IGLL5,IGHG2,MEF2C,IGHA2,NFKBID,IL4R,FCER2,IGLV1-40,IGHV1-24,IGKV3-11…
query_1	TRUE	3.58873e-13	1606	1257	196	0.155927	0.122042	GO:1902531	GO:BP	regulation of intracellular signal transduction	17609	25877	IDA,IDA,IMP IGI,IBA,IDA TAS,IMP IEA,IDA IMP IEP IBA,IMP,IDA IMP ISS IBA IEA,TAS,IMP IEA,IDA ISS IBA IEA,IEA,HMP,NAS,IEA,IMP,IDA IMP,IMP,TAS,IMP,IMP,IMP,NAS,IDA IBA,IBA,IMP IBA,HMP,IEP IBA,IEA,IDA,IC,IDA IBA,IMP,IDA IBA IEA,IMP,IDA ISS IBA TAS NAS IEA,TAS,IEA,TAS,IEA,IDA IBA,ISS,ISS IEA,IDA IMP IEA,IDA,IDA,IEP,TAS,IDA ISS NAS,IDA TAS,IDA ISS TAS IEA,HMP,IMP,IDA TAS,TAS,IMP,IDA IGI,ISS IEA,IDA,IDA …	S100A8,S100A9,TMSB4X,CCL3L3,S100A12,RPL26,CCL3,TPT1,DUSP1,RPS27A,RPL11,IL1B,JUN,LGALS1,NFKBIA,PSAP,RPS7,RPS3,RPL23,UBA52,GBP1,RPL5,NCF1,PLEK,CD14,CCL4L2,CCL4,EEF1D,TNFSF10,ZEB2,S100A4,TXN,CD44,DDX5,GADD45B,CLU,TNF,IER3,ATF3,UBC,KLF4,TRIB1,HSP90AA1,CD36,PYCARD,GLIPR2,TRIM22,REL,FPR1,GSTP1,C5AR1,LYN,BST2,NDUFA13,UBB,TAGAP,STAT1,ENO1,PTPRC,HLA-DRB1,DUSP6,NLRP3,RHOA,CARD16,FKBP1A,CCR1,DNAJA1,DUSP2,AR…
query_1	TRUE	3.58873e-13	836	1257	122	0.0970565	0.145933	GO:0014070	GO:BP	response to organic cyclic compound	17609	5228	IEA,IEA,IDA,IEA,IEA,IDA IEA,IBA IEA,IEA,IEA,IEA,IEA,IDA,IEA,IEA,IDA IBA IEA,IBA,ISS,IEA,IEA,IMP,IEA,IEA,IMP,IEA,IEA,IDA,IEA,IDA IBA TAS,IEA,IEA,IEA,IDA IEA,IEA,IEA,IEA,IMP,IEA,IBA,IDA,ISS IEA,IDA,IEA,IEA,IEA,IDA,IMP,IEA,IEA,IBA,IDA IBA IEA,IDA IEA,IBA,IEA,IEA,IDA,IMP,IEA,ISS,IMP ISS IEA,IDA,IEA,IEA,IEA,IDA,IEA,IEA,IEA,IEA,IDA,IEA,IBA IEA,IEA,IEA,ISS,IDA,IEA,IDA TAS IEA,ISS IBA IEA,IEA,IDA,IDA,IEA…	FOS,MT-ND3,CCL3,DUSP1,CXCL10,IL1B,JUN,LGALS1,MT-CYB,CYBA,MT-ND1,ZFP36,NFKBIA,RPL27,ANXA1,JUNB,EGR1,CST3,AIF1,DDX5,TSPO,ATP2B1,CLU,EEF2,SELL,TNF,NAMPT,IFNB1,FOSB,HMGB2,KLF4,ZFP36L1,CD36,PLIN2,GSTP1,ACTB,LYN,IFNA2,IL1RN,STAT1,NPM1,DUSP6,RHOA,KLF2,MSN,IFIH1,GPX4,CD83,IFNA14,RAP1B,IFIT1,IFNA8,RIPK2,ADM,IL6,FLNA,CD40,GNG2,DDX58,GPBAR1,DDX21,CEBPB,ARPC1B,AHR,CYBB,PTGS2,ACTR2,HSP90AB1,CCL5,AKAP13,JUND,D…
query_1	TRUE	3.87184e-13	2951	1257	313	0.249006	0.106066	GO:0006796	GO:BP	phosphate-containing compound metabolic process	17609	2786	IBA TAS IEA,IDA,IDA,IBA TAS,IBA,IEA,TAS NAS,TAS,IDA IMP IEP IBA,IBA TAS NAS IEA,IDA IMP ISS IBA IEA,IEA,TAS,IDA IMP ISS NAS IEA,IDA IBA TAS IEA,TAS NAS IEA,IEA,IBA TAS NAS IEA,TAS NAS,IMP ISS IEA,TAS NAS IEA,IEA,IMP,IBA TAS IEA,TAS,IEA,IMP,TAS,ISS IEA,IMP,TAS,IDA,IBA,IBA,IDA,IEA,IGI IC,IEA,IDA IBA,IDA IBA IEA,IMP,TAS NAS IEA,IMP,IDA IMP ISS NAS IEA,TAS IEA,IDA IBA,TAS,IBA TAS IEA,ISS IBA IEA,IBA …	MT-CO1,TMSB4X,EEF1A1,MT-CO3,CCL3L3,RPLP1,MT-ND3,S100A12,CCL3,MT-CO2,DUSP1,CXCL10,RPS27A,IL1B,MT-ATP6,MT-ND2,JUN,MT-CYB,MT-ND1,ZFP36,MT-ND4,PSAP,RPS3,GAPDH,UBA52,CCNL1,GBP1,PSME2,EGR1,NCF1,PSMB9,PLEK,CCL4L2,CCL4,WARS,ZEB2,TXN,AIF1,CD44,GADD45B,CLU,MT-ND5,FCGR1A,TNF,NAMPT,IFNB1,PSMA7,UQCRB,SAMSN1,CCNI,SOCS3,GMFG,PSMA4,PTP4A2,ITGB2,ATF3,UBC,KLF4,NDUFA1,TRIB1,PLSCR1,HSP90AA1,RGCC,ZFP36L1,CD36,PYCARD,…
query_1	TRUE	4.47682e-13	19	1257	15	0.0119332	0.789474	GO:0019646	GO:BP	aerobic electron transport chain	17609	6923	IBA TAS,IBA TAS IEA,TAS NAS,TAS,IBA,IBA TAS,IBA TAS,IBA TAS,TAS,TAS,TAS,TAS,TAS,IBA TAS,IBA TAS	MT-CO1,MT-CO3,MT-CO2,COX7B,CYCS,COX5B,COX7C,COX4I1,COX6B1,NDUFA4,COX8A,COX7A2L,COX6C,COX6A1,COX5A
query_1	TRUE	4.47682e-13	19	1257	15	0.0119332	0.789474	GO:0006123	GO:BP	mitochondrial electron transport, cytochrome c to oxygen	17609	2179	IBA TAS,IBA TAS,TAS NAS,TAS,IBA,IBA TAS,IBA TAS,IBA TAS,TAS,TAS,TAS,TAS,TAS,IBA TAS,IBA TAS	MT-CO1,MT-CO3,MT-CO2,COX7B,CYCS,COX5B,COX7C,COX4I1,COX6B1,NDUFA4,COX8A,COX7A2L,COX6C,COX6A1,COX5A
query_1	TRUE	4.62923e-13	135	1257	39	0.0310263	0.288889	GO:0043484	GO:BP	regulation of RNA splicing	17609	12482	IDA,IDA IMP,IMP,IDA IMP IBA IEA,IDA IBA,ISS IBA IEA,IBA,IBA,IMP,IBA IEA,IDA IBA,IDA IMP,IBA,IDA IMP IBA IEA,IDA ISS IBA,IBA,IEA,IDA IEA,IEA,IDA IBA,IDA IBA,IBA IEA,IDA,IMP IEA,IMP,IPI,IDA IEA,IDA,IDA,IDA IBA IEA,IEA,IBA,IDA IMP,IBA,IMP IBA,IDA IBA,IDA IMP,IMP,IDA IEA	RPS13,DDX5,HNRNPA1,TRA2B,SRSF3,AHNAK,CIRBP,RBM3,CLK1,SRSF5,MBNL1,RBM39,NCL,SON,RBMX,CELF2,HNRNPK,TMBIM6,HNRNPA2B1,RBM25,HNRNPU,SRSF2,FUS,JMJD6,SETX,SLC38A2,YTHDC1,RPS26,HNRNPH1,SRSF10,HSPA8,TRA2A,HNRNPF,IK,RBM8A,SRSF7,SAP18,MAGOH,ERN1
query_1	TRUE	4.74455e-13	254	1257	56	0.0445505	0.220472	GO:0022409	GO:BP	positive regulation of cell-cell adhesion	17609	7640	IDA IBA NAS,IEA,IDA,IMP,IDA IBA,IDA,IMP,IDA IEA,IMP,ISS,IMP,IMP ISS IEA,IEA,TAS,IDA,ISS IEA,ISS IEA,ISS IEA,IMP IEA,IEA,IEA,IDA,IDA,IDA IMP,IEA,IDA,IEA,TAS,ISS IEA,IMP,TAS,IMP,IMP,IDA IMP TAS,IEA,IMP,IDA IEA,IDA,ISS,IDA,TAS,ISS IBA IEA,TAS,IMP ISS IEA,ISS IEA,IMP,IEA,IEA,IBA TAS IEA,IDA ISS,IDA,IMP,IBA,ISS IEA,IEA,TAS	IL1B,LGALS1,HLA-A,RPS3,ANXA1,AIF1,CD44,TNF,HLA-DPA1,ITGB2,HLA-DPB1,PYCARD,TNFSF13B,LYN,HLA-E,NFKBIZ,PTPRC,NLRP3,RHOA,CD83,RIPK2,IL6,CD55,LILRB2,CD74,CCL5,CORO1A,GRB2,CITED2,HMGB1,ENSG00000136238,ETS1,RHOH,LCK,TGFB1,JAK1,ZAP70,IFNG,RUNX3,CD160,PTPN6,FAM49B,CDC42,CD3E,CCR7,CD6,IL7R,CD27,ICOS,HSPD1,XBP1,HLA-DMB,TNFRSF13C,NFKBID,IL4R,CD70
query_1	TRUE	6.26351e-13	392	1257	73	0.0580748	0.186224	GO:0022407	GO:BP	regulation of cell-cell adhesion	17609	7638	IDA IBA NAS,IEA,IDA,IMP,IDA IBA,ISS IEA,IDA,IMP,IDA IEA,IDA,IMP,ISS,IDA IGI,IDA,IMP,IMP ISS IEA,IEA,ISS IBA TAS IEA,IDA,IDA,IDA,ISS IEA,ISS IEA,IMP,ISS IEA,IMP IEA,IEA,IEA,IEA,NAS,IDA,IDA,IDA IBA,IDA IMP,ISS IEA,ISS,IEA,IDA,IEA,IEA,TAS,ISS IEA,ISS,IDA IMP,TAS,IMP,ISS IEA,IDA,IMP,IDA IMP TAS,IEA,IMP,IDA IEA,IDA,ISS,IDA,TAS IEA,ISS IBA IEA,TAS,IMP ISS IEA,ISS IEA,IMP,IEA,IEA,IBA TAS IEA,IDA ISS,ISS…	IL1B,LGALS1,HLA-A,RPS3,ANXA1,IRF1,AIF1,CD44,TNF,IFNB1,HLA-DPA1,ITGB2,KLF4,RGCC,HLA-DPB1,PYCARD,TNFSF13B,LYN,IFNA2,HLA-E,IL1RN,NFKBIZ,PTPRC,HLA-DRB1,NLRP3,RHOA,FGL2,CD83,RIPK2,FXYD5,IL6,CD55,MYADM,LILRB2,CEBPB,LGALS3,CD74,CCL5,CORO1A,PELI1,GRB2,CITED2,SPN,HMGB1,ENSG00000136238,ETS1,LAG3,MBP,RHOH,LCK,TGFB1,JAK1,ZAP70,IFNG,RUNX3,CD160,PTPN6,FAM49B,CDC42,CD3E,CCR7,CD6,IL7R,CD27,ICOS,HSPD1,YTHDF2,XBP1…
query_1	TRUE	6.90171e-13	287	1257	60	0.0477327	0.209059	GO:0042113	GO:BP	B cell activation	17609	11635	IMP,IEA,NAS,IMP IEA,IMP IBA NAS,ISS IBA IEA,IBA,ISS IEA,IBA,IMP TAS IEA,IBA IEA,IBA,IEA,IEA,IMP ISS IEA,IBA,ISS IEA,IBA,IBA,IDA,IC,NAS IEA,IEA,IDA,IMP,IEA,IBA,IBA,ISS,IDA ISS IBA IEA,IBA,ISS IEA,ISS IEA,IDA,IMP IBA IEA,TAS,ISS IBA IEA,IEA,IEA,ISS IEA,IEA,NAS IEA,ISS IEA,IDA,IBA,ISS IBA IEA,IDA,IDA NAS IEA,IBA,IBA,IBA,IBA,IDA IBA IEA,IBA,ISS IEA,IBA,ISS IEA,IDA ISS,IBA,IMP	MNDA,LGALS1,KLF6,TYROBP,IFNB1,SAMSN1,IGHG4,ZFP36L1,IGLC2,TNFSF13B,LYN,IFNA2,BST2,ID2,PTPRC,IGHG1,TNFAIP3,IFNA14,IFNA8,IL6,ITGB1,CD40,POU2F2,AHR,CD74,PELI1,IGHA1,IGLC3,ADAM17,GPR183,ENSG00000197919,ZFP36L2,IKZF3,MIF,CD38,ZAP70,MZB1,PTPN6,ITM2A,DNAJB9,IL7R,CD27,BATF,HSPD1,IGHM,CD79A,XBP1,MS4A1,IGHD,IGLL5,CD79B,IGHG2,BANK1,TNFRSF13C,MEF2C,IGHA2,PRKCB,CD22,IGHV1-24,CD70
query_1	TRUE	7.15782e-13	327	1257	65	0.0517104	0.198777	GO:0002449	GO:BP	lymphocyte mediated immunity	17609	1119	IDA IC,IDA,ISS IEA,IDA IEA,IEA,IEA,IDA,IEA,IBA TAS,IBA IEA,IBA TAS,IDA,IDA IBA,ISS IEA,IDA,ISS IEA,IBA TAS,IEA,ISS IEA,IMP,IEA,ISS,ISS IEA,IDA IEA,IEA,IEA,IDA,IBA,ISS IEA,IMP,IBA,IEA,IBA TAS,ISS,IDA IMP IBA,IMP,IEA,IEA,IEA,IMP,NAS,IDA,NAS,ISS IEA,IDA IEA,IEA,ISS IEA,IEA,NAS,NAS,ISS IEA,IDA,IBA,IBA,TAS,IBA,IBA TAS,IBA,IEA,IEA,IEA,TAS,IBA,TAS,IMP	IL1B,HLA-A,RSAD2,B2M,CLU,TNF,IFNB1,IRF7,IGHG4,FCER1G,IGLC2,IFNA2,HLA-E,PTPRC,HLA-DRB1,NLRP3,IGHG1,FGL2,TNFRSF1B,SERPINB9,SERPING1,IL6,SLC11A1,CD55,CD40,POU2F2,HLA-B,FCGRT,CD74,CORO1A,IGHA1,CTSC,IGLC3,HMGB1,HLA-F,GZMB,PRF1,GZMM,LAG3,BTN3A2,SLAMF7,KLRD1,TUBB,MYO1G,CD160,PTPN6,FAM49B,IL7R,CD27,TUBB4B,BATF,HSPD1,IGHM,IGHD,IGLV6-57,IGLL5,IGHG2,IGHA2,IL4R,PRDX1,FCER2,IGLV1-40,IGHV1-24,IGKV3-11,CD70
query_1	TRUE	7.65453e-13	402	1257	74	0.0588703	0.18408	GO:0002683	GO:BP	negative regulation of immune system process	17609	1352	IDA,IDA,IMP,IMP,IDA,IDA,IDA IEA,IEA,IDA IBA,IMP,IMP IEA,ISS IEA,IDA,IDA ISS,IDA,ISS IBA IEA,IEA,IEA,IEA,IDA,IBA TAS IEA,IDA,IMP IEA,IDA,IDA,IEA,ISS TAS IEA,IDA IMP,IMP,IEA,ISS IEA,IMP,IDA IEA,ISS IEA,IDA IMP,IEA,IDA,IDA IMP,ISS IEA,IDA ISS IEA,ISS,IDA,IEA,IDA IEA,IEA,ISS,IEA,IEA,IDA,IDA,IEA,IEA,ISS IEA,IDA IEA,ISS IEA,IMP,IEA,IDA,IEA,ISS,IDA,IEA,IEA,IEA,IMP,IMP,IMP,IDA,IBA IEA,IEA,IEA,IDA IMP ISS…	CCL3,RPS19,DUSP1,MNDA,LST1,HLA-A,ZFP36,NFKBIA,ANXA1,GBP1,TYROBP,IRF1,IFI16,GRN,IFNB1,SAMSN1,FCER1G,NMI,TRIB1,ZFP36L1,LYN,IFNA2,PARP14,BST2,HLA-E,ID2,PTPRC,HLA-DRB1,PCBP2,FGL2,TNFAIP3,SERPINB9,SERPING1,LDLR,CD55,GPX1,HLA-B,LILRB2,CEBPB,MAFB,LGALS3,PTGER4,CD74,SAMHD1,PELI1,SPN,ADAR,TMBIM6,HMGB1,HLA-F,TSC22D3,CST7,LAG3,MIF,CIB1,N4BP2L2,TGFB1,RNF125,FGR,RUNX3,CD160,PTPN6,IL7R,ELF1,EZR,MYC,YTHDF2,ENSG…
query_1	TRUE	7.68158e-13	205	1257	49	0.0389817	0.239024	GO:0050670	GO:BP	regulation of lymphocyte proliferation	17609	15476	IDA IBA,IMP,IDA,IDA,IMP,IDA IBA,IMP IEA,ISS IEA,IDA,IMP,IMP,ISS IEA,IMP TAS IEA,IBA IEA,IDA,IMP ISS IEA,IMP,ISS IEA,IEA,IDA,IDA,IEA,IDA IMP,ISS IEA,IDA,IMP,IMP,IDA,IEA,IEA,ISS,IDA IEA,IMP,ISS IEA,IDA,IMP IBA IEA,IEA,IEA,IEA,ISS IBA IEA,IEA,IMP IEA,IMP,IEA,IMP,IBA,ISS IEA,ISS,TAS	IL1B,MNDA,LST1,HLA-A,RPS3,ANXA1,TYROBP,IRF1,AIF1,HLA-DPA1,HLA-DPB1,PYCARD,TNFSF13B,LYN,HLA-E,PTPRC,HLA-DRB1,TNFRSF1B,RIPK2,IL6,CD55,CD40,LILRB2,CEBPB,AHR,LGALS3,CD74,CCL5,CORO1A,PELI1,SPN,GPR183,HMGB1,IKZF3,MIF,CD38,RAC2,TGFB1,ZAP70,MZB1,PTPN6,CD3E,CD6,FLT3LG,HLA-DMB,TNFRSF13C,MEF2C,CD22,CD70
query_1	TRUE	7.9261e-13	344	1257	67	0.0533015	0.194767	GO:0006417	GO:BP	regulation of translation	17609	2440	IMP IEA,IMP,IDA IMP IBA IEA,IEA,IMP,IDA TAS,IDA IMP ISS IEA,IEA,IDA IEA,IDA IMP IEA,IBA,IMP,IDA,ISS,IMP IEA,IEA,IDA IMP IEA,IEA,IDA TAS IC IEA,IEA,IEA,IPI NAS,IDA IEA,ISS IBA,IDA,IEA,IDA IMP IEA,TAS,TAS,IDA,IEA,IEA,IMP,NAS,NAS,TAS,IDA TAS,IDA,IDA IMP IEA,IMP ISS IEA,ISS,IEA,IMP,IDA NAS,ISS,IMP IEA,IBA,IDA,IDA,TAS,IDA,IEA,IEA,TAS,IEA,IPI,IMP,IEA,IDA,ISS IBA IEA,IEA,NAS,IDA IMP IEA,IDA,IEA,IMP,IBA …	RPL10,RPL26,RPL13A,RPS14,RPS4X,EIF1,ZFP36,RPL38,RPS3,GAPDH,RPS9,VIM,RPL5,YBX1,EEF2,TNF,ZFP36L1,PABPC1,PPP1R15A,SERP1,EIF4G2,EIF3E,CIRBP,RBM3,NPM1,RHOA,DDX3X,EIF3H,EIF4B,IL6,RGS2,EIF3K,NCL,CCL5,MTPN,HSPB1,CALR,GZMB,EIF2AK2,ZFP36L2,PPP1CA,XRN1,TPR,EIF5B,ATF4,HNRNPD,CNBP,BTG2,STAT3,EIF4A2,RPS27L,PA2G4,TNRC6B,EIF4H,SRP9,EIF3D,USP16,RBM8A,EIF5,EIF5A,MAGOH,MYC,YTHDF2,TOB1,BANK1,TCOF1,CPEB4
query_1	TRUE	8.80096e-13	235	1257	53	0.0421639	0.225532	GO:0030217	GO:BP	T cell differentiation	17609	7816	IBA,IEA,IDA ISS IBA IEA,IEA,ISS IEA,ISS IEA,IEA,IDA,IBA IEA,ISS IEA,IDA,ISS IEA,ISS TAS IEA,ISS IEA,IEA,IEA,IEA,IEA,ISS IEA,IMP,IEA,ISS IEA,NAS IEA,IDA,IDA,ISS,ISS IEA,IDA IMP,NAS,ISS IEA,NAS,ISS IEA,IEA,IMP NAS IEA,IMP IBA,IEA,IDA NAS IEA,IDA TAS,IDA ISS IBA IEA,ISS IEA,ISS,IBA IEA,IEA,IEA,IEA,IEA,IBA,ISS IEA,IDA,ISS IEA,IEA,ISS IEA,ISS	IL1B,PSAP,ANXA1,EGR1,IRF1,RSAD2,B2M,IFNB1,FCER1G,ZFP36L1,IFNA2,NFKBIZ,PTPRC,NLRP3,RHOA,FGL2,CD83,RIPK2,IL6,LILRB2,MAFB,PTGER4,CD74,PRELID1,SPN,ADAM17,GPR183,HMGB1,SOD1,ZFP36L2,CD2,LAG3,JMJD6,RHOH,LCK,TGFB1,ZAP70,IFNG,CD3D,STAT3,RUNX3,CD3E,CCR7,BCL11B,IL7R,CD27,CD3G,BATF,XBP1,NFKBID,IL4R,PRDM1,ENSG00000114861
query_1	TRUE	9.18174e-13	1330	1257	169	0.134447	0.127068	GO:0016477	GO:BP	cell migration	17609	5867	IDA,IDA,IDA IGI IBA IEA,IBA,TAS,IDA ISS IBA TAS IC IEA,IDA,IMP,IBA,IDA IMP IBA IEA,IDA IEA,IDA IGI IBA TAS IEA,IEA,IDA ISS IBA IEA,NAS,IBA IEA,IBA,IDA IBA,ISS IEA,IDA IEA,IDA IMP TAS,IEA,IMP ISS,IMP,IMP TAS IEA,IDA NAS IEA,IDA,IMP,IMP,IDA IMP IBA TAS IEA,IMP,IBA TAS IEA,IDA IEA,IMP,IDA,ISS IEA,IDA,TAS,ISS IEA,TAS,IEA,IEA,IMP TAS IEA,IDA,IMP,IMP,IDA IMP IGI ISS IBA IEA,IDA IMP IEP,IDA IMP IBA TAS …	S100A8,S100A9,TMSB4X,CCL3L3,S100A12,CCL3,RPS19,DUSP1,TMSB10,CXCL10,IL1B,CXCL8,JUN,ANXA1,BTG1,CXCL2,CCL4L2,CCL4,ZEB2,AIF1,CD44,TSPO,GRN,CD63,SELL,TNF,HMGB2,S100A11,CLEC7A,ITGB2,PFN1,FCER1G,KLF4,TRIB1,RGCC,PYCARD,GLIPR2,SGK1,FFAR2,IGLC2,GSTP1,C5AR1,LYN,BST2,ACTG1,PTPRC,RHOA,MSN,CCR1,ARHGDIB,CXCL3,TNFAIP3,PSTPIP2,RHOC,LCP1,GNAI2,PECAM1,IL6,CXCL16,CSF3R,FLNA,ITGB1,NEXN,CD40,MYADM,GPX1,ITGAX,DDX58,CFL…
query_1	TRUE	9.27808e-13	2427	1257	267	0.212411	0.110012	GO:0032879	GO:BP	regulation of localization	17609	9149	IEA,IGI,IDA IGI IBA IEA,IDA ISS TAS,TAS,IMP,IBA,IDA IEA,IDA IMP ISS NAS IEA,IDA,TAS,IEA,IDA IEA,IMP,IMP,IMP,IDA,ISS,IDA,IDA IMP ISS IBA IEA,IMP IGI,IMP ISS IEA,TAS,IMP IBA IEA,IDA,IDA,IEA,IDA IEA,IGI,TAS IEA,IMP ISS,ISS IEA,IGI ISS,IDA IMP,IDA IMP IGI ISS TAS NAS IEA,IMP,IEA,IMP,IDA IMP,IGI NAS,IMP,IBA IEA,IDA IEA,IMP,ISS,IDA IMP,IMP,IEA,IDA IMP ISS IEA,IDA,ISS,IMP,IDA IEA,TAS,IMP ISS IEA,IEA,IMP…	S100A8,IFI27,TMSB4X,CCL3,RPS19,DUSP1,TMSB10,CXCL10,IL1B,CTSS,CXCL8,JUN,CYBA,ZFP36,NFKBIA,FCN1,GAPDH,SRGN,CTSD,ANXA1,GBP1,TYROBP,SLC25A6,CD14,CCL4,RSAD2,TXN,AIF1,B2M,TSPO,GRN,ATP2B1,CLU,CD63,TNF,TOMM7,RETN,S100A11,CLEC7A,ITGB2,PFN1,FCER1G,KLF4,TRIB1,HSP90AA1,RGCC,ZFP36L1,CD36,PYCARD,GLIPR2,STXBP2,TRIM22,SARAF,SGK1,FFAR2,GSTP1,AHNAK,ACTB,C5AR1,MX2,LYN,IFNA2,BST2,HLA-E,SERP1,ACTG1,PTPRC,CLIC1,HLA-DR…
query_1	TRUE	9.27808e-13	206	1257	49	0.0389817	0.237864	GO:0032944	GO:BP	regulation of mononuclear cell proliferation	17609	9203	IDA IBA,IMP,IDA,IDA,IMP,IDA IBA,IMP IEA,ISS IEA,IDA,IMP,IMP,ISS IEA,IMP TAS IEA,IBA IEA,IDA,IMP ISS IEA,IMP,ISS IEA,IEA,IDA,IDA,IEA,IDA IMP,ISS IEA,IDA,IMP,IMP,IDA,IEA,IEA,ISS,IDA IEA,IMP,ISS IEA,IDA,IMP IBA IEA,IEA,IEA,IEA,ISS IBA IEA,IEA,IMP IEA,IMP,IEA,IMP,IBA,ISS IEA,ISS,TAS	IL1B,MNDA,LST1,HLA-A,RPS3,ANXA1,TYROBP,IRF1,AIF1,HLA-DPA1,HLA-DPB1,PYCARD,TNFSF13B,LYN,HLA-E,PTPRC,HLA-DRB1,TNFRSF1B,RIPK2,IL6,CD55,CD40,LILRB2,CEBPB,AHR,LGALS3,CD74,CCL5,CORO1A,PELI1,SPN,GPR183,HMGB1,IKZF3,MIF,CD38,RAC2,TGFB1,ZAP70,MZB1,PTPN6,CD3E,CD6,FLT3LG,HLA-DMB,TNFRSF13C,MEF2C,CD22,CD70
query_1	TRUE	9.31964e-13	370	1257	70	0.0556881	0.189189	GO:2001233	GO:BP	regulation of apoptotic signaling pathway	17609	30618	IDA,IDA,IMP IEA,IMP,IMP IBA,IEA,IDA,IDA IBA,IMP,IDA IMP IBA,IDA IBA TAS IEA,IDA,IMP TAS,IDA IGI,IDA,IEA,IMP,IDA,IDA,IMP,IDA,IDA IGI,IEA,IMP,IDA,IMP,IDA,TAS,IEA,IMP IEA,IMP IGI IBA TAS IEA,IMP IGI IBA IEA,IMP,IDA IMP IBA,IEA,ISS IEA,IMP IEA,IEA,IDA,IDA,IDA,TAS,IEA,IEA,ISS IEA,IDA IEA,IEA,IEA,IMP,IEA,IDA IMP IBA TAS IEA,IMP,IMP ISS IBA IC,TAS,IMP,IMP,ISS IEA,IEA,IDA,TAS,IMP,IDA IMP IGI IC IEA,IDA I…	S100A8,S100A9,RPL26,TPT1,IFI6,RPL11,IL1B,G0S2,RPS7,RPS3,TNFSF10,CD44,CLU,TNF,IFNB1,HMGB2,ATF3,PYCARD,GSTP1,NDUFA13,UBB,ENO1,PTPRC,SLC25A5,DNAJA1,DDX3X,TNFAIP3,YWHAZ,GNAI2,GPX1,BID,MCL1,BCLAF1,LGALS3,PTGS2,TCF7L2,CD74,SKIL,HIF1A,PRELID1,SFPQ,YWHAB,HNRNPK,CTSC,HSPB1,TMBIM6,SH3GLB1,LMNA,SOD1,PDIA3,CFLAR,ENSG00000112096,ENSG00000175197,GZMB,SP100,NR4A2,CX3CR1,PPP1CA,MIF,YWHAQ,LCK,PARK7,PMAIP1,STK4,P4…
query_1	TRUE	1.09269e-12	330	1257	65	0.0517104	0.19697	GO:0036293	GO:BP	response to decreased oxygen levels	17609	11075	TAS,IEA,IEA,IEA,TAS,TAS,ISS IEA,IEA,TAS,IEA,IEA,TAS,TAS,TAS,IMP,IMP,TAS,IEA,TAS,IDA IGI,IEA,IDA,TAS,IEA,IDA,IEA,IEP,IDA IBA IEA,IDA IMP IEP TAS IEA,IEA,IDA IMP,IDA,IDA,IEP,IDA,IEA,IEP,IEA,IEA,IDA IEA,IEA,IEA,TAS,IDA,IEA,IEA,TAS,IEP,IEP,TAS,TAS,TAS,TAS,TAS,IDA,IDA,IMP,IDA,TAS,TAS,TAS,TAS,IDA IEA,ISS,TAS	RPS27A,MT-CYB,CYBA,MT-ND4,UBA52,PSME2,EGR1,CST3,PSMB9,MT-ND5,NAMPT,PSMA7,PSMA4,UBC,RGCC,ZFP36L1,PSMB3,PKM,UBB,ENO1,RHOA,CARD16,PSME1,ADM,BACH1,CYBB,PTGS2,DDIT4,HIF1A,AGTRAP,CITED2,TMBIM6,ADAM17,LMNA,HSP90B1,CFLAR,CXCR4,NR4A2,ETS1,UCP2,LDHA,CD38,PSMB10,CHCHD2,ATF4,TGFB1,PSMB1,MDM4,PMAIP1,RBX1,PSMB8,PSMA5,PSMC3,PSMD4,HP1BP3,PLK3,P4HB,MYC,TCEB1,PSMA3,PSMD8,PSMB6,AQP3,CPEB4,ENSG00000106588
query_1	TRUE	1.12831e-12	229	1257	52	0.0413683	0.227074	GO:0042742	GO:BP	defense response to bacterium	17609	12037	TAS,TAS,IDA IBA IEA,TAS IEA,IMP IEA,IDA,IDA,IEA,IDA,IDA,IDA,IDA,ISS,IEA,IBA,IDA,IBA IEA,IEA,IMP,IBA,IEA,IDA,IBA,IEA,IBA,IDA IMP IEA,IBA,IEA,IDA IMP ISS IBA IEA,TAS,ISS IEA,ISS IEA,IEA,TAS,IDA IBA,IDA IEA,IDA,IBA,IMP,IDA IBA IEA,IEA,IDA,ISS IEA,IEA,IDA IBA,IBA,IBA,IBA,IDA IBA,IEA,IBA,IDA	S100A8,S100A9,LYZ,S100A12,ISG15,RPS19,RPL39,PLAC8,RPL30,HLA-A,CYBA,FAU,GRN,TNF,IGHG4,HMGB2,FCER1G,CD36,PYCARD,IGLC2,C5AR1,HLA-E,GBP4,NLRP3,IGHG1,ROMO1,GBP2,RIPK2,MPEG1,IL6,SLC11A1,CEBPB,CCL20,CFP,IGHA1,RNASE6,SPN,IGLC3,ADAM17,GNLY,SPON2,JCHAIN,FGR,CD160,IGHM,IGHD,IGLL5,IGHG2,IGHA2,IRF8,IGHV1-24,ENSG00000114861
query_1	TRUE	1.1973e-12	2977	1257	313	0.249006	0.105139	GO:0006793	GO:BP	phosphorus metabolic process	17609	2783	IBA TAS IEA,IDA,IDA,IBA TAS,IBA,IEA,TAS NAS,TAS,IDA IMP IEP IBA,IBA TAS NAS IEA,IDA IMP ISS IBA IEA,IEA,TAS,IDA IMP ISS NAS IEA,IDA IBA TAS IEA,TAS NAS IEA,IEA,IBA TAS NAS IEA,TAS NAS,IMP ISS IEA,TAS NAS IEA,IEA,IMP,IBA TAS IEA,TAS,IEA,IMP,TAS,ISS IEA,IMP,TAS,IDA,IBA,IBA,IDA,IEA,IGI IC,IEA,IDA IBA,IDA IBA IEA,IMP,TAS NAS IEA,IMP,IDA IMP ISS NAS IEA,TAS IEA,IDA IBA,TAS,IBA TAS IEA,ISS IBA IEA,IBA …	MT-CO1,TMSB4X,EEF1A1,MT-CO3,CCL3L3,RPLP1,MT-ND3,S100A12,CCL3,MT-CO2,DUSP1,CXCL10,RPS27A,IL1B,MT-ATP6,MT-ND2,JUN,MT-CYB,MT-ND1,ZFP36,MT-ND4,PSAP,RPS3,GAPDH,UBA52,CCNL1,GBP1,PSME2,EGR1,NCF1,PSMB9,PLEK,CCL4L2,CCL4,WARS,ZEB2,TXN,AIF1,CD44,GADD45B,CLU,MT-ND5,FCGR1A,TNF,NAMPT,IFNB1,PSMA7,UQCRB,SAMSN1,CCNI,SOCS3,GMFG,PSMA4,PTP4A2,ITGB2,ATF3,UBC,KLF4,NDUFA1,TRIB1,PLSCR1,HSP90AA1,RGCC,ZFP36L1,CD36,PYCARD,…
query_1	TRUE	1.22419e-12	2597	1257	281	0.223548	0.108202	GO:0022607	GO:BP	cellular component assembly	17609	7655	IBA,IDA IBA,IBA,IMP,TAS,IDA,IMP IBA,IBA,TAS,IMP ISS IBA,IMP,IBA,IMP IBA,IDA,IBA,TAS,IBA,IDA,TAS,IBA,IBA,IBA,TAS,IEA,IBA IEA,IMP,TAS,TAS IEA,IBA,IBA,IMP IBA,IBA,IBA,IDA,IDA ISS IEA,IMP,IDA ISS IBA NAS IEA,IBA,IMP,IDA IMP,TAS,IBA IEA,IDA TAS,IMP IBA IEA,IBA,IBA IEA,NAS,TAS NAS IEA,IMP,IDA IMP IGI IBA,TAS,IMP TAS,IDA IMP IBA IEA,IDA TAS NAS,IDA,IMP ISS IEA,IDA ISS IEA,IMP IBA IEA,IDA IMP ISS IBA IEA…	RPS27,TMSB4X,RPL10,MT-CO3,MT-ND3,RPL13A,RPS19,TMSB10,RPS27A,RPS14,RPS23,RPL12,RPL11,IL1B,RPS28,MT-ND2,RPL23A,CYBA,MT-ND1,RPL6,RPS15,RPL3,MT-ND4,PSAP,RPL38,RPS3,UBA52,NAP1L1,COTL1,RPS10,RPL5,RPS5,RPL24,GBP5,PLEK,WARS,AIF1,RPLP0,B2M,CLU,MT-ND5,RPSA,TNF,POMP,UQCRB,GMFG,HMGB2,CAPG,CLEC7A,PFN1,UBC,NDUFA1,ARPC2,HSP90AA1,RGCC,CD36,PYCARD,SCO2,TMEM107,HLA-DRA,ACTB,NDUFA13,UBB,EIF3E,NDUFB9,CIRBP,NDUFA3,YM…
query_1	TRUE	1.45497e-12	223	1257	51	0.0405728	0.2287	GO:0002833	GO:BP	positive regulation of response to biotic stimulus	17609	1495	IDA,IBA IEA,IDA,IMP,TAS,ISS IEA,TAS,IDA IBA IEA,ISS,NAS,TAS,IEA,TAS,IBA IEA,TAS,IMP,IDA IEA,TAS,IMP,TAS,IDA,TAS,ISS IEA,IEA,TAS,IDA,IBA IEA,IDA,IDA IBA,IDA,IEA,IBA IEA,IEA,TAS,IMP IEA,TAS,TAS,TAS,IDA IEA,TAS,TAS,TAS,TAS,TAS,IDA,TAS,TAS,TAS,IBA IEA,IGI IEA,TAS	RPS19,MNDA,CYBA,FCN1,PSME2,GBP5,PSMB9,IFI16,GRN,IFNB1,PSMA7,IRF7,PSMA4,HMGB2,FCER1G,PLSCR1,PYCARD,PSMB3,FFAR2,LYN,HLA-E,PSME1,EREG,RIPK2,CCL5,SFPQ,LY96,USP15,HMGB1,HLA-F,LAG3,PYHIN1,MIF,PSMB10,PARP9,ICAM3,PSMB1,PSMB8,CD160,PSMA5,PSMC3,PSMD4,NFKB1,SKP1,HSPD1,PSMA3,PSMD8,PSMB6,ZBP1,LY86,ENSG00000106588
query_1	TRUE	1.49371e-12	933	1257	130	0.103421	0.139335	GO:0009894	GO:BP	regulation of catabolic process	17609	4255	NAS,TAS,IMP ISS IEA,IDA ISS IEA,IDA IMP ISS TAS IEA,TAS,IDA,TAS,IDA,TAS,IMP,IDA,IBA TAS,IMP IEP,IDA IMP,TAS,IEP,IEA,IMP IBA,IDA,IEA,TAS,IMP,TAS,NAS,TAS,ISS IBA IEA,IGI,IDA IMP ISS TAS IEA,IEA,TAS,IMP,IDA ISS TAS,IGI,IDA TAS,IDA,IMP,IGI,IMP IEA,IBA TAS,IDA,IDA IEA,TAS,IEA,IGI TAS,IMP,ISS IEA,ISS IEA,IMP,IDA,IDA,IMP,TAS,IMP,IDA ISS IBA IEA,IEA,IDA IBA,NAS,IDA IMP ISS IEA,IMP,IEA,IC IEA,TAS,TAS,ISS …	EEF1A1,RPS27A,RPL11,IL1B,ZFP36,PSAP,RPS7,GAPDH,RPL23,UBA52,VIM,RPL5,PSME2,CST3,YBX1,PSMB9,IFI16,TSPO,CLU,TNF,NAMPT,PSMA7,TOMM7,PSMA4,ATP6V0E1,UBC,TRIB1,HSP90AA1,ZFP36L1,PYCARD,PSMB3,TRIM22,PABPC1,NDUFA13,UBB,CIRBP,NPM1,MSN,TNFRSF1B,PSME1,SUMO2,TNFAIP3,YWHAZ,RIPK2,CTSA,IL6,LDLR,SLC11A1,FLNA,ITGB1,GPX1,RYBP,LAMTOR4,MCL1,OAZ1,PABPC4,TIMP1,ATP6V0B,HSP90AB1,HNRNPC,DDIT4,HIF1A,YWHAB,NUP214,CTSC,HSPB1,H…
query_1	TRUE	1.49371e-12	316	1257	63	0.0501193	0.199367	GO:0002237	GO:BP	response to molecule of bacterial origin	17609	908	IEA,IEA,IDA,IMP IBA IEA,IDA IBA IEA,IDA IBA,IBA IEA,IDA IMP IEA,IEA,IBA,IMP,IDA IBA,IDA IMP IBA IEA,IEA,IEA,IDA IEA,IEP ISS IEA,IMP ISS IEA,IDA TAS IEA,IDA,ISS,IEA,ISS IEA,IDA IMP IEA,IDA,IDA,IBA,IMP IEA,IDA IMP IEA,IEA,IEA,IMP NAS,ISS IBA IEA,IDA,IEA,IMP,IEA,IEA,IEA,IDA,IEA,IBA IEA,IDA IEA,IEA,IDA IBA IEA,IDA,ISS IEA,ISS,ISS IEA,IEA,IEA,IEA,ISS IEA,IMP,IMP IEA,IEA,IDA,IMP,IDA,ISS IEA,IEA,IGI IEA…	S100A8,FOS,CCL3,CXCL10,IL1B,CXCL8,JUN,ZFP36,NFKBIA,JUNB,VIM,CXCL2,CD14,B2M,TSPO,TNF,HMGB2,TRIB1,CD36,PYCARD,GSTP1,C5AR1,LYN,NLRP3,RHOA,CARD16,CXCL3,TNFRSF1B,TNFAIP3,RIPK2,ADM,IL6,SLC11A1,CD55,CD40,LILRB2,CEBPB,PTGS2,PTGER4,CCL5,AKIRIN2,JUND,PELI1,MGST1,LY96,ADAM17,PDE4B,HMGB1,CX3CR1,MIF,LITAF,SPON2,HNRNPA0,MTDH,FAM49B,CCR7,CD6,NFKB1,XBP1,MEF2C,IRF8,LY86,ENSG00000114861
query_1	TRUE	1.52131e-12	261	1257	56	0.0445505	0.214559	GO:0071356	GO:BP	cellular response to tumor necrosis factor	17609	19663	IMP,IBA,IEP IBA,IEP,IEA,IDA IEA,IDA IEA,IMP,IEP,TAS,TAS,IBA,IBA,IMP IBA TAS IEA,TAS,TAS,IDA,IDA IMP,TAS,IC,TAS,ISS IEA,IDA,IMP,IEA,TAS IEA,TAS,TAS,IEP,TAS IEA,IDA,IBA,IEP IBA,TAS,IMP TAS,IDA,IBA,TAS,IMP,TAS,TAS,TAS,TAS,TAS,TAS,IEA,TAS,TAS,TAS,TAS,TAS,TAS,IDA,TAS,TAS IEA,TAS	TMSB4X,CCL3L3,CCL3,CXCL8,CYBA,ZFP36,NFKBIA,RPS3,GBP1,PSME2,PSMB9,CCL4L2,CCL4,TNF,PSMA7,PSMA4,ZFP36L1,PYCARD,PSMB3,GSTP1,TNFSF13B,ASAH1,STAT1,CARD16,KLF2,TNFRSF1B,PSME1,TNFAIP3,GBP2,CD40,CASP4,CCL20,CCL5,TAX1BP1,ADAM17,ZFP36L2,XCL2,PSMB10,CIB1,PSMB1,PSMB8,PSMA5,PSMC3,PSMD4,CD27,NFKB1,LTB,BIRC3,PSMA3,PSMD8,PSMB6,TNFRSF17,TCL1A,TNFRSF13C,CD70,ENSG00000106588
query_1	TRUE	2.06718e-12	1332	1257	168	0.133652	0.126126	GO:0010558	GO:BP	negative regulation of macromolecule biosynthetic process	17609	4750	IGI,IMP,IDA IMP IBA,IEA,TAS,IDA,IDA IMP IBA,IDA IMP ISS IEA,IDA,IDA IMP,IMP,TAS,ISS,IBA,IMP,ISS IEA,IEA,ISS IEA,IMP IEA,IDA IMP IEA,IDA IMP,IEA,IDA,IDA IEA,TAS,TAS,IDA,TAS,IDA IEA,TAS,IDA IEA,IEA,IDA IMP IEA,IEA,IMP,IDA IBA,IEA,IBA,IBA,ISS TAS IEA,IDA,IDA,IDA,TAS,NAS,IDA IBA IEA,IEA,ISS,ISS IEA,IDA IMP,IDA NAS,ISS IEA,IMP ISS IEA,IDA,IDA,IMP,IBA,IEA,IDA IBA,IEA,IDA,IEA,ISS,IDA,IEA,IEA,ISS IEA,IEA…	IFI27,RPL10,RPL13A,DUSP1,RPS27A,RPS14,JUN,ZFP36,RPS3,GAPDH,RPL23,UBA52,NACA,JUNB,PFDN5,TYROBP,EGR1,YBX1,IRF1,ZEB2,IFI16,TXN,DDX5,TNF,FOSB,IRF7,HMGB2,S100A11,ATF3,UBC,KLF4,NMI,ZFP36L1,CD36,HNRNPA1,ITM2B,TRIM22,REL,H2AFJ,KLF10,GSTP1,IFNA2,NDUFA13,UBB,EIF3E,ID2,CIRBP,STAT1,SMCHD1,ENO1,LRRFIP1,PTPRC,NFIL3,KLF2,EREG,DDX3X,H1FX,CREG1,TCF25,HCLS1,PRDX5,KLF3,IL6,FLNA,RYBP,RGS2,CEBPB,TLE4,BCLAF1,BACH1,AHR…
query_1	TRUE	2.07558e-12	351	1257	67	0.0533015	0.190883	GO:0070482	GO:BP	response to oxygen levels	17609	19154	TAS,IEA,IEA,IEA,IEA,TAS,TAS,ISS IEA,IEA,TAS,IEA,IEA,TAS,TAS,TAS,IMP,IMP,TAS,IEA,TAS,IDA IGI,IEA,IDA,TAS,IEA,IDA,IEA,IEP,IDA IBA IEA,IDA IMP IEP TAS IEA,IEA,IDA IMP,IDA,IDA,IEP,IDA,IEA,IEP,IEA,IEA,IDA IEA,IEA,IEA,TAS,IDA,IEA,IEA,TAS,IMP,IEP,IEP,TAS,TAS,TAS,TAS,TAS,IDA,IDA,IMP,IDA,TAS,TAS,TAS,TAS,IDA IEA,ISS,TAS	RPS27A,MT-ATP6,MT-CYB,CYBA,MT-ND4,UBA52,PSME2,EGR1,CST3,PSMB9,MT-ND5,NAMPT,PSMA7,PSMA4,UBC,RGCC,ZFP36L1,PSMB3,PKM,UBB,ENO1,RHOA,CARD16,PSME1,ADM,BACH1,CYBB,PTGS2,DDIT4,HIF1A,AGTRAP,CITED2,TMBIM6,ADAM17,LMNA,HSP90B1,CFLAR,CXCR4,NR4A2,ETS1,UCP2,LDHA,CD38,PSMB10,CHCHD2,ATF4,TGFB1,PSMB1,ATP6V1G1,MDM4,PMAIP1,RBX1,PSMB8,PSMA5,PSMC3,PSMD4,HP1BP3,PLK3,P4HB,MYC,TCEB1,PSMA3,PSMD8,PSMB6,AQP3,CPEB4,ENSG00000…
query_1	TRUE	2.17453e-12	498	1257	84	0.0668258	0.168675	GO:0007005	GO:BP	mitochondrion organization	17609	2962	TAS,IMP,TAS,TAS,IEA,TAS,TAS,IMP,TAS,TAS,IDA,TAS IEA,TAS IC,TAS,IMP TAS IEA,IBA,IBA,IMP TAS,IDA,IDA,IMP IBA,IBA,IDA IMP TAS,IMP TAS,IMP TAS,IMP IBA,IMP,IBA,IBA,TAS,TAS,HMP,IMP,IDA IMP IGI IBA TAS IEA,IEA,IDA,TAS,IMP TAS IEA,HMP,IBA,HMP IEA,IEA,ISS,IMP TAS,IEA,IEA,TAS,IGI IBA NAS,IBA,TAS,HMP,IMP IBA,ISS NAS IEA,IMP,IMP TAS,IDA IMP TAS IEA,TAS IEA,IMP IBA TAS,IMP IBA TAS,IEA,IMP TAS,HMP,IMP IEA,IMP …	MT-ND3,IFI6,MT-ATP6,MT-ND2,JUN,MT-ND1,MT-ND4,TYMP,IFIT2,SLC25A6,TNFSF10,TSPO,CLU,MT-ND5,TOMM7,UQCRB,MX1,NDUFA1,HSP90AA1,PYCARD,SCO2,MX2,NDUFA13,NDUFB9,NDUFA3,YME1L1,SLC25A5,GABARAP,ROMO1,YWHAZ,CYCS,UBL5,GPX1,BID,HIF1A,PRELID1,YWHAB,NDUFA11,UBE2D3,COX7A2L,SH3GLB1,LMNA,ENSG00000112096,ENSG00000166136,ENSG00000198668,ENSG00000160014,GZMB,SQSTM1,CHCHD2,YWHAQ,RAC2,VPS13C,PARK7,RAB29,NDUFB7,PMAIP1,NDUF…
query_1	TRUE	2.45374e-12	1464	1257	180	0.143198	0.122951	GO:0051674	GO:BP	localization of cell	17609	16280	IDA,IDA,IDA IGI IBA IEA,IBA,TAS,IDA ISS IBA TAS IC IEA,IDA,IMP,IBA,IDA IMP IBA IEA,IDA IEA,IDA IGI IBA TAS IEA,IEA,IMP,IDA ISS IBA IEA,NAS,IBA IEA,IBA,IDA IBA,ISS IEA,IDA IEA,IDA IMP TAS,IEA,IMP ISS,IMP,IMP TAS IEA,IDA NAS IEA,IDA,IMP,IMP,IDA IMP IBA TAS IEA,IMP,IBA TAS IEA,IDA IEA,IMP,TAS,IDA,ISS IEA,IDA,TAS,ISS IEA,TAS,IEA,IMP IBA,IEA,IMP TAS IEA,IDA,IMP,IMP,IDA IMP IGI ISS IBA TAS IEA,IDA IMP …	S100A8,S100A9,TMSB4X,CCL3L3,S100A12,CCL3,RPS19,DUSP1,TMSB10,CXCL10,IL1B,CXCL8,JUN,IER2,ANXA1,BTG1,CXCL2,CCL4L2,CCL4,ZEB2,AIF1,CD44,TSPO,GRN,CD63,SELL,TNF,HMGB2,S100A11,CLEC7A,ITGB2,PFN1,FCER1G,KLF4,TRIB1,ARPC2,RGCC,PYCARD,GLIPR2,SGK1,FFAR2,IGLC2,GSTP1,ACTB,C5AR1,LYN,BST2,ACTG1,PTPRC,RHOA,MSN,CCR1,ARHGDIB,CXCL3,EREG,TNFAIP3,PSTPIP2,RHOC,LCP1,GNAI2,PECAM1,IL6,CXCL16,CSF3R,FLNA,ITGB1,NEXN,CD40,MYADM…
query_1	TRUE	2.45374e-12	1464	1257	180	0.143198	0.122951	GO:0048870	GO:BP	cell motility	17609	15378	IDA,IDA,IDA IGI IBA IEA,IBA,TAS,IDA ISS IBA TAS IC IEA,IDA,IMP,IBA,IDA IMP IBA IEA,IDA IEA,IDA IGI IBA TAS IEA,IEA,IMP,IDA ISS IBA IEA,NAS,IBA IEA,IBA,IDA IBA,ISS IEA,IDA IEA,IDA IMP TAS,IEA,IMP ISS,IMP,IMP TAS IEA,IDA NAS IEA,IDA,IMP,IMP,IDA IMP IBA TAS IEA,IMP,IBA TAS IEA,IDA IEA,IMP,TAS,IDA,ISS IEA,IDA,TAS,ISS IEA,TAS,IEA,IMP IBA,IEA,IMP TAS IEA,IDA,IMP,IMP,IDA IMP IGI ISS IBA TAS IEA,IDA IMP …	S100A8,S100A9,TMSB4X,CCL3L3,S100A12,CCL3,RPS19,DUSP1,TMSB10,CXCL10,IL1B,CXCL8,JUN,IER2,ANXA1,BTG1,CXCL2,CCL4L2,CCL4,ZEB2,AIF1,CD44,TSPO,GRN,CD63,SELL,TNF,HMGB2,S100A11,CLEC7A,ITGB2,PFN1,FCER1G,KLF4,TRIB1,ARPC2,RGCC,PYCARD,GLIPR2,SGK1,FFAR2,IGLC2,GSTP1,ACTB,C5AR1,LYN,BST2,ACTG1,PTPRC,RHOA,MSN,CCR1,ARHGDIB,CXCL3,EREG,TNFAIP3,PSTPIP2,RHOC,LCP1,GNAI2,PECAM1,IL6,CXCL16,CSF3R,FLNA,ITGB1,NEXN,CD40,MYADM…
query_1	TRUE	2.46258e-12	810	1257	117	0.0930788	0.144444	GO:0033993	GO:BP	response to lipid	17609	9700	IEA,IEA,IEA,IDA,IEA,IMP IBA IEA,IDA IBA IEA,IDA IBA,IBA IEA,IEA,IDA IMP IEA,IEA,IEA,IDA IBA IEA,IBA,IMP,IEA,IBA,IDA IMP IBA IEA,IEA,IMP,IEA,IEA,IMP,IEA,IDA IEA,IEA,IEP ISS IEA,IEA,IMP ISS IEA,IDA,ISS TAS IEA,IDA,IDA IEA,ISS IEA,IEA,IMP ISS IEA,IDA,IDA,IDA IMP IEA,IDA IEA,IDA,IDA,IEA,IBA,IMP IEA,IDA IMP,IEA,IEA,IDA IMP,IEA,ISS IBA IEA,IDA,IEA,ISS,IDA,IMP,IEA,IEA,IDA,IEA,IEA,IBA IEA,IDA,IEA,IEA,IBA…	S100A8,FOS,MT-ND3,CCL3,DUSP1,CXCL10,IL1B,CXCL8,JUN,CYBA,ZFP36,NFKBIA,RPL27,ANXA1,JUNB,VIM,CST3,CXCL2,CD14,AIF1,DDX5,TSPO,ATP2B1,CLU,EEF2,TNF,FOSB,HMGB2,KLF4,TRIB1,ZFP36L1,CD36,PYCARD,FFAR2,GSTP1,C5AR1,LYN,NDUFA13,IL1RN,NLRP3,RHOA,CARD16,MSN,GPX4,CXCL3,TNFRSF1B,TNFAIP3,RIPK2,ADM,IL6,LDLR,SLC11A1,CD55,CD40,GNG2,GPBAR1,LILRB2,CEBPB,ARPC1B,AHR,CYBB,PTGS2,PTGER4,CCL5,AKAP13,AKIRIN2,JUND,DDIT4,PELI1,MG…
query_1	TRUE	2.71345e-12	304	1257	61	0.0485282	0.200658	GO:0032496	GO:BP	response to lipopolysaccharide	17609	8867	IEA,IEA,IDA,IMP IBA IEA,IDA IBA IEA,IDA IBA,IBA IEA,IDA IMP IEA,IEA,IBA,IMP,IBA,IDA IMP IBA IEA,IEA,IDA IEA,IEP ISS IEA,IMP ISS IEA,TAS IEA,IDA,ISS,IEA,ISS IEA,IDA IMP IEA,IDA,IDA,IBA,IMP IEA,IDA IMP,IEA,IEA,IMP,ISS IBA IEA,IDA,IEA,IMP,IEA,IEA,IEA,IDA,IEA,IBA IEA,IDA IEA,IEA,IDA IBA IEA,IDA,ISS IEA,ISS,ISS IEA,IEA,IEA,IEA,ISS IEA,IMP,IEA,IDA,IMP,IDA,ISS IEA,IEA,IGI IEA,IDA	S100A8,FOS,CCL3,CXCL10,IL1B,CXCL8,JUN,ZFP36,NFKBIA,JUNB,VIM,CXCL2,CD14,TSPO,TNF,HMGB2,TRIB1,CD36,PYCARD,GSTP1,C5AR1,LYN,NLRP3,RHOA,CARD16,CXCL3,TNFRSF1B,TNFAIP3,RIPK2,ADM,IL6,SLC11A1,CD55,CD40,LILRB2,CEBPB,PTGS2,PTGER4,CCL5,AKIRIN2,JUND,PELI1,MGST1,LY96,ADAM17,PDE4B,HMGB1,CX3CR1,MIF,LITAF,SPON2,HNRNPA0,MTDH,CCR7,CD6,NFKB1,XBP1,MEF2C,IRF8,LY86,ENSG00000114861
query_1	TRUE	2.79251e-12	3361	1257	343	0.272872	0.102053	GO:2000112	GO:BP	regulation of cellular macromolecule biosynthetic process	17609	29538	TAS,TAS,IGI,IMP,IMP IEA,IDA IMP IGI ISS IBA TAS IEA,TAS,IMP,IDA IMP IBA IEA,IEA,TAS,TAS,IDA IEA,IEA,IDA IEA,IDA IMP ISS IBA TAS IEA,IDA IBA TAS,IMP,IDA TAS,TAS,IDA IMP ISS IEA,IDA IMP TAS IEA,IEA,IDA IMP IGI IEA,IDA IMP IEA,IMP,IDA,TAS,ISS,IBA IEA,IDA IBA TAS IEA,IBA,IMP,IDA,TAS,IMP IBA TAS,IDA IMP IGI IBA IEA,IEA,IDA ISS IEA,IMP,NAS,TAS,IDA IMP IEA,IDA IMP IEA,IDA IMP,IEA,IDA IMP,IMP,IMP IEA,IDA…	S100A8,S100A9,IFI27,TMSB4X,RPL10,FOS,S100A12,RPL26,RPL13A,DUSP1,CXCL10,RPS27A,RPS14,PLAC8,IL1B,JUN,KLF6,RPS4X,EIF1,RPL6,ZFP36,NFKBIA,RPL38,RPS3,GAPDH,RPL23,IER2,UBA52,NACA,CCNL1,JUNB,RPS9,VIM,RPL5,PSME2,PFDN5,EGR1,CST3,YBX1,NCF1,BTG1,PSMB9,IRF1,ZEB2,IFI16,TXN,DDX5,CLU,EEF2,TNF,NAMPT,IFNB1,PSMA7,FOSB,IRF7,PSMA4,HMGB2,S100A11,ITGB2,PFN1,ATF3,UBC,KLF4,TRIB1,PLSCR1,HSP90AA1,RGCC,ZFP36L1,CD36,PYCARD,H…
query_1	TRUE	2.95601e-12	117	1257	35	0.0278441	0.299145	GO:0043620	GO:BP	regulation of DNA-templated transcription in response to stress	17609	12571	TAS,IMP,TAS,TAS,IEA,TAS,TAS,TAS,IDA TAS,TAS,TAS,TAS,IMP,TAS,IDA,IMP,IDA,IDA IMP TAS IEA,IDA,IEA,IDA IMP IGI ISS IBA TAS IEA,TAS,TAS,IDA IMP ISS IBA TAS IC IEA,TAS,TAS,TAS,TAS,TAS,TAS,TAS,TAS,TAS,TAS,TAS	RPS27A,JUN,UBA52,PSME2,EGR1,PSMB9,PSMA7,PSMA4,ATF3,UBC,PSMB3,UBB,KLF2,PSME1,CEBPB,BCLAF1,BACH1,HIF1A,CITED2,TMBIM6,ENSG00000175197,HSPA5,PSMB10,ATF4,PSMB1,RBX1,PSMB8,PSMA5,PSMC3,PSMD4,TCEB1,PSMA3,PSMD8,PSMB6,ENSG00000106588
query_1	TRUE	3.00882e-12	99	1257	32	0.0254574	0.323232	GO:0070498	GO:BP	interleukin-1-mediated signaling pathway	17609	19167	TAS,IDA TAS,TAS,TAS,TAS,IMP,TAS,TAS,TAS,TAS,TAS,TAS,IDA IBA TAS IEA,TAS,TAS,ISS,TAS,TAS,TAS,TAS,TAS,TAS,TAS,TAS,TAS,TAS,TAS,TAS,TAS,TAS,TAS,TAS	RPS27A,IL1B,NFKBIA,UBA52,PSME2,EGR1,PSMB9,PSMA7,PSMA4,UBC,PSMB3,UBB,IL1RN,PSME1,RIPK2,IL6,PELI1,SQSTM1,PSMB10,PSMB1,RBX1,PSMB8,PSMA5,PSMC3,PSMD4,UBE2N,NFKB1,SKP1,PSMA3,PSMD8,PSMB6,ENSG00000106588
query_1	TRUE	3.42095e-12	1645	1257	196	0.155927	0.119149	GO:0044093	GO:BP	positive regulation of molecular function	17609	12758	IDA TAS,IDA TAS,IDA,IBA,IEA,TAS,IBA,TAS,IMP,IDA,IDA,IDA,IEA,IEA,IEA,IDA IMP IGI,IDA,TAS,IBA,ISS IEA,IMP,IDA,IBA,IBA,IDA TAS,IEA,IMP,IDA IC,IDA,IGI,IMP ISS,IDA IBA IEA,IMP,IMP,IDA IMP ISS IBA IC IEA,IEA,IDA IEA,IMP,NAS IEA,IDA,TAS,IDA IEA,IDA,IDA,IDA IMP IEA,IGI,IDA IPI IMP NAS IEA,IDA,TAS,TAS,TAS,IMP IEA,IDA IBA,IGI IC,TAS,IPI,IEA,IEA,IEA,ISS NAS IEA,IMP,IDA,TAS,IDA IPI IBA IEA,IDA IMP IEA,IDA,ID…	S100A8,S100A9,TMSB4X,CCL3L3,RPLP1,S100A12,CCL3,RPS27A,RPL11,IL1B,RPS2,CTSS,JUN,CYBA,PSAP,RPS3,CTSD,UBA52,PSME2,EGR1,NCF1,PLEK,CCL4L2,CCL4,TNFSF10,ZEB2,IFI16,TXN,CD44,B2M,GRN,GADD45B,CLU,FCGR1A,TNF,GMFG,HMGB2,CLEC7A,ITGB2,PFN1,UBC,KLF4,PLSCR1,HSP90AA1,RGCC,CD36,PYCARD,TRIM22,SGK1,FPR1,C5AR1,LYN,PPP1R15A,NDUFA13,UBB,EIF3E,TAGAP,ALOX5AP,LRRFIP1,PTPRC,NPM1,HLA-DRB1,DUSP6,NLRP3,RHOA,CARD16,FKBP1A,DNAJ…
query_1	TRUE	3.50006e-12	1405	1257	174	0.138425	0.123843	GO:0009890	GO:BP	negative regulation of biosynthetic process	17609	4251	IGI,IMP,IDA IMP IBA,IEA,TAS,IDA,IDA IMP IBA,IDA IMP ISS IEA,IDA,IDA IMP,IMP,TAS,ISS,IBA,IMP,ISS IEA,IEA,ISS IEA,IDA,IMP IEA,IDA IMP IEA,IDA IMP,IEA,IDA,IEA,IDA IEA,TAS,TAS,IDA,TAS,IDA IEA,TAS,IDA IEA,IEA,IDA IMP IEA,IEA,IMP,IDA IBA,IEA,IBA,IBA,ISS TAS IEA,IDA,IDA,IDA,TAS,NAS,IDA IBA IEA,IEA,ISS,ISS IEA,IDA IMP,IDA NAS,ISS IEA,IMP ISS IEA,IEA,IDA,IDA,IMP,IBA,IEA,IDA IBA,IEA,IDA,IEA,IDA ISS,IDA,IEA…	IFI27,RPL10,RPL13A,DUSP1,RPS27A,RPS14,JUN,ZFP36,RPS3,GAPDH,RPL23,UBA52,NACA,JUNB,PFDN5,TYROBP,EGR1,YBX1,PLEK,IRF1,ZEB2,IFI16,TXN,DDX5,TSPO,TNF,FOSB,IRF7,HMGB2,S100A11,ATF3,UBC,KLF4,NMI,ZFP36L1,CD36,HNRNPA1,ITM2B,TRIM22,REL,H2AFJ,KLF10,GSTP1,IFNA2,NDUFA13,UBB,EIF3E,ID2,CIRBP,STAT1,SMCHD1,ENO1,LRRFIP1,PTPRC,NFIL3,RHOA,KLF2,EREG,DDX3X,H1FX,CREG1,TCF25,HCLS1,PRDX5,KLF3,IL6,FLNA,RYBP,RGS2,CEBPB,TLE4,B…
query_1	TRUE	4.06378e-12	112	1257	34	0.0270485	0.303571	GO:0043618	GO:BP	regulation of transcription from RNA polymerase II promoter in response to stress	17609	12569	TAS,IMP,TAS,TAS,IEA,TAS,TAS,TAS,IDA TAS,TAS,TAS,TAS,IMP,TAS,IDA,IDA,IDA IMP TAS IEA,IDA,IEA,IDA IMP IGI ISS IBA IEA,TAS,TAS,IDA IMP ISS IBA TAS IC IEA,TAS,TAS,TAS,TAS,TAS,TAS,TAS,TAS,TAS,TAS,TAS	RPS27A,JUN,UBA52,PSME2,EGR1,PSMB9,PSMA7,PSMA4,ATF3,UBC,PSMB3,UBB,KLF2,PSME1,CEBPB,BACH1,HIF1A,CITED2,TMBIM6,ENSG00000175197,HSPA5,PSMB10,ATF4,PSMB1,RBX1,PSMB8,PSMA5,PSMC3,PSMD4,TCEB1,PSMA3,PSMD8,PSMB6,ENSG00000106588
query_1	TRUE	4.50746e-12	739	1257	109	0.0867144	0.147497	GO:0098609	GO:BP	cell-cell adhesion	17609	22353	IDA,IDA,IDA IBA NAS,IEA,IDA,IMP,IDA IBA IEA,HMP ISS IEA,ISS IEA,IDA,IMP NAS,HMP,IMP,IDA IEA,IDA,IMP,IEA,IDA IMP ISS NAS IEA,IDA IGI,IDA,IEA,IMP,IMP ISS IEA,HMP,IEA,ISS IBA TAS IEA,IDA,IDA,HMP,IDA,ISS IEA,ISS IEA,HMP,IMP,ISS IEA,IMP IEA,IDA IEP,IEA,IEA,IEA,NAS,IDA IMP,IDA,IMP,IDA,HMP,IDA IMP IEP TAS,IBA,IDA IBA,IMP,IDA IMP,ISS IEA,ISS,IEA,IDA,IEA,IEA,IBA,HMP,TAS,HMP,ISS IEA,ISS,IDA IMP,IEA,IDA IMP…	S100A8,S100A9,IL1B,LGALS1,HLA-A,RPS3,ANXA1,PLEK,IRF1,AIF1,CD44,MYL12A,SELL,TNF,IFNB1,HLA-DPA1,S100A11,ITGB2,KLF4,RGCC,ZFP36L1,HLA-DPB1,PYCARD,ACTB,TNFSF13B,LYN,IFNA2,HLA-E,ACTG1,IL1RN,NFKBIZ,PTPRC,CLIC1,HLA-DRB1,NLRP3,RHOA,MSN,FGL2,CD83,RIPK2,FXYD5,PECAM1,IL6,CSTA,CD55,FLNA,ITGB1,NEXN,MYADM,ITGAX,LILRB2,CEBPB,LGALS3,CD74,CCL5,CORO1A,PELI1,CD99,TLN1,GRB2,HSPB1,CITED2,SPN,HMGB1,CYP1B1,GNAS,ENSG0000…
query_1	TRUE	4.83841e-12	644	1257	99	0.0787589	0.153727	GO:0030155	GO:BP	regulation of cell adhesion	17609	7777	IMP,IDA IBA NAS,IDA,IEA,IDA,IMP,IDA IBA,IMP,ISS IEA,IDA,IMP,IDA IMP IEA,IDA,IMP,ISS,IDA IGI,IEA,IDA,IDA,IMP,IMP ISS IEA,IEA,IMP ISS IBA TAS IEA,IDA,IDA,IMP,IDA,ISS IEA,IMP ISS IEA,IMP,ISS IEA,IMP ISS TAS IEA,IEA,IEA,TAS,IEA,NAS,IDA,IDA,IMP,IDA IMP IBA,IMP,IDA IMP,IEA,ISS IEA,ISS,IEA,IDA,IEA,IEA,TAS,ISS IEA,ISS TAS,IEA,IDA IMP,ISS IEA,IMP,IMP,IDA IGI TAS,IDA,IMP,ISS IEA,IDA,IDA ISS IEA,IMP,IDA IMP…	DUSP1,IL1B,CXCL8,LGALS1,HLA-A,RPS3,ANXA1,GBP1,IRF1,AIF1,CD44,TNF,IFNB1,HLA-DPA1,ITGB2,KLF4,ARPC2,RGCC,CD36,HLA-DPB1,PYCARD,TNFSF13B,LYN,IFNA2,HLA-E,ACTG1,IL1RN,NFKBIZ,PTPRC,HLA-DRB1,NLRP3,RHOA,FGL2,CD83,ARHGDIB,RIPK2,FXYD5,IL6,CD55,FLNA,MYADM,S100A10,LILRB2,NINJ1,CEBPB,LGALS3,CD74,CCL5,CORO1A,PELI1,GRB2,CITED2,SPN,IQGAP1,HMGB1,CYP1B1,CALR,UTRN,ENSG00000136238,CXCR4,ETS1,LAG3,MBP,CIB1,RHOH,LCK,RAC…
query_1	TRUE	5.56873e-12	1094	1257	144	0.114558	0.131627	GO:0009628	GO:BP	response to abiotic stimulus	17609	4031	IEA,IEA,IEA,IDA IMP IEA,IEA,IEA,IEA,TAS,IEA,IEP,IEA,IDA,IBA IEA,IEA,IEA,IEA,NAS IEA,TAS,IBA IEA,IBA,TAS,ISS IEA,IEA,TAS,IEA,IEP,IDA,IDA,IDA,IEA,IEA,IEA,IEA,TAS,IEA,TAS,IEA,IEA,TAS,TAS,ISS IBA TAS,IMP,IMP ISS IEA,IDA,TAS,IEA,IEA,TAS,ISS IEA,IDA TAS,IEA,IDA IGI,IEA,IDA IMP,IEA,IDA,IEA,TAS,IDA,IEA,IEA,IEP,IMP IEA,IMP IBA,IDA,IEA,IEP IEA,IEP ISS IEA,IDA IMP,IBA TAS IEA,IBA IEA,IDA IBA IEA,IDA IMP IEP…	MT-CO1,FOS,MT-ND3,RPL26,MT-CO2,DUSP1,CXCL10,RPS27A,PLAC8,IL1B,MT-ATP6,CTSS,JUN,MT-CYB,CYBA,MT-ND4,NFKBIA,UBA52,ANXA1,JUNB,PSME2,EGR1,CST3,PSMB9,CD14,IRF1,EEF1D,IFI16,TXN,AIF1,TSPO,ATP2B1,MT-ND5,TNF,NAMPT,PSMA7,FOSB,RETN,PSMA4,UBC,HSP90AA1,RGCC,ZFP36L1,CRIP1,PSMB3,PKM,LYN,UBB,ID2,CIRBP,STAT1,ENO1,PTPRC,NPM1,RHOA,CARD16,DNAJA1,PSME1,DDX3X,ADM,ITGB1,CD40,GPX1,NABP1,BACH1,CYBB,PTGS2,PTGER4,IER5,HSP90…
query_1	TRUE	5.75884e-12	3465	1257	350	0.278441	0.10101	GO:0019219	GO:BP	regulation of nucleobase-containing compound metabolic process	17609	6526	TAS,TAS,IGI,IDA IMP,IMP,IDA IMP IGI ISS IBA TAS IEA,TAS,IEA,IEA,TAS,TAS,IDA,IEA,IDA IEA,IDA IMP ISS IBA TAS IEA,IDA,IDA IBA TAS,TAS,IDA IMP ISS TAS IEA,IDA IMP TAS IEA,IDA IMP IGI,IMP,IDA,TAS,ISS,IBA IEA,IDA IBA TAS IEA,IMP,TAS,IMP IBA TAS,IDA IMP IGI IBA IEA,IDA IMP IEA,IMP,NAS,TAS,IDA IMP IEA,IDA IMP IEA,IDA IMP,IEA,IDA IMP,IMP,IDA IMP IGI ISS IBA IEA,IDA,IDA,TAS,IBA TAS IEA,IDA IMP TAS IEA,TAS…	S100A8,S100A9,IFI27,TMSB4X,RPL10,FOS,S100A12,MT-CO2,DUSP1,CXCL10,RPS27A,RPS14,PLAC8,IL1B,JUN,RPS13,KLF6,RPL6,ZFP36,NFKBIA,RPS3,RPL23,IER2,UBA52,NACA,CCNL1,JUNB,VIM,PSME2,PFDN5,EGR1,YBX1,NCF1,BTG1,PSMB9,IRF1,ZEB2,IFI16,TXN,DDX5,CLU,TNF,NAMPT,IFNB1,PSMA7,FOSB,IRF7,PSMA4,HMGB2,ITGB2,PFN1,ATF3,UBC,KLF4,NMI,TRIB1,PLSCR1,HSP90AA1,RGCC,ZFP36L1,CD36,PYCARD,HNRNPA1,PSMB3,TRIM22,TRA2B,COMMD6,SGK1,PABPC1,RE…
query_1	TRUE	5.86942e-12	194	1257	46	0.0365951	0.237113	GO:0036294	GO:BP	cellular response to decreased oxygen levels	17609	11076	TAS,TAS,TAS,IEA,TAS,IEA,TAS,TAS,TAS,IMP,IMP,TAS,TAS,IDA IGI,IDA,TAS,IDA,IEA,IEP,IDA IMP IEP TAS IEA,IDA,IDA,IEP,IEA,TAS,IDA,IEA,TAS,IEP,IEP,TAS,TAS,TAS,TAS,TAS,IDA,IDA,IMP,IDA,TAS,TAS,TAS,TAS,IDA IEA,ISS,TAS	RPS27A,UBA52,PSME2,EGR1,PSMB9,NAMPT,PSMA7,PSMA4,UBC,RGCC,ZFP36L1,PSMB3,UBB,ENO1,CARD16,PSME1,BACH1,CYBB,PTGS2,HIF1A,CITED2,TMBIM6,LMNA,CFLAR,PSMB10,CHCHD2,ATF4,PSMB1,MDM4,PMAIP1,RBX1,PSMB8,PSMA5,PSMC3,PSMD4,HP1BP3,PLK3,P4HB,MYC,TCEB1,PSMA3,PSMD8,PSMB6,AQP3,CPEB4,ENSG00000106588
query_1	TRUE	6.07119e-12	921	1257	127	0.101034	0.137894	GO:0032269	GO:BP	negative regulation of cellular protein metabolic process	17609	8708	IDA,IDA IMP IBA,IMP IBA,IDA IMP ISS IBA IEA,IDA IMP ISS IEA,ISS IEA,IEA,IDA IMP ISS IEA,IDA,IDA,IDA IMP,IDA,IMP,IDA,IDA IEA,ISS,IDA,IDA,IMP,IEA,IEA,IDA IGI,ISS IBA IEA,IMP IEA,IEA,IEA,IDA IEA,IMP,IDA IMP IEA,IDA,IDA ISS NAS IEA,ISS IEA,IMP,IDA,IEA,NAS,IEA,IDA ISS IBA IEA,IDA,IDA IMP IBA IEA,IDA IEA,IDA,IDA IMP,IBA TAS,IMP,IDA IEA,IMP IBA IEA,IBA IEA,IEA,IEA,IEA,IDA IEA,IMP,IMP,IMP,IBA IEA,ISS IEA…	ISG15,RPL13A,IFI6,DUSP1,RPL11,IL1B,JUN,ZFP36,RPS7,RPS3,GAPDH,RPL23,GBP1,RPL5,CST3,YBX1,WARS,IFI16,CD44,TSPO,GADD45B,TNF,SAMSN1,SOCS3,GMFG,ATF3,KLF4,TRIB1,ZFP36L1,PYCARD,GSTP1,LYN,PARP14,PPP1R15A,BST2,EIF3E,CIRBP,PTPRC,NPM1,DUSP6,CARD16,FKBP1A,DNAJA1,DUSP2,DDX3X,TNFAIP3,SERPINB9,SERPING1,NCOA7,PRDX5,GNAI2,CSTA,MYADM,GPX1,RYBP,SERPINA1,RGS2,TIMP1,CAST,LGALS3,PTGS2,HSP90AB1,NCL,CDKN1C,DDIT4,YWHAB,HS…
query_1	TRUE	6.12495e-12	139	1257	38	0.0302307	0.273381	GO:0001906	GO:BP	cell killing	17609	655	IDA,IDA IEA,IDA,IDA,IDA,IDA,ISS IEA,IEA,IDA,IMP,IDA IBA,ISS IEA,IMP,IDA IMP,IDA,IDA,IBA,IEA,IMP,IEA,IDA IMP IBA,IMP,IDA IBA IEA,IDA IEA,IEA,IEA,NAS,IMP,NAS,IDA,IDA,IEA,ISS IEA,IEA,NAS,IEA,IDA,IDA	LYZ,S100A12,RPS19,RPL30,HLA-A,GAPDH,TYROBP,B2M,CLEC7A,STXBP2,HLA-E,PTPRC,SERPINB9,ROMO1,CD55,HLA-B,FCGRT,HSP90AB1,CORO1A,CTSC,HLA-F,GZMB,GNLY,PRF1,GZMM,LAG3,SLAMF7,HMGN2,TUBB,IFNG,CD160,PTPN6,FAM49B,IL7R,TUBB4B,PRDX1,FCER2,ENSG00000085063
query_1	TRUE	6.32413e-12	318	1257	62	0.0493238	0.194969	GO:0001666	GO:BP	response to hypoxia	17609	502	TAS,IEA,IEA,IEA,TAS,TAS,ISS IEA,IEA,TAS,IEA,TAS,TAS,TAS,IMP,IMP,TAS,IEA,TAS,IDA IGI,IEA,IDA,TAS,IEA,IDA,IEA,IEP,IDA IBA IEA,IDA IMP IEP TAS IEA,IEA,IDA IMP,IDA,IDA,IEP,IDA,IEA,IEP,IEA,IEA,IDA IEA,IEA,IEA,TAS,IDA,IEA,TAS,IEP,IEP,TAS,TAS,TAS,TAS,TAS,IDA,IDA,IMP,IDA,TAS,TAS,TAS,TAS,IDA,TAS	RPS27A,MT-CYB,CYBA,MT-ND4,UBA52,PSME2,EGR1,CST3,PSMB9,MT-ND5,PSMA7,PSMA4,UBC,RGCC,ZFP36L1,PSMB3,PKM,UBB,ENO1,RHOA,CARD16,PSME1,ADM,BACH1,CYBB,PTGS2,DDIT4,HIF1A,AGTRAP,CITED2,TMBIM6,ADAM17,LMNA,HSP90B1,CFLAR,CXCR4,NR4A2,ETS1,UCP2,LDHA,CD38,PSMB10,CHCHD2,TGFB1,PSMB1,MDM4,PMAIP1,RBX1,PSMB8,PSMA5,PSMC3,PSMD4,HP1BP3,PLK3,P4HB,MYC,TCEB1,PSMA3,PSMD8,PSMB6,AQP3,ENSG00000106588
query_1	TRUE	7.22271e-12	96	1257	31	0.0246619	0.322917	GO:0033108	GO:BP	mitochondrial respiratory chain complex assembly	17609	9317	TAS,TAS,TAS,TAS,TAS,IBA,IMP TAS,IMP IBA,IMP TAS,IMP TAS,IMP TAS,IMP TAS IEA,IMP TAS,IMP TAS,TAS IEA,IMP IBA TAS,IMP IBA TAS,IMP TAS,IMP TAS,IBA,IMP TAS,IMP TAS,IMP IBA TAS,IMP TAS,TAS,IMP TAS,IMP IBA TAS,IMP IBA,IMP TAS,TAS,IBA IEA	MT-ND3,MT-ND2,MT-ND1,MT-ND4,MT-ND5,UQCRB,NDUFA1,SCO2,NDUFA13,NDUFB9,NDUFA3,NDUFA11,ENSG00000166136,NDUFB7,NDUFS6,NDUFS8,NDUFS7,NDUFB11,NDUFB10,UQCR10,NDUFA6,NDUFB2,NDUFS5,NDUFB4,NDUFV2,NDUFC2,NDUFB3,COX17,NDUFB1,MT-ND6,PET100
query_1	TRUE	7.64623e-12	1604	1257	191	0.151949	0.119077	GO:0045595	GO:BP	regulation of cell differentiation	17609	13536	ISS,IEA,IEA,IDA TAS,IDA,IEA,IDA IGI ISS IBA TAS,IBA IEA,IEA,IDA IMP ISS IEA,IMP IEA,ISS,IDA IBA,ISS IEA,IBA IEA,IMP,IEA,TAS,ISS IEA,IEA,IDA IMP NAS,TAS,ISS IEA,ISS IEA,ISS,IDA IEA,IEA,IDA ISS,IDA IGI ISS TAS NAS IEA,IDA,TAS,TAS,IEA,TAS,IMP ISS IEA,IDA,ISS IEA,IMP ISS,IEA,IEA,IDA IMP,IDA IMP ISS IEA,IMP IEA,IDA,TAS,IEA,IMP ISS IEA,IDA,IEA,ISS IEA,ISS IEA,IMP ISS,IEA,IEA,IDA,ISS IEA,IMP TAS IEA,IEA…	S100A9,FOS,ISG15,CCL3,RPS19,CXCL10,IL1B,JUN,LGALS1,ZFP36,NFKBIA,NACA,ANXA1,NAP1L1,JUNB,GBP1,VIM,PSME2,TYROBP,YBX1,BTG1,PSMB9,IRF1,ZEB2,DDX5,B2M,TSPO,GRN,TNF,IFNB1,PSMA7,IRF7,SOCS3,PSMA4,HMGB2,CLEC7A,KLF4,EVI2B,TRIB1,ARPC2,RGCC,ZFP36L1,CD36,GLIPR2,PSMB3,KLF10,LYN,IFNA2,EIF4G2,ID2,NFKBIZ,STAT1,PTPRC,CLIC1,HLA-DRB1,NLRP3,RHOA,FGL2,CCR1,CD83,TNFRSF1B,PSME1,EREG,HCLS1,RIPK2,ADM,IL6,LDLR,CSF3R,FLNA,ITG…
query_1	TRUE	7.92319e-12	5564	1257	514	0.40891	0.0923796	GO:0016043	GO:BP	cellular component organization	17609	5695	TAS,ISS TAS,IBA,IDA IBA IEA,IBA,IMP,TAS,IDA,IDA,IMP IBA,IMP,ISS,IBA IEA,IEA,TAS,IMP ISS IBA,IMP,IBA,IMP IBA,IDA IMP NAS,TAS,IBA,NAS,TAS,IDA TAS,IEA,IEA,IDA IBA,IBA,IDA IEA,TAS,IBA,IBA,IBA,TAS,IMP,IEA,IEA,IBA IEA,IMP,ISS,IDA,ISS IBA,TAS,IDA IBA IEA,TAS IEA,IBA,IEA,IBA,IMP IBA,IMP ISS IEA,TAS,IBA,IGI IEP IC,IBA,IDA,NAS,TAS,IDA ISS IBA IEA,IEA,IDA,IMP,ISS IEA,IDA ISS IBA NAS IEA,IMP TAS,IBA,IDA IMP …	S100A8,S100A9,RPS27,TMSB4X,RPL10,MT-CO3,MT-ND3,RPL13A,CCL3,RPS19,IFI6,DUSP1,TMSB10,CXCL10,RPS27A,RPS14,RPS23,RPL12,RPL11,IL1B,MT-ATP6,RPS28,S100A6,MT-ND2,CTSS,JUN,LGALS1,LST1,RPL23A,CYBA,MT-ND1,RPL6,RPS15,RPL3,MT-ND4,TYMP,PTMA,PSAP,RPL38,RPS3,GAPDH,RPL23,SRGN,UBA52,ANXA1,NAP1L1,COTL1,VIM,RPS10,RPL5,TYROBP,IFIT2,RPS5,CST3,RPL24,GBP5,BTG1,SLC25A6,PLEK,CD14,TNFSF10,WARS,ZEB2,AIF1,CD44,RPLP0,B2M,TSPO…
query_1	TRUE	8.54718e-12	264	1257	55	0.043755	0.208333	GO:1902105	GO:BP	regulation of leukocyte differentiation	17609	25510	IEA,IDA,IBA,IEA,IDA IBA,ISS IEA,ISS IEA,IDA IEA,IDA,TAS,IMP ISS,IEA,IDA ISS IEA,IEA,IEA,IDA,IEA,ISS IEA,IEA,IDA,ISS IEA,IEA,IEA,IMP,IEA,IMP IEA,IEA,IMP,IMP IC,ISS IEA,ISS IEA,IDA IEA,IDA,IDA IMP,IEA,NAS,ISS IEA,NAS,ISS IEA,ISS IEA,IMP,IEA,IDA IEA,IDA TAS,ISS,IEA,IEA,IEA,NAS IEA,IMP,IDA,ISS IEA,IEA,ISS IEA,IDA	FOS,CCL3,IL1B,JUN,ANXA1,TYROBP,IRF1,TNF,IFNB1,IRF7,EVI2B,TRIB1,ZFP36L1,KLF10,LYN,IFNA2,ID2,NFKBIZ,PTPRC,HLA-DRB1,NLRP3,RHOA,FGL2,CCR1,CD83,HCLS1,RIPK2,HLA-B,LILRB2,CEBPB,MAFB,CD74,PRELID1,HMGB1,GNAS,SOD1,ZFP36L2,CD2,IKZF3,LAG3,RHOH,TGFB1,ZAP70,IFNG,RUNX3,PTPN6,FLT3LG,IL7R,CD27,MYC,XBP1,NFKBID,IL4R,PRDM1,ENSG00000114861
query_1	TRUE	9.58133e-12	1608	1257	191	0.151949	0.118781	GO:0051049	GO:BP	regulation of transport	17609	15790	IEA,IGI,IDA,IDA ISS TAS,IDA,IDA IMP ISS NAS IEA,IDA,IDA IEA,IMP,IMP,IDA,ISS,IDA IMP IBA IEA,IMP,TAS,IMP IBA IEA,IDA,IDA,IEA,IDA,IGI,TAS IEA,ISS IEA,IGI ISS,IDA IMP,IDA IMP IGI ISS TAS IEA,IMP,IEA,IDA,IGI NAS,IBA IEA,IDA IMP,IEA,IDA IMP ISS IEA,ISS,IDA IEA,TAS,IMP ISS IEA,IMP,IMP IGI ISS TAS,IMP,ISS IBA IEA,IDA,IDA,IDA,IEA,IMP,IDA ISS IEA,IEA,IDA IMP,IDA IMP IBA IEA,IEA,IDA IBA,IGI,IMP TAS,IDA ISS…	S100A8,IFI27,TMSB4X,CCL3,CXCL10,IL1B,CTSS,CYBA,NFKBIA,FCN1,GAPDH,SRGN,ANXA1,GBP1,SLC25A6,CD14,CCL4,RSAD2,TXN,AIF1,B2M,TSPO,ATP2B1,CLU,CD63,TNF,TOMM7,RETN,CLEC7A,ITGB2,FCER1G,RGCC,CD36,PYCARD,STXBP2,SARAF,SGK1,FFAR2,AHNAK,ACTB,MX2,LYN,IFNA2,BST2,HLA-E,SERP1,ACTG1,PTPRC,CLIC1,HLA-DRB1,NLRP3,RHOA,CARD16,MSN,SLC25A5,FKBP1A,CCR1,IFIH1,DNAJA1,TNFRSF1B,TNFAIP3,VAMP8,RAP1B,LCP1,LILRA5,YWHAZ,HCLS1,RIPK2,F…
query_1	TRUE	9.91929e-12	397	1257	71	0.0564837	0.178841	GO:0034248	GO:BP	regulation of cellular amide metabolic process	17609	9864	IMP IEA,IMP,IDA IMP IBA IEA,IEA,IMP,IDA TAS,IDA IMP ISS IEA,IEA,IDA IEA,IDA IMP IEA,IBA,IMP,IDA,ISS,IDA ISS IEA,IMP IEA,ISS TAS IEA,IDA IMP IEA,IEA,IDA TAS IC IEA,IEA,IEA,IPI NAS,IDA IEA,ISS IBA,IDA,IEA,IDA IMP IEA,TAS,TAS,IDA,IEA,IEA,IMP,NAS,NAS,TAS,IDA TAS,IDA,IDA IMP IEA,IMP ISS IEA,ISS,IEA,IMP,IDA NAS,ISS,IMP IEA,IBA,IDA,IGI ISS,IDA,TAS,IDA,IEA,IEA,TAS,IEA,IPI,IDA,IMP,IEA,IDA,ISS IBA IEA,IEA,…	RPL10,RPL26,RPL13A,RPS14,RPS4X,EIF1,ZFP36,RPL38,RPS3,GAPDH,RPS9,VIM,RPL5,YBX1,CLU,EEF2,TNF,ZFP36L1,PABPC1,PPP1R15A,SERP1,EIF4G2,EIF3E,CIRBP,RBM3,NPM1,RHOA,DDX3X,EIF3H,EIF4B,IL6,RGS2,EIF3K,NCL,CCL5,MTPN,HSPB1,CALR,GZMB,EIF2AK2,ZFP36L2,PPP1CA,XRN1,TPR,EIF5B,ATF4,HNRNPD,CNBP,BTG2,IFNG,STAT3,EIF4A2,RPS27L,PA2G4,TNRC6B,EIF4H,SRP9,EIF3D,PGAM1,USP16,RBM8A,EIF5,EIF5A,MAGOH,MYC,YTHDF2,TOB1,BANK1,TMED10,TC…
query_1	TRUE	1.00281e-11	219	1257	49	0.0389817	0.223744	GO:0071216	GO:BP	cellular response to biotic stimulus	17609	19529	IDA,IMP IBA,IDA IBA,IDA IBA,IDA IMP IEA,IEA,IMP,IBA,IDA IMP IBA IEA,IEA,IDA IEA,IEP,IDA IEA,IMP,IDA TAS IEA,IDA,ISS,ISS IEA,IDA IMP IEA,IDA,IDA,IBA,IMP,IDA IMP,IEA,IMP,IDA,IEA,IMP,IEA,IDA,IBA IEA,ISS IEA,ISS,IBA IEA,ISS IEA,IDA,IEA,IEA,IEA,IEA,IMP,IMP IEA,IDA,IMP,IDA,ISS IEA,IEA,IGI IEA	CCL3,CXCL10,IL1B,CXCL8,ZFP36,NFKBIA,VIM,CXCL2,CD14,TSPO,TNF,HMGB2,CLEC7A,TRIB1,CD36,PYCARD,GSTP1,LYN,NLRP3,RHOA,CARD16,CXCL3,TNFRSF1B,TNFAIP3,RIPK2,IL6,CD55,CD40,LILRB2,CEBPB,CCL5,LY96,PDE4B,HMGB1,ENSG00000175197,CX3CR1,TXNIP,HSPA5,MIF,LITAF,SPON2,MTDH,FAM49B,CD6,NFKB1,XBP1,MEF2C,IRF8,LY86
query_1	TRUE	1.67186e-11	1808	1257	208	0.165473	0.115044	GO:2000026	GO:BP	regulation of multicellular organismal development	17609	29452	ISS,IEA,ISS IEA,IDA TAS,IDA IEA,IDA IGI ISS IBA TAS IEA,IDA,IEA,IEA,IDA IMP IEA,IMP,IEA,IDA IBA,ISS,IDA IBA,ISS IEA,IEA,TAS,ISS IEA,ISS,IMP,TAS,ISS IEA,IDA,IEA,ISS,IDA IEA,IEA,ISS IBA,ISS IEA,IDA IGI TAS IEA,IDA,TAS,IEA,TAS,TAS,IMP ISS IEA,IEA,TAS,IDA IGI IEA,IMP ISS,IEA,IDA IMP,IDA IMP ISS IEA,IDA,TAS,IEA,IEA,IMP,IMP ISS IEA,IDA,IEA,ISS IEA,IDA,ISS IEA,IMP ISS,IEA,IDA,IBA IEA,ISS IEA,IMP IGI TAS…	S100A9,FOS,ISG15,CCL3,CXCL10,IL1B,CXCL8,JUN,LGALS1,ZFP36,TYMP,NFKBIA,SRGN,NACA,ANXA1,NAP1L1,VIM,PSME2,TYROBP,EGR1,BTG1,PSMB9,IRF1,WARS,ZEB2,DDX5,B2M,TSPO,GRN,ATP2B1,TNF,IFNB1,PSMA7,RETN,IRF7,PSMA4,HMGB2,ITGB2,PFN1,KLF4,EVI2B,TRIB1,RGCC,ZFP36L1,GLIPR2,PSMB3,KLF10,C5AR1,PKM,LYN,IFNA2,EIF4G2,ID2,IL1RN,NFKBIZ,STAT1,PTPRC,HLA-DRB1,DUSP6,NLRP3,RHOA,KLF2,FGL2,CCR1,CD83,ARHGDIB,TNFRSF1B,PSME1,TNFAIP3,YWH…
query_1	TRUE	1.98142e-11	776	1257	111	0.0883055	0.143041	GO:0008284	GO:BP	positive regulation of cell population proliferation	17609	3603	IDA,TAS IEA,IEA,IDA IGI IBA,NAS,IMP IEA,IDA,IMP,IEA,IMP,IMP,ISS,IDA IBA,ISS TAS IEA,IMP,ISS,IEA,IDA IEA,IEA,IDA,IDA IGI IEA,TAS IEA,IMP,IDA,IMP,IEA,IMP,ISS IEA,IDA,IMP TAS IEA,IMP ISS IEA,TAS,IDA,ISS IEA,ISS IEA,IMP ISS IEA,IDA,IMP,IDA ISS IBA IEA,IEA,IDA,ISS IEA,IEA,IMP IEA,IEA,IDA IMP IGI,IDA,IEA,IEA,IEA,IMP,IEA,IDA,IDA,IEA,IMP,IMP,IDA IEA,IEA,IEA,IEA,IC IEA,IDA IMP,IDA IEA,IMP,IGI,ISS IEA,IEA,…	RPS15A,CXCL10,PLAC8,IL1B,S100A6,JUN,HLA-A,RPS4X,CYBA,RPS3,RPL23,NACA,ANXA1,NAP1L1,RPS9,EGR1,CST3,AIF1,TSPO,GRN,TNF,NAMPT,HLA-DPA1,HMGB2,CLEC7A,ATF3,HLA-DPB1,PYCARD,C5AR1,TNFSF13B,LYN,BST2,HLA-E,ID2,STAT1,PTPRC,NPM1,SLC25A5,EREG,TNFAIP3,ROMO1,HCLS1,RIPK2,GNAI2,ADM,IL6,CD55,FLNA,ITGB1,CD40,ITGAX,GPBAR1,LILRB2,TIMP1,PTGS2,TCF7L2,CD74,CCL5,CORO1A,AKIRIN2,PELI1,HIF1A,ADAM17,GPR183,HMGB1,CALR,HNRNPU,CF…
query_1	TRUE	2.0463e-11	208	1257	47	0.0373906	0.225962	GO:0071453	GO:BP	cellular response to oxygen levels	17609	19753	TAS,TAS,TAS,IEA,TAS,IEA,TAS,TAS,TAS,IMP,IMP,TAS,TAS,IDA IGI,IDA,TAS,IDA,IEA,IEP,IDA IMP IEP TAS IEA,IDA,IDA,IEP,IEA,TAS,IDA,IEA,TAS,IMP,IEP,IEP,TAS,TAS,TAS,TAS,TAS,IDA,IDA,IMP,IDA,TAS,TAS,TAS,TAS,IDA IEA,ISS,TAS	RPS27A,UBA52,PSME2,EGR1,PSMB9,NAMPT,PSMA7,PSMA4,UBC,RGCC,ZFP36L1,PSMB3,UBB,ENO1,CARD16,PSME1,BACH1,CYBB,PTGS2,HIF1A,CITED2,TMBIM6,LMNA,CFLAR,PSMB10,CHCHD2,ATF4,PSMB1,ATP6V1G1,MDM4,PMAIP1,RBX1,PSMB8,PSMA5,PSMC3,PSMD4,HP1BP3,PLK3,P4HB,MYC,TCEB1,PSMA3,PSMD8,PSMB6,AQP3,CPEB4,ENSG00000106588
query_1	TRUE	2.06965e-11	1380	1257	169	0.134447	0.122464	GO:0031327	GO:BP	negative regulation of cellular biosynthetic process	17609	8324	IGI,IMP,IDA IMP IBA,IEA,TAS,IDA,IDA IMP IBA,IDA IMP ISS IEA,IDA,IDA IMP,IMP,TAS,ISS,IBA,IMP,ISS IEA,IEA,ISS IEA,IDA,IMP IEA,IDA IMP IEA,IDA IMP,IEA,IDA,IEA,IDA IEA,TAS,TAS,IDA,TAS,IDA IEA,TAS,IDA IEA,IEA,IDA IMP IEA,IEA,IMP,IDA IBA,IEA,IBA,IBA,ISS TAS IEA,IDA,IDA,TAS,NAS,IDA IBA IEA,IEA,ISS,ISS IEA,IDA IMP,IDA NAS,ISS IEA,IMP ISS IEA,IDA,IDA,IMP,IBA,IEA,IDA IBA,IEA,IDA,IEA,ISS,IDA,IEA,IEA,ISS IEA…	IFI27,RPL10,RPL13A,DUSP1,RPS27A,RPS14,JUN,ZFP36,RPS3,GAPDH,RPL23,UBA52,NACA,JUNB,PFDN5,TYROBP,EGR1,YBX1,PLEK,IRF1,ZEB2,IFI16,TXN,DDX5,TSPO,TNF,FOSB,IRF7,HMGB2,S100A11,ATF3,UBC,KLF4,NMI,ZFP36L1,CD36,HNRNPA1,ITM2B,TRIM22,REL,H2AFJ,KLF10,IFNA2,NDUFA13,UBB,EIF3E,ID2,CIRBP,STAT1,SMCHD1,ENO1,LRRFIP1,PTPRC,NFIL3,KLF2,EREG,DDX3X,H1FX,CREG1,TCF25,HCLS1,PRDX5,KLF3,IL6,FLNA,RYBP,RGS2,CEBPB,TLE4,BCLAF1,BACH1…
query_1	TRUE	2.15005e-11	386	1257	69	0.0548926	0.178756	GO:0045785	GO:BP	positive regulation of cell adhesion	17609	13720	IDA IBA NAS,IEA,IDA,IMP,IDA IBA,IDA,IMP,IDA IMP IEA,IMP,ISS,IEA,IDA,IMP,IMP ISS IEA,IEA,TAS,IDA,ISS IEA,ISS IEA,ISS IEA,IMP IEA,IEA,IEA,IDA,IDA,IMP,IMP,IMP,IDA IMP,IEA,IEA,IDA,IEA,TAS,ISS IEA,IEA,IMP,IMP,IMP,IDA IGI TAS,IMP,IDA ISS IEA,IMP,IDA IMP TAS,IEA,IMP,IDA IEA,IDA,IDA,ISS,IDA,IEA,TAS IEA,ISS IBA IEA,IDA TAS,IMP ISS IEA,ISS IC IEA,IMP,IEA,IEA,IMP,IBA TAS IEA,IDA ISS,IDA,IMP,IBA,ISS IEA,IEA,…	IL1B,LGALS1,HLA-A,RPS3,ANXA1,AIF1,CD44,TNF,HLA-DPA1,ITGB2,ARPC2,CD36,HLA-DPB1,PYCARD,TNFSF13B,LYN,HLA-E,NFKBIZ,PTPRC,NLRP3,RHOA,CD83,RIPK2,IL6,CD55,FLNA,MYADM,S100A10,LILRB2,NINJ1,CD74,CCL5,CORO1A,GRB2,CITED2,IQGAP1,HMGB1,CALR,UTRN,ENSG00000136238,ETS1,CIB1,RHOH,LCK,TGFB1,JAK1,ZAP70,IFNG,ADGRG1,RUNX3,CD160,STK4,PTPN6,FAM49B,CDC42,CD3E,CCR7,CD6,IL7R,CD27,P4HB,ICOS,HSPD1,XBP1,HLA-DMB,TNFRSF13C,NFKB…
query_1	TRUE	2.18067e-11	270	1257	55	0.043755	0.203704	GO:0097193	GO:BP	intrinsic apoptotic signaling pathway	17609	22049	IDA,IDA,IMP IEA,IMP,IMP,IEA,IMP,IMP,IDA IMP,IDA,IMP,IMP,IEA,IBA,IDA IMP IBA,IDA IBA,TAS,IMP,IDA,IDA IGI,IDA,IEA,IMP,IMP,IEA,IMP IBA TAS IEA,IMP,IGI IBA IEA,TAS IEA,IMP,IEA,IMP IEA,IEA,ISS IEA,IDA,IDA,IEA,ISS IEA,IDA IEA,ISS IEA,IMP,IMP,IDA IMP ISS IBA TAS IC IEA,IDA,ISS IEA,IMP,IDA IGI IEA,IDA IMP TAS,IEA,IDA,IMP,IDA IEA,IEA,IDA IGI IBA IEA,IBA IEA	S100A8,S100A9,RPL26,TPT1,IFI6,RPL11,RPS7,RPS3,IFI16,CD44,DDX5,CLU,TNF,BCL2A1,PYCARD,CRIP1,PPP1R15A,NDUFA13,UBB,ENO1,DNAJA1,TNFRSF1B,DDX3X,HINT1,GPX1,BID,CASP4,MCL1,CEBPB,BCLAF1,PTGS2,CD74,SKIL,DDIT4,HIF1A,SFPQ,HNRNPK,HSPB1,TMBIM6,CYP1B1,SOD1,ENSG00000112096,ENSG00000175197,MIF,ATF4,LCK,PARK7,PMAIP1,SHISA5,RPS27L,P4HB,XBP1,ERP29,HERPUD1,ERN1
query_1	TRUE	2.42109e-11	919	1257	125	0.0994431	0.136017	GO:0010243	GO:BP	response to organonitrogen compound	17609	4537	IEA,IEA,ISS IEA,IBA IEA,IEA,IEA,IEA,IMP,IBA IEA,IBA,IMP,ISS IEA,IEA,IEA,IEA,IMP,IEA,IEA,IEA,IEA,IEA,IEA,IEA,IEA,TAS,ISS,ISS IEA,IEA,IDA IEA,IMP IGI ISS IEA,IEA,IEA,IMP,IEA,IBA IEA,TAS IEA,ISS IBA IEA,IEA,IEA,IEA,IEA,IEA,IDA IBA IEA,IDA IEA,IEA,IEA,IEA,NAS,IMP,IMP,ISS IEA,IEA,ISS,IMP,IEA,IMP IBA IEA,IEA,IEA,IEA,IEA,IDA,TAS,IEA,ISS IEA,IEA,TAS,IEA,IEA,IEA,IBA IEA,IEA,IEA,IPI TAS,IDA,IEA,ISS,ISS IBA…	FOS,DUSP1,IL1B,JUN,MT-CYB,CYBA,NFKBIA,RPL23,ANXA1,JUNB,VIM,EGR1,TNFSF10,AIF1,TSPO,ATP2B1,MT-ND5,EEF2,SELL,TNF,NAMPT,FOSB,RETN,SOCS3,ATP6V0E1,ITGB2,FCER1G,KLF4,ZFP36L1,CD36,KLF10,GSTP1,ACTB,C5AR1,PKM,LYN,STAT1,NLRP3,RHOA,KLF2,EREG,TNFAIP3,RAP1B,RIPK2,KLF3,GNAI2,ADM,IL6,LDLR,FLNA,ITGB1,CD40,GNG2,CASP4,CFL1,LAMTOR4,SRSF5,RGS2,CEBPB,TIMP1,AHR,ATP6V0B,CYBB,PTPRE,PTGS2,ATP6V1F,ACTR2,HSP90AB1,APRT,JUND,…
query_1	TRUE	3.63395e-11	189	1257	44	0.035004	0.232804	GO:0071222	GO:BP	cellular response to lipopolysaccharide	17609	19535	IDA,IMP IBA,IDA IBA,IDA IBA,IDA IMP IEA,IEA,IMP,IBA,IDA IMP IBA IEA,IEA,IDA IEA,IEP,IMP,TAS IEA,IDA,ISS,ISS IEA,IDA IMP IEA,IDA,IDA,IBA,IMP,IDA IMP,IEA,IMP,IDA,IEA,IMP,IEA,IDA,IBA IEA,ISS IEA,ISS,ISS IEA,IEA,IEA,IEA,IMP,IDA,IMP,IDA,ISS IEA,IEA,IGI IEA	CCL3,CXCL10,IL1B,CXCL8,ZFP36,NFKBIA,VIM,CXCL2,CD14,TSPO,TNF,HMGB2,TRIB1,CD36,PYCARD,GSTP1,LYN,NLRP3,RHOA,CARD16,CXCL3,TNFRSF1B,TNFAIP3,RIPK2,IL6,CD55,CD40,LILRB2,CEBPB,CCL5,LY96,PDE4B,HMGB1,CX3CR1,MIF,LITAF,SPON2,MTDH,CD6,NFKB1,XBP1,MEF2C,IRF8,LY86
query_1	TRUE	4.11277e-11	197	1257	45	0.0357995	0.228426	GO:0071219	GO:BP	cellular response to molecule of bacterial origin	17609	19532	IDA,IMP IBA,IDA IBA,IDA IBA,IDA IMP IEA,IEA,IMP,IBA,IDA IMP IBA IEA,IEA,IDA IEA,IEP,IMP,IDA TAS IEA,IDA,ISS,ISS IEA,IDA IMP IEA,IDA,IDA,IBA,IMP,IDA IMP,IEA,IMP,IDA,IEA,IMP,IEA,IDA,IBA IEA,ISS IEA,ISS,ISS IEA,IEA,IEA,IEA,IMP,IMP IEA,IDA,IMP,IDA,ISS IEA,IEA,IGI IEA	CCL3,CXCL10,IL1B,CXCL8,ZFP36,NFKBIA,VIM,CXCL2,CD14,TSPO,TNF,HMGB2,TRIB1,CD36,PYCARD,GSTP1,LYN,NLRP3,RHOA,CARD16,CXCL3,TNFRSF1B,TNFAIP3,RIPK2,IL6,CD55,CD40,LILRB2,CEBPB,CCL5,LY96,PDE4B,HMGB1,CX3CR1,MIF,LITAF,SPON2,MTDH,FAM49B,CD6,NFKB1,XBP1,MEF2C,IRF8,LY86
query_1	TRUE	4.34422e-11	1781	1257	204	0.162291	0.114542	GO:0009891	GO:BP	positive regulation of biosynthetic process	17609	4252	IDA,IDA IMP IGI ISS IEA,IMP,IEA,TAS,TAS,IEA,IDA IMP IGI IEA,IDA IMP ISS IBA IEA,IDA TAS,IMP,IDA,IDA IMP IEA,IDA,TAS,ISS,IBA IEA,IDA IBA TAS IEA,IBA,IMP,IDA,ISS IEA,IDA IMP IGI ISS IEA,IEA,IDA,IMP,IDA IMP IEA,IMP IC IEA,IDA IMP,IEA,IDA,IMP IEA,IDA IGI ISS IBA TAS IEA,IDA,IDA,IEA,IDA IMP IEA,IDA IBA IEA,IDA IMP,IEA,IDA,TAS,IDA IMP IGI ISS NAS IEA,IDA,IDA ISS,IDA IMP ISS IEA,ISS IEA,IDA,IEA,IDA IBA …	TMSB4X,FOS,RPL26,MT-CO2,CXCL10,RPS27A,PLAC8,IL1B,JUN,KLF6,RPS4X,CYBA,NFKBIA,IER2,UBA52,NACA,ANXA1,JUNB,RPS9,VIM,RPL5,TYROBP,EGR1,CST3,YBX1,NCF1,IRF1,ZEB2,IFI16,AIF1,CLU,EEF2,TNF,NAMPT,IFNB1,FOSB,IRF7,HMGB2,CLEC7A,ITGB2,ATF3,UBC,KLF4,PLSCR1,HSP90AA1,RGCC,CD36,HNRNPA1,PABPC1,REL,KLF10,IFNA2,PPP1R15A,SERP1,UBB,EIF4G2,EIF3E,ID2,CIRBP,STAT1,RBM3,ENO1,PTPRC,NPM1,HLA-DRB1,NFIL3,NLRP3,RHOA,KLF2,EREG,DDX3…
query_1	TRUE	4.55075e-11	481	1257	79	0.0628481	0.164241	GO:0006397	GO:BP	mRNA processing	17609	2422	TAS IEA,IDA IMP TAS IC IEA,IDA IEA,IMP TAS IC IEA,IDA IMP IBA TAS IEA,TAS IC IEA,IDA IBA TAS IEA,IBA,IBA,TAS,IEA,IBA,IEA,IBA TAS IEA,IBA IEA,IDA TAS IC IEA,IDA IMP IEA,IEA,IBA,IDA IBA IEA,IDA ISS IBA TAS IC IEA,TAS IC IEA,IMP TAS IC IEA,IDA IBA IEA,IMP IBA TAS IEA,IDA IMP IBA TAS IEA,TAS IC IEA,IEA,IDA IMP TAS IC IEA,IDA IBA IEA,TAS,IDA TAS IEA,IC IEA,IDA IBA TAS IC IEA,IBA TAS IEA,TAS,IMP IEA,ID…	YBX1,DDX5,ZFP36L1,HNRNPA1,TRA2B,PABPC1,SRSF3,CIRBP,RBM3,PCBP2,ARL6IP4,UBL5,PRPF38B,SRSF5,MBNL1,SRRM2,RBM39,LGALS3,NCL,SON,RBMX,SRRM1,HNRNPC,CELF2,SFPQ,RNMT,HNRNPK,ADAR,HNRNPA2B1,RBM25,POLR2L,SCAF11,PRPF4B,HNRNPU,SRSF2,FUS,JMJD6,SNRPB,SETX,SLTM,HNRNPM,PNN,HNRNPA0,U2SURP,CWF19L2,ZRANB2,CDK11B,SF3B5,RALY,DDX46,HNRNPD,YTHDC1,BUD31,HNRNPA3,SNRPG,SF3B2,HNRNPH1,AURKAIP1,SRSF10,HSPA8,TRA2A,SNU13,FRG1,HNR…
query_1	TRUE	5.61096e-11	184	1257	43	0.0342084	0.233696	GO:0071456	GO:BP	cellular response to hypoxia	17609	19756	TAS,TAS,TAS,IEA,TAS,TAS,TAS,TAS,IMP,IMP,TAS,TAS,IDA IGI,IDA,TAS,IDA,IEA,IEP,IDA IMP IEP TAS IEA,IDA,IDA,IEP,IEA,TAS,IDA,TAS,IEP,IEP,TAS,TAS,TAS,TAS,TAS,IDA,IDA,IMP,IDA,TAS,TAS,TAS,TAS,IDA,TAS	RPS27A,UBA52,PSME2,EGR1,PSMB9,PSMA7,PSMA4,UBC,RGCC,ZFP36L1,PSMB3,UBB,ENO1,CARD16,PSME1,BACH1,CYBB,PTGS2,HIF1A,CITED2,TMBIM6,LMNA,CFLAR,PSMB10,CHCHD2,PSMB1,MDM4,PMAIP1,RBX1,PSMB8,PSMA5,PSMC3,PSMD4,HP1BP3,PLK3,P4HB,MYC,TCEB1,PSMA3,PSMD8,PSMB6,AQP3,ENSG00000106588
query_1	TRUE	5.6857e-11	5996	1257	542	0.431185	0.0903936	GO:0032501	GO:BP	multicellular organismal process	17609	8871	TAS IEA,ISS TAS,HEP,IEA,IDA IGI,IMP IEA,IEA,TAS,IDA IMP ISS TAS IEA,IDA IEP ISS TAS,IDA IMP,IEA,IEA,IBA,IDA TAS IEA,IMP,ISS IEA,IDA IMP IGI ISS IBA TAS NAS IEA,NAS,IDA IEP TAS,IBA,IEA,IEA,NAS,IDA IBA,IDA,IEA,IMP,ISS IEA,IDA ISS IEA,HDA,IDA IMP ISS IEA,IEA,IMP IEA,IEA,IBA IEA,IEA,IMP,TAS IEA,IMP,IDA,IDA ISS IBA IEA,IEP,ISS,ISS,TAS,IDA IMP ISS IBA IEA,ISS IEA,IEA,IMP,TAS IEA,TAS,IEA,IMP ISS IEA,ISS…	S100A8,S100A9,LYZ,MT-CO1,TMSB4X,RPL10,FOS,S100A12,ISG15,CCL3,RPS19,TPT1,MT-CO2,DUSP1,CXCL10,RPS14,PLAC8,IL1B,S100A6,CXCL8,MNDA,JUN,LGALS1,KLF6,LST1,HLA-A,MT-CYB,RPS4X,G0S2,CYBA,RPS15,ZFP36,MT-ND4,TYMP,NFKBIA,PSAP,RPL38,FCN1,VAMP5,RPS3,GAPDH,SRGN,SAT1,IER2,NACA,RPL29,ANXA1,NAP1L1,JUNB,GBP1,VIM,PSME2,PFDN5,TYROBP,EGR1,CST3,YBX1,GBP5,BTG1,PSMB9,PLEK,CD14,IRF1,TNFSF10,RSAD2,WARS,ZEB2,S100A4,IFI16,AIF…
query_1	TRUE	5.90539e-11	58	1257	23	0.0182975	0.396552	GO:0042255	GO:BP	ribosome assembly	17609	11744	IBA,IBA,IMP IBA,IMP ISS IBA,IBA,IMP IBA,IBA,IBA,IBA,IBA,IBA,IEA,IBA,IMP IBA,IBA,IBA,IBA,IBA IEA,TAS,IMP,IBA,IDA IEA,IBA	RPS27,RPL10,RPS19,RPS14,RPL12,RPL11,RPS28,RPL23A,RPL6,RPS15,RPL3,RPL38,RPS10,RPL5,RPS5,RPL24,RPLP0,RPSA,NPM1,DDX3X,RPS27L,SBDS,RSL24D1
query_1	TRUE	6.17298e-11	285	1257	56	0.0445505	0.196491	GO:0042254	GO:BP	ribosome biogenesis	17609	11743	IMP IBA,IBA,IMP IBA,IMP IBA,IMP TAS,IMP,IMP ISS IBA TAS,IBA,IMP IBA,TAS,IMP IBA,IMP IBA IEA,IBA,IMP IBA,IMP IBA,IMP,IBA,IBA,IMP IBA,IBA,IMP,IEA,IMP IBA TAS,IMP IBA,IBA,IBA,IBA,IBA IEA,TAS,IBA,IMP IBA,IBA,IBA,IBA IEA,IBA IEA,IEA,IBA TAS,IMP IEA,IEA,IEA,IBA TAS IEA,IEA,IMP IBA IEA,IBA,IMP IBA,IEA,IDA IMP IBA TAS IEA,IBA IEA,IBA TAS IEA,IDA IMP IEA,IEA,TAS IEA,IBA,IBA IEA,TAS IEA,IBA	RPS27,RPL10,RPL26,RPS19,RPS6,RPS24,RPS14,RPL12,RPL11,RPS2,RPS28,RPL7,RPS8,RPS16,RPL35A,RPS17,RPL23A,RPL6,RPS15,RPL3,RPL27,RPL38,RPS7,RPL14,RPL10A,RPS21,RPL35,RPL7A,RPS9,RPS10,RPL5,RPS5,RPL24,RPLP0,RPSA,ISG20,NPM1,DDX3X,DDX21,NUP214,NOP10,CEBPZ,LYAR,RPS27L,RAN,PA2G4,TRMT112,NSA2,SNU13,SBDS,FRG1,NOP58,DDX18,RSL24D1,NOP56,RSL1D1
query_1	TRUE	6.42039e-11	871	1257	119	0.0946698	0.136625	GO:0051050	GO:BP	positive regulation of transport	17609	15791	IEA,IDA,IDA ISS TAS,IDA,IMP ISS NAS IEA,IDA,IDA IEA,IMP,IMP,IDA,IDA IBA,IMP IBA IEA,IDA,IDA,IGI,IEA,ISS IEA,IGI ISS,IMP,IDA IMP IGI ISS TAS,IMP,IEA,IDA,IGI NAS,IBA IEA,IDA IMP,IEA,IDA IMP ISS IEA,TAS,IMP,TAS,IDA,IEA,ISS IEA,IMP,IDA IMP IBA IEA,IGI,IDA,IMP,IMP,IDA,TAS,IMP,IDA,IEA,IDA,ISS IEA,HMP,IDA IMP,ISS IEA,TAS,IMP,ISS IEA,IDA IMP,IDA IBA,IEA,IMP IBA,ISS IEA,IEA,IDA,IEA,IDA,TAS,IMP,HMP,IDA IBA…	S100A8,TMSB4X,CCL3,CXCL10,IL1B,CTSS,CYBA,NFKBIA,FCN1,GAPDH,ANXA1,CD14,CCL4,AIF1,B2M,TSPO,ATP2B1,CLU,CD63,TNF,TOMM7,RETN,CLEC7A,ITGB2,FCER1G,RGCC,CD36,PYCARD,SGK1,FFAR2,ACTB,HLA-E,SERP1,PTPRC,HLA-DRB1,NLRP3,MSN,CCR1,IFIH1,VAMP8,LILRA5,YWHAZ,HCLS1,RIPK2,GNAI2,IL6,SLC11A1,UBL5,FLNA,ITGB1,BID,DDX58,OAZ1,CEBPB,LGALS3,PTGS2,TCF7L2,PTGER4,HSP90AB1,CCL5,HIF1A,PRELID1,YWHAB,HNRNPK,UBE2D3,HMGB1,CALR,SH3GLB…
query_1	TRUE	7.04254e-11	200	1257	45	0.0357995	0.225	GO:0050663	GO:BP	cytokine secretion	17609	15470	IDA,TAS,IDA,ISS,IEA,IMP,IDA,ISS,IMP IBA,IMP,IMP ISS IEA,IMP IBA IEA,IDA,IDA IGI ISS TAS,IMP,ISS IEA,IDA IMP IEA,IMP,IEA,IDA,IDA,IDA IMP IBA IEA,IDA IBA,IMP,IMP,IDA,IDA,IEA,IMP,ISS IEA,IDA IBA,IDA IMP,IDA,IDA,IMP,ISS IEA,IDA ISS,IEA,ISS IEA,IMP,ISS,IDA,IEA,IEA,IDA	TMSB4X,S100A12,ISG15,CCL3,IL1B,FCN1,GAPDH,SRGN,ANXA1,GBP1,GBP5,CD14,AIF1,TNF,RGCC,CD36,PYCARD,FFAR2,LYN,IFNA2,HLA-DRB1,NLRP3,CARD16,IFIH1,TNFAIP3,LILRA5,RIPK2,LCP2,DDX58,PTGER4,HMGB1,CD2,MBP,MIF,BTN3A2,FGR,IFNG,CD160,CCR7,EZR,XBP1,IGHD,BANK1,IL4R,ENSG00000114861
query_1	TRUE	7.50097e-11	150	1257	38	0.0302307	0.253333	GO:2001242	GO:BP	regulation of intrinsic apoptotic signaling pathway	17609	30627	IDA,IDA,IMP IEA,IMP,IEA,IMP,IMP,IDA,IMP,IDA,IMP,IDA,IDA IGI,IDA,IMP,IEA,IMP IBA TAS IEA,IGI IBA IEA,IMP,IEA,IMP IEA,IEA,IDA,IDA,IEA,ISS IEA,IDA IEA,IMP,IMP,IMP ISS IBA IC,IDA,IMP,IDA IGI IEA,IDA TAS,IMP,IDA,IEA,IDA IGI IBA IEA	S100A8,S100A9,RPL26,TPT1,RPL11,RPS7,RPS3,CD44,CLU,PYCARD,NDUFA13,UBB,ENO1,DNAJA1,DDX3X,GPX1,BID,MCL1,BCLAF1,PTGS2,CD74,SKIL,HIF1A,SFPQ,HNRNPK,HSPB1,TMBIM6,SOD1,ENSG00000112096,ENSG00000175197,MIF,LCK,PARK7,PMAIP1,P4HB,XBP1,ERP29,HERPUD1
query_1	TRUE	9.1367e-11	805	1257	112	0.089101	0.13913	GO:0000165	GO:BP	MAPK cascade	17609	72	IBA,TAS,IDA IMP IEP IBA,IDA IMP ISS IBA IEA,TAS,IDA IMP ISS IEA,IEA,IMP ISS IEA,IEA,IMP,TAS,IMP,TAS,IMP,TAS,IBA,IBA,IEA,IDA IBA,IDA IBA IEA,IDA IMP NAS IEA,TAS,TAS,IEA,TAS,IEA,IDA IMP IBA,IDA ISS IEA,ISS IEA,IMP IEA,IDA,TAS,TAS,IDA ISS NAS,IDA TAS,ISS IEA,TAS,ISS IEA,IDA,IDA IMP IBA TAS IEA,IMP,IMP,IBA TAS,TAS,TAS,IEA,IMP,IDA IEA,TAS IEA,IEA,IDA,IMP,IEA,ISS IEA,IBA,ISS,IDA IMP IEA,IMP IBA,IEA,TAS…	CCL3L3,S100A12,CCL3,DUSP1,RPS27A,IL1B,JUN,ZFP36,PSAP,RPS3,UBA52,GBP1,PSME2,NCF1,PSMB9,CCL4L2,CCL4,ZEB2,CD44,GADD45B,TNF,PSMA7,PSMA4,ATF3,UBC,KLF4,TRIB1,ZFP36L1,CD36,PYCARD,GLIPR2,PSMB3,FPR1,GSTP1,C5AR1,LYN,UBB,PTPRC,HLA-DRB1,DUSP6,CCR1,DNAJA1,DUSP2,PSME1,EREG,RAP1B,LILRA5,YWHAZ,RIPK2,GNAI2,IL6,CD40,GPBAR1,RGS2,CCL20,PTGER4,CD74,CCL5,AKAP13,YWHAB,GRB2,MAP3K2,IQGAP1,GPR183,HMGB1,SOD1,CFLAR,ENSG0000…
query_1	TRUE	9.21517e-11	1264	1257	156	0.124105	0.123418	GO:2000113	GO:BP	negative regulation of cellular macromolecule biosynthetic process	17609	29539	IGI,IMP,IDA IMP IBA,IEA,TAS,IDA,IDA IMP IBA,IDA IMP ISS IEA,IDA,IDA IMP,IMP,TAS,ISS,IBA,IMP,IEA,ISS IEA,IMP IEA,IDA IMP IEA,IDA IMP,IEA,IDA,IDA IEA,TAS,TAS,IDA,TAS,IDA IEA,TAS,IDA IEA,IDA IMP IEA,IEA,IMP,IDA IBA,IBA,IBA,ISS TAS IEA,IDA,IDA,TAS,NAS,IDA IBA IEA,IEA,ISS,ISS IEA,IDA IMP,IDA NAS,IMP ISS IEA,IDA,IDA,IMP,IBA,IDA IBA,IEA,IDA,IEA,IDA,IEA,IEA,ISS IEA,IEA,IDA TAS IEA,IDA IMP IEA,ISS,IDA IMP…	IFI27,RPL10,RPL13A,DUSP1,RPS27A,RPS14,JUN,ZFP36,RPS3,GAPDH,RPL23,UBA52,NACA,JUNB,PFDN5,EGR1,YBX1,IRF1,ZEB2,IFI16,TXN,DDX5,TNF,FOSB,IRF7,HMGB2,S100A11,ATF3,UBC,KLF4,ZFP36L1,CD36,HNRNPA1,ITM2B,REL,H2AFJ,KLF10,IFNA2,NDUFA13,UBB,EIF3E,ID2,CIRBP,STAT1,SMCHD1,ENO1,LRRFIP1,NFIL3,KLF2,EREG,DDX3X,H1FX,TCF25,HCLS1,PRDX5,KLF3,FLNA,RYBP,RGS2,CEBPB,TLE4,BCLAF1,BACH1,AHR,TCF7L2,MORF4L1,NCL,HES4,HNRNPC,SKIL,AKI…
query_1	TRUE	1.152e-10	400	1257	69	0.0548926	0.1725	GO:0051222	GO:BP	positive regulation of protein transport	17609	15933	ISS,NAS IEA,IMP,IDA,IMP IBA IEA,IDA,IDA IGI ISS TAS,IMP,NAS,IMP,IDA IMP IEA,IMP,IDA,IEA,IMP,IDA IMP IBA IEA,IMP,IDA,TAS,IMP,IDA,IDA,HMP,IMP,TAS,IMP,ISS IEA,IEA,IMP IBA,ISS IEA,IEA,IEA,TAS,HMP,IDA IBA,HMP IEA,IEA,TAS,IDA IMP,IDA,IDA,ISS,IEA,IMP,IMP ISS,IMP,TAS,HMP,IEA,IMP,TAS,IEA,IMP,ISS IEA,IMP,IDA ISS,IEA,HMP,IMP,IEA,IMP,IMP,IMP,IDA TAS,ISS,IDA,IEA,IEA,IEA	CCL3,IL1B,FCN1,GAPDH,CD14,AIF1,TNF,TOMM7,ITGB2,RGCC,PYCARD,FFAR2,HLA-E,SERP1,HLA-DRB1,NLRP3,IFIH1,LILRA5,YWHAZ,HCLS1,RIPK2,IL6,UBL5,FLNA,BID,DDX58,OAZ1,PTGS2,TCF7L2,PTGER4,HSP90AB1,HIF1A,YWHAB,UBE2D3,HMGB1,SH3GLB1,ENSG00000136238,GZMB,CD2,MBP,MIF,VAMP2,CD38,CIB1,TPR,PCM1,YWHAQ,RAC2,ARF1,RAB29,PMAIP1,STOM,ARF6,FGR,ANP32B,IFNG,CD160,UBE2L3,RAN,CDC42,PLK3,PPIA,EZR,YWHAE,XBP1,IGHD,PRKCB,IL4R,PHPT1
query_1	TRUE	1.2162e-10	76	1257	26	0.0206842	0.342105	GO:0061418	GO:BP	regulation of transcription from RNA polymerase II promoter in response to hypoxia	17609	18413	TAS,TAS,TAS,IEA,TAS,TAS,TAS,TAS,TAS,TAS,TAS,IDA,IDA IMP TAS,IDA,TAS,TAS,TAS,TAS,TAS,TAS,TAS,TAS,TAS,TAS,TAS,TAS	RPS27A,UBA52,PSME2,EGR1,PSMB9,PSMA7,PSMA4,UBC,PSMB3,UBB,PSME1,BACH1,HIF1A,CITED2,PSMB10,PSMB1,RBX1,PSMB8,PSMA5,PSMC3,PSMD4,TCEB1,PSMA3,PSMD8,PSMB6,ENSG00000106588
query_1	TRUE	1.38146e-10	1623	1257	188	0.149562	0.115835	GO:0040011	GO:BP	locomotion	17609	11542	IDA IEA,IDA IEA,IDA IGI IBA IEA,IBA IEA,TAS,IDA ISS IBA TAS IC IEA,IDA,IMP,IBA,IDA IMP IBA TAS IEA,IDA IEA,IDA IGI IBA TAS IEA,IEA,IEA,IMP,IDA ISS IBA IEA,NAS,IBA TAS IEA,IBA IEA,IDA IBA IEA,ISS IEA,IDA IEA,IDA IMP TAS,IEA,IMP ISS,IMP,IMP TAS IEA,IDA NAS IEA,IDA IEA,IMP,IDA IEA,IMP,IDA IMP IBA TAS IEA,IMP,IBA TAS IEA,IDA IEA,IMP,TAS,IDA,ISS IEA,IDA,TAS,TAS IEA,ISS IEA,TAS,IEA,IMP IBA,TAS IEA,IMP …	S100A8,S100A9,TMSB4X,CCL3L3,S100A12,CCL3,RPS19,DUSP1,TMSB10,CXCL10,IL1B,CXCL8,JUN,TYMP,IER2,ANXA1,BTG1,CXCL2,CCL4L2,CCL4,ZEB2,AIF1,CD44,TSPO,GRN,CD63,SELL,TNF,HMGB2,S100A11,RNASE2,CLEC7A,ITGB2,PFN1,FCER1G,KLF4,TRIB1,ARPC2,RGCC,PYCARD,GLIPR2,SGK1,FPR1,FFAR2,IGLC2,GSTP1,ACTB,C5AR1,LYN,BST2,ID2,ACTG1,PTPRC,RHOA,MSN,CCR1,ARHGDIB,CXCL3,EREG,TNFAIP3,PSTPIP2,RHOC,LCP1,GNAI2,PECAM1,IL6,CXCL16,CSF3R,FLNA,…
query_1	TRUE	1.53964e-10	1240	1257	153	0.121718	0.123387	GO:0010648	GO:BP	negative regulation of cell communication	17609	4834	IDA IMP,IMP,IMP IBA,IDA IMP ISS IBA IEA,TAS,IDA ISS IEA,IDA,IEA,ISS,TAS,IMP IBA,IMP,TAS,IMP,IEA,TAS,IDA NAS,TAS,TAS,IDA,IMP TAS,IDA IGI,TAS,IMP IEA,TAS,IEA,IEA,TAS,IEA,IMP,IMP,IDA,TAS,IDA ISS NAS IC,ISS IEA,IDA,IMP IEA,TAS,IMP,TAS,IDA IBA IEA,IMP,IDA IGI,ISS IEA,IDA IMP IBA IEA,IDA IMP IBA,IEA,IDA IMP IBA,IMP,IDA IMP,IBA TAS,TAS,TAS,IMP,IDA IMP NAS IEA,IBA IEA,IDA,IEA,IDA,ISS,IEA,IMP,IMP IEA,IEA,…	TMSB4X,TPT1,IFI6,DUSP1,RPS27A,IL1B,CXCL8,NFKBIA,SRGN,UBA52,ANXA1,GBP1,PSME2,PFDN5,EGR1,PSMB9,PLEK,CD14,TNFSF10,CD44,CLU,TNF,PSMA7,SOCS3,PSMA4,HMGB2,ATF3,UBC,KLF4,TRIB1,RGCC,PYCARD,PSMB3,GSTP1,LYN,IFNA2,PARP14,PPP1R15A,NDUFA13,UBB,IL1RN,STAT1,ENO1,PTPRC,DUSP6,NLRP3,RHOA,CARD16,SLC25A5,DNAJA1,DUSP2,PSME1,EREG,DDX3X,TNFAIP3,RAP1B,LILRA5,GNAI2,ADM,IL6,ITGB1,MYADM,GPX1,BID,MCL1,RGS2,LILRB2,TLE4,PTPRE,…
query_1	TRUE	1.56413e-10	197	1257	44	0.035004	0.22335	GO:0002699	GO:BP	positive regulation of immune effector process	17609	1368	IDA,IDA IGI IC,IDA,IDA IBA,ISS IEA,ISS IEA,IDA IEA,IEA,IGI,IEA,IEA,ISS,ISS IEA,ISS IBA IEA,IDA IBA,ISS IEA,ISS IEA,ISS IEA,IMP,IEA,IDA ISS,IEA,ISS IEA,IDA,IEA,IBA,ISS IEA,IDA,IDA IMP IBA,IEA,IEA,IEA,IEA,ISS IBA IEA,ISS IEA,IDA,IDA IEA,ISS IEA,IDA,IDA ISS,IMP,ISS IEA,IEA,IEA	RPS19,IL1B,HLA-A,ANXA1,TYROBP,RSAD2,B2M,TNF,ITGB2,FCER1G,CD36,STXBP2,FFAR2,LYN,HLA-E,NFKBIZ,PTPRC,NLRP3,VAMP8,RIPK2,IL6,CD40,DDX58,HLA-B,DDX21,FCGRT,CD74,USP15,HLA-F,LAG3,MIF,SPON2,RAC2,MZB1,FGR,IFNG,CD160,FAM49B,HSPD1,XBP1,HLA-DMB,NFKBID,IL4R,FCER2
query_1	TRUE	1.68345e-10	823	1257	113	0.0898966	0.137303	GO:0023014	GO:BP	signal transduction by protein phosphorylation	17609	7683	IBA,TAS,IDA IMP IEP IBA,IDA IMP ISS IBA IEA,TAS,IDA IMP ISS IEA,IEA,IMP ISS IEA,IEA,IMP,TAS,IMP,TAS,IMP,TAS,IBA,IBA,IEA,IDA IBA,IDA IBA IEA,IDA IMP NAS IEA,TAS,TAS,IEA,TAS,IEA,IDA IMP IBA,IDA ISS IEA,ISS IEA,IMP IEA,IDA,TAS,TAS,IDA ISS NAS,IDA TAS,ISS IEA,TAS,ISS IEA,IDA,IDA IMP IBA TAS IEA,IMP,IMP,IBA TAS,TAS,TAS,IEA,IMP,IDA IEA,TAS IEA,IEA,IDA,IMP,IEA,ISS IEA,IBA,ISS,IDA IMP IEA,IMP IBA,IEA,TAS…	CCL3L3,S100A12,CCL3,DUSP1,RPS27A,IL1B,JUN,ZFP36,PSAP,RPS3,UBA52,GBP1,PSME2,NCF1,PSMB9,CCL4L2,CCL4,ZEB2,CD44,GADD45B,TNF,PSMA7,PSMA4,ATF3,UBC,KLF4,TRIB1,ZFP36L1,CD36,PYCARD,GLIPR2,PSMB3,FPR1,GSTP1,C5AR1,LYN,UBB,PTPRC,HLA-DRB1,DUSP6,CCR1,DNAJA1,DUSP2,PSME1,EREG,RAP1B,LILRA5,YWHAZ,RIPK2,GNAI2,IL6,CD40,GPBAR1,RGS2,CCL20,PTGER4,CD74,CCL5,AKAP13,YWHAB,GRB2,MAP3K2,IQGAP1,GPR183,HMGB1,SOD1,CFLAR,ENSG0000…
query_1	TRUE	1.74342e-10	154	1257	38	0.0302307	0.246753	GO:0002819	GO:BP	regulation of adaptive immune response	17609	1481	IDA IC,IDA,IDA IBA,TAS,ISS IEA,IDA IEA,IEA,IDA,ISS IEA,IDA,IEA,IMP,IEA,IDA,IDA IBA,ISS IEA,ISS IEA,ISS IEA,ISS IEA,ISS IEA,IEA,ISS,ISS IEA,IEA,IDA,IBA,ISS,IDA IMP IBA,IDA IEA,IEA,ISS IEA,IEA,IEA,IDA,ISS IEA,ISS IEA,IEA,IEA	IL1B,HLA-A,ANXA1,IRF1,RSAD2,B2M,TNF,IFNB1,SAMSN1,IRF7,FCER1G,PYCARD,TNFSF13B,IFNA2,HLA-E,NFKBIZ,PTPRC,NLRP3,TNFRSF1B,TNFAIP3,RIPK2,IL6,SLC11A1,CD40,HLA-B,FCGRT,HMGB1,HLA-F,CD160,PTPN6,FAM49B,CD48,IL7R,HSPD1,MEF2C,NFKBID,IL4R,FCER2
query_1	TRUE	1.75783e-10	1329	1257	161	0.128083	0.121144	GO:0043085	GO:BP	positive regulation of catalytic activity	17609	12252	IDA,IDA,IDA,IBA,IEA,TAS,IBA,TAS,IDA,IDA,IEA,IEA,IEA,IDA IMP,IDA,TAS,IBA,ISS IEA,IMP,IDA,IBA,IBA,IDA TAS,IEA,IMP,IC,IDA,IMP ISS,IDA IBA IEA,IMP,IMP,IDA IC IEA,IEA,IDA,IMP,NAS,IDA,TAS,IDA,IDA,IDA,IDA IMP IEA,IDA IMP NAS IEA,TAS,TAS,IMP IEA,IDA IBA,IGI IC,TAS,IEA,IEA,ISS NAS IEA,IDA,TAS,IDA IBA IEA,IDA IMP IEA,IEA,IEA,IBA,IDA ISS IEA,IDA IMP,IDA,IMP,IDA TAS,IEP,IEA,IEA,IEA,IBA TAS,ISS IEA,IMP,IMP,IB…	S100A8,S100A9,TMSB4X,CCL3L3,RPLP1,S100A12,CCL3,RPS27A,IL1B,RPS2,JUN,CYBA,PSAP,RPS3,CTSD,UBA52,PSME2,EGR1,NCF1,PLEK,CCL4L2,CCL4,TNFSF10,ZEB2,IFI16,TXN,CD44,GRN,GADD45B,CLU,FCGR1A,TNF,GMFG,HMGB2,CLEC7A,ITGB2,PFN1,UBC,KLF4,PLSCR1,HSP90AA1,RGCC,PYCARD,FPR1,C5AR1,LYN,PPP1R15A,NDUFA13,UBB,TAGAP,ALOX5AP,PTPRC,HLA-DRB1,DUSP6,NLRP3,RHOA,DNAJA1,ARHGDIB,PSME1,EREG,DDX3X,RHOC,LILRA5,RIPK2,LCP2,GNAI2,DAZAP2,C…
query_1	TRUE	1.95239e-10	1244	1257	153	0.121718	0.12299	GO:0023057	GO:BP	negative regulation of signaling	17609	7713	IDA IMP,IMP,IMP IBA,IDA IMP ISS IBA IEA,TAS,IDA ISS IEA,IDA,IEA,ISS,TAS,IMP IBA,IMP,TAS,IMP,IEA,TAS,IDA NAS,TAS,TAS,IDA,IMP TAS,IDA IGI,TAS,IMP IEA,TAS,IEA,IEA,TAS,IEA,IMP,IMP,IDA,TAS,IDA ISS NAS IC,ISS IEA,IDA,IMP IEA,TAS,IMP,TAS,IDA IBA IEA,IMP,IDA IGI,ISS IEA,IDA IMP IBA IEA,IDA IMP IBA,IEA,IDA IMP IBA,IMP,IDA IMP,IBA TAS,TAS,TAS,IMP,IDA IMP NAS IEA,IBA IEA,IDA,IEA,IDA,ISS,IEA,IMP,IMP IEA,IEA,…	TMSB4X,TPT1,IFI6,DUSP1,RPS27A,IL1B,CXCL8,NFKBIA,SRGN,UBA52,ANXA1,GBP1,PSME2,PFDN5,EGR1,PSMB9,PLEK,CD14,TNFSF10,CD44,CLU,TNF,PSMA7,SOCS3,PSMA4,HMGB2,ATF3,UBC,KLF4,TRIB1,RGCC,PYCARD,PSMB3,GSTP1,LYN,IFNA2,PARP14,PPP1R15A,NDUFA13,UBB,IL1RN,STAT1,ENO1,PTPRC,DUSP6,NLRP3,RHOA,CARD16,SLC25A5,DNAJA1,DUSP2,PSME1,EREG,DDX3X,TNFAIP3,RAP1B,LILRA5,GNAI2,ADM,IL6,ITGB1,MYADM,GPX1,BID,MCL1,RGS2,LILRB2,TLE4,PTPRE,…
query_1	TRUE	2.11288e-10	56	1257	22	0.017502	0.392857	GO:0045071	GO:BP	negative regulation of viral genome replication	17609	13249	IDA IBA,IMP,IDA IEA,IDA,IDA,IDA,IMP IBA,IDA,IMP,IDA,IDA IBA,IDA IBA,IMP,IDA IBA,IDA IBA,IDA,IDA IBA,IDA IMP IBA,IMP IEA,IBA,IDA IBA,IDA	IFITM3,ISG15,RSAD2,IFI16,TNF,IFNB1,ISG20,MX1,PLSCR1,BST2,APOBEC3A,OAS1,IFIT1,OASL,IFITM2,CCL5,OAS3,IFITM1,EIF2AK2,OAS2,APOBEC3C,CCNK
query_1	TRUE	2.14226e-10	1224	1257	151	0.120127	0.123366	GO:0022610	GO:BP	biological adhesion	17609	7658	IDA,IDA,IMP,IDA IBA NAS,IDA,IEA,IDA,IMP,IDA IBA IEA,IMP,HMP ISS IEA,ISS IEA,TAS,IDA,IDA IMP IBA NAS IEA,HMP,IMP,NAS IEA,IMP TAS IEA,IDA IMP IEA,IDA,IMP,IEA,IDA IMP ISS IBA TAS NAS IEA,IDA IGI,IEA,IDA,IEA,IDA TAS IEA,IMP,IMP ISS IEA,HMP,IEA,IMP ISS IBA TAS IEA,IDA,IDA,IMP HMP,IDA,ISS IEA,IMP ISS IEA,HMP,IMP,ISS IEA,IMP ISS TAS IEA,IDA IEP,IEA,TAS,IEA,TAS,IEA,TAS IEA,IEA,NAS,IDA IMP IEA,IDA,IMP IEA…	S100A8,S100A9,DUSP1,IL1B,CXCL8,LGALS1,HLA-A,RPS3,ANXA1,GBP1,PLEK,IRF1,CCL4,AIF1,CD44,MYL12A,CD63,RPSA,SELL,TNF,IFNB1,HLA-DPA1,S100A11,ITGB2,KLF4,ARPC2,RGCC,ZFP36L1,CD36,HLA-DPB1,PYCARD,ACTB,TNFSF13B,LYN,IFNA2,HLA-E,ACTG1,IL1RN,NFKBIZ,PTPRC,CLIC1,HLA-DRB1,NLRP3,RHOA,MSN,FGL2,CCR1,CD83,ARHGDIB,LGALS3BP,VCAN,RIPK2,FXYD5,PECAM1,IL6,CSTA,CSF3R,MTSS1,CD55,FLNA,ITGB1,NEXN,MYADM,ITGAX,S100A10,LILRB2,NINJ…
query_1	TRUE	2.29804e-10	345	1257	62	0.0493238	0.17971	GO:0052548	GO:BP	regulation of endopeptidase activity	17609	16919	IDA,IDA,IMP IBA,IMP,IDA,IDA,IBA,IEA,IMP,IDA TAS,IDA IMP,IMP,IDA IGI IEA,IMP,IDA,IDA IMP NAS IEA,IMP,IEA,IGI,IDA IBA IEA,IEA,IDA,IBA,IMP,IMP IBA IEA,IBA IEA,IEA,IDA,IBA TAS,IEA,IMP,IBA IEA,IBA,IBA,IDA IBA IEA,IMP IBA,IEA,IEA,IDA,IBA IEA,IDA,IBA IEA,IEA,IDA,IDA,IMP,IDA,IDA IEA,IMP,IMP,IGI,IDA,IEA,TAS,IDA,IDA,IBA TAS,NAS,IMP,IEA,IEA,IEA	S100A8,S100A9,IFI6,RPS3,GAPDH,CTSD,PSME2,CST3,PSMB9,TNFSF10,IFI16,CD44,TNF,CLEC7A,KLF4,PYCARD,LYN,BST2,NDUFA13,NLRP3,RHOA,CARD16,PSME1,DDX3X,SERPINB9,SERPING1,PRDX5,RIPK2,CYCS,CSTA,GPX1,BID,CASP4,SERPINA1,TIMP1,CAST,PTGS2,AKIRIN2,PRELID1,SERPINB2,HMGB1,CFLAR,CST7,MBP,LCK,PARK7,DNAJB6,PMAIP1,PSMB8,ANP32B,STAT3,RPS27L,CD27,YWHAE,MYC,HSPD1,BIRC3,HSPE1,PSMA3,HERPUD1,PEBP1,PTTG1
query_1	TRUE	2.4114e-10	1758	1257	199	0.158313	0.113197	GO:0031328	GO:BP	positive regulation of cellular biosynthetic process	17609	8325	IDA,IDA IMP IGI ISS IEA,IMP,IEA,TAS,TAS,IEA,IDA IMP IGI IEA,IDA IMP ISS IBA IEA,IDA TAS,IMP,IDA IMP IEA,IDA,TAS,ISS,IBA IEA,IDA IBA TAS IEA,IBA,IMP,IDA,ISS IEA,IDA IMP IGI ISS IEA,IEA,IDA,IMP,IDA IMP IEA,IMP IC IEA,IDA IMP,IEA,IDA,IMP IEA,IDA IGI ISS IBA TAS IEA,IDA,IDA,IEA,IDA IMP IEA,IDA IBA IEA,IDA IMP,IEA,IDA,TAS,IDA IMP IGI ISS NAS IEA,IDA,IDA ISS,IMP ISS IEA,ISS IEA,IDA,IEA,IDA IBA IEA,IDA,…	TMSB4X,FOS,RPL26,MT-CO2,CXCL10,RPS27A,PLAC8,IL1B,JUN,KLF6,RPS4X,NFKBIA,IER2,UBA52,NACA,ANXA1,JUNB,RPS9,VIM,RPL5,TYROBP,EGR1,CST3,YBX1,NCF1,IRF1,ZEB2,IFI16,AIF1,CLU,EEF2,TNF,NAMPT,IFNB1,FOSB,IRF7,HMGB2,CLEC7A,ITGB2,ATF3,UBC,KLF4,PLSCR1,HSP90AA1,RGCC,CD36,HNRNPA1,PABPC1,REL,KLF10,IFNA2,PPP1R15A,SERP1,UBB,EIF4G2,EIF3E,ID2,CIRBP,STAT1,RBM3,ENO1,PTPRC,NPM1,HLA-DRB1,NFIL3,NLRP3,RHOA,KLF2,EREG,DDX3X,H1F…
query_1	TRUE	2.88418e-10	193	1257	43	0.0342084	0.222798	GO:0045089	GO:BP	positive regulation of innate immune response	17609	13267	IDA,IBA IEA,IMP,TAS,ISS IEA,TAS,IDA IBA IEA,NAS,TAS,IEA,TAS,IBA IEA,TAS,IMP,IDA IEA,TAS,IMP,TAS,IDA,TAS,ISS IEA,TAS,IDA,IDA IBA,IDA,IEA,IBA IEA,TAS,IMP IEA,TAS,TAS,TAS,IDA IEA,TAS,TAS,TAS,TAS,TAS,TAS,TAS,TAS,IBA IEA,TAS	RPS19,MNDA,FCN1,PSME2,GBP5,PSMB9,IFI16,IFNB1,PSMA7,IRF7,PSMA4,HMGB2,FCER1G,PLSCR1,PYCARD,PSMB3,FFAR2,LYN,HLA-E,PSME1,EREG,CCL5,SFPQ,HMGB1,HLA-F,LAG3,PYHIN1,PSMB10,PARP9,ICAM3,PSMB1,PSMB8,CD160,PSMA5,PSMC3,PSMD4,NFKB1,SKP1,PSMA3,PSMD8,PSMB6,ZBP1,ENSG00000106588
query_1	TRUE	2.92117e-10	5349	1257	489	0.389021	0.091419	GO:0032502	GO:BP	developmental process	17609	8872	IEA,ISS,IEA,IMP IEA,IEA,ISS IEA,IDA IEP ISS TAS,IDA IMP,IEA,IEA,IBA,IEA,IDA TAS IEA,IMP,IEA,IDA IGI ISS IBA TAS IEA,IEA,NAS,IDA IEP TAS,IBA IEA,IEA,NAS,IDA IBA NAS IEA,IEA,IMP,HDA,IDA IMP ISS IEA,IEA,IMP IEA,IMP IEA,IBA IEA,IEA,TAS IEA,IDA IBA IEA,IEP,ISS,ISS,TAS,IDA ISS IBA IEA,ISS IEA,IBA IEA,IMP,IEA,TAS,IEA,IMP ISS IEA,ISS IEA,IEP IEA,ISS IEA,IDA IMP NAS,TAS,IEP,ISS IEA,IEA,ISS IEA,IDA IEA,ISS…	S100A8,S100A9,MT-CO1,RPL10,FOS,ISG15,CCL3,RPS19,TPT1,MT-CO2,DUSP1,RPS3A,CXCL10,RPS14,PLAC8,IL1B,MT-ATP6,S100A6,CXCL8,JUN,LGALS1,KLF6,LST1,MT-CYB,RPS4X,RPS15,ZFP36,MT-ND4,TYMP,NFKBIA,PSAP,RPL38,VAMP5,SRGN,SAT1,IER2,NACA,RPL29,ANXA1,NAP1L1,JUNB,GBP1,VIM,PSME2,PFDN5,TYROBP,EGR1,CST3,YBX1,BTG1,PSMB9,PLEK,IRF1,TNFSF10,RSAD2,WARS,ZEB2,S100A4,IFI16,AIF1,CD44,DDX5,B2M,TSPO,GRN,GADD45B,ATP2B1,CLU,MYL12A,E…
query_1	TRUE	3.03637e-10	1219	1257	150	0.119332	0.123052	GO:0007155	GO:BP	cell adhesion	17609	3090	IDA,IDA,IMP,IDA IBA NAS,IDA,IEA,IDA,IMP,IDA IBA IEA,IMP,HMP ISS IEA,ISS IEA,TAS,IDA,IDA IMP IBA NAS IEA,HMP,IMP,NAS IEA,IMP TAS IEA,IDA IMP IEA,IDA,IMP,IEA,IDA IMP ISS IBA TAS NAS IEA,IDA IGI,IEA,IDA,IEA,IDA TAS IEA,IMP,IMP ISS IEA,HMP,IEA,IMP ISS IBA TAS IEA,IDA,IDA,IMP HMP,IDA,ISS IEA,IMP ISS IEA,HMP,IMP,ISS IEA,IMP ISS TAS IEA,IDA IEP,IEA,TAS,IEA,TAS,IEA,TAS IEA,IEA,NAS,IDA IMP IEA,IDA,IMP IEA…	S100A8,S100A9,DUSP1,IL1B,CXCL8,LGALS1,HLA-A,RPS3,ANXA1,GBP1,PLEK,IRF1,CCL4,AIF1,CD44,MYL12A,CD63,RPSA,SELL,TNF,IFNB1,HLA-DPA1,S100A11,ITGB2,KLF4,ARPC2,RGCC,ZFP36L1,CD36,HLA-DPB1,PYCARD,ACTB,TNFSF13B,LYN,IFNA2,HLA-E,ACTG1,IL1RN,NFKBIZ,PTPRC,CLIC1,HLA-DRB1,NLRP3,RHOA,MSN,FGL2,CCR1,CD83,ARHGDIB,LGALS3BP,VCAN,RIPK2,FXYD5,PECAM1,IL6,CSTA,CSF3R,MTSS1,CD55,FLNA,ITGB1,NEXN,MYADM,ITGAX,S100A10,LILRB2,NINJ…
query_1	TRUE	3.507e-10	501	1257	79	0.0628481	0.157685	GO:0010035	GO:BP	response to inorganic substance	17609	4350	IEA,IEA,IMP IEA,IEA,IMP IEA,IEA,IEA,IDA,IBA IEA,IEA,IEA,IDA IMP,IEP IBA TAS,IEA,IMP IGI,IGI IEA,IEA,IEA,IEA,IDA,IEA,IEA,IEA,IDA,IDA,IEA,IEA,IDA,IEA,ISS IEA,IDA,IMP IBA IEA,IEA,IEA,IEA,IEP,IDA,IEA,ISS IEA,IEA,IDA ISS IBA IC IEA,IEA,IMP IEA,IDA IMP,IDA IMP,IEA,IEA,IEA,IEA,ISS IEA,ISS IEA,IEA,IEA,IEA,IDA,IDA,IDA IMP IGI IEA,IEA,IEA,IMP,IEA,IEA,IDA,IC,IEA,IEA,ISS TAS,IDA IMP,ISS IEA,IDA,TAS,IBA IEA,I…	S100A8,MT-CO1,FOS,DUSP1,JUN,MT-CYB,PSAP,RPS3,ANXA1,JUNB,CST3,NCF1,MT2A,CD14,TXN,B2M,TSPO,MT-ND5,EEF2,TNF,FOSB,KLF4,CD36,CRIP1,HNRNPA1,ID2,STAT1,ALOX5AP,KLF2,TNFAIP3,IL6,GPX1,CYBB,PTGS2,JUND,HIF1A,IQGAP1,UBE2D3,CYP1B1,CALR,SOD1,CFLAR,ENSG00000112096,ENSG00000198668,ENSG00000160014,ETS1,TXNIP,HSPA5,UCP2,ATRX,PPP1CA,LDHA,FUS,ATF4,SETX,SUMO1,PARK7,CUTA,HNRNPD,SLC38A2,BSG,PCNA,ENSG00000206172,CCR7,RAN…
query_1	TRUE	3.78401e-10	1126	1257	141	0.112172	0.125222	GO:0051336	GO:BP	regulation of hydrolase activity	17609	16026	IDA,IDA,IBA,IBA,IMP IBA,IEA,IEA,IDA IMP,IDA,IDA,IBA IEA,IBA,IDA IEA,IMP,IDA,IBA,IBA,IDA TAS,IDA IMP,IMP,IMP ISS,IDA IGI IEA,IDA,IMP,IDA,IDA,IDA,IDA IMP NAS IEA,TAS,IMP,IDA IBA,IEA,IGI IC,IEA,ISS IEA,IDA,IDA IBA IEA,IDA IMP IEA,IDA IEA,IDA,IEA,IEA,IBA,IMP,IMP IBA IEA,IBA,IDA,IDA,IBA IEA,IBA,IEA,IDA,IEA,IBA TAS,IDA IEA,IMP,IMP,IMP,IBA IEA,IBA,IMP,IBA IEA,ISS IEA,IDA IBA IEA,IBA,IMP IBA IEA,IC,IEA,I…	S100A8,S100A9,CCL3L3,CCL3,IFI6,JUN,PSAP,RPS3,GAPDH,CTSD,ANXA1,PSME2,CST3,PSMB9,PLEK,CCL4L2,CCL4,TNFSF10,IFI16,CD44,GRN,TNF,HMGB2,CLEC7A,PFN1,KLF4,PLSCR1,PYCARD,C5AR1,LYN,PPP1R15A,BST2,NDUFA13,TAGAP,PTPRC,NPM1,NLRP3,RHOA,CARD16,FKBP1A,DNAJA1,ARHGDIB,PSME1,DDX3X,SERPINB9,OAS1,RHOC,IFIT1,SERPING1,OASL,PRDX5,RIPK2,GNAI2,CYCS,CSTA,ITGB1,CD40,GPX1,BID,CASP4,S100A10,SERPINA1,RGS2,TIMP1,CCL20,CAST,LGALS3…
query_1	TRUE	4.36222e-10	1679	1257	191	0.151949	0.113758	GO:0010557	GO:BP	positive regulation of macromolecule biosynthetic process	17609	4749	IDA IMP IGI ISS IEA,IMP,TAS,TAS,IEA,IDA IMP IEA,IDA IMP ISS IBA IEA,IDA TAS,IMP,IDA IMP IEA,IDA,TAS,ISS,IDA IBA TAS IEA,IBA,IMP,IDA,ISS IEA,IDA IMP IGI ISS IEA,IEA,IDA,IMP,IDA IMP IEA,IMP IEA,IDA IMP,IMP IEA,IDA IGI ISS IBA IEA,IDA,IDA,IEA,IDA IMP IEA,IDA IBA IEA,IDA IMP,IDA,TAS,IDA IMP IGI ISS NAS IEA,IDA,IDA,IMP ISS IEA,IDA,IEA,IDA IBA IEA,IDA,IMP,IC,IEA,TAS,IEA,IPI,ISS IC IEA,IDA,IDA IMP IGI I…	FOS,RPL26,CXCL10,RPS27A,PLAC8,IL1B,JUN,KLF6,RPS4X,NFKBIA,IER2,UBA52,NACA,JUNB,RPS9,VIM,RPL5,TYROBP,EGR1,CST3,YBX1,NCF1,IRF1,ZEB2,IFI16,EEF2,TNF,NAMPT,IFNB1,FOSB,IRF7,HMGB2,CLEC7A,ATF3,UBC,KLF4,PLSCR1,HSP90AA1,RGCC,HNRNPA1,PABPC1,REL,KLF10,IFNA2,PPP1R15A,SERP1,UBB,EIF4G2,EIF3E,ID2,CIRBP,STAT1,RBM3,PTPRC,NPM1,HLA-DRB1,NFIL3,NLRP3,RHOA,KLF2,EREG,DDX3X,H1FX,NCOA7,HCLS1,RIPK2,IL6,SLC11A1,SUB1,CD40,POU…
query_1	TRUE	4.38869e-10	403	1257	68	0.0540971	0.168734	GO:0043254	GO:BP	regulation of protein-containing complex assembly	17609	12330	IDA IBA,IDA,IBA,IMP,IBA,IDA,ISS IEA,IMP,IDA IMP,IDA,IBA IEA,TAS IEA,IMP,IDA IGI IBA,IDA IBA IEA,IDA NAS,IMP ISS IEA,ISS IEA,IEA,IEA,IDA ISS,ISS,IMP,IMP,IMP IBA,IMP,IDA IEA,IDA IBA IEA,IDA,IDA,IDA IBA IEA,IDA IEA,IEA,IDA,IDA IBA,IDA IBA IEA,IDA,IDA,IMP,IEA,ISS IEA,ISS,IMP IEA,IDA NAS IEA,IDA IMP,IBA,IMP,IDA,IDA IC,ISS IEA,IDA,IBA IEA,IBA IEA,TAS,IBA IEA,IMP,IDA,IDA IBA IEA,IBA,IMP,TAS,IPI,IC,IBA I…	TMSB4X,RPL13A,TMSB10,RPS3,COTL1,GBP5,PLEK,WARS,CLU,TNF,GMFG,CAPG,CLEC7A,PFN1,ARPC2,HSP90AA1,CD36,PYCARD,RHOA,MSN,DDX3X,RHOC,RAP1B,LCP1,HCLS1,MYADM,BID,ARPC1B,LGALS3,PTGER4,ACTR2,CORO1A,GRB2,MTPN,VASP,ARPC3,HMGB1,SH3GLB1,ENSG00000136238,ENSG00000163041,EIF2AK2,HSPA5,STMN1,ARPC4,BRK1,ADD3,AKAP9,SUMO1,PARK7,ARF1,ATF7IP,CAPZB,ARPC5L,RBX1,CAPZA1,ARF6,IFNG,ACTR3,PSMC3,FAM49B,HSPA8,CDC42,CCR7,EVL,WHAMM,…
query_1	TRUE	4.58385e-10	1291	1257	156	0.124105	0.120837	GO:0045934	GO:BP	negative regulation of nucleobase-containing compound metabolic process	17609	13853	IGI,IMP,IEA,TAS,IDA,IDA IMP IBA,IDA,IDA IMP IEA,IMP,IMP,TAS,ISS,IBA,IMP,IEA,IDA IMP IEA,IMP IEA,IDA IMP IEA,IDA IMP,IEA,IDA,IDA IEA,TAS,TAS,IDA,IDA IEA,TAS,IDA IEA,IEA,IMP,IEA,IDA TAS,IBA,IBA,ISS TAS IEA,IDA,IDA,TAS,IDA IBA IEA,IDA,ISS,IMP ISS IEA,IDA IMP,IDA NAS,IMP ISS IEA,IDA,IDA,IBA,IEA,IDA IBA,IEA,IDA,IEA,ISS IEA,IDA,IDA,IEA,ISS IEA,IEA,IDA TAS IEA,IDA IMP IEA,ISS,IDA IMP IEA,IBA,IBA,ISS,IMP…	IFI27,RPL10,DUSP1,RPS27A,RPS14,JUN,RPS13,ZFP36,RPS3,RPL23,UBA52,NACA,JUNB,PFDN5,EGR1,YBX1,IRF1,ZEB2,IFI16,TXN,DDX5,TNF,FOSB,IRF7,HMGB2,ATF3,UBC,KLF4,CD36,HNRNPA1,TRIM22,PABPC1,REL,H2AFJ,KLF10,IFNA2,NDUFA13,UBB,ID2,CIRBP,STAT1,SMCHD1,ENO1,LRRFIP1,NFIL3,KLF2,EREG,H1FX,CREG1,TCF25,HCLS1,PRDX5,KLF3,SLC11A1,SUB1,FLNA,RYBP,CEBPB,TLE4,BCLAF1,BACH1,AHR,TCF7L2,MORF4L1,HES4,RBMX,HNRNPC,SKIL,AKIRIN2,JUND,CD…
query_1	TRUE	4.63636e-10	16	1257	12	0.00954654	0.75	GO:0001732	GO:BP	formation of cytoplasmic translation initiation complex	17609	537	IEA,IEA,IEA,IEA,IEA,IEA,IEA,IBA,IEA,IEA,IDA IBA IEA,IBA	EIF3E,EIF3L,EIF3F,EIF3H,EIF3K,EIF3M,EIF3G,EIF2S2,EIF3J,EIF3D,EIF3A,EIF5
query_1	TRUE	5.31821e-10	189	1257	42	0.0334129	0.222222	GO:1903708	GO:BP	positive regulation of hemopoiesis	17609	26931	IEA,IEA,IBA,IEA,IDA IBA,ISS IEA,IDA,IMP,IMP ISS,IEA,IDA,IEA,IEA,ISS IEA,IMP,IEA,IDA,ISS IEA,IEA,IMP,IEA,IMP IEA,IEA,IMP,IDA IEA,IC IEA,IMP,IEA,IDA,IMP,IMP,IEA,IDA IEA,IDA,IMP,ISS,IEA,IEA,NAS IEA,IDA,ISS IEA,IEA	FOS,ISG15,IL1B,JUN,ANXA1,TYROBP,TNF,HMGB2,EVI2B,TRIB1,ZFP36L1,KLF10,ID2,NFKBIZ,STAT1,PTPRC,HLA-DRB1,NLRP3,RHOA,CCR1,CD83,HCLS1,RIPK2,LILRB2,CD74,HIF1A,HMGB1,GNAS,ETS1,N4BP2L2,RHOH,TGFB1,ZAP70,IFNG,STAT3,RUNX3,FLT3LG,IL7R,CD27,XBP1,NFKBID,IL4R
query_1	TRUE	5.35398e-10	639	1257	93	0.0739857	0.14554	GO:0030162	GO:BP	regulation of proteolysis	17609	7779	IDA,IDA,IMP IBA,IMP ISS IEA,IDA,IDA,IMP,IDA,IDA,IDA,IDA,IBA,IDA IEA,IMP,IDA TAS,IDA IMP,IMP,IMP ISS,IMP IBA,IDA IGI IEA,IMP,IDA,ISS IBA IEA,IDA IMP NAS IEA,IMP,IEA,IGI IC,IDA,IMP,IDA IBA IEA,IEA,IDA IEA,IMP,IBA,IDA,IMP,IMP IBA IEA,IBA IEA,IEA,IDA,IBA TAS,IDA IEA,IDA IMP,IBA IEA,IMP,IBA,IBA IEA,IDA IBA IEA,IMP IBA IEA,IEA,IDA IMP ISS IEA,IEA,IDA,ISS IEA,IBA IEA,IDA,IBA,IBA IEA,IDA IEA,IDA,IDA IMP,…	S100A8,S100A9,IFI6,RPL11,IL1B,RPS7,RPS3,GAPDH,RPL23,CTSD,RPL5,PSME2,CST3,PSMB9,TNFSF10,IFI16,CD44,GRN,CLU,TNF,CLEC7A,KLF4,TRIB1,PYCARD,LYN,BST2,NDUFA13,UBB,ENO1,NLRP3,RHOA,CARD16,TNFRSF1B,PSME1,SUMO2,DDX3X,SERPINB9,SERPING1,PRDX5,RIPK2,CYCS,CSTA,GPX1,BID,RYBP,CASP4,SERPINA1,TIMP1,CAST,PTGS2,HSP90AB1,AKIRIN2,PRELID1,CTSC,SERPINB2,HMGB1,NEDD8,CFLAR,CST7,MBP,PYHIN1,NUB1,SUMO1,LCK,PARK7,SDCBP,RNF19A,…
query_1	TRUE	5.38378e-10	1207	1257	148	0.117741	0.122618	GO:0051253	GO:BP	negative regulation of RNA metabolic process	17609	15958	IGI,IMP,TAS,IDA,IDA IMP IBA,IDA,IDA IMP IEA,IMP,TAS,ISS,IBA,IMP,IEA,IDA IMP IEA,IMP IEA,IDA IMP IEA,IDA IMP,IEA,IDA,IDA IEA,TAS,TAS,IDA,IDA IEA,TAS,IDA IEA,IEA,IEA,IDA TAS,IBA,IBA,ISS TAS IEA,IDA,IDA,TAS,IDA IBA IEA,IDA,ISS,ISS IEA,IDA IMP,IDA NAS,IMP ISS IEA,IDA,IDA,IBA,IEA,IDA IBA,IEA,IDA,IEA,ISS IEA,IDA,IEA,ISS IEA,IEA,IDA TAS IEA,IDA IMP IEA,ISS,IDA IMP IEA,IBA,IBA,ISS,IMP,IBA TAS IEA,IEA,IBA…	IFI27,RPL10,RPS27A,RPS14,JUN,RPS13,ZFP36,RPL23,UBA52,NACA,JUNB,PFDN5,EGR1,YBX1,IRF1,ZEB2,IFI16,TXN,DDX5,TNF,FOSB,IRF7,HMGB2,ATF3,UBC,KLF4,CD36,TRIM22,PABPC1,REL,H2AFJ,KLF10,IFNA2,NDUFA13,UBB,ID2,CIRBP,STAT1,SMCHD1,ENO1,LRRFIP1,NFIL3,KLF2,EREG,H1FX,CREG1,TCF25,HCLS1,PRDX5,KLF3,SLC11A1,FLNA,RYBP,CEBPB,TLE4,BCLAF1,BACH1,AHR,TCF7L2,MORF4L1,HES4,RBMX,HNRNPC,SKIL,AKIRIN2,JUND,CDKN1C,SFPQ,YWHAB,CUX1,HNR…
query_1	TRUE	5.8188e-10	132	1257	34	0.0270485	0.257576	GO:0070665	GO:BP	positive regulation of leukocyte proliferation	17609	19266	IDA IBA,IDA,IMP,IDA IBA,IDA,IMP,IMP,ISS IEA,IMP TAS IEA,IMP,TAS,IDA,IMP ISS IEA,IEA,IDA,IDA,IEA,IDA,IMP,IDA,IEA,IEA,IDA IEA,IMP,IDA,IMP IBA IEA,IEA,IMP IEA,IMP,IEA,IMP,IBA,ISS IEA,TAS	IL1B,HLA-A,RPS3,ANXA1,AIF1,HLA-DPA1,HLA-DPB1,PYCARD,TNFSF13B,LYN,BST2,HLA-E,PTPRC,RIPK2,IL6,CD55,CD40,LILRB2,CD74,CCL5,CORO1A,PELI1,GPR183,HMGB1,MIF,CD38,ZAP70,CD3E,CD6,FLT3LG,HLA-DMB,TNFRSF13C,MEF2C,CD70
query_1	TRUE	6.42189e-10	371	1257	64	0.0509149	0.172507	GO:0052547	GO:BP	regulation of peptidase activity	17609	16918	IDA,IDA,IMP IBA,IMP,IDA,IDA,IBA,IDA IEA,IMP,IDA TAS,IDA IMP,IMP,IMP ISS,IDA IGI IEA,IMP,IDA,IDA IMP NAS IEA,IMP,IEA,IGI IC,IDA IBA IEA,IEA,IDA IEA,IBA,IMP,IMP IBA IEA,IBA IEA,IEA,IDA,IBA TAS,IDA IEA,IMP,IBA IEA,IBA,IBA IEA,IDA IBA IEA,IMP IBA IEA,IEA,IEA,IDA,IBA IEA,IDA,IBA IEA,IDA IEA,IDA,IDA,IDA IMP,IDA,IDA IEA,IMP,IMP,IGI,IDA,IEA,TAS,IDA,IDA,IBA TAS,NAS,IMP,IEA,IEA,IDA,IEA	S100A8,S100A9,IFI6,RPS3,GAPDH,CTSD,PSME2,CST3,PSMB9,TNFSF10,IFI16,CD44,GRN,TNF,CLEC7A,KLF4,PYCARD,LYN,BST2,NDUFA13,NLRP3,RHOA,CARD16,PSME1,DDX3X,SERPINB9,SERPING1,PRDX5,RIPK2,CYCS,CSTA,GPX1,BID,CASP4,SERPINA1,TIMP1,CAST,PTGS2,AKIRIN2,PRELID1,SERPINB2,HMGB1,CFLAR,CST7,MBP,LCK,PARK7,DNAJB6,PMAIP1,PSMB8,ANP32B,STAT3,RPS27L,CD27,YWHAE,MYC,HSPD1,BIRC3,HSPE1,PSMA3,HERPUD1,PEBP1,UBXN1,PTTG1
query_1	TRUE	6.47715e-10	269	1257	52	0.0413683	0.193309	GO:0007249	GO:BP	I-kappaB kinase/NF-kappaB signaling	17609	3177	IDA,TAS,IDA IBA IEA,HMP,IDA,TAS,TAS,HMP,IEP IBA,IDA,IDA ISS IBA TAS IEA,TAS,IEA,IDA,IDA,IEP IBA IEA,ISS,HMP,TAS,IMP,IDA,IEP IEA,IDA,HMP,IDA IEA,HMP,IDA ISS IEA,HMP,IEP,ISS IEA,IDA,IMP IEA,TAS IEA,TAS,ISS IEA,IEP,ISS IEA,IMP,HMP,IDA,HMP,IEA,IDA IEA,HMP,IC,IMP,IBA,ISS,TAS,TAS,ISS IEA,IEA	S100A12,RPS27A,IL1B,LGALS1,NFKBIA,UBA52,CD14,EEF1D,TNFSF10,S100A4,TNF,UBC,CD36,PYCARD,TRIM22,REL,GSTP1,BST2,UBB,STAT1,HLA-DRB1,RHOA,CARD16,FKBP1A,TNFAIP3,RHOC,RIPK2,FLNA,CD40,DDX21,CD74,AKAP13,PELI1,LY96,HSPB1,CFLAR,CX3CR1,SQSTM1,LITAF,RHOH,MIER1,ASH1L,MTDH,SHISA5,CCR7,UBE2N,NFKB1,PIM2,BIRC3,PRDX4,PRKCB,NFKBID
query_1	TRUE	6.62756e-10	671	1257	96	0.0763723	0.14307	GO:0080135	GO:BP	regulation of cellular response to stress	17609	21218	IMP IEA,IMP,IMP,ISS IEA,IEA,IDA IMP,ISS IEA,IMP,IEA,IGI,IDA,IMP,IDA,ISS,IDA,IMP,IDA IEA,IEA,IMP IBA,IEA,TAS,IEA,IMP,IDA ISS,IDA,IDA TAS,IMP,IDA IGI,IDA,IDA IMP,IEA,IEA,IEA,IEA,IMP IGI IEA,IMP IEA,IEA,IMP,IDA,TAS,IDA IMP IEA,IEA,IDA,IDA,IMP IBA IEA,TAS,IEA,ISS IEA,TAS,IDA IEA,IDA,IMP,IMP,IC,ISS IEA,ISS TAS,IDA,IDA,IDA IEA,IMP,IDA,IMP,TAS,IGI IEA,IDA,IMP,IDA IMP IGI IEA,IC,IMP,TAS,IMP TAS,IMP,TAS,I…	RPL26,TPT1,DUSP1,IL1B,PSAP,RPS3,YBX1,NCF1,ZEB2,TXN,CD44,DDX5,B2M,GRN,GADD45B,CLU,TNF,NAMPT,IER3,KLF4,HSP90AA1,CD36,PYCARD,GSTP1,LYN,PPP1R15A,SMCHD1,ENO1,NPM1,DNAJA1,NCOA7,RIPK2,GPX1,BID,MCL1,BCLAF1,PTGS2,IER5,ACTR2,HSP90AB1,CD74,SKIL,HIF1A,SFPQ,DEK,NUP214,HNRNPK,HSPB1,MAP3K2,TMBIM6,HMGB1,SOD1,ENSG00000112096,ENSG00000175197,EIF2AK2,HSPA5,FUS,PYHIN1,MIF,DTX3L,CHCHD2,PARP9,TPR,ATF4,SMG1,VPS13C,PARK…
query_1	TRUE	6.76018e-10	416	1257	69	0.0548926	0.165865	GO:1904951	GO:BP	positive regulation of establishment of protein localization	17609	28064	ISS,NAS IEA,IMP,IDA,IMP IBA IEA,IDA,IDA IGI ISS TAS,IMP,NAS,IMP,IDA IMP IEA,IMP,IDA,IEA,IMP,IDA IMP IBA IEA,IMP,IDA,TAS,IMP,IDA,IDA,HMP,IMP,TAS,IMP,ISS IEA,IEA,IMP IBA,ISS IEA,IEA,IEA,TAS,HMP,IDA IBA,HMP IEA,IEA,TAS,IDA IMP,IDA,IDA,ISS,IEA,IMP,IMP ISS,IMP,TAS,HMP,IEA,IMP,TAS,IEA,IMP,ISS IEA,IMP,IDA ISS,IEA,HMP,IMP,IEA,IMP,IMP,IMP,IDA TAS,ISS,IDA,IEA,IEA,IEA	CCL3,IL1B,FCN1,GAPDH,CD14,AIF1,TNF,TOMM7,ITGB2,RGCC,PYCARD,FFAR2,HLA-E,SERP1,HLA-DRB1,NLRP3,IFIH1,LILRA5,YWHAZ,HCLS1,RIPK2,IL6,UBL5,FLNA,BID,DDX58,OAZ1,PTGS2,TCF7L2,PTGER4,HSP90AB1,HIF1A,YWHAB,UBE2D3,HMGB1,SH3GLB1,ENSG00000136238,GZMB,CD2,MBP,MIF,VAMP2,CD38,CIB1,TPR,PCM1,YWHAQ,RAC2,ARF1,RAB29,PMAIP1,STOM,ARF6,FGR,ANP32B,IFNG,CD160,UBE2L3,RAN,CDC42,PLK3,PPIA,EZR,YWHAE,XBP1,IGHD,PRKCB,IL4R,PHPT1
query_1	TRUE	7.00399e-10	2964	1257	299	0.237868	0.100877	GO:0048513	GO:BP	animal organ development	17609	15052	IEA,IMP,IEA,ISS IEA,IDA,IMP,IEA,TAS,IMP,IDA IBA,IEP,IEA,IEA,NAS,IEA,IDA IMP IEA,IEA,IEA,IBA IEA,IEA,TAS IEA,IDA IBA IEA,ISS,IDA ISS IBA IEA,IEA,IEA,TAS,IEA,IMP ISS IEA,ISS IEA,IEA,TAS,IEP,ISS IEA,IEA,ISS IEA,IEA,TAS,IDA NAS,IEA,IEP,IMP ISS,IDA IEA,IEA,ISS IEA,IEA,IDA IEP IEA,IDA IBA,TAS,IEA,TAS,IEA,IEA,TAS,IMP IEA,TAS,IBA IEA,IEA,IMP IEA,IMP ISS,IEA,IDA IMP,IDA IMP ISS IEA,IMP,IEP TAS,IDA,TAS,IEA…	MT-CO1,RPL10,FOS,ISG15,CCL3,RPS19,MT-CO2,CXCL10,RPS14,IL1B,CXCL8,JUN,LGALS1,KLF6,MT-CYB,ZFP36,MT-ND4,NFKBIA,PSAP,RPL38,VAMP5,SRGN,NACA,ANXA1,JUNB,VIM,PSME2,PFDN5,TYROBP,EGR1,CST3,PSMB9,PLEK,IRF1,TNFSF10,RSAD2,ZEB2,S100A4,IFI16,AIF1,CD44,DDX5,B2M,TSPO,ATP2B1,EEF2,TNF,IFNB1,PSMA7,RETN,IRF7,SOCS3,BCL2A1,PSMA4,HMGB2,PFN1,FCER1G,ATF3,KLF4,EVI2B,TRIB1,RGCC,ZFP36L1,SCO2,CRIP1,GLIPR2,PSMB3,TRA2B,KLF10,GS…
query_1	TRUE	7.51717e-10	417	1257	69	0.0548926	0.165468	GO:0006979	GO:BP	response to oxidative stress	17609	2942	IEA,IDA IMP,IEA,IEA,IMP IEA,TAS,IEA,IEA,IDA,IBA IEA,IEA,IDA TAS,IMP IGI,IDA IEA,IEA,IEA,IBA TAS IEA,IDA,IEA,IEA,IEA,ISS TAS,IEA,IEA,ISS IEA,ISS IEA,IMP,IEA,IDA IMP IBA TAS,TAS,IDA,IMP IBA TAS NAS IEA,IGI IEA,TAS,IEA,IDA IEA,IDA,IDA,ISS IEA,ISS IEA,IDA IMP ISS IBA TAS IC IEA,IEA,IMP TAS IEA,IEA,IEA,IEA,IEA,IEA,IEA,IMP IGI ISS IBA IEA,IDA,IBA,IDA IMP IGI IEA,IEA,IDA,IEA,IDA,IC,IDA,IMP,IDA IBA,IDA,I…	MT-CO1,FOS,MT-ND3,DUSP1,JUN,CYBA,MT-ND1,PSAP,RPS3,ANXA1,CST3,NCF1,TXN,AIF1,MT-ND5,EEF2,ATOX1,TNF,KLF4,CD36,TRA2B,GSTP1,STAT1,KLF2,GPX4,TNFAIP3,ROMO1,NCOA7,PRDX5,CYCS,IL6,GPX1,MCL1,CYBB,PTGS2,HIF1A,SFPQ,MGST1,HSPB1,CYP1B1,SOD1,CFLAR,ENSG00000112096,NR4A2,ETS1,TXNIP,UCP2,LDHA,CD38,ATF4,SETX,HNRNPM,PARK7,HNRNPD,NDUFS8,PCNA,ENSG00000206172,CCR7,PLK3,P4HB,NDUFA6,NDUFB4,PRDX4,RHOB,PRDX1,KDM6B,HBB,MT-ND…
query_1	TRUE	7.66903e-10	76	1257	25	0.0198886	0.328947	GO:1903901	GO:BP	negative regulation of viral life cycle	17609	27091	IDA IMP IBA,IMP,IDA,IDA IEA,IDA,IDA,IDA,IMP IBA,IDA,IMP,IDA,IDA,IDA IBA,IDA IBA,IMP,IDA IBA,IDA IBA,IDA,IDA IBA,IDA IMP IBA,IMP IEA,IBA,IDA IBA,IDA,IDA	IFITM3,ISG15,FCN1,RSAD2,IFI16,TNF,IFNB1,ISG20,MX1,PLSCR1,IFNA2,BST2,APOBEC3A,OAS1,IFIT1,OASL,IFITM2,CCL5,OAS3,IFITM1,EIF2AK2,OAS2,APOBEC3C,CCNK,SNX3
query_1	TRUE	7.98027e-10	82	1257	26	0.0206842	0.317073	GO:0019730	GO:BP	antimicrobial humoral response	17609	6993	TAS,IDA TAS,TAS,IDA,IDA,IDA,IBA,IBA,IDA,IDA,IDA,IDA,IBA,TAS,IDA,IBA,IMP,TAS,IDA,IDA TAS,IDA IBA TAS,IEA,IMP,IDA,IDA,IDA	S100A8,S100A9,LYZ,S100A12,RPS19,RPL39,CXCL10,CXCL8,RPL30,HLA-A,GAPDH,FAU,CXCL2,CLU,HLA-E,CXCL3,ROMO1,SLC11A1,IGHA1,RNASE6,GNLY,SPON2,HMGN2,JCHAIN,IGHM,IGHA2
query_1	TRUE	8.56069e-10	1118	1257	139	0.110581	0.124329	GO:0009968	GO:BP	negative regulation of signal transduction	17609	4309	IMP,IMP,IMP IBA,IDA IMP ISS IBA IEA,TAS,IDA ISS IEA,IDA,IEA,TAS,IMP,TAS,IMP,IEA,TAS,IDA NAS,TAS,TAS,IDA,IMP TAS,IDA IGI,TAS,IMP IEA,TAS,IEA,IEA,TAS,IEA,IMP,IDA,TAS,IDA ISS NAS IC,ISS IEA,IMP IEA,TAS,IMP,TAS,IDA IBA IEA,IMP,IDA IGI,ISS IEA,IDA IMP IBA IEA,IDA IBA,IEA,IDA IMP,IMP,IDA IMP,IBA TAS,TAS,TAS,IMP,IDA IMP NAS IEA,IEA,IDA,ISS,IEA,IMP,IMP IEA,IEA,IMP IBA,ISS IEA,IBA,ISS IEA,IDA ISS IBA,IEA,…	TMSB4X,TPT1,IFI6,DUSP1,RPS27A,IL1B,CXCL8,NFKBIA,UBA52,GBP1,PSME2,PFDN5,EGR1,PSMB9,PLEK,CD14,TNFSF10,CD44,CLU,TNF,PSMA7,SOCS3,PSMA4,HMGB2,ATF3,UBC,KLF4,TRIB1,PYCARD,PSMB3,GSTP1,LYN,PARP14,PPP1R15A,NDUFA13,UBB,IL1RN,STAT1,ENO1,PTPRC,DUSP6,NLRP3,RHOA,CARD16,SLC25A5,DNAJA1,DUSP2,PSME1,EREG,DDX3X,TNFAIP3,GNAI2,ADM,IL6,ITGB1,MYADM,GPX1,BID,MCL1,RGS2,TLE4,PTPRE,LGALS3,PTGS2,TCF7L2,CD74,CCL5,SKIL,SAMHD1,…
query_1	TRUE	9.09023e-10	239	1257	48	0.0381862	0.200837	GO:0072593	GO:BP	reactive oxygen species metabolic process	17609	20656	IMP,IEA,IDA,IEA,IDA IMP ISS IBA IEA,ISS IEA,IMP IBA TAS,IEA,IEA,IDA,IDA IEA,IDA,IGI NAS IEA,IMP,ISS,ISS IEA,ISS,IMP,IEA,IDA,IDA,IBA,IEA,IDA IBA IEA,IDA IBA TAS IEA,ISS IEA,ISS,IEA,IEA,IMP,ISS IEA,IDA ISS IBA IC IEA,IEA,IDA IMP IEA,ISS TAS IEA,ISS IEA,TAS,IDA ISS IEA,IDA,IDA,IEA,IDA IBA,IMP,IEA,IDA IBA IEA,IDA,IDA IBA NAS,IDA IBA	IFI6,MT-CO2,IL1B,MT-ND2,CYBA,TYROBP,NCF1,AIF1,TSPO,CLU,TNF,CLEC7A,ITGB2,KLF4,HSP90AA1,CD36,GSTP1,NDUFA13,RHOA,KLF2,ROMO1,PRDX5,GNAI2,GPX1,CYBB,PTGS2,HSP90AB1,DDIT4,HIF1A,GRB2,CYP1B1,SOD1,CFLAR,ENSG00000112096,ENSG00000136238,CX3CR1,RAC2,PARK7,PMAIP1,IFNG,STAT3,ENSG00000206172,STK17A,PRDX4,PRDX1,ARF4,HBB,ENSG00000188536
query_1	TRUE	1.11109e-09	201	1257	43	0.0342084	0.21393	GO:0030595	GO:BP	leukocyte chemotaxis	17609	7979	IDA,IDA,IBA,TAS,IDA ISS IBA IC,IDA,IMP,IDA IMP IBA IEA,IEA,IDA IGI IBA TAS IEA,IDA IBA,IBA,IBA,IDA IBA,IDA,IDA,IBA IEA,ISS IEA,IEA,IMP,IDA TAS IEA,ISS IBA,TAS IC,IBA IEA,IEA,IBA,IDA IBA,IEA,ISS IEA,IDA IBA TAS IC IEA,IEA,IMP IC,IMP ISS IEA,ISS IEA,IDA ISS,IMP,IMP IEA,TAS,IDA,IBA,IMP IEA,IDA ISS IC IEA,IDA	S100A8,S100A9,CCL3L3,S100A12,CCL3,RPS19,DUSP1,CXCL10,IL1B,CXCL8,ANXA1,CXCL2,CCL4L2,CCL4,AIF1,ITGB2,FCER1G,FFAR2,C5AR1,LYN,CCR1,CXCL3,IL6,CXCL16,CSF3R,CCL20,LGALS3,GPSM3,CD74,CCL5,CORO1A,ADAM17,GPR183,PDE4B,HMGB1,CALR,ENSG00000136238,CXCR4,MIF,XCL2,RAC2,CCR7,SBDS
query_1	TRUE	1.22042e-09	975	1257	125	0.0994431	0.128205	GO:0044092	GO:BP	negative regulation of molecular function	17609	12757	IDA IMP,IMP IBA,IDA ISS IBA,IMP,ISS IEA,IDA,ISS IEA,IDA IMP TAS NAS,IDA,IDA,IDA,IBA IEA,IDA,IDA,IEA,IDA IEA,IDA,IDA,IMP,IDA,IEA,IDA IGI IEA,IEA,IEA,IDA IEA,IMP ISS IEA,IEA,IDA IMP,IDA IBA,IDA IEA,ISS IEA,ISS IEA,IDA,IEA,IDA IEA,IDA ISS IBA IEA,IDA,IDA IEA,IDA,IDA IEA,IDA,IMP,IBA TAS,IMP,IDA IEA,IMP IBA IEA,IDA,IBA IEA,IEA,TAS IEA,IDA IEA,IDA,IMP,IBA IEA,IEA,ISS IEA,IDA IBA IEA,IMP IBA IEA,IC,IEA,…	TMSB4X,IFI6,DUSP1,RPL11,IL1B,JUN,ZFP36,NFKBIA,RPS7,GAPDH,RPL23,ANXA1,RPL5,IFIT2,LY6E,CST3,WARS,IFI16,CD44,B2M,GADD45B,TNF,SOCS3,GMFG,KLF4,TRIB1,ANXA5,PYCARD,COMMD6,GSTP1,ACTB,LYN,PPP1R15A,BST2,ID2,PTPRC,NPM1,DUSP6,NLRP3,CARD16,FKBP1A,DNAJA1,DUSP2,DDX3X,TNFAIP3,SERPINB9,IFIT1,SERPING1,PRDX5,GNAI2,CSTA,FLNA,GPX1,SERPINA1,OAZ1,RGS2,TIMP1,CAST,LGALS3,PTGS2,TCF7L2,CDKN1C,PELI1,HSPB1,TAX1BP1,ADAR,TMBIM…
query_1	TRUE	1.26326e-09	1965	1257	214	0.170247	0.108906	GO:0006366	GO:BP	transcription by RNA polymerase II	17609	2396	IGI,IMP,IDA IMP IGI ISS IBA TAS IEA,TAS,TAS,IDA,IEA,IEA,IDA IMP ISS IBA IEA,IDA IBA,IMP IEA,IDA IMP,IMP,IDA,TAS,ISS,IBA,IDA IBA TAS IEA,TAS,IDA IMP IGI IBA IEA,IDA TAS IEA,TAS,IMP TAS IEA,IDA IMP IEA,IDA IMP,IEA,IDA IMP ISS,IDA IGI ISS IBA IEA,IDA,IDA,TAS,IBA TAS IEA,IDA TAS,TAS,IDA IBA IEA,TAS,IEA,IDA IBA TAS IEA,TAS,IDA IMP IGI ISS IBA IEA,TAS IEA,IDA,IMP,IEA,IEA,TAS,IDA IBA,IDA IBA TAS,IDA,TAS…	IFI27,RPL10,FOS,CXCL10,RPS27A,RPS14,PLAC8,IL1B,JUN,KLF6,ZFP36,NFKBIA,RPL23,IER2,UBA52,NACA,CCNL1,JUNB,PSME2,EGR1,YBX1,PSMB9,IRF1,ZEB2,IFI16,TXN,DDX5,TNF,NAMPT,IFNB1,PSMA7,FOSB,IRF7,PSMA4,HMGB2,BTF3,PFN1,ATF3,UBC,KLF4,NMI,PLSCR1,RGCC,ZFP36L1,CD36,PSMB3,REL,KLF10,C5AR1,UBB,ID2,BAZ1A,NFKBIZ,STAT1,ENO1,LRRFIP1,NPM1,NFIL3,NLRP3,RHOA,KLF2,PSME1,DDX3X,BRD2,CREG1,TCF25,NCOA7,HCLS1,RIPK2,KLF3,IL6,SLC11A1,…
query_1	TRUE	1.37174e-09	172	1257	39	0.0310263	0.226744	GO:0050707	GO:BP	regulation of cytokine secretion	17609	15502	IDA,ISS,IEA,IMP,IDA,ISS,IMP IBA,IMP,IMP IBA IEA,IDA,IDA IGI ISS TAS,IMP,IDA IMP IEA,IMP,IEA,IDA,IDA,IDA IMP IBA IEA,IDA IBA,IMP,IMP,IDA,IDA,IMP,ISS IEA,IDA IBA,IDA IMP,IDA,IDA,ISS IEA,IDA ISS,IEA,ISS IEA,IMP,ISS,IDA,IEA,IEA,IDA	TMSB4X,CCL3,IL1B,FCN1,GAPDH,SRGN,ANXA1,GBP1,CD14,AIF1,TNF,RGCC,PYCARD,FFAR2,LYN,IFNA2,HLA-DRB1,NLRP3,CARD16,IFIH1,TNFAIP3,LILRA5,RIPK2,DDX58,PTGER4,HMGB1,CD2,MBP,MIF,FGR,IFNG,CD160,CCR7,EZR,XBP1,IGHD,BANK1,IL4R,ENSG00000114861
query_1	TRUE	1.49765e-09	1830	1257	202	0.1607	0.110383	GO:0006357	GO:BP	regulation of transcription by RNA polymerase II	17609	2389	IGI,IMP,IDA IMP IGI ISS IBA TAS IEA,TAS,TAS,IDA,IEA,IEA,IDA IMP ISS IBA IEA,IDA IBA,IMP IEA,IDA IMP,IMP,IDA,TAS,ISS,IBA,IDA IBA TAS IEA,TAS,IDA IMP IGI IBA IEA,IDA IEA,TAS,IMP IEA,IDA IMP IEA,IDA IMP,IEA,IDA IMP,IDA IGI ISS IBA IEA,IDA,IDA,TAS,IBA TAS IEA,IDA TAS,TAS,IDA IBA IEA,IEA,IDA IBA TAS IEA,TAS,IDA IMP IGI ISS IBA IEA,IDA,IMP,IEA,IEA,TAS,IDA IBA,IDA IBA TAS,TAS,IBA IEA,NAS,IBA,IMP ISS IBA…	IFI27,RPL10,FOS,CXCL10,RPS27A,RPS14,PLAC8,IL1B,JUN,KLF6,ZFP36,NFKBIA,RPL23,IER2,UBA52,NACA,CCNL1,JUNB,PSME2,EGR1,YBX1,PSMB9,IRF1,ZEB2,IFI16,TXN,DDX5,TNF,NAMPT,IFNB1,PSMA7,FOSB,IRF7,PSMA4,HMGB2,PFN1,ATF3,UBC,KLF4,PLSCR1,RGCC,ZFP36L1,CD36,PSMB3,REL,KLF10,UBB,ID2,BAZ1A,NFKBIZ,STAT1,ENO1,LRRFIP1,NPM1,NFIL3,NLRP3,RHOA,KLF2,PSME1,DDX3X,BRD2,CREG1,TCF25,NCOA7,HCLS1,RIPK2,KLF3,IL6,SLC11A1,SUB1,CD40,POU2F…
query_1	TRUE	1.6354e-09	1536	1257	176	0.140016	0.114583	GO:0006508	GO:BP	proteolysis	17609	2517	IDA,IDA,IMP,IBA IEA,IMP IBA,IBA TAS,IMP ISS IEA,IDA,IDA IBA TAS IEA,TAS,IDA,IMP,IDA,IDA,ISS,IDA IMP IBA IEA,IBA TAS,IDA,IBA TAS,IDA IEA,IMP IBA TAS IEA,IDA TAS,NAS IEA,IDA IMP,IMP,IMP ISS,IMP IBA,TAS IEA,IDA IGI IEA,IBA TAS IEA,IBA TAS IEA,IMP,IBA TAS,IDA,ISS IBA IEA,IDA IMP NAS IEA,IDA IBA IEA,IBA TAS IEA,TAS,IMP,IEA,IGI IC,IDA IBA TAS,IMP IBA IEA,IMP,IDA IBA TAS IEA,TAS IEA,IMP,IDA IEA,IEA,IDA …	S100A8,S100A9,IFI27,ISG15,IFI6,RPS27A,RPL11,IL1B,CTSS,NFKBIA,RPS7,RPS3,GAPDH,RPL23,SRGN,CTSD,UBA52,RPL5,PSME2,CST3,PSMB9,TNFSF10,LAP3,IFI16,CD44,GRN,CLU,CFD,TNF,PSMA7,PSMA4,CLEC7A,UBC,KLF4,TRIB1,PYCARD,OTUD1,PSMB3,ACTB,LYN,BST2,NDUFA13,UBB,YME1L1,ENO1,NLRP3,RHOA,PCBP2,CARD16,FGL2,EIF3F,IFIH1,TNFRSF1B,PSME1,UBE2L6,SUMO2,DDX3X,TNFAIP3,SERPINB9,EIF3H,SERPING1,RNF130,PRDX5,RIPK2,CTSA,CYCS,CSTA,GPX1,S…
query_1	TRUE	1.66163e-09	130	1257	33	0.026253	0.253846	GO:0050777	GO:BP	negative regulation of immune response	17609	15561	IDA,IDA,IDA IBA,IDA,IDA,IDA,ISS IEA,IEA,TAS,IDA,IMP IEA,IDA,IDA,ISS IEA,IDA,IEA,ISS IEA,IMP,IDA IEA,IDA IMP,IEA,IDA,ISS,IDA IEA,IEA,IDA,IEA,IDA,IEA,IEA,IMP,IEA,IBA IEA	RPS19,HLA-A,ANXA1,IFI16,GRN,IFNB1,SAMSN1,NMI,LYN,IFNA2,PARP14,BST2,HLA-E,PTPRC,HLA-DRB1,FGL2,TNFAIP3,SERPINB9,SERPING1,CD55,GPX1,HLA-B,LGALS3,SAMHD1,ADAR,HLA-F,TGFB1,CD160,PTPN6,IL7R,YTHDF2,IL4R,ENSG00000085063
query_1	TRUE	1.83925e-09	91	1257	27	0.0214797	0.296703	GO:0042100	GO:BP	B cell proliferation	17609	11627	IMP,IMP IEA,IBA NAS,IMP TAS IEA,IBA IEA,IBA,IMP ISS IEA,IBA,IBA,NAS IEA,IDA,IMP,IEA,IDA IEA,IBA,ISS IEA,IDA,IMP IBA IEA,ISS IBA IEA,IEA,IDA,ISS IEA,NAS,IBA,ISS IEA,ISS,IMP	MNDA,TYROBP,IFNB1,TNFSF13B,LYN,IFNA2,PTPRC,IFNA14,IFNA8,CD40,AHR,CD74,PELI1,GPR183,ENSG00000197919,IKZF3,MIF,CD38,MZB1,IL7R,HSPD1,CD79A,MS4A1,TNFRSF13C,MEF2C,CD22,CD70
query_1	TRUE	2.57231e-09	214	1257	44	0.035004	0.205607	GO:0000302	GO:BP	response to reactive oxygen species	17609	136	IDA IMP,IEA,IMP IEA,IEA,IDA,IBA IEA,IEA,IDA,IMP IGI,IEA,IEA,IDA,IEA,IEA,IEA,ISS,IEA,IEA,ISS IEA,IMP,IMP,IDA,IMP IBA IEA,ISS IEA,IDA ISS IBA IC IEA,IEA,IMP IEA,IEA,IEA,IEA,IEA,IDA,IDA IMP IGI IEA,IEA,IEA,IDA,IC,IDA,IDA,IBA IEA,IEA,IDA,IEA,IDA	FOS,DUSP1,JUN,PSAP,RPS3,ANXA1,CST3,NCF1,TXN,MT-ND5,EEF2,TNF,KLF4,CD36,TRA2B,GSTP1,STAT1,KLF2,TNFAIP3,ROMO1,PRDX5,IL6,GPX1,CYP1B1,SOD1,CFLAR,ENSG00000112096,ETS1,TXNIP,UCP2,LDHA,SETX,PARK7,HNRNPD,PCNA,ENSG00000206172,CCR7,PLK3,RHOB,PRDX1,KDM6B,HBB,MT-ND6,ENSG00000188536
query_1	TRUE	2.61215e-09	80	1257	25	0.0198886	0.3125	GO:0032755	GO:BP	positive regulation of interleukin-6 production	17609	9068	IGI TAS IEA,IDA,ISS IEA,IDA,IDA ISS TAS IEA,IDA,IEA,IEA,IMP ISS IEA,IMP,ISS IEA,IDA,IEA,IDA,IDA IMP,NAS,IMP,IEA,IDA IBA,IDA,IEA,IDA,ISS IEA,IDA,ISS	IL1B,CYBA,TYROBP,AIF1,TNF,CLEC7A,FCER1G,CD36,PYCARD,IFIH1,EREG,LILRA5,RIPK2,IL6,DDX58,LILRB2,CD74,AKIRIN2,HMGB1,MBP,SPON2,IFNG,STAT3,HSPD1,XBP1
query_1	TRUE	2.75061e-09	263	1257	50	0.0397772	0.190114	GO:0060326	GO:BP	cell chemotaxis	17609	17362	IDA,IDA,IDA,IBA,TAS,IDA ISS IBA IC IEA,IDA,IMP,IDA IMP IBA IEA,IEA,IDA IGI IBA TAS IEA,IDA IBA,IBA IEA,IBA,IDA IBA,IDA,IDA,IDA,IBA IEA,ISS IEA,IEA,IEA,IMP,IDA IBA TAS IEA,ISS IBA,TAS IC,IBA IEA,IEA,IDA IBA,IDA IBA,IEA,ISS IEA,IDA IBA TAS IC IEA,IEA,IMP,IMP IC,IDA IMP ISS IEA,ISS IEA,IDA ISS IBA,IMP,IMP IEA,IBA TAS,IBA IEA,IMP,IDA,IBA,IMP IEA,IMP,IDA ISS IBA IC IEA,IDA	S100A8,S100A9,TMSB4X,CCL3L3,S100A12,CCL3,RPS19,DUSP1,CXCL10,IL1B,CXCL8,ANXA1,CXCL2,CCL4L2,CCL4,AIF1,HMGB2,ITGB2,FCER1G,FFAR2,GSTP1,C5AR1,LYN,CCR1,CXCL3,IL6,CXCL16,CSF3R,CCL20,LGALS3,GPSM3,CD74,CCL5,CORO1A,HSPB1,ADAM17,GPR183,PDE4B,HMGB1,CALR,ENSG00000136238,CXCR4,CX3CR1,BIN2,MIF,XCL2,RAC2,RHOG,CCR7,SBDS
query_1	TRUE	2.76857e-09	1774	1257	196	0.155927	0.110485	GO:0006468	GO:BP	protein phosphorylation	17609	2480	IBA,IEA,TAS,IDA IMP IEP IBA,IDA IMP ISS IBA IEA,IEA,TAS,IDA IMP ISS NAS IEA,IEA,IMP ISS IEA,IEA,IMP,TAS,IEA,IMP,TAS,ISS IEA,IMP,TAS,IBA,IBA,IDA,IEA,IGI IC,IEA,IDA IBA,IDA IBA IEA,IMP,IMP,IDA IMP ISS NAS IEA,IDA IBA,TAS,ISS IBA IEA,IBA IEA,IMP TAS IEA,TAS IEA,TAS,IDA,IEA,TAS,IEA,IDA IMP IBA IEA,IDA ISS,IDA IMP IEA,IDA ISS IEA,ISS IEA,IDA IMP IEA,IDA,TAS,IBA TAS IEA,TAS,IDA ISS NAS IEA,ISS,IDA ISS …	CCL3L3,RPLP1,S100A12,CCL3,DUSP1,CXCL10,RPS27A,IL1B,JUN,ZFP36,PSAP,RPS3,UBA52,CCNL1,GBP1,PSME2,EGR1,NCF1,PSMB9,CCL4L2,CCL4,WARS,ZEB2,TXN,AIF1,CD44,GADD45B,CLU,FCGR1A,TNF,IFNB1,PSMA7,SAMSN1,CCNI,SOCS3,GMFG,PSMA4,ITGB2,ATF3,UBC,KLF4,TRIB1,HSP90AA1,RGCC,ZFP36L1,CD36,PYCARD,GLIPR2,PSMB3,SGK1,FPR1,GSTP1,ACTB,C5AR1,LYN,IFNA2,PARP14,UBB,PTPRC,NPM1,HLA-DRB1,DUSP6,RHOA,CCR1,DNAJA1,DUSP2,PSME1,EREG,DDX3X,TN…
query_1	TRUE	2.80225e-09	3559	1257	344	0.273667	0.0966564	GO:0006996	GO:BP	organelle organization	17609	2954	TAS,TAS,IBA,IDA IBA IEA,IBA,TAS,IDA,IMP IBA,IMP,ISS,IBA IEA,TAS,IMP ISS IBA,IMP,IBA,IMP IBA,IMP NAS,TAS,IBA,TAS,IEA,IBA,TAS,IBA,IBA,IBA,TAS,IMP,IEA,IEA,IMP,ISS,ISS IBA,TAS,IDA IBA IEA,TAS IEA,IBA,IEA,IBA,IMP IBA,ISS IEA,TAS,IBA,IBA,TAS,IDA IBA IEA,IDA,ISS IEA,IDA ISS IBA IEA,IBA,TAS IEA,IDA IMP ISS,TAS IC,TAS,IBA IEA,IDA,IMP TAS IEA,IBA,IBA IEA,IBA,ISS IBA NAS IEA,TAS,TAS IEA,IDA IMP IGI IBA IEA,…	S100A8,S100A9,RPS27,TMSB4X,RPL10,MT-ND3,CCL3,RPS19,IFI6,DUSP1,TMSB10,RPS27A,RPS14,RPS23,RPL12,RPL11,IL1B,MT-ATP6,RPS28,MT-ND2,JUN,RPL23A,MT-ND1,RPL6,RPS15,RPL3,MT-ND4,TYMP,PTMA,RPL38,RPS3,GAPDH,SRGN,UBA52,ANXA1,NAP1L1,COTL1,VIM,RPS10,RPL5,TYROBP,IFIT2,RPS5,RPL24,SLC25A6,PLEK,TNFSF10,ZEB2,AIF1,RPLP0,TSPO,GRN,CLU,MT-ND5,RPSA,TNF,TOMM7,UQCRB,GMFG,MX1,HMGB2,ATP6V0E1,CAPG,PFN1,UBC,NDUFA1,ARPC2,HSP90AA…
query_1	TRUE	2.85636e-09	99	1257	28	0.0222753	0.282828	GO:0048024	GO:BP	regulation of mRNA splicing, via spliceosome	17609	14711	IDA IMP,IMP,IDA IMP IBA IEA,IDA IBA,IBA,IBA,IBA,IBA,IDA IMP,IBA,IDA IBA,IDA ISS IBA,IBA,IEA,IEA,IDA IBA,IDA IBA,IBA IEA,IMP IEA,IDA IEA,IDA IBA IEA,IEA,IBA,IBA,IMP IBA,IDA IBA,IDA IMP,IMP	DDX5,HNRNPA1,TRA2B,SRSF3,CIRBP,RBM3,SRSF5,MBNL1,RBM39,NCL,SON,RBMX,CELF2,HNRNPK,HNRNPA2B1,RBM25,HNRNPU,SRSF2,JMJD6,YTHDC1,SRSF10,HSPA8,TRA2A,IK,RBM8A,SRSF7,SAP18,MAGOH
query_1	TRUE	2.88869e-09	514	1257	78	0.0620525	0.151751	GO:0009306	GO:BP	protein secretion	17609	3921	IDA,TAS,IDA,ISS,IDA ISS IEA,IEA,IMP,IDA,ISS,IMP IBA IEA,IMP,IMP ISS IEA,TAS,ISS IEA,IMP IBA IEA,IDA,IDA,IDA IGI ISS TAS IEA,IMP,ISS IEA,IDA IMP IEA,IMP,IEA,IEA,IDA,IDA,IEA,IEA,IDA IMP,IDA IMP IBA IEA,IDA IBA,TAS,IMP,IMP,IDA,IDA,IEA,IDA,IEA,IEA,IMP,IMP IBA,ISS IEA,IDA,ISS IEA,IEA,IEA,IDA IBA,TAS NAS,IEA,IDA IMP,IEA,IDA,IDA,IEA,IMP,ISS IEA,IEA,IMP,ISS IEA,IDA ISS,IEA,ISS IEA,IEA,IMP,IMP,IDA,ISS,IDA…	TMSB4X,S100A12,ISG15,CCL3,IL1B,PSAP,FCN1,GAPDH,SRGN,ANXA1,GBP1,GBP5,SLC25A6,PLEK,CD14,RSAD2,AIF1,TNF,RGCC,CD36,PYCARD,FFAR2,TNFSF13B,LYN,IFNA2,HLA-E,SERP1,IL1RN,HLA-DRB1,NLRP3,CARD16,SLC25A5,IFIH1,TNFAIP3,LILRA5,RIPK2,LCP2,IL6,CD40,POU2F2,DDX58,TCF7L2,PTGER4,CCL5,PIM3,HIF1A,TMBIM6,HMGB1,GNAS,ENSG00000136238,CD2,UCP2,MBP,MIF,CD38,BTN3A2,PARK7,ARF1,ARF6,FGR,IFNG,CD160,CCR7,IDH2,PPIA,EZR,ENSA,XBP1,I…
query_1	TRUE	2.88869e-09	533	1257	80	0.0636436	0.150094	GO:0071396	GO:BP	cellular response to lipid	17609	19703	IEA,IDA,IMP IBA,IDA IBA,IDA IBA,IDA IMP IEA,IEA,IDA IBA IEA,IMP,IBA,IDA IMP IBA IEA,IMP,IEA,IEA,IMP,IDA IEA,IEP,IEA,IMP,IDA,TAS IEA,IDA,IDA IEA,ISS IEA,IMP ISS IEA,IDA,IDA IMP IEA,IDA IEA,IDA,IDA,IBA,IMP,IDA IMP,IEA,IMP,IEA,IDA,IEA,ISS,IDA,IMP,IEA,IDA,IBA,IDA,IEA,IEA,IBA IEA,ISS IEA,ISS,IDA TAS,ISS,IDA,IEA,IEA,IDA,ISS IEA,IDA,IEA,IEA,IEA,IEA,IDA,IEA,IDA,IMP,IEA,IMP,IDA IMP,NAS,IDA,IMP,IEA,IEA,IEA…	MT-ND3,CCL3,CXCL10,IL1B,CXCL8,ZFP36,NFKBIA,ANXA1,VIM,CXCL2,CD14,DDX5,TSPO,ATP2B1,CLU,TNF,HMGB2,KLF4,TRIB1,ZFP36L1,CD36,PYCARD,FFAR2,GSTP1,LYN,NDUFA13,NLRP3,RHOA,CARD16,MSN,CXCL3,TNFRSF1B,TNFAIP3,RIPK2,IL6,LDLR,CD55,CD40,GNG2,GPBAR1,LILRB2,CEBPB,AHR,PTGER4,CCL5,AKAP13,DDIT4,LY96,PDE4B,HMGB1,CALR,GNAS,HNRNPU,CFLAR,NR4A2,ZFP36L2,CX3CR1,PRMT2,MIF,LITAF,CBX3,SPON2,SETX,TGFB1,PARK7,PIM1,HNRNPD,MTDH,UBE…
query_1	TRUE	2.88869e-09	514	1257	78	0.0620525	0.151751	GO:0035592	GO:BP	establishment of protein localization to extracellular region	17609	10568	IDA,TAS,IDA,ISS,IDA ISS IEA,IEA,IMP,IDA,ISS,IMP IBA IEA,IMP,IMP ISS IEA,TAS,ISS IEA,IMP IBA IEA,IDA,IDA,IDA IGI ISS TAS IEA,IMP,ISS IEA,IDA IMP IEA,IMP,IEA,IEA,IDA,IDA,IEA,IEA,IDA IMP,IDA IMP IBA IEA,IDA IBA,TAS,IMP,IMP,IDA,IDA,IEA,IDA,IEA,IEA,IMP,IMP IBA,ISS IEA,IDA,ISS IEA,IEA,IEA,IDA IBA,TAS NAS,IEA,IDA IMP,IEA,IDA,IDA,IEA,IMP,ISS IEA,IEA,IMP,ISS IEA,IDA ISS,IEA,ISS IEA,IEA,IMP,IMP,IDA,ISS,IDA…	TMSB4X,S100A12,ISG15,CCL3,IL1B,PSAP,FCN1,GAPDH,SRGN,ANXA1,GBP1,GBP5,SLC25A6,PLEK,CD14,RSAD2,AIF1,TNF,RGCC,CD36,PYCARD,FFAR2,TNFSF13B,LYN,IFNA2,HLA-E,SERP1,IL1RN,HLA-DRB1,NLRP3,CARD16,SLC25A5,IFIH1,TNFAIP3,LILRA5,RIPK2,LCP2,IL6,CD40,POU2F2,DDX58,TCF7L2,PTGER4,CCL5,PIM3,HIF1A,TMBIM6,HMGB1,GNAS,ENSG00000136238,CD2,UCP2,MBP,MIF,CD38,BTN3A2,PARK7,ARF1,ARF6,FGR,IFNG,CD160,CCR7,IDH2,PPIA,EZR,ENSA,XBP1,I…
query_1	TRUE	3.07725e-09	126	1257	32	0.0254574	0.253968	GO:0050671	GO:BP	positive regulation of lymphocyte proliferation	17609	15477	IDA IBA,IDA,IMP,IDA IBA,IDA,IMP,IMP,ISS IEA,IMP TAS IEA,IDA,IMP ISS IEA,IEA,IDA,IDA,IEA,IDA,IMP,IDA,IEA,IEA,IDA IEA,IMP,IDA,IMP IBA IEA,IEA,IMP IEA,IMP,IEA,IMP,IBA,ISS IEA,TAS	IL1B,HLA-A,RPS3,ANXA1,AIF1,HLA-DPA1,HLA-DPB1,PYCARD,TNFSF13B,HLA-E,PTPRC,RIPK2,IL6,CD55,CD40,LILRB2,CD74,CCL5,CORO1A,PELI1,GPR183,HMGB1,MIF,CD38,ZAP70,CD3E,CD6,FLT3LG,HLA-DMB,TNFRSF13C,MEF2C,CD70
query_1	TRUE	3.40391e-09	240	1257	47	0.0373906	0.195833	GO:0048872	GO:BP	homeostasis of number of cells	17609	15380	IEA,IMP,IMP,IMP,IMP,IDA,IMP IBA IEA,IEA,IMP,IEA,IDA,IEA,ISS IEA,IEA,IMP,IEA,ISS IEA,ISS IEA,IDA,IDA,IEA,IEA,IEA,IC IEA,IEA,IEA,ISS,IMP IEA,ISS IEA,ISS IEA,IDA,ISS IEA,IEA,IDA,IEA,IEA,IEA,ISS,IMP,IMP,IEA,IEA,IEA,IEA,ISS IEA,ISS IEA,IEA	ISG15,RPS19,RPS24,RPS14,RPS17,ZFP36,ANXA1,B2M,HMGB2,FCER1G,ZFP36L1,TNFSF13B,LYN,ID2,STAT1,KLF2,TNFAIP3,HCLS1,IL6,MAFB,CD74,SKIL,CORO1A,HIF1A,CITED2,ADAR,ADAM17,SPI1,GPR183,PDE4B,HMGB1,SOD1,TSC22D3,ETS1,MIF,JMJD6,TGFB1,PMAIP1,STAT3,LYAR,CCR7,FLT3LG,IL7R,TNFRSF17,MEF2C,KMT2E,PRDX1
query_1	TRUE	3.60732e-09	170	1257	38	0.0302307	0.223529	GO:0050864	GO:BP	regulation of B cell activation	17609	15630	IMP,IMP IEA,ISS IBA IEA,IBA,ISS IEA,IBA,IMP TAS IEA,IBA IEA,IEA,IMP IEA,IBA,ISS IEA,IDA,IEA,IDA,IMP,IEA,IBA,IBA,IDA IEA,ISS IEA,ISS IEA,IDA,IMP IBA IEA,ISS IBA IEA,IEA,NAS IEA,IBA,IDA,IBA,IBA,IBA,IBA IEA,IBA,ISS IEA,IBA,ISS,IBA	MNDA,TYROBP,SAMSN1,IGHG4,ZFP36L1,IGLC2,TNFSF13B,LYN,ID2,PTPRC,IGHG1,TNFAIP3,IL6,CD40,AHR,CD74,PELI1,IGHA1,IGLC3,GPR183,ZFP36L2,IKZF3,MIF,CD38,MZB1,PTPN6,CD27,IGHM,XBP1,IGHD,IGLL5,IGHG2,BANK1,TNFRSF13C,MEF2C,IGHA2,CD22,IGHV1-24
query_1	TRUE	3.81047e-09	127	1257	32	0.0254574	0.251969	GO:0032946	GO:BP	positive regulation of mononuclear cell proliferation	17609	9205	IDA IBA,IDA,IMP,IDA IBA,IDA,IMP,IMP,ISS IEA,IMP TAS IEA,IDA,IMP ISS IEA,IEA,IDA,IDA,IEA,IDA,IMP,IDA,IEA,IEA,IDA IEA,IMP,IDA,IMP IBA IEA,IEA,IMP IEA,IMP,IEA,IMP,IBA,ISS IEA,TAS	IL1B,HLA-A,RPS3,ANXA1,AIF1,HLA-DPA1,HLA-DPB1,PYCARD,TNFSF13B,HLA-E,PTPRC,RIPK2,IL6,CD55,CD40,LILRB2,CD74,CCL5,CORO1A,PELI1,GPR183,HMGB1,MIF,CD38,ZAP70,CD3E,CD6,FLT3LG,HLA-DMB,TNFRSF13C,MEF2C,CD70
query_1	TRUE	3.9975e-09	424	1257	68	0.0540971	0.160377	GO:0051051	GO:BP	negative regulation of transport	17609	15792	IDA,ISS IEA,ISS,IMP IBA IEA,IMP,IDA,IEA,IEA,IMP,IEA,IDA,IDA,IMP,IDA IBA,IMP,ISS IEA,IMP,IDA,IBA IEA,IDA,IEA,IEA,IEA,IDA,IDA IBA,IEA,ISS IEA,IDA,IEA,ISS IEA,IDA IEA,IDA,IDA,IDA,TAS,IDA,ISS,IMP,IEA,IDA IMP,IEA,IEA,IDA,IEA,IGI,IMP,TAS,IEA,IEA,IC,IMP,IDA,IEA,IEA,IBA,IDA,IMP,HMP,IEA,IEA,IMP,IDA,IMP,ISS IEA,IDA IMP,IGI,ISS,IDA	TMSB4X,IL1B,SRGN,ANXA1,GBP1,RSAD2,TXN,TNF,RGCC,CD36,IFNA2,BST2,NLRP3,CARD16,SLC25A5,TNFRSF1B,TNFAIP3,VAMP8,RAP1B,LILRA5,GNAI2,OAZ1,RGS2,LILRB2,LGALS3,PTGS2,PTGER4,CD74,CORO1A,PIM3,TMBIM6,HMGB1,GSTO1,HLA-F,ENSG00000136238,ENSG00000198668,ENSG00000160014,SP100,UCP2,TPR,ATF4,YWHAQ,SUMO1,TGFB1,PARK7,SDCBP,ARF6,CNN2,IDH2,NFKB1,EZR,YWHAE,MYC,FABP5,C4orf3,ENSG00000143933,UBE2J1,LMAN1,BANK1,ATP5J,DERL3,E…
query_1	TRUE	3.9975e-09	785	1257	105	0.0835322	0.133758	GO:0061024	GO:BP	membrane organization	17609	18030	TAS,TAS,IEA,TAS,IDA IBA,ISS IEA,IMP,TAS,IBA,IBA,ISS,IEA,TAS,TAS,IDA IBA IEA,IDA,TAS IEA,IBA,TAS,IBA,IDA,TAS,TAS,TAS,ISS IEA,IDA IMP,IBA,TAS,IMP,TAS,IBA TAS,IBA,TAS,TAS,IEA,IMP,TAS IEA,IDA,TAS,TAS,TAS,IEA,IDA,IBA,TAS,TAS,TAS,IBA,TAS,TAS,IMP IEA,IMP,TAS IEA,ISS IEA,IDA,IBA,IEA,IEA,TAS,ISS TAS,TAS,IEA,IGI IBA,IDA IMP IBA,ISS IBA TAS,TAS,TAS,IBA,IEA,TAS,ISS IEA,IDA TAS,IDA IMP,TAS,IEA,TAS,IBA,TAS,TAS…	RPS27A,MT-ATP6,PSAP,UBA52,ANXA1,AIF1,CLU,FCGR1A,IGHG4,MX1,ITGB2,FCER1G,UBC,ARPC2,PLSCR1,HSP90AA1,CD36,IGLC2,ACTB,MX2,NDUFA13,SERP1,UBB,ACTG1,PTPRC,RHOA,IGHG1,ANKRD28,SLC25A5,EREG,VAMP8,ROMO1,YWHAZ,LDLR,MTSS1,MYADM,BID,S100A10,SERPINA1,AP2S1,ACTR2,CORO1A,PRELID1,IGHA1,YWHAB,GRB2,CTSC,IGLC3,ARPC3,CALR,SH3GLB1,SNX18,LMNA,SOD1,SAMD9,ENSG00000136238,ENSG00000198668,ENSG00000160014,GZMB,CXCR4,CD2,MBP,S…
query_1	TRUE	4.05466e-09	775	1257	104	0.0827367	0.134194	GO:0030334	GO:BP	regulation of cell migration	17609	7873	IDA IGI IBA IEA,IDA TAS,IMP,IBA,IDA IEA,IDA,TAS,IEA,IDA ISS IBA IEA,IDA,IDA IEA,IMP ISS,NAS,IMP,IMP,IMP,IDA IEA,IMP,IDA,ISS IEA,IDA,TAS,IEA,IEA,IMP IEA,IDA,IMP,IMP,IMP IGI IBA IEA,IMP,IDA IMP IEA,IDA,IMP IBA,IEA,IDA IEA,TAS,IMP IBA IEA,IDA IEA,IDA ISS,IDA,IMP,IMP,IMP,IDA,IMP,IDA,IDA,ISS IEA,IDA,IEA,IMP ISS IEA,IEA,IDA IBA IEA,IEA,IBA,IMP ISS IEA,IDA,IMP,IMP,ISS IEA,IEA,IDA IMP IC,IDA,IDA IMP,ISS …	TMSB4X,CCL3,DUSP1,TMSB10,CXCL10,IL1B,CXCL8,JUN,ANXA1,CCL4,AIF1,GRN,TNF,S100A11,CLEC7A,PFN1,KLF4,TRIB1,RGCC,PYCARD,GLIPR2,SGK1,GSTP1,C5AR1,LYN,BST2,ACTG1,PTPRC,RHOA,MSN,CCR1,ARHGDIB,RHOC,GNAI2,PECAM1,IL6,CXCL16,FLNA,ITGB1,NEXN,CD40,MYADM,ITGAX,DDX58,TIMP1,CCL20,LGALS3,PTGS2,PTGER4,GPSM3,CD74,TNFAIP6,CCL5,CORO1A,CD99,HIF1A,SEPT7,HSPB1,CITED2,SPN,IQGAP1,ADAM17,GPR183,HMGB1,CYP1B1,CALR,LMNA,ENSG00000…
query_1	TRUE	4.39167e-09	149	1257	35	0.0278441	0.234899	GO:1902107	GO:BP	positive regulation of leukocyte differentiation	17609	25512	IEA,IBA,IEA,IDA IBA,ISS IEA,IDA,IMP ISS,IEA,IDA,IEA,IEA,ISS IEA,IEA,IDA,ISS IEA,IEA,IMP,IEA,IMP IEA,IEA,IMP,IDA IEA,IMP,IEA,IMP,IEA,IDA IEA,IDA,ISS,IEA,IEA,NAS IEA,IDA,ISS IEA,IEA	FOS,IL1B,JUN,ANXA1,TYROBP,TNF,EVI2B,TRIB1,ZFP36L1,KLF10,ID2,NFKBIZ,PTPRC,HLA-DRB1,NLRP3,RHOA,CCR1,CD83,HCLS1,RIPK2,LILRB2,CD74,HMGB1,GNAS,RHOH,TGFB1,ZAP70,IFNG,RUNX3,FLT3LG,IL7R,CD27,XBP1,NFKBID,IL4R
query_1	TRUE	4.58228e-09	234	1257	46	0.0365951	0.196581	GO:0031334	GO:BP	positive regulation of protein-containing complex assembly	17609	8330	IMP,IDA,ISS IEA,IMP,IDA,IDA,IBA IEA,IMP,IGI,IDA IBA IEA,IDA,ISS IEA,ISS IEA,IEA,IEA,ISS,ISS,IMP,IMP,IDA IEA,IDA IBA IEA,IDA,IDA IBA IEA,IDA,IEA,IDA IBA,IDA IBA IEA,IDA,IMP,IDA NAS IEA,IDA IMP,IMP,IDA,IDA,ISS IEA,IBA IEA,TAS,IMP,IDA,IDA IBA IEA,IBA,IC,IBA IEA,IDA IBA,IDA,TAS	RPS3,GBP5,PLEK,WARS,CLU,TNF,GMFG,CLEC7A,PFN1,ARPC2,HSP90AA1,CD36,PYCARD,RHOA,MSN,DDX3X,RHOC,RAP1B,LCP1,BID,ARPC1B,LGALS3,ACTR2,CORO1A,GRB2,VASP,ARPC3,SH3GLB1,ENSG00000136238,ARPC4,BRK1,AKAP9,SUMO1,PARK7,ARF1,ARPC5L,RBX1,ARF6,IFNG,ACTR3,PSMC3,CCR7,EVL,WHAMM,TCL1A,RPA3
query_1	TRUE	4.94881e-09	520	1257	78	0.0620525	0.15	GO:0071692	GO:BP	protein localization to extracellular region	17609	19949	IDA,TAS,IDA,ISS,IDA ISS IEA,IEA,IMP,IDA,ISS,IMP IBA IEA,IMP,IMP ISS IEA,TAS,ISS IEA,IMP IBA IEA,IDA,IDA,IDA IGI ISS TAS IEA,IMP,ISS IEA,IDA IMP IEA,IMP,IEA,IEA,IDA,IDA,IEA,IEA,IDA IMP,IDA IMP IBA IEA,IDA IBA,TAS,IMP,IMP,IDA,IDA,IEA,IDA,IEA,IEA,IMP,IMP IBA,ISS IEA,IDA,ISS IEA,IEA,IEA,IDA IBA,TAS NAS,IEA,IDA IMP,IEA,IDA,IDA,IEA,IMP,ISS IEA,IEA,IMP,ISS IEA,IDA ISS,IEA,ISS IEA,IEA,IMP,IMP,IDA,ISS,IDA…	TMSB4X,S100A12,ISG15,CCL3,IL1B,PSAP,FCN1,GAPDH,SRGN,ANXA1,GBP1,GBP5,SLC25A6,PLEK,CD14,RSAD2,AIF1,TNF,RGCC,CD36,PYCARD,FFAR2,TNFSF13B,LYN,IFNA2,HLA-E,SERP1,IL1RN,HLA-DRB1,NLRP3,CARD16,SLC25A5,IFIH1,TNFAIP3,LILRA5,RIPK2,LCP2,IL6,CD40,POU2F2,DDX58,TCF7L2,PTGER4,CCL5,PIM3,HIF1A,TMBIM6,HMGB1,GNAS,ENSG00000136238,CD2,UCP2,MBP,MIF,CD38,BTN3A2,PARK7,ARF1,ARF6,FGR,IFNG,CD160,CCR7,IDH2,PPIA,EZR,ENSA,XBP1,I…
query_1	TRUE	5.18692e-09	492	1257	75	0.0596659	0.152439	GO:0051272	GO:BP	positive regulation of cellular component movement	17609	15971	IDA IGI,IDA TAS,TAS,IDA IEA,IDA,TAS,IEA,IDA IBA,IDA,IDA IEA,IMP ISS,NAS,IMP,IMP,IMP,ISS IEA,IDA,IEA,IDA IEA,IMP,IMP,IMP IEA,IDA IMP IEA,IMP,IEA,IDA,TAS,IMP IBA IEA,IEA,IDA ISS,IMP,IMP,IMP,IDA,IDA,ISS IEA,IEA,ISS IEA,IEA,IDA IBA IEA,IEA,IBA,IMP ISS IEA,IMP,ISS,IEA,IDA IMP ISS IC,IDA IMP,IMP,IMP,IMP,IEA,ISS IEA,IEA,IMP IEA,IMP,ISS IEA,IEA,IBA,ISS IEA,IMP IEA,IEA,IMP IEA,ISS IEA,ISS IEA,IDA,IMP,IEA,…	TMSB4X,CCL3,RPS19,CXCL10,IL1B,CXCL8,JUN,ANXA1,CCL4,AIF1,GRN,TNF,S100A11,CLEC7A,PFN1,PYCARD,GLIPR2,C5AR1,LYN,ACTG1,PTPRC,RHOA,CCR1,RHOC,GNAI2,PECAM1,IL6,CXCL16,FLNA,ITGB1,CD40,MYADM,ITGAX,CCL20,LGALS3,PTGS2,GPSM3,CD74,TNFAIP6,CCL5,CORO1A,CD99,HIF1A,HSPB1,SPN,IQGAP1,ADAM17,HMGB1,CALR,ENSG00000112096,ENSG00000136238,CXCR4,SYNE2,CX3CR1,ETS1,HSPA5,SUN2,STMN1,XCL2,CIB1,RAC2,TGFB1,SDCBP,ARF6,FGR,IFNG,ST…
query_1	TRUE	5.74435e-09	3518	1257	339	0.26969	0.0963616	GO:0048869	GO:BP	cellular developmental process	17609	15377	IEA,ISS,IEA,IEA,IDA IEP ISS TAS,IDA IMP,IEA,IEA,IMP,IEA,IDA IGI ISS IBA TAS IEA,NAS,IBA IEA,IEA,NAS,IDA IBA,HDA,IDA IMP ISS IEA,IEA,IMP IEA,IBA IEA,IEA,ISS,ISS,IDA ISS IBA IEA,ISS IEA,IBA IEA,IMP,IEA,TAS,IMP ISS IEA,IEA,IEA,ISS IEA,IDA IMP NAS,TAS,IEP,ISS IEA,ISS IEA,ISS IEA,TAS,IDA NAS,IMP,IMP ISS,IDA IEA,IEA,IDA ISS,IEA,IDA IMP,IEA,IMP IEA,IDA IGI ISS TAS NAS IEA,IEA,IDA IBA,TAS,IEA,TAS,IEA,TAS…	S100A8,S100A9,FOS,ISG15,CCL3,RPS19,RPS3A,CXCL10,RPS14,PLAC8,IL1B,S100A6,JUN,LGALS1,KLF6,LST1,RPS15,ZFP36,TYMP,NFKBIA,PSAP,VAMP5,IER2,NACA,ANXA1,NAP1L1,JUNB,GBP1,VIM,PSME2,TYROBP,EGR1,CST3,YBX1,BTG1,PSMB9,PLEK,IRF1,RSAD2,ZEB2,S100A4,IFI16,CD44,DDX5,B2M,TSPO,GRN,GADD45B,CLU,EEF2,CD63,TNF,NAMPT,IFNB1,PSMA7,RETN,IRF7,SOCS3,PSMA4,HMGB2,CLEC7A,ITGB2,FCER1G,ATF3,KLF4,EVI2B,TRIB1,ARPC2,HSP90AA1,RGCC,ZFP3…
query_1	TRUE	5.74435e-09	252	1257	48	0.0381862	0.190476	GO:0001818	GO:BP	negative regulation of cytokine production	17609	602	IDA,TAS,ISS IEA,ISS,IMP IBA,IMP,ISS IEA,IEA,ISS IEA,IDA,IDA,IDA,IEA,IDA IMP,IMP,IDA,IDA,IDA,IDA,ISS IEA,IMP,IMP,TAS,IDA IBA,IEA,TAS,IEA,TAS,IMP ISS TAS IEA,IDA,ISS,ISS IEA,TAS,ISS IEA,IDA,TAS,IDA,IDA,IDA,ISS IEA,IEA,IEA,IDA,IDA,ISS IEA,IEA,IMP,IEA	TMSB4X,ISG15,ZFP36,SRGN,ANXA1,GBP1,TYROBP,TSPO,ATP2B1,TNF,IFNB1,KLF4,NMI,RGCC,PYCARD,REL,GSTP1,IFNA2,BST2,PTPRC,HLA-DRB1,NLRP3,PCBP2,CARD16,KLF2,IFIH1,CD83,UBE2L6,TNFAIP3,LILRA5,IL6,SLC11A1,DDX58,PTGER4,HSP90AB1,TAX1BP1,HMGB1,HLA-F,ENSG00000136238,CX3CR1,LAG3,TGFB1,RNF125,IFNG,PTPN6,NFKB1,EZR,BANK1
query_1	TRUE	6.02173e-09	83	1257	25	0.0198886	0.301205	GO:0009060	GO:BP	aerobic respiration	17609	3698	IBA TAS IEA,IBA TAS IEA,TAS NAS,IBA,IBA,IBA TAS,TAS,IMP,IBA,IBA TAS,IBA TAS,IBA TAS,TAS,IBA TAS,TAS,TAS,IEA,TAS,TAS,IBA,IBA,IBA TAS,TAS IEA,IBA,IBA TAS	MT-CO1,MT-CO3,MT-CO2,MT-ND1,MT-ND4,UQCRB,COX7B,BLOC1S1,CYCS,COX5B,COX7C,COX4I1,COX6B1,UQCRH,NDUFA4,COX8A,HIF1A,COX7A2L,COX6C,NDUFS8,NDUFS7,COX6A1,IDH2,UQCR10,COX5A
query_1	TRUE	6.34911e-09	4929	1257	449	0.3572	0.0910935	GO:0048856	GO:BP	anatomical structure development	17609	15365	IEA,ISS,IEA,IMP IEA,IEA,ISS IEA,IDA ISS TAS,IDA IMP,IEA,IEA,IBA,IDA TAS IEA,IMP,IDA IGI ISS IBA TAS IEA,NAS,IDA IEP TAS,IEA,IEA,NAS,IDA IBA NAS IEA,IEA,IMP,IDA IMP IEA,IEA,IMP IEA,IEA,IBA IEA,IEA,TAS IEA,IDA IBA IEA,IEP,ISS,ISS,TAS,IDA ISS IBA IEA,ISS IEA,IEA,IMP,IEA,TAS,IEA,IMP ISS IEA,ISS IEA,IEP IEA,ISS IEA,IDA IMP NAS,TAS,IEP,ISS IEA,IEA,ISS IEA,IDA IEA,NAS IEA,TAS,IDA NAS,IEA,IMP IEP,IMP ISS…	S100A8,S100A9,MT-CO1,RPL10,FOS,ISG15,CCL3,RPS19,TPT1,MT-CO2,DUSP1,CXCL10,RPS14,IL1B,S100A6,CXCL8,JUN,LGALS1,KLF6,LST1,MT-CYB,RPS4X,ZFP36,MT-ND4,TYMP,NFKBIA,PSAP,RPL38,VAMP5,SRGN,SAT1,IER2,NACA,RPL29,ANXA1,NAP1L1,JUNB,GBP1,VIM,PSME2,PFDN5,TYROBP,EGR1,CST3,YBX1,BTG1,PSMB9,PLEK,IRF1,TNFSF10,RSAD2,WARS,ZEB2,S100A4,IFI16,AIF1,CD44,DDX5,B2M,TSPO,GRN,GADD45B,ATP2B1,CLU,MYL12A,EEF2,TNF,IFNB1,PSMA7,IER3,R…
query_1	TRUE	8.19669e-09	478	1257	73	0.0580748	0.15272	GO:2000147	GO:BP	positive regulation of cell motility	17609	29573	IDA IGI,IDA TAS,IDA IEA,IDA,TAS,IEA,IDA IBA,IDA,IDA IEA,IMP ISS,NAS,IMP,IMP,IMP,ISS IEA,IDA,IEA,IEA,IMP,IMP,IMP IEA,IDA IMP IEA,IMP,IEA,IDA,TAS,IMP IBA IEA,IEA,IDA ISS,IMP,IMP,IMP,IDA,IDA,ISS IEA,IEA,ISS IEA,IEA,IDA IBA IEA,IEA,IBA,IMP ISS IEA,IMP,ISS,IEA,IDA IMP IC,IDA IMP,IMP,IMP,IMP,IEA,ISS IEA,IEA,IMP IEA,IMP,ISS IEA,IBA,ISS IEA,IMP IEA,IEA,IMP IEA,ISS IEA,ISS IEA,IDA,IMP,IEA,IDA ISS IC IEA,I…	TMSB4X,CCL3,CXCL10,IL1B,CXCL8,JUN,ANXA1,CCL4,AIF1,GRN,TNF,S100A11,CLEC7A,PFN1,PYCARD,GLIPR2,C5AR1,LYN,ACTG1,PTPRC,RHOA,CCR1,RHOC,GNAI2,PECAM1,IL6,CXCL16,FLNA,ITGB1,CD40,MYADM,ITGAX,CCL20,LGALS3,PTGS2,GPSM3,CD74,TNFAIP6,CCL5,CORO1A,CD99,HIF1A,HSPB1,SPN,IQGAP1,ADAM17,HMGB1,CALR,ENSG00000112096,ENSG00000136238,CXCR4,SYNE2,CX3CR1,ETS1,HSPA5,SUN2,XCL2,CIB1,RAC2,TGFB1,SDCBP,ARF6,FGR,IFNG,STAT3,STK4,CCR…
query_1	TRUE	8.21686e-09	545	1257	80	0.0636436	0.146789	GO:0002790	GO:BP	peptide secretion	17609	1453	IEA,IDA,TAS,IDA,ISS,IDA ISS IEA,IEA,IMP,IDA,ISS,IMP IBA IEA,IMP,IMP ISS IEA,TAS,ISS IEA,IMP IBA IEA,IDA,IDA,IDA IGI ISS TAS IEA,IMP,ISS IEA,IDA IMP IEA,IMP ISS IEA,IEA,IEA,IDA,IDA,IEA,IEA,IDA IMP,IDA IMP IBA IEA,IDA IBA,TAS,IMP,IMP,IDA,IDA,IEA,IDA ISS,IEA,IEA,IMP,IMP IBA,ISS IEA,IDA,IDA,ISS IEA,IEA,IEA,IDA IBA,TAS NAS,IEA,IDA IMP,IEA,IDA,IDA,IEA,IMP,ISS IEA,IEA,IMP,ISS IEA,IDA ISS,IEA,ISS IEA,IEA…	S100A8,TMSB4X,S100A12,ISG15,CCL3,IL1B,PSAP,FCN1,GAPDH,SRGN,ANXA1,GBP1,GBP5,SLC25A6,PLEK,CD14,RSAD2,AIF1,TNF,RGCC,CD36,PYCARD,FFAR2,TNFSF13B,LYN,IFNA2,HLA-E,SERP1,IL1RN,HLA-DRB1,NLRP3,CARD16,SLC25A5,IFIH1,TNFAIP3,LILRA5,RIPK2,LCP2,IL6,CD40,POU2F2,DDX58,TCF7L2,PTGER4,CD74,CCL5,PIM3,HIF1A,TMBIM6,HMGB1,GNAS,ENSG00000136238,CD2,UCP2,MBP,MIF,CD38,BTN3A2,PARK7,ARF1,ARF6,FGR,IFNG,CD160,CCR7,IDH2,PPIA,EZR…
query_1	TRUE	8.22613e-09	72	1257	23	0.0182975	0.319444	GO:0042273	GO:BP	ribosomal large subunit biogenesis	17609	11756	IBA,IMP IBA,IBA,IMP IBA,IMP IBA IEA,IMP IBA,IBA,IBA,IBA,IEA,IMP IBA,IBA,IBA,IBA,IMP IBA,IBA,IBA,IBA,IBA,IBA,IBA,IBA,IBA	RPL10,RPL26,RPL12,RPL11,RPL7,RPL35A,RPL23A,RPL6,RPL3,RPL38,RPL14,RPL10A,RPL35,RPL7A,RPL5,RPL24,RPLP0,NPM1,NSA2,SNU13,DDX18,RSL24D1,RSL1D1
query_1	TRUE	8.40654e-09	555	1257	81	0.0644391	0.145946	GO:0009611	GO:BP	response to wounding	17609	4018	IEA,IEA,IEA,IDA ISS IEA,IDA IBA,ISS IEA,IEA,HMP ISS IEA,TAS,IEA,IMP,IEA,ISS,HMP,TAS,IMP,IBA TAS IEA,IEA,NAS,IDA,TAS IEA,IEA,HMP,ISS IBA TAS IEA,TAS,IMP HMP,HMP,ISS,TAS,TAS,NAS,ISS,TAS,TAS IEA,TAS,TAS,TAS,IEA,IEA,TAS,ISS IEA,IDA HMP TAS,IDA,NAS,IEA,TAS,TAS,IEA,TAS,IEA,ISS IEA,HMP,HMP,TAS IEA,IEP,IDA IMP,ISS IEA,TAS,TAS,TAS,TAS,IEA,IDA,TAS,IEA,TAS,ISS IBA,IEA,TAS,TAS,IEA,TAS IEA,TAS,IEA,IEA,IDA,TAS…	S100A8,JUN,LGALS1,ZFP36,ANXA1,TYROBP,CST3,PLEK,IRF1,AIF1,CD44,TSPO,GRN,MYL12A,IFNB1,CLEC7A,FCER1G,KLF4,PLSCR1,ZFP36L1,CD36,ANXA5,ACTB,LYN,IFNA2,ACTG1,CLIC1,RHOA,CCR1,EREG,TNFAIP3,RHOC,IFNA14,SERPING1,YWHAZ,IFNA8,LCP2,PECAM1,ADM,IL6,SLC11A1,FLNA,ITGB1,CD40,GPX1,JMJD1C,GNG2,SERPINA1,PABPC4,TIMP1,HIF1A,TLN1,HSPB1,SERPINB2,ADAM17,GNAS,SOD1,ENSG00000136238,ENSG00000197919,ENSG00000132475,ENSG000001630…
query_1	TRUE	8.45253e-09	138	1257	33	0.026253	0.23913	GO:0002431	GO:BP	Fc receptor mediated stimulatory signaling pathway	17609	1101	TAS,TAS,TAS,IBA IEA,TAS,ISS,TAS,TAS,TAS,ISS IBA TAS IEA,TAS,ISS IEA,TAS,TAS,TAS,TAS,TAS,TAS,TAS,TAS,TAS,TAS,TAS,TAS,TAS,TAS,ISS IEA,TAS,TAS,TAS,TAS,TAS,TAS	FCGR1A,FCGR3A,IGHG4,FCER1G,ARPC2,PLSCR1,HSP90AA1,IGLC2,ACTB,LYN,ACTG1,PTPRC,IGHG1,ARPC1B,ACTR2,HSP90AB1,FCGR2A,GRB2,IGLC3,ARPC3,ENSG00000136238,ARPC4,BRK1,CD247,FGR,ACTR3,MYO1G,CDC42,CD3G,IGLV6-57,IGHG2,IGLV1-40,IGKV3-11
query_1	TRUE	8.54972e-09	160	1257	36	0.0286396	0.225	GO:0033209	GO:BP	tumor necrosis factor-mediated signaling pathway	17609	9364	IMP,IDA,TAS,TAS,IMP IBA TAS IEA,TAS,TAS,IDA IMP,TAS,IC,TAS,IDA,IMP,TAS,TAS,TAS,TAS,IDA,TAS,IMP TAS,TAS,TAS,TAS,TAS,TAS,TAS,TAS,TAS,TAS,TAS,TAS,TAS,TAS,TAS,TAS IEA,TAS	TMSB4X,NFKBIA,PSME2,PSMB9,TNF,PSMA7,PSMA4,PYCARD,PSMB3,GSTP1,TNFSF13B,STAT1,CARD16,TNFRSF1B,PSME1,TNFAIP3,CD40,CASP4,TAX1BP1,ADAM17,PSMB10,PSMB1,PSMB8,PSMA5,PSMC3,PSMD4,CD27,LTB,BIRC3,PSMA3,PSMD8,PSMB6,TNFRSF17,TNFRSF13C,CD70,ENSG00000106588
query_1	TRUE	8.63084e-09	124	1257	31	0.0246619	0.25	GO:0032675	GO:BP	regulation of interleukin-6 production	17609	8988	IGI TAS IEA,IDA,ISS IEA,IDA,IDA ISS TAS IEA,IDA,IEA,IEA,IMP ISS IEA,IEA,IMP,ISS IEA,ISS IEA,IDA,IEA,IDA,IDA IMP,IMP,NAS,IEA,IMP,IEA,IDA IBA,IDA,IEA,IDA,ISS IEA,ISS IEA,IDA,ISS,IEA	IL1B,CYBA,TYROBP,AIF1,TNF,CLEC7A,FCER1G,CD36,PYCARD,KLF2,IFIH1,EREG,TNFAIP3,LILRA5,RIPK2,IL6,DDX58,HLA-B,LILRB2,CEBPB,CD74,AKIRIN2,HMGB1,MBP,SPON2,IFNG,STAT3,PTPN6,HSPD1,XBP1,BANK1
query_1	TRUE	8.63084e-09	1661	1257	184	0.14638	0.110777	GO:0031399	GO:BP	regulation of protein modification process	17609	8362	IBA,IEA,TAS,IDA,IDA IBA,IDA IMP ISS IBA IEA,IEA,TAS,IDA IMP,IDA ISS NAS IEA,IDA,IEA,IEA,IDA,IDA IMP,IDA,TAS,IEA,IMP,IDA,IDA ISS IEA,IMP,IBA,IBA,IDA,IEA,IMP IGI IC,IEA,IDA IBA,IEA,IDA IBA IEA,IMP,IMP,IDA ISS NAS IEA,IDA IBA,ISS IBA IEA,IBA,IMP TAS IEA,IEA,IDA,IEA,TAS,IEA,IEA,IDA IMP IBA,IDA ISS,IDA IMP IEA,ISS IEA,IDA IMP IEA,IDA,TAS,IDA ISS NAS IEA,ISS,IDA ISS TAS IEA,IGI ISS TAS IEA,IDA IBA,IMP,…	CCL3L3,RPLP1,S100A12,ISG15,CCL3,DUSP1,CXCL10,RPS27A,RPL11,IL1B,RPS2,JUN,PSAP,RPS7,RPS3,RPL23,UBA52,CCNL1,GBP1,RPL5,EGR1,NCF1,CCL4L2,CCL4,WARS,ZEB2,TXN,AIF1,CD44,TSPO,GADD45B,CLU,FCGR1A,TNF,IFNB1,SAMSN1,CCNI,SOCS3,GMFG,ITGB2,ATF3,UBC,KLF4,NMI,TRIB1,HSP90AA1,RGCC,CD36,PYCARD,GLIPR2,FPR1,GSTP1,ACTB,C5AR1,LYN,IFNA2,PARP14,PPP1R15A,UBB,PTPRC,NPM1,HLA-DRB1,DUSP6,RHOA,FKBP1A,CCR1,DNAJA1,DUSP2,EREG,DDX3X…
query_1	TRUE	8.87289e-09	315	1257	55	0.043755	0.174603	GO:0050727	GO:BP	regulation of inflammatory response	17609	15522	IDA IEA,IDA IEA,IMP,TAS,ISS TAS,IDA,IGI ISS TAS IEA,IEA,IDA,ISS IBA IEA,ISS IEA,IDA ISS IBA,IGI ISS TAS IEA,IEA,IDA,IEA,TAS,IMP IEA,ISS IEA,NAS,IEA,IDA,IMP,IEA,TAS,IDA,IMP IEA,IEA,ISS IEA,ISS IEA,IMP,IDA,IDA TAS,ISS IEA,IEA,IBA,IEA,ISS NAS IEA,IDA ISS IBA IEA,IBA IEA,IDA IBA,TAS,ISS IEA,IEA,IEA,IEA,IDA IEA,ISS IEA,IEA,IDA,ISS IEA,IDA,IEA,TAS,IDA	S100A8,S100A9,TMSB4X,S100A12,CCL3,RPS19,IL1B,ZFP36,NFKBIA,ANXA1,GBP5,GRN,TNF,SOCS3,CLEC7A,FCER1G,KLF4,PYCARD,FFAR2,GSTP1,LYN,HLA-E,NFKBIZ,ALOX5AP,PTPRC,HLA-DRB1,NLRP3,GPX4,TNFRSF1B,TNFAIP3,VAMP8,LILRA5,IL6,LDLR,GPX1,CASP4,CEBPB,PTGS2,PTGER4,GPSM3,TNFAIP6,CCL5,PIK3AP1,CTSC,SOD1,CST7,ETS1,PARK7,ASH1L,IFNG,CCR7,CD6,NFKB1,BIRC3,ENSG00000114861
query_1	TRUE	9.35821e-09	4514	1257	416	0.330947	0.0921577	GO:0007275	GO:BP	multicellular organism development	17609	3201	IEA,ISS,IEA,IMP IEA,IEA,ISS IEA,IDA ISS TAS,IMP,IEA,IBA,IDA TAS IEA,IMP,IDA IGI ISS IBA TAS IEA,NAS,IDA IEP TAS,IEA,IEA,NAS,IDA IBA,IEA,IMP,IDA IMP IEA,IEA,IMP IEA,IEA,IBA IEA,IEA,TAS IEA,IDA IBA IEA,IEP,ISS,ISS,TAS,IDA ISS IBA IEA,ISS IEA,IEA,IEA,TAS,IEA,IMP ISS IEA,ISS IEA,IEA,ISS IEA,IMP,TAS,IEP,ISS IEA,IEA,ISS IEA,IDA IEA,NAS IEA,TAS,IDA NAS,IEA,IEP,IMP ISS,IDA IEA,IEA,ISS IBA,IEA,ISS IEA,IDA…	S100A8,S100A9,MT-CO1,RPL10,FOS,ISG15,CCL3,RPS19,MT-CO2,DUSP1,CXCL10,RPS14,IL1B,S100A6,CXCL8,JUN,LGALS1,KLF6,LST1,MT-CYB,RPS4X,ZFP36,MT-ND4,TYMP,NFKBIA,PSAP,RPL38,VAMP5,SRGN,SAT1,IER2,NACA,RPL29,ANXA1,NAP1L1,JUNB,VIM,PSME2,PFDN5,TYROBP,EGR1,CST3,YBX1,BTG1,PSMB9,PLEK,IRF1,TNFSF10,RSAD2,WARS,ZEB2,S100A4,IFI16,AIF1,CD44,DDX5,B2M,TSPO,GRN,GADD45B,ATP2B1,CLU,EEF2,TNF,IFNB1,PSMA7,RETN,IRF7,SOCS3,BCL2A1,…
query_1	TRUE	9.58405e-09	461	1257	71	0.0564837	0.154013	GO:0030335	GO:BP	positive regulation of cell migration	17609	7874	IDA IGI,IDA TAS,IDA IEA,IDA,TAS,IEA,IDA IBA,IDA,IDA IEA,IMP ISS,NAS,IMP,IMP,IMP,ISS IEA,IDA,IEA,IEA,IMP,IMP,IMP IEA,IDA IMP IEA,IMP,IEA,IDA,TAS,IMP IBA IEA,IEA,IDA ISS,IMP,IMP,IMP,IDA,IDA,ISS IEA,IEA,ISS IEA,IEA,IDA IBA IEA,IEA,IBA,IMP ISS IEA,IMP,ISS,IEA,IDA IMP IC,IDA IMP,IMP,IMP,IMP,IEA,ISS IEA,IEA,IMP IEA,IMP,ISS IEA,IBA,ISS IEA,IMP IEA,IEA,IMP IEA,ISS IEA,ISS IEA,IDA,IMP,IEA,IDA ISS IEA,IEA,…	TMSB4X,CCL3,CXCL10,IL1B,CXCL8,JUN,ANXA1,CCL4,AIF1,GRN,TNF,S100A11,CLEC7A,PFN1,PYCARD,GLIPR2,C5AR1,LYN,ACTG1,PTPRC,RHOA,CCR1,RHOC,GNAI2,PECAM1,IL6,CXCL16,FLNA,ITGB1,CD40,MYADM,ITGAX,CCL20,LGALS3,PTGS2,GPSM3,CD74,TNFAIP6,CCL5,CORO1A,CD99,HIF1A,HSPB1,SPN,IQGAP1,ADAM17,HMGB1,CALR,ENSG00000112096,ENSG00000136238,CXCR4,SYNE2,CX3CR1,ETS1,HSPA5,SUN2,XCL2,CIB1,RAC2,TGFB1,SDCBP,ARF6,FGR,IFNG,STAT3,STK4,CCR…
[truncated: 1,473 more rows]
