# Supplementary material for: Single-cell temporal analysis of natural dengue infection reveals skin-homing lymphocyte expansion one day before defervescence
Source: iScience. 2022 Mar 5;25(4):104034. doi: 10.1016/j.isci.2022.104034 (PMC8957021; doi:10.1016/j.isci.2022.104034)
Supplement: Table S12. Normalized gene expression of the genes belonging to each GO term of interest in monocytes, related to Figures 2C and 2D [file mmc13.xlsx]

## Sheet: Ag presentation via MHC I 
Table S12 Normalised gene expression of the genes belonging to each GO term of interest in monocytes. Related to Figures 2C-D
	DF Day-2	DF Day-1	DF Def	DF Wk2	DHF Day-2	DHF Day-1	DHF Def	DHF Wk2	HCI	HCII
PSMA5	1.21505	1.12021	1.12766	0.971927	1.58655	1.27593	1.31889	1.06274	1.1683	1.26456
FCGR1B	2.18901	1.46301	1.55581	1.1157	3.97219	1.51822	1.24093	1.0594	1.15623	1.19904
FCGR1A	3.74124	2.71804	2.23129	1.13743	6.37851	2.3246	1.878	1.34246	1.48086	1.42988
PSMD4	1.65423	1.67399	1.39641	1.26148	1.4751	1.66263	1.57753	1.29084	1.22193	1.42796
FCER1G	14.6431	13.8228	12.901	10.4825	13.7082	10.5421	11.2741	9.27171	10.4484	13.2869
VAMP8	2.40818	4.46717	3.46219	1.62739	3.02451	3.59712	2.21301	1.6765	2.59699	3.43944
HLA-F	2.29885	1.44448	1.56355	2.29249	1.84861	1.44514	1.60105	1.45185	1.28872	1.00649
HLA-A	8.68485	4.78182	3.85435	3.56977	7.73971	5.8793	4.81365	3.88639	3.08153	3.73924
HLA-E	3.22966	2.63597	2.45334	3.89136	2.37797	2.53031	2.72981	3.23692	2.39434	1.97518
HLA-C	3.71514	4.012	3.42003	3.63067	4.04744	4.71292	4.58898	3.54325	3.79008	3.77877
HLA-B	9.83738	5.24037	4.35907	6.19967	5.68616	5.87113	5.50238	5.95522	4.39944	6.58641
PSMB8	1.83264	1.57876	1.91643	1.46751	2.09016	1.68321	1.51647	1.48013	1.47494	1.54599
PSMB9	2.89528	2.35103	1.6879	1.45003	6.29732	2.86452	2.20412	1.6725	1.39548	1.5971
TAP1	1.88881	1.07925	0.963946	0.969142	1.74663	1.12095	1.06964	0.995286	0.962615	0.966986
TAPBP	2.28694	1.51263	1.5164	1.57351	2.0588	1.63707	1.35712	1.41966	1.59674	1.32644
PSMB1	1.44087	1.50429	1.49242	1.51059	1.41761	1.62715	1.66497	1.1088	1.35713	1.63406
PSMA2	1.42815	1.20483	1.34772	1.13045	1.40892	1.26795	1.52858	1.33959	1.58892	1.93239
NCF1	14.0048	4.89453	4.48839	1.46613	7.75353	5.98313	2.90163	2.10355	3.75058	2.97704
CD36	3.9017	3.18826	3.04459	1.4184	5.01579	4.26209	3.02533	1.87962	3.15803	3.7706
CYBB	7.34698	4.3899	4.30968	4.86358	5.94052	3.55421	3.96266	5.07997	5.61883	4.88239
PSMC3	1.51861	1.29441	1.14445	1.31472	1.36615	1.15356	1.49294	1.07407	1.06519	1.10219
PSME1	2.15644	1.82998	1.7315	1.66263	2.64134	1.92682	1.80195	1.65738	1.67874	2.01517
PSME2	4.40943	3.84507	2.55747	1.70191	7.29319	3.06935	2.64412	1.87747	1.69458	1.70366
PSMA3	1.32567	1.13175	1.28004	1.11733	1.69347	1.37514	1.03043	1.05001	1.1462	1.17119
PDIA3	1.68445	1.07349	1.21089	1.49982	2.38021	1.28412	1.26866	1.47438	1.4624	1.52451
B2M	27.331	22.6934	21.6784	16.7049	18.5876	16.8337	16.6659	16.3517	17.8625	21.6868
PSMA4	3.08315	2.3358	2.51101	1.503	3.98681	2.43849	1.46195	1.27794	1.64012	1.89441
PSMB10	1.46895	2.00357	1.76415	1.3729	1.25859	2.12114	1.65655	1.07275	1.48073	1.80285
CYBA	10.677	11.8135	9.68438	6.02125	11.4044	10.1051	6.39676	5.78276	6.93554	7.92833
PSMB6	1.22265	1.25487	1.45194	1.18219	1.64075	1.55509	1.28064	1.16482	1.08713	1.33032
PSMB3	1.89368	2.42384	2.20269	1.54551	3.49345	2.84718	2.49562	1.36121	1.80431	2.24911
PSMA7	2.41979	2.63679	2.43938	1.86937	4.3505	2.72072	2.20957	2.17305	1.68231	2.28719
CALR	1.41142	1.12507	0.889137	1.15897	2.08474	0.908728	0.989171	1.54003	1.40073	1.36663
PSMD8	1.39202	1.14474	1.39638	1.2634	1.29584	1.27781	1.20762	1.11317	1.08902	1.21653
Sum all genes	152.637	121.69	111.034	91.9476	149.051	114.977	100.571	89.8272	95.9595	109.046

## Sheet: Ag presentation via MHC II
Table S12 Normalised gene expression of the genes belonging to each GO term of interest in monocytes. Related to Figures 2C-D
	DF Day-2	DF Day-1	DF Def	DF Wk2	DHF Day-2	DHF Day-1	DHF Def	DHF Wk2	HCI	HCII
CAPZB	1.92533	1.60128	1.84022	1.9854	1.71314	2.11382	2.10619	2.09884	1.831	1.93168
CAPZA1	2.99877	2.26176	2.0428	2.00081	2.24784	1.96179	1.40578	1.6927	1.92354	1.90519
CTSS	13.4265	10.5672	12.5104	18.0339	7.57024	8.85587	11.3159	22.2643	16.7786	20.7137
FCER1G	14.6431	13.8228	12.901	10.4825	13.7082	10.5421	11.2741	9.27171	10.4484	13.2869
ARF1	1.78986	1.17855	1.63632	1.51367	1.961	1.80383	1.62272	1.55159	1.36865	1.53369
CD74	7.5916	9.29912	8.0059	8.34486	8.72167	10.2726	9.87074	10.3146	7.31869	12.795
HLA-DRA	9.1177	12.6859	11.2942	10.9453	10.7616	13.4983	14.6043	12.3596	10.6732	19.5207
HLA-DRB5	3.0715	3.59344	2.7245	3.25866	8.44996	6.3553	7.13417	7.38463	3.55841	0.791242
HLA-DRB1	5.97342	6.5664	5.65614	6.78229	7.88783	7.58772	8.01972	6.12408	3.87285	10.2851
HLA-DQA1	0.987893	1.17636	1.13041	1.5862	1.77717	1.55528	2.01833	2.00441	1.75632	3.97804
HLA-DMB	1.47739	1.62285	1.37798	1.25188	1.85874	2.00165	1.57275	1.59984	1.59772	2.57312
HLA-DMA	1.84808	2.51029	2.25143	1.89018	2.89151	2.94653	2.85905	2.24014	2.36409	3.05746
HLA-DPA1	2.513	2.49517	2.47742	4.18165	1.92544	3.19392	3.92357	4.52701	3.31471	6.05376
HLA-DPB1	1.61393	2.34066	2.33162	3.13938	2.55097	2.84615	3.65504	4.73916	3.91534	6.06607
AP1S2	3.33988	4.17233	4.84787	3.67181	2.81078	3.56736	4.00551	4.64312	5.66992	7.34191
CTSL	4.53254	2.3065	2.20913	3.31856	3.31364	1.74813	2.88346	2.46738	1.79518	1.10247
CTSD	11.222	7.17609	6.54232	2.7698	10.2454	8.76297	8.10042	2.74729	5.20954	4.00854
LAG3	0.899123	0.883167	0.887995	0.897051	0.874689	0.896034	0.874689	0.883274	0.889805	0.888288
DYNLL1	1.51417	1.87812	1.66453	1.17562	2.0248	1.36643	0.773017	1.22284	1.29182	2.77761
PYCARD	4.34919	5.30263	4.19577	3.06879	5.06898	6.28294	4.58084	3.0026	3.3248	4.43494
AP2S1	3.02609	4.43837	4.03615	1.87742	2.70733	3.14412	3.43085	2.07418	2.98593	3.69474
Sum all genes	97.861	97.879	92.5641	92.1757	101.071	101.303	106.031	105.213	91.8884	128.74

## Sheet: B cell mediated immunity
	DF Day-2	DF Day-1	DF Def	DF Wk2	DHF Day-2	DHF Day-1	DHF Def	DHF Wk2	HCI	HCII
FCER1G	14.6431	13.8228	12.901	10.4825	13.7082	10.5421	11.2741	9.27171	10.4484	13.2869
PTPRC	3.94887	2.12259	1.96694	3.96207	2.61728	1.58671	1.66619	3.04882	2.60315	2.94278
CD55	3.66912	2.60335	2.66255	3.40107	3.77942	2.74831	3.02293	3.06585	1.80024	1.39333
IGKV3-11	2.25149	1.15656	1.15911	0.925239	0.925239	0.925239	0.925239	0.925239	0.925239	0.925239
HSPD1	1.24391	0.997662	0.951436	1.27248	1.48878	1.02495	1.18109	1.07045	0.973504	1.17278
CD74	7.5916	9.29912	8.0059	8.34486	8.72167	10.2726	9.87074	10.3146	7.31869	12.795
HLA-E	3.22966	2.63597	2.45334	3.89136	2.37797	2.53031	2.72981	3.23692	2.39434	1.97518
TNF	5.70795	3.87285	7.15468	3.31971	5.33062	9.49551	2.53037	3.34558	1.56486	0.987832
HLA-DRB1	5.97342	6.5664	5.65614	6.78229	7.88783	7.58772	8.01972	6.12408	3.87285	10.2851
FGL2	6.42607	3.64507	3.43918	3.17488	6.38198	2.02259	2.13899	3.61147	4.15529	5.60988
CLU	3.5745	2.60958	1.3793	0.98072	6.02038	2.42832	1.27439	0.98072	1.15305	1.03853
IRF7	4.24552	1.44965	1.67322	1.22659	4.61648	1.63118	1.05733	1.28764	1.21993	1.09567
SERPING1	4.10339	1.32638	1.23741	1.04099	2.92069	1.18291	1.27577	1.08199	1.04039	1.01815
CD27	0.822649	0.887868	0.780625	0.668432	1.00919	0.740985	0.840645	0.651421	0.723401	0.694646
PTPN6	2.42061	1.54991	1.85365	2.16123	1.94522	1.80844	1.80607	1.57591	1.85778	2.3453
BATF	1.11307	0.901996	0.961737	0.885737	1.16873	0.973229	0.897331	0.875334	0.907072	1.02132
IGHA2	1.03199	1.00441	0.978702	1.09295	1.02275	0.989037	0.978702	1.09274	1.04262	0.978702
IGHG4	2.6291	7.80996	3.95994	0.593408	0.942126	6.67026	1.43131	0.530517	0.621462	0.51449
IGHG2	0.979448	0.984675	1.08589	0.964355	0.964355	0.981985	0.964355	0.964355	1.0205	0.964355
IGHA1	1.53043	2.46277	2.96117	0.97551	0.830321	0.996257	1.08174	0.730973	1.68263	0.741641
IGHG1	2.46796	1.98403	0.779961	0.707798	1.20605	3.24084	0.821415	0.658491	0.691817	0.636329
IGHD	0.921896	0.921896	0.921896	0.921896	0.966773	0.921896	0.976273	0.933358	0.939325	0.960943
IGHM	1.45739	1.25259	0.958362	0.809282	1.23854	1.08305	1.05522	0.800061	0.867725	0.872297
IGHV1-24	0.990847	0.990847	0.990847	0.990847	1.12547	0.994179	0.990847	0.990847	0.990847	0.990847
IL4R	1.37469	1.01846	1.16019	1.16524	1.22751	0.994876	1.04632	1.00661	1.03414	0.977052
CD40	1.40396	1.06737	1.15544	0.979787	2.62392	1.15235	1.01011	1.02239	1.02819	1.02562
CD70	0.985476	0.965782	0.956027	0.956027	0.956027	1.00972	0.956027	0.956027	0.956027	0.967136
FCER2	0.984374	0.962888	0.962888	0.983795	0.962888	0.962888	0.962888	0.962888	0.96906	0.993578
POU2F2	1.98695	1.44894	1.68605	2.80349	1.22826	1.27768	1.15079	2.04231	1.95976	2.34957
IGLV6-57	0.989479	0.974654	0.952346	0.952346	0.952346	0.971214	0.952346	0.952346	0.957057	0.957118
IGLV1-40	0.979568	0.979568	0.979568	0.979568	1.02634	1.01979	0.979568	0.979568	0.979568	0.979568
IGLL5	1.01871	0.942893	0.969031	0.942893	0.985015	1.05392	0.942893	0.942893	0.948484	0.943929
IGLC2	3.69494	2.90802	1.00358	0.987105	1.30907	5.34422	1.33652	0.721127	1.10932	0.826837
IGLC3	0.9796	1.09984	0.987181	0.795216	0.824227	3.46626	1.2207	0.808822	0.839664	0.863785
Sum all genes	97.3717	85.2274	77.6853	71.1217	91.2917	90.6315	69.3688	67.5641	61.5963	76.1315

## Sheet: Cell activation
	DF Day-2	DF Day-1	DF Def	DF Wk2	DHF Day-2	DHF Day-1	DHF Def	DHF Wk2	HCI	HCII
TNFRSF1B	3.2613	2.20437	2.27185	3.85228	1.93055	1.80022	2.08583	3.53735	2.83004	2.07029
CDA	1.77202	2.09548	2.36659	1.25116	1.13539	3.34377	2.12549	1.75294	1.79909	2.86104
DDOST	0.964804	1.16656	1.19038	0.984715	1.0721	1.09392	0.998182	0.96272	1.04815	1.13489
CDC42	2.71117	3.19573	3.08572	3.28479	2.68637	3.07008	2.90073	2.7172	3.47738	3.11458
RUNX3	1.16742	1.24916	0.898801	1.66747	0.843287	0.864053	1.38606	1.29282	0.981234	0.78417
FGR	4.1828	2.83913	3.25491	2.49525	3.24972	3.16841	2.07333	2.01178	2.96855	2.98497
LCK	0.643671	0.66571	0.710746	0.655522	0.643671	0.702481	0.724808	0.687105	0.701261	0.744934
CAP1	2.87105	2.14098	1.93973	2.0433	1.68092	1.89137	1.76523	1.8499	2.52241	2.98792
PRDX1	2.13518	1.98829	1.91076	1.522	1.664	1.86507	1.57445	1.4354	1.44612	1.8709
JUN	3.22926	2.60481	2.60775	0.632726	9.54323	5.87275	1.11985	0.666971	0.888607	3.15401
PSMA5	1.21505	1.12021	1.12766	0.971927	1.58655	1.27593	1.31889	1.06274	1.1683	1.26456
CD53	3.43248	1.66991	1.79722	1.84778	2.62472	1.92013	1.55362	1.86411	1.66151	1.85627
CD2	0.592786	0.619969	0.644354	0.659111	0.592786	0.619568	0.592786	0.653707	0.678633	0.615475
CD160	0.924174	0.924174	0.924174	0.945612	0.924174	0.930801	0.924174	0.924174	0.924174	0.935426
CTSS	13.4265	10.5672	12.5104	18.0339	7.57024	8.85587	11.3159	22.2643	16.7786	20.7137
S100A11	13.3148	11.0902	10.7948	10.7946	11.1186	10.6658	10.5903	8.43082	7.97283	8.65083
S100A9	210.722	176.518	151.096	22.6785	465.748	289.653	147.487	49.6126	96.4699	94.5453
S100A12	12.2303	11.9733	12.8851	2.80586	42.9685	16.5562	10.3902	5.35987	13.0431	15.4638
S100A8	176.647	147.33	115.077	9.60807	681.528	295.598	124.879	31.3879	78.7594	89.565
MNDA	14.6081	8.96005	7.85755	2.60215	23.2997	11.4147	3.01469	3.33857	4.54382	12.683
SLAMF7	2.91409	1.03946	1.3079	1.37849	0.98495	1.03313	0.984779	0.983995	1.01626	0.908426
FCER1G	14.6431	13.8228	12.901	10.4825	13.7082	10.5421	11.2741	9.27171	10.4484	13.2869
FCGR2A	3.3436	1.57411	1.97528	2.46032	2.87926	1.83915	1.58202	2.65225	2.18343	1.94058
CREG1	3.39143	2.46373	2.29002	1.37429	3.04922	2.76342	2.18242	1.49234	1.845	1.73727
SELL	5.00146	2.9975	2.60605	0.969831	4.14276	2.4884	2.00819	1.18416	1.78387	2.49427
PTPRC	3.94887	2.12259	1.96694	3.96207	2.61728	1.58671	1.66619	3.04882	2.60315	2.94278
RAB29	1.02752	0.92031	0.998854	1.05093	0.881946	0.857407	0.84324	0.891059	0.904321	1.0258
CD55	3.66912	2.60335	2.66255	3.40107	3.77942	2.74831	3.02293	3.06585	1.80024	1.39333
NLRP3	4.66948	4.07995	5.02894	5.9823	2.79557	4.4187	3.13868	7.24841	2.35236	1.38565
RSAD2	3.04961	1.20038	1.08265	0.997057	7.50837	1.16139	0.973726	1.18536	1.03144	1.00261
ID2	5.85879	5.87587	6.28836	3.75793	3.69884	10.0173	6.56378	5.23102	4.17006	2.31019
ADAM17	4.2443	3.37037	3.3278	4.16522	3.031	2.74971	2.72286	3.26072	2.27511	1.25761
YPEL5	1.65751	1.6775	1.84794	1.66932	1.13228	1.4983	1.6319	1.70582	1.52759	1.29261
ZFP36L2	1.51264	1.2701	1.19144	1.35507	1.8373	1.97074	1.36661	1.58442	1.41537	2.67797
PELI1	3.14179	1.65131	1.97686	3.8629	1.97932	1.5669	2.82022	2.17318	1.64578	1.14675
ACTR2	2.89591	2.27776	2.7719	3.18996	3.38823	1.82278	1.85491	2.97112	2.89912	2.73562
PLEK	8.19351	5.53684	6.07615	6.57033	11.3706	6.52155	5.33278	5.75951	4.28163	2.2666
VAMP8	2.40818	4.46717	3.46219	1.62739	3.02451	3.59712	2.21301	1.6765	2.59699	3.43944
CD8B	0.776174	0.763205	0.825703	0.770639	0.763205	0.788991	0.872495	0.791431	0.80451	0.809349
ZAP70	0.809659	0.83756	0.840426	0.819488	0.824375	0.819812	0.783595	0.825306	0.872953	0.820175
IL1B	19.5819	20.1182	33.658	43.0982	5.7081	30.4194	20.422	40.6015	12.7534	4.02321
TNFAIP6	3.12442	4.08033	3.16359	1.77509	1.86642	3.59255	3.32975	1.35775	1.75032	1.10273
HSPD1	1.24391	0.997662	0.951436	1.27248	1.48878	1.02495	1.18109	1.07045	0.973504	1.17278
ICOS	0.813558	0.802487	0.819433	0.802487	0.802487	0.812428	0.802487	0.814895	0.818664	0.813652
SLC11A1	2.81043	3.26811	3.48771	3.40576	1.41182	2.3786	2.22805	2.83016	3.03264	2.13489
CMTM6	2.39922	2.33091	2.27788	3.71651	1.44521	1.93853	2.39815	2.8185	3.14972	2.16354
RHOA	4.05082	3.83267	4.27121	3.37454	2.17786	3.4618	3.15186	3.26847	3.72445	3.61494
FOXP1	1.05647	1.00332	1.09462	1.5288	0.774802	0.905137	1.20746	1.27345	1.15333	0.989611
NFKBIZ	12.8009	7.81791	8.11233	9.57013	8.35104	9.17362	6.22688	8.37173	4.77707	2.69815
PLSCR1	4.07068	2.30726	2.15052	1.4746	4.51521	2.39771	1.35087	1.8225	1.7822	1.57328
CD38	1.32963	1.14608	1.08266	0.820982	1.17591	0.98255	0.844396	0.843149	0.811539	0.784806
RHOH	0.780548	0.677862	0.737559	0.5981	0.581234	0.839444	0.752982	0.634806	0.629049	0.594089
CXCL8	40.8021	49.3943	64.226	42.8528	34.2264	99.2346	79.8999	37.5838	26.0292	6.56627
CXCL10	6.39252	2.01728	1.27843	1.26016	33.1875	1.57847	0.989151	1.03596	1.09783	1.0054
PLAC8	11.6057	7.15706	4.63173	1.51098	15.7809	7.03578	3.47239	1.75211	1.89269	1.78959
BANK1	0.93178	0.923628	0.903583	0.920902	1.16944	0.931487	0.903583	0.919969	0.940949	0.930416
NFKB1	2.77259	2.95087	3.414	3.86256	2.24525	2.74679	2.60431	3.4563	2.0273	1.03033
IL7R	0.597471	0.590408	0.658382	0.60297	0.640296	0.609719	0.590408	0.719486	0.710964	0.65393
PTGER4	3.37541	1.21923	1.45793	2.73839	1.82697	1.69422	1.6329	1.92819	1.49724	0.974632
MEF2C	1.36331	1.41265	1.6178	1.91547	1.27793	1.17754	1.0344	1.90047	2.41349	2.65248
IRF1	1.94914	1.68143	1.35859	2.38473	5.45884	2.39705	1.73325	1.69431	1.08955	1.03548
EGR1	3.08579	2.07146	3.1041	1.06449	10.0208	3.32503	0.951225	1.18586	1.33115	1.27885
MZB1	1.30116	1.45494	1.14775	0.686479	0.694094	1.27717	0.859707	0.697827	0.695707	0.66205
CD14	10.0958	8.277	6.74389	1.63675	9.41487	9.16563	5.47254	3.16102	5.70477	5.3269
CD74	7.5916	9.29912	8.0059	8.34486	8.72167	10.2726	9.87074	10.3146	7.31869	12.795
LCP2	3.06873	2.94741	2.93751	3.48427	4.47192	2.8646	3.38453	3.288	1.83131	1.49071
PRELID1	2.78215	3.53035	3.5564	3.10146	2.2493	3.04614	2.85178	2.11841	3.4912	3.65629
TXNDC5	1.02561	0.961351	0.961351	0.961351	1.08866	0.974832	0.961351	0.961351	0.969696	0.966953
CD83	6.01297	4.63268	5.71631	5.65055	2.49973	5.79487	3.66717	5.39694	4.54142	1.64307
HLA-F	2.29885	1.44448	1.56355	2.29249	1.84861	1.44514	1.60105	1.45185	1.28872	1.00649
HLA-A	8.68485	4.78182	3.85435	3.56977	7.73971	5.8793	4.81365	3.88639	3.08153	3.73924
HLA-E	3.22966	2.63597	2.45334	3.89136	2.37797	2.53031	2.72981	3.23692	2.39434	1.97518
TUBB	1.60334	1.35299	1.141	1.66733	1.45068	1.34182	1.12757	1.62301	1.14969	1.40446
HLA-C	3.71514	4.012	3.42003	3.63067	4.04744	4.71292	4.58898	3.54325	3.79008	3.77877
HLA-B	9.83738	5.24037	4.35907	6.19967	5.68616	5.87113	5.50238	5.95522	4.39944	6.58641
TNF	5.70795	3.87285	7.15468	3.31971	5.33062	9.49551	2.53037	3.34558	1.56486	0.987832
LST1	15.7058	15.3904	15.7098	27.4636	8.74048	11.8003	12.0446	20.6209	18.0533	16.8034
AIF1	14.5903	13.9458	14.7946	19.3129	13.512	11.8604	14.0842	16.4141	12.8648	14.1418
CLIC1	2.94216	4.10613	3.66998	2.28554	3.31612	4.23159	4.37981	2.17998	2.8028	3.02213
HLA-DRB1	5.97342	6.5664	5.65614	6.78229	7.88783	7.58772	8.01972	6.12408	3.87285	10.2851
HLA-DMB	1.47739	1.62285	1.37798	1.25188	1.85874	2.00165	1.57275	1.59984	1.59772	2.57312
HLA-DPA1	2.513	2.49517	2.47742	4.18165	1.92544	3.19392	3.92357	4.52701	3.31471	6.05376
HLA-DPB1	1.61393	2.34066	2.33162	3.13938	2.55097	2.84615	3.65504	4.73916	3.91534	6.06607
CCND3	1.4923	1.14594	1.05281	1.03075	1.39314	1.39898	1.22901	1.03913	1.07631	1.10512
HSP90AB1	1.87145	1.03258	0.960501	1.74843	1.28979	1.05632	1.0967	1.54568	0.918497	1.12198
EEF1A1	4.16171	5.85672	8.02792	11.8552	2.71277	5.33594	8.99748	12.0741	16.0781	13.9892
PRDM1	1.98567	2.28872	1.65024	1.53282	1.02939	2.83581	1.81559	1.65929	1.44461	0.878292
TNFAIP3	6.09831	3.77725	3.52739	3.35169	2.66475	5.10778	3.26629	3.28194	1.87531	0.822221
RNASET2	2.3247	2.11446	2.12598	2.55645	2.11869	2.35576	1.71928	2.78286	2.40995	2.29629
PSMB1	1.44087	1.50429	1.49242	1.51059	1.41761	1.62715	1.66497	1.1088	1.35713	1.63406
ACTB	12.5976	18.8668	20.4872	12.5094	12.4921	21.1482	18.8199	10.8719	16.9824	24.7618
RAC1	4.82268	5.52291	4.6328	2.87156	3.54304	4.7514	4.2321	2.82207	3.02676	3.82639
AHR	4.98335	3.04789	3.32275	4.05411	4.2164	2.41562	2.77669	4.30669	2.83595	1.50904
IL6	8.44197	1.90984	2.8571	3.04942	3.5782	2.81353	2.75343	2.50791	1.09322	0.992892
PSMA2	1.42815	1.20483	1.34772	1.13045	1.40892	1.26795	1.52858	1.33959	1.58892	1.93239
PPIA	2.51169	1.84708	2.33204	2.56209	2.68013	2.49344	2.57912	2.55058	2.75892	2.34805
HSPB1	3.98049	0.967711	1.08516	1.19101	1.59991	1.00967	1.06244	1.00662	0.959207	0.990694
FGL2	6.42607	3.64507	3.43918	3.17488	6.38198	2.02259	2.13899	3.61147	4.15529	5.60988
CD36	3.9017	3.18826	3.04459	1.4184	5.01579	4.26209	3.02533	1.87962	3.15803	3.7706
KMT2E	1.28868	1.3531	1.54406	1.7658	0.939049	1.22395	1.57765	1.67339	1.16307	1.04029
NAMPT	12.9119	12.7953	13.7534	15.4237	8.54607	10.5429	11.148	13.4171	9.45844	3.97565
DNAJB9	0.87813	0.943475	0.921541	0.927989	0.996023	1.02008	0.845042	0.889061	0.943432	0.99554
PRDX4	1.04848	1.17217	1.03572	0.883966	1.15378	1.03515	1.04192	0.983104	0.994776	1.03112
CYBB	7.34698	4.3899	4.30968	4.86358	5.94052	3.55421	3.96266	5.07997	5.61883	4.88239
DDX3X	1.90277	1.56346	1.75651	2.76302	1.24611	1.17393	1.56093	2.14392	2.34151	1.63603
TIMP1	5.08092	7.9476	5.64532	5.76698	4.22342	6.32376	8.34672	4.438	4.10641	2.99298
CFP	3.49178	4.5497	4.10103	3.24277	2.6081	3.73308	3.64714	2.79944	4.25439	4.33001
MSN	2.8551	1.75457	2.09702	3.01965	1.49833	1.61785	1.82244	2.73903	2.59724	2.4553
ITM2A	0.726597	0.719622	0.732898	0.725591	0.719622	0.751284	0.782904	0.727215	0.750321	0.741355
FLNA	2.09252	2.00889	2.49833	2.94793	1.5618	1.74252	2.2361	2.31608	2.36548	2.06719
ASAH1	3.43682	3.88418	3.07148	4.24977	1.72321	3.43598	4.05506	4.00743	3.69047	3.33027
CLU	3.5745	2.60958	1.3793	0.98072	6.02038	2.42832	1.27439	0.98072	1.15305	1.03853
LYN	4.88278	3.44767	3.52343	5.7373	2.65478	2.71414	2.26366	4.77834	4.26908	2.69585
SDCBP	3.51762	3.22684	2.84097	3.09984	1.76322	3.40861	2.77325	2.37294	2.7212	2.68699
GGH	0.99797	0.914398	0.98285	0.914398	0.914398	0.979625	0.914398	0.996506	0.955693	0.959228
FABP5	1.14052	1.2657	1.36384	1.00717	1.55806	1.41277	1.27291	1.08169	1.13667	1.18071
RIPK2	3.70493	3.15236	2.81931	2.71853	3.60709	3.37059	2.46046	2.53634	1.73706	1.37708
YWHAZ	2.98071	2.20635	2.58073	3.32817	2.02893	1.96518	1.75198	2.78512	2.09727	2.02615
FAM49B	2.5495	1.55641	1.55371	1.88709	2.31392	1.85074	1.28873	1.67344	1.73873	1.93065
IFNB1	3.92831	1.23982	1.03985	1.02645	5.81795	1.42798	1.16737	1.04095	0.997853	1.01199
IFNA14	1.80432	0.999613	0.999613	0.999613	3.06316	1.0116	0.999613	0.999613	0.999613	0.999613
IFNA2	2.78143	0.999489	0.999489	0.999489	3.88799	0.999489	0.999489	0.999489	0.999489	0.999489
IFNA8	1.60761	0.999624	0.999624	0.999624	2.93938	0.999624	0.999624	0.999624	0.999624	0.999624
IFNA1	1.82967	0.999636	0.999636	0.999636	2.73295	0.999636	0.999636	0.999636	0.999636	0.999636
TLN1	1.83765	1.58901	1.50919	2.51857	1.90263	1.23913	1.1854	2.34466	1.76034	1.47015
ANXA1	5.83189	4.40962	4.92254	5.09021	9.78907	7.3461	6.33072	5.75809	4.46422	3.63689
ERP44	1.86963	1.11224	1.20345	1.30731	2.03489	1.30797	1.16873	1.204	1.23597	1.42057
STOM	1.50605	1.18022	1.00511	0.985339	1.76342	1.07732	1.08162	1.00548	1.07519	1.04365
FCN1	18.7974	18.8926	14.7628	9.69127	19.2156	22.0025	17.9212	10.6277	11.3869	13.7696
TUBB4B	1.00016	1.23896	1.2056	1.45142	1.66891	1.39749	1.44632	1.33805	1.03266	1.09738
CTSD	11.222	7.17609	6.54232	2.7698	10.2454	8.76297	8.10042	2.74729	5.20954	4.00854
RHOG	2.68651	2.49707	2.73403	2.55525	3.01555	2.70317	2.59274	2.20615	2.37914	2.35534
HBB	1.0265	1.04137	0.973946	1.09248	0.973946	1.0274	0.973946	3.97542	0.973946	0.973946
CD59	0.921738	1.04271	0.971738	0.827277	1.53217	0.912079	0.891439	0.876632	0.861226	0.89174
CD44	5.13878	5.7597	6.70374	5.56339	2.93304	3.93502	5.91905	5.94832	5.69478	2.90578
SPI1	7.8	5.92757	5.61631	4.77542	4.81528	7.02761	6.50036	4.59209	5.23155	5.40986
PSMC3	1.51861	1.29441	1.14445	1.31472	1.36615	1.15356	1.49294	1.07407	1.06519	1.10219
MS4A1	0.875657	0.875657	0.88995	0.892379	1.20476	0.891794	0.875657	0.917393	0.968254	0.959006
CD6	0.746877	0.732425	0.785596	0.739534	0.834292	0.735639	0.875552	0.77906	0.757934	0.758164
FTH1	25.3909	40.2156	43.0543	48.0603	11.2449	43.2303	55.3231	40.259	40.2374	23.9289
GSTP1	2.16413	5.71304	5.1324	2.09229	2.09855	4.1695	4.09477	4.06067	4.3151	6.9922
RPS3	2.0791	4.21935	5.03774	4.35916	2.43477	3.99115	5.3708	4.87842	5.64725	5.53624
NDUFC2	1.29497	1.14331	1.21654	1.30334	1.4852	1.02837	1.21977	1.21131	1.62319	1.73859
CTSC	2.51585	1.62461	1.28223	2.16673	1.87266	1.43295	1.32056	2.4349	1.87322	1.81146
CD3E	0.546475	0.532282	0.673557	0.585502	0.50717	0.550021	0.600532	0.571261	0.600912	0.587669
CD3D	0.582882	0.557952	0.659345	0.56435	0.726497	0.562475	0.614649	0.588128	0.621794	0.645712
CD3G	0.607356	0.603772	0.634386	0.624983	0.773204	0.614871	0.648513	0.669873	0.638768	0.623582
HSPA8	0.959304	0.889228	0.967074	1.91304	0.893526	0.734096	0.986032	0.996607	1.17891	1.15601
KLF6	9.0669	6.73545	6.89309	5.95456	11.3107	9.30382	5.70471	5.22051	4.46717	3.14334
ITGB1	1.41693	1.21206	1.50685	2.08023	0.795406	0.959741	1.12627	1.87169	1.43228	1.2689
PRF1	0.734479	0.768859	0.800687	0.708477	0.683445	0.704732	0.717278	0.728575	0.73335	0.717172
PSAP	11.8583	8.72465	8.47369	13.209	4.6617	6.92919	8.38869	14.5133	11.0124	9.76061
PGAM1	2.09194	1.84371	1.85457	1.33508	1.34919	2.10324	1.86768	1.38965	2.1885	2.47662
CD27	0.822649	0.887868	0.780625	0.668432	1.00919	0.740985	0.840645	0.651421	0.723401	0.694646
LAG3	0.899123	0.883167	0.887995	0.897051	0.874689	0.896034	0.874689	0.883274	0.889805	0.888288
PTPN6	2.42061	1.54991	1.85365	2.16123	1.94522	1.80844	1.80607	1.57591	1.85778	2.3453
SLC2A3	2.07731	2.23079	2.73974	1.27564	1.59672	2.0869	2.36106	2.23237	1.93177	1.71479
CLEC7A	6.74816	4.36307	4.76564	6.26721	2.6707	3.83291	5.65857	6.70198	5.47797	4.24251
MGST1	2.29861	3.10791	2.96636	1.19896	2.52514	3.64528	2.05337	1.4779	1.96537	2.77695
BIN2	1.00379	0.873349	0.887574	1.39648	0.974806	1.16418	1.02768	1.03565	1.11792	1.1738
CD63	4.19609	3.79347	3.30357	1.52438	5.09017	4.84602	5.64874	2.43442	1.99057	2.40364
PA2G4	0.937242	0.991244	1.19419	1.17311	1.7558	1.04571	0.950555	1.02285	1.12271	1.21614
ARHGAP9	0.997626	1.1435	1.02912	0.937832	0.98022	1.03911	0.942455	0.985532	1.06391	1.11508
IFNG	0.936218	0.893753	0.914771	0.893753	0.893753	0.921801	0.893753	0.926203	0.898345	0.904474
RAP1B	3.0884	2.09306	1.64657	3.84709	1.7194	1.49944	1.75211	2.42514	2.18861	1.36669
LYZ	79.1183	89.4641	83.0424	25.9003	102.839	112.382	110.089	68.9327	70.5053	95.8612
SELPLG	1.96925	1.48815	1.25123	1.62105	1.75031	1.29999	1.01549	1.53813	1.59065	1.38972
HVCN1	1.21196	1.11906	1.08687	1.07525	1.05576	1.20883	1.07796	1.02515	1.12647	1.36022
DYNLL1	1.51417	1.87812	1.66453	1.17562	2.0248	1.36643	0.773017	1.22284	1.29182	2.77761
MLEC	1.07158	0.9877	0.939261	0.93613	1.17321	0.958349	1.07428	0.966852	0.980543	1.04065
HMGB1	1.49371	1.41312	1.50506	1.6581	1.94145	1.30759	1.40156	1.92193	1.50541	1.99797
RGCC	2.01572	2.40343	3.25226	2.74801	1.37207	3.46035	8.6265	4.74804	1.85217	0.737879
LCP1	6.1004	3.59632	3.77216	3.97901	2.78448	3.07314	2.80495	3.97742	3.73165	3.80916
GPR183	1.21856	2.20309	1.93038	1.46316	1.05051	1.88054	3.40021	3.0103	1.44734	0.86242
TNFSF13B	5.06409	2.98002	3.58615	1.85669	5.14474	3.11341	2.14101	2.24414	3.15829	4.24988
RNASE2	4.00924	2.4164	2.03216	1.18857	4.93384	2.51019	2.03526	1.1593	1.51285	1.39563
GNG2	1.16752	1.12792	1.39136	2.43256	0.792574	1.07388	1.02952	1.46494	1.44402	0.965531
LGALS3	2.99727	3.28178	3.29856	3.2881	1.77463	5.06154	5.76689	3.7286	2.84247	3.43621
ZFP36L1	3.37354	2.25197	3.07486	3.52842	1.87217	1.55932	2.81182	3.29616	4.29351	4.15302
NPC2	3.7866	5.34121	6.00262	5.53897	3.91366	4.35865	5.79445	5.38287	6.01963	6.70396
BATF	1.11307	0.901996	0.961737	0.885737	1.16873	0.973229	0.897331	0.875334	0.907072	1.02132
SERPINA1	10.6812	6.07043	4.71714	9.15976	6.76969	5.5004	4.4889	7.59029	5.9401	6.40132
BCL11B	0.820303	0.800684	0.916616	0.809017	0.786926	0.786926	0.855927	0.815355	0.841358	0.813644
HSP90AA1	3.26243	1.32206	1.22925	3.57888	3.92616	1.2618	1.215	1.42288	1.21197	1.54536
IGHA2	1.03199	1.00441	0.978702	1.09295	1.02275	0.989037	0.978702	1.09274	1.04262	0.978702
IGHG4	2.6291	7.80996	3.95994	0.593408	0.942126	6.67026	1.43131	0.530517	0.621462	0.51449
IGHG2	0.979448	0.984675	1.08589	0.964355	0.964355	0.981985	0.964355	0.964355	1.0205	0.964355
IGHA1	1.53043	2.46277	2.96117	0.97551	0.830321	0.996257	1.08174	0.730973	1.68263	0.741641
IGHG1	2.46796	1.98403	0.779961	0.707798	1.20605	3.24084	0.821415	0.658491	0.691817	0.636329
IGHD	0.921896	0.921896	0.921896	0.921896	0.966773	0.921896	0.976273	0.933358	0.939325	0.960943
IGHM	1.45739	1.25259	0.958362	0.809282	1.23854	1.08305	1.05522	0.800061	0.867725	0.872297
IGHV1-24	0.990847	0.990847	0.990847	0.990847	1.12547	0.994179	0.990847	0.990847	0.990847	0.990847
SRP14	2.53454	2.21266	2.30584	2.0594	2.03919	1.94921	2.06402	2.22463	1.83324	2.42514
B2M	27.331	22.6934	21.6784	16.7049	18.5876	16.8337	16.6659	16.3517	17.8625	21.6868
ANXA2	3.99268	3.45072	3.67507	3.82941	3.71478	4.46693	4.38138	3.30002	2.97439	3.57809
PKM	2.52485	3.24109	2.71685	1.89213	3.57556	3.52352	3.18059	1.78578	2.26153	2.65911
ANPEP	1.87038	2.47223	2.31061	1.63692	1.1053	2.1758	2.98312	1.89818	2.34424	1.495
IQGAP1	3.63875	2.78622	2.78487	3.45199	3.00087	2.9004	2.82213	3.82009	2.90236	2.58109
PRKCB	2.03373	1.40368	1.96432	2.09677	1.54558	1.45051	1.53571	1.83849	2.79916	1.7345
IL4R	1.37469	1.01846	1.16019	1.16524	1.22751	0.994876	1.04632	1.00661	1.03414	0.977052
SPN	1.74451	1.3214	1.08659	2.42517	1.25644	1.03464	0.950252	1.97783	1.50813	1.49468
ALDOA	2.91137	4.93027	4.56929	3.38977	3.40402	5.50418	5.65402	3.01209	3.35648	4.10871
CORO1A	3.16257	2.88839	3.13756	2.48805	2.69918	3.5883	3.0732	2.26441	2.49748	3.45126
ITGAL	1.79517	1.31709	1.20968	1.72119	1.37174	1.02069	1.13015	1.63794	1.31083	1.2758
PYCARD	4.34919	5.30263	4.19577	3.06879	5.06898	6.28294	4.58084	3.0026	3.3248	4.43494
ITGAX	2.06027	1.90626	1.86024	2.9104	1.21113	1.61649	2.20681	2.9249	2.13798	1.43963
PSMB10	1.46895	2.00357	1.76415	1.3729	1.25859	2.12114	1.65655	1.07275	1.48073	1.80285
COTL1	4.56172	6.60492	6.61896	8.75451	3.36468	6.50387	6.55858	8.5515	10.631	9.219
CYBA	10.677	11.8135	9.68438	6.02125	11.4044	10.1051	6.39676	5.78276	6.93554	7.92833
APRT	1.13944	1.87324	1.95946	1.17582	1.16075	1.73042	1.81365	1.18126	1.70524	2.38011
TRAPPC1	1.62224	2.00345	1.82358	1.29656	1.95492	1.96309	1.96775	1.41168	1.611	2.01774
VAMP2	0.919125	0.983796	0.928402	1.04655	1.00089	0.972515	0.951628	0.8998	1.07514	1.42993
CCL5	0.771714	1.25106	1.6805	0.877985	0.577298	1.69293	1.01244	0.592796	0.816697	0.691216
CCL3	53.4783	59.4437	73.8196	30.0401	29.0619	101.545	95.5282	24.9815	11.7903	4.03488
IKZF3	0.844302	0.804434	0.82028	0.822975	0.830122	0.816528	0.81145	0.7926	0.796885	0.809665
CCR7	0.698965	0.674891	0.754468	0.723358	0.658835	0.763587	0.715387	0.766342	0.774785	0.679055
STAT3	1.38054	0.917725	1.05929	1.41892	1.55352	0.918782	0.796551	1.2313	1.054	0.963562
GRN	9.3466	8.71624	7.0576	3.00424	7.06088	8.8424	9.30144	3.05279	4.29234	5.68427
CD79B	1.10364	0.912337	1.03011	1.51013	0.917378	0.994225	0.885924	1.13381	1.03571	1.07331
PECAM1	2.40536	1.92051	1.70055	3.44342	1.56185	1.62166	1.68261	2.78193	2.54162	2.29158
GRB2	2.96359	1.56248	1.52684	2.3106	1.9499	1.80242	1.51826	2.2667	1.69049	1.63493
JMJD6	1.30104	1.24477	1.28693	1.16733	1.5471	1.47181	0.945361	0.975587	0.90229	0.849917
ACTG1	2.29736	2.96036	3.43654	3.02195	2.25184	3.17653	3.17129	2.91389	3.26317	4.05933
CD7	0.599739	0.628111	0.62359	0.584407	0.707318	0.591022	0.713424	0.609006	0.669747	0.626305
MYL12A	3.46873	3.00538	2.4977	1.70163	3.62791	2.79955	1.86681	1.54487	2.09113	2.64128
FKBP1A	2.55148	3.43472	3.8518	3.01329	2.02291	2.9809	3.49671	2.74011	3.8774	4.48885
CST3	19.9043	21.8439	23.4917	20.6089	16.2649	15.0706	17.8522	19.4434	19.9481	30.0039
CST7	0.664787	0.829717	0.79493	0.673391	0.836331	0.689514	0.736295	0.617233	0.663595	0.623419
MAFB	11.7483	8.42983	9.20859	7.35588	4.70397	12.4516	10.0589	8.31793	6.9658	1.92472
CTSA	2.51321	2.4186	2.12412	1.36408	2.5288	2.72454	1.70953	1.24188	1.4291	1.65695
CD40	1.40396	1.06737	1.15544	0.979787	2.62392	1.15235	1.01011	1.02239	1.02819	1.02562
CEBPB	6.7532	5.28516	4.63665	5.69264	4.91733	5.10007	4.25138	7.13039	3.03784	4.06229
GNAS	1.96823	1.28085	1.3027	2.08616	1.70073	1.21068	1.71886	2.10366	1.68871	1.59324
CFD	7.4551	5.24747	5.71145	8.33558	2.43543	4.32475	4.13085	6.06134	5.10559	6.15967
CNN2	0.952701	1.07223	1.26043	1.40305	0.852751	1.22982	1.27785	1.29788	1.32336	1.02472
EEF2	0.93104	1.7524	1.63006	2.27707	0.752277	1.46543	1.6093	2.01447	2.61405	2.75457
CD70	0.985476	0.965782	0.956027	0.956027	0.956027	1.00972	0.956027	0.956027	0.956027	0.967136
STXBP2	8.60971	5.47442	5.3833	5.0887	2.56547	3.83019	3.06915	4.1992	5.75252	6.1549
RETN	2.75562	2.26581	1.73013	1.06346	6.25915	2.4748	1.11608	1.13746	5.40897	2.24441
LDLR	2.53641	2.60808	2.0821	1.61488	2.76427	2.4898	1.91692	1.64518	1.5578	1.01077
ADGRE5	1.55504	1.2369	1.31526	2.4319	1.57525	1.33978	1.20031	1.87456	1.36056	1.22011
BST2	3.23441	1.69832	1.54409	1.31077	3.67573	1.64459	2.08293	1.80304	1.86051	1.93774
CD22	1.35571	1.0549	0.988989	1.12477	0.953407	1.16539	1.01041	1.22837	1.08425	0.987224
NFKBID	1.53349	1.59176	1.29644	1.18221	1.06361	1.46243	1.37013	1.2478	1.22391	1.12073
TYROBP	21.7933	24.7675	22.7619	19.2827	13.978	20.3719	19.3753	18.6032	22.7421	24.1346
GMFG	2.9297	3.88611	3.78954	3.02512	4.8543	3.59763	2.87123	2.60984	2.99203	3.31677
TGFB1	1.8973	2.13431	2.05271	2.00543	1.25019	1.60861	1.68182	1.95129	2.03594	1.67492
CD79A	0.757912	0.75566	0.746218	0.821792	0.927458	0.836652	0.746218	0.787689	0.880604	0.811208
POU2F2	1.98695	1.44894	1.68605	2.80349	1.22826	1.27768	1.15079	2.04231	1.95976	2.34957
C5AR1	5.71344	4.0696	3.40602	6.156	2.41524	3.19097	3.76244	5.68044	3.62117	2.26701
FTL	45.8516	76.2095	54.5042	28.7751	25.4307	49.6379	59.144	31.2112	54.484	51.6559
FLT3LG	0.755972	0.952642	0.771473	0.761554	0.746822	0.766971	0.774074	0.856135	0.802606	0.795383
FPR1	3.73368	3.05481	2.97361	1.68785	4.65693	3.36771	3.00026	2.09314	2.41614	1.91665
LILRB2	7.30274	2.386	2.2667	4.57092	2.94332	2.1633	2.38371	3.49936	2.83817	1.92037
LILRA5	4.74188	2.54814	2.65318	2.76011	4.07182	2.87247	2.26641	2.21593	2.54593	1.82035
IGLL5	1.01871	0.942893	0.969031	0.942893	0.985015	1.05392	0.942893	0.942893	0.948484	0.943929
IGLC2	3.69494	2.90802	1.00358	0.987105	1.30907	5.34422	1.33652	0.721127	1.10932	0.826837
IGLC3	0.9796	1.09984	0.987181	0.795216	0.824227	3.46626	1.2207	0.808822	0.839664	0.863785
MIF	1.09977	1.20212	1.12099	1.0573	0.85284	1.28504	1.44711	1.10316	1.33363	1.56786
XBP1	1.65509	1.7803	1.92101	1.30838	1.01624	2.02987	1.43792	1.54118	1.12404	1.214
RAC2	1.51126	1.35126	1.2827	1.40014	1.48829	1.50679	1.17837	1.30387	1.37116	1.53517
LGALS1	11.4553	18.0395	14.0551	6.81144	16.5734	21.5953	16.4887	8.67556	13.5395	10.9757
SYNGR1	0.938068	1.01725	0.985729	0.9284	0.906258	1.06578	1.07233	0.970675	1.0152	1.12628
TNFRSF13C	0.888248	0.888248	0.888248	0.888248	1.01851	0.90431	0.913197	0.888248	0.89992	0.904775
SAMSN1	4.779	3.65225	3.97813	6.45201	1.49482	3.47674	4.51384	4.78345	3.06764	0.979028
SOD1	1.40461	1.03034	0.8754	1.78207	1.11137	1.03238	0.897385	1.2938	1.13544	1.16509
ITGB2	4.13991	3.78645	4.19817	3.1226	5.20856	5.28198	5.11169	4.47973	2.16024	4.21191
Sum all genes	1600.07	1491.37	1430.29	1034.89	2251.89	1866.13	1457.51	1083.63	1130.97	1139.71

## Sheet: Cell migration
	DF Day-2	DF Day-1	DF Def	DF Wk2	DHF Day-2	DHF Day-1	DHF Def	DHF Wk2	HCI	HCII
CDC42	2.71117	3.19573	3.08572	3.28479	2.68637	3.07008	2.90073	2.7172	3.47738	3.11458
FGR	4.1828	2.83913	3.25491	2.49525	3.24972	3.16841	2.07333	2.01178	2.96855	2.98497
LCK	0.643671	0.66571	0.710746	0.655522	0.643671	0.702481	0.724808	0.687105	0.701261	0.744934
CSF3R	2.81015	2.59237	3.24856	2.21517	1.36625	2.46729	3.30072	2.86557	3.99985	3.35945
MACF1	1.55592	1.02209	1.02639	1.80961	1.3935	0.975019	0.99913	1.13049	1.11727	1.06373
CAP1	2.87105	2.14098	1.93973	2.0433	1.68092	1.89137	1.76523	1.8499	2.52241	2.98792
JUN	3.22926	2.60481	2.60775	0.632726	9.54323	5.87275	1.11985	0.666971	0.888607	3.15401
PDE4B	3.1801	2.50791	3.20715	3.14515	2.81688	2.60544	1.98447	3.6025	2.08784	1.01682
NEXN	2.43518	1.1872	1.04	0.992415	2.70412	1.06577	0.9858	1.08808	1.04704	1.05159
RHOC	1.01616	1.37903	1.28451	2.70562	0.827572	1.028	1.05805	2.06097	1.99991	1.69819
CD2	0.592786	0.619969	0.644354	0.659111	0.592786	0.619568	0.592786	0.653707	0.678633	0.615475
S100A11	13.3148	11.0902	10.7948	10.7946	11.1186	10.6658	10.5903	8.43082	7.97283	8.65083
S100A9	210.722	176.518	151.096	22.6785	465.748	289.653	147.487	49.6126	96.4699	94.5453
S100A12	12.2303	11.9733	12.8851	2.80586	42.9685	16.5562	10.3902	5.35987	13.0431	15.4638
S100A8	176.647	147.33	115.077	9.60807	681.528	295.598	124.879	31.3879	78.7594	89.565
LMNA	1.23848	1.28264	1.77248	1.38962	1.65661	1.79737	3.47876	1.82944	1.78178	0.673874
CD48	1.77613	1.66749	1.99876	2.22234	1.99913	1.8993	1.4358	2.45949	2.35574	2.40374
FCER1G	14.6431	13.8228	12.901	10.4825	13.7082	10.5421	11.2741	9.27171	10.4484	13.2869
XCL2	0.911803	0.897491	0.897491	0.91218	0.897491	0.911864	0.940715	0.897491	0.897491	0.900878
SELL	5.00146	2.9975	2.60605	0.969831	4.14276	2.4884	2.00819	1.18416	1.78387	2.49427
PTGS2	6.27822	3.56444	5.40477	6.43935	4.81922	5.90095	4.92829	6.26002	1.76556	1.77661
PTPRC	3.94887	2.12259	1.96694	3.96207	2.61728	1.58671	1.66619	3.04882	2.60315	2.94278
ADAM17	4.2443	3.37037	3.3278	4.16522	3.031	2.74971	2.72286	3.26072	2.27511	1.25761
RHOB	1.76873	1.6791	1.92606	1.43425	1.81812	1.7738	1.54393	1.19052	1.24027	3.43152
CYP1B1	2.3334	4.81369	2.82142	1.44599	2.79293	1.47148	2.95025	1.58819	2.59692	1.7439
TMSB10	20.1425	20.0029	18.1289	12.3554	19.357	16.6271	19.4323	12.867	15.2224	13.5861
IGKV3-11	2.25149	1.15656	1.15911	0.925239	0.925239	0.925239	0.925239	0.925239	0.925239	0.925239
ZAP70	0.809659	0.83756	0.840426	0.819488	0.824375	0.819812	0.783595	0.825306	0.872953	0.820175
IL1B	19.5819	20.1182	33.658	43.0982	5.7081	30.4194	20.422	40.6015	12.7534	4.02321
CXCR4	1.16474	0.913948	0.859868	1.10925	0.825444	1.33968	1.10553	1.26848	1.62565	0.772955
ZEB2	7.1703	5.67784	5.21158	9.34224	2.90485	4.33529	6.2813	7.3295	4.60377	2.46976
TNFAIP6	3.12442	4.08033	3.16359	1.77509	1.86642	3.59255	3.32975	1.35775	1.75032	1.10273
NR4A2	2.22004	2.02462	1.73104	1.44263	1.50663	2.29649	1.26063	1.40855	1.90129	1.6102
CCL20	2.09484	2.80476	5.41045	3.13934	1.40885	6.19044	2.53639	2.0494	1.34891	0.994245
SP100	1.98755	1.08469	0.997605	1.15432	1.58295	1.15072	0.963175	1.25597	1.08386	1.08885
CX3CR1	2.62201	1.18298	1.23597	1.13272	0.927887	0.962153	0.927887	1.20424	1.23593	1.69391
CCR1	4.91257	2.46719	2.13004	1.60886	3.91128	2.52511	2.01023	2.00326	3.32866	1.48701
GPX1	9.7401	18.4763	13.9594	3.87187	5.41644	16.0875	12.2848	5.96056	11.1953	11.0587
RHOA	4.05082	3.83267	4.27121	3.37454	2.17786	3.4618	3.15186	3.26847	3.72445	3.61494
GNAI2	2.95516	2.35105	2.34759	3.34331	1.92153	2.57044	2.46496	3.03468	3.35647	2.62544
ARF4	1.6788	1.39333	1.2777	1.24213	1.26985	1.71333	1.36038	1.18029	1.15609	1.22017
FOXP1	1.05647	1.00332	1.09462	1.5288	0.774802	0.905137	1.20746	1.27345	1.15333	0.989611
PARP9	2.51254	1.26534	1.23213	1.0592	2.26053	1.21716	1.01605	1.17354	1.22259	1.09521
ATP1B3	1.96198	1.72661	1.84499	2.64711	1.47819	1.43363	1.56147	1.90487	1.72809	1.55454
JCHAIN	1.9596	1.79692	1.1674	0.717479	1.28474	1.01308	0.891585	0.627864	0.850957	0.635424
CXCL8	40.8021	49.3943	64.226	42.8528	34.2264	99.2346	79.8999	37.5838	26.0292	6.56627
CXCL3	4.72593	14.4819	19.3484	8.64522	2.39696	16.9916	32.6292	6.43911	4.33788	1.09647
CXCL2	12.8552	17.2226	24.763	18.8236	3.51565	25.94	39.5029	18.2283	7.29329	1.46328
CXCL10	6.39252	2.01728	1.27843	1.26016	33.1875	1.57847	0.989151	1.03596	1.09783	1.0054
HMGB2	1.91777	2.17146	1.91348	1.38808	3.65474	2.30965	1.33575	1.16543	1.49738	1.90729
PTGER4	3.37541	1.21923	1.45793	2.73839	1.82697	1.69422	1.6329	1.92819	1.49724	0.974632
MEF2C	1.36331	1.41265	1.6178	1.91547	1.27793	1.17754	1.0344	1.90047	2.41349	2.65248
CD74	7.5916	9.29912	8.0059	8.34486	8.72167	10.2726	9.87074	10.3146	7.31869	12.795
DUSP1	7.71898	13.8784	13.5109	3.25999	15.3102	19.8906	8.70206	4.59271	4.83715	11.2282
PHACTR1	3.67516	1.89371	2.6097	2.79997	3.83409	2.8663	2.42646	2.51961	3.18604	1.64713
TNF	5.70795	3.87285	7.15468	3.31971	5.33062	9.49551	2.53037	3.34558	1.56486	0.987832
AIF1	14.5903	13.9458	14.7946	19.3129	13.512	11.8604	14.0842	16.4141	12.8648	14.1418
GPSM3	1.67141	2.38048	2.00879	1.59015	1.24072	2.43772	2.22117	1.73199	2.1952	2.30912
TREM1	2.79939	3.74768	3.7205	2.45799	2.50804	3.90624	4.32809	2.85271	2.41161	1.60227
SGK1	6.78129	3.73037	5.00418	4.12527	1.21732	3.75405	4.35531	3.47838	6.63331	2.24485
TNFAIP3	6.09831	3.77725	3.52739	3.35169	2.66475	5.10778	3.26629	3.28194	1.87531	0.822221
CITED2	1.85799	1.92568	1.75698	1.52402	0.96604	2.44905	2.71168	1.47386	1.54787	1.2511
SOD2	14.378	13.2534	16.3207	15.1792	12.2596	17.6271	20.0313	12.4806	7.40516	3.02506
RAC1	4.82268	5.52291	4.6328	2.87156	3.54304	4.7514	4.2321	2.82207	3.02676	3.82639
IL6	8.44197	1.90984	2.8571	3.04942	3.5782	2.81353	2.75343	2.50791	1.09322	0.992892
SEPT7	1.65572	0.906559	1.08155	1.38879	1.76908	1.08714	0.725075	1.23823	1.08624	1.30436
PPIA	2.51169	1.84708	2.33204	2.56209	2.68013	2.49344	2.57912	2.55058	2.75892	2.34805
MYO1G	2.15432	1.82087	1.82777	2.70084	1.28075	1.95626	1.37516	2.25701	1.73508	1.74771
SBDS	0.825643	0.840254	0.798133	1.12602	0.911631	0.835565	1.0499	0.975834	1.06849	0.903845
HSPB1	3.98049	0.967711	1.08516	1.19101	1.59991	1.00967	1.06244	1.00662	0.959207	0.990694
CD99	1.20923	1.44196	1.90531	1.01394	1.04204	1.55936	2.20328	1.37401	1.4153	1.44963
TMSB4X	20.3736	29.8437	28.4548	23.7728	16.2131	25.35	29.8995	24.0763	28.9595	39.6125
TIMP1	5.08092	7.9476	5.64532	5.76698	4.22342	6.32376	8.34672	4.438	4.10641	2.99298
MSN	2.8551	1.75457	2.09702	3.01965	1.49833	1.61785	1.82244	2.73903	2.59724	2.4553
FLNA	2.09252	2.00889	2.49833	2.94793	1.5618	1.74252	2.2361	2.31608	2.36548	2.06719
PCM1	1.03723	0.760335	0.815491	1.16368	1.04985	0.815232	1.06179	1.06121	0.961525	0.960797
LYN	4.88278	3.44767	3.52343	5.7373	2.65478	2.71414	2.26366	4.77834	4.26908	2.69585
SDCBP	3.51762	3.22684	2.84097	3.09984	1.76322	3.40861	2.77325	2.37294	2.7212	2.68699
TRIB1	2.58121	2.82429	2.51677	1.57931	4.83362	2.6015	1.45877	1.73244	2.07981	1.31614
MYC	1.14902	0.938386	1.13589	1.33059	0.985816	1.06879	1.12738	1.13938	0.938735	0.911353
FAM49B	2.5495	1.55641	1.55371	1.88709	2.31392	1.85074	1.28873	1.67344	1.73873	1.93065
DDX58	1.57739	1.14807	1.02431	0.966055	2.58839	0.977764	1.15798	1.09875	1.00898	1.01736
GLIPR2	2.45337	2.45749	2.31562	1.60219	4.10106	2.66954	1.77681	1.33729	2.04039	1.97551
ZFAND5	4.28704	2.94456	3.20128	5.22117	3.51823	4.17355	2.62084	3.59562	2.7136	2.41047
ANXA1	5.83189	4.40962	4.92254	5.09021	9.78907	7.3461	6.33072	5.75809	4.46422	3.63689
KLF4	6.20933	5.76843	5.59942	3.37685	7.73677	5.1109	3.93601	4.95367	5.56353	5.07543
ARPC5L	0.939048	0.887562	0.932867	0.799323	1.44354	0.972306	0.802408	0.82478	0.790164	0.876392
HSPA5	1.26648	1.01738	1.04874	1.08978	1.19377	0.904323	0.901227	1.70811	1.37267	1.38393
IFITM1	1.40512	1.05461	0.976916	0.649826	0.802409	1.35318	1.09518	0.645157	0.790379	0.678125
RHOG	2.68651	2.49707	2.73403	2.55525	3.01555	2.70317	2.59274	2.20615	2.37914	2.35534
CD44	5.13878	5.7597	6.70374	5.56339	2.93304	3.93502	5.91905	5.94832	5.69478	2.90578
SLC3A2	1.19666	1.238	1.26972	1.11587	2.01899	1.91119	1.8759	1.14732	1.17815	1.04216
CFL1	4.11757	4.43444	4.19049	3.69393	3.84837	5.29976	4.72095	3.5665	3.91818	4.19639
GSTP1	2.16413	5.71304	5.1324	2.09229	2.09855	4.1695	4.09477	4.06067	4.3151	6.9922
ETS1	0.657475	0.670707	0.695789	0.703691	0.762713	0.666334	0.633192	0.720483	0.697683	0.66451
ITGB1	1.41693	1.21206	1.50685	2.08023	0.795406	0.959741	1.12627	1.87169	1.43228	1.2689
ARID5B	1.07372	0.862795	0.879181	0.837632	1.41924	1.0226	0.842483	0.844744	0.854793	0.7586
DDIT4	1.3707	1.6544	1.39686	0.894515	0.86704	2.52257	1.99682	0.908818	0.959643	0.818425
PTPN6	2.42061	1.54991	1.85365	2.16123	1.94522	1.80844	1.80607	1.57591	1.85778	2.3453
CLEC7A	6.74816	4.36307	4.76564	6.26721	2.6707	3.83291	5.65857	6.70198	5.47797	4.24251
ARHGDIB	2.40038	2.00937	2.11295	2.34776	1.60981	1.94188	1.97024	2.14068	2.45779	2.6821
BIN2	1.00379	0.873349	0.887574	1.39648	0.974806	1.16418	1.02768	1.03565	1.11792	1.1738
ITGB7	0.927672	0.945388	0.802181	0.771465	1.23629	0.999262	0.89961	0.794208	0.766595	0.819751
CD63	4.19609	3.79347	3.30357	1.52438	5.09017	4.84602	5.64874	2.43442	1.99057	2.40364
IFNG	0.936218	0.893753	0.914771	0.893753	0.893753	0.921801	0.893753	0.926203	0.898345	0.904474
BTG1	2.18553	3.23497	3.2081	3.57572	0.982507	3.27555	4.12122	4.71795	2.46234	2.22552
SELPLG	1.96925	1.48815	1.25123	1.62105	1.75031	1.29999	1.01549	1.53813	1.59065	1.38972
HMGB1	1.49371	1.41312	1.50506	1.6581	1.94145	1.30759	1.40156	1.92193	1.50541	1.99797
RGCC	2.01572	2.40343	3.25226	2.74801	1.37207	3.46035	8.6265	4.74804	1.85217	0.737879
LCP1	6.1004	3.59632	3.77216	3.97901	2.78448	3.07314	2.80495	3.97742	3.73165	3.80916
GPR183	1.21856	2.20309	1.93038	1.46316	1.05051	1.88054	3.40021	3.0103	1.44734	0.86242
ARF6	3.78316	3.33893	3.791	2.83816	2.6022	2.80774	2.44974	3.63357	1.83203	1.99129
LGALS3	2.99727	3.28178	3.29856	3.2881	1.77463	5.06154	5.76689	3.7286	2.84247	3.43621
HIF1A	4.7458	2.26582	2.24834	2.97768	2.42765	2.31222	3.01813	3.57619	2.84657	1.34604
SYNE2	0.701907	0.699052	0.692357	0.752072	0.691393	0.667812	0.726428	0.723175	0.69498	0.675312
BCL11B	0.820303	0.800684	0.916616	0.809017	0.786926	0.786926	0.855927	0.815355	0.841358	0.813644
EVL	0.844073	0.631422	0.80697	0.878851	0.852575	0.666368	0.838978	0.823273	0.830344	0.895006
IGHA2	1.03199	1.00441	0.978702	1.09295	1.02275	0.989037	0.978702	1.09274	1.04262	0.978702
IGHA1	1.53043	2.46277	2.96117	0.97551	0.830321	0.996257	1.08174	0.730973	1.68263	0.741641
IGHM	1.45739	1.25259	0.958362	0.809282	1.23854	1.08305	1.05522	0.800061	0.867725	0.872297
IDH2	0.856944	0.985908	0.906734	1.00687	0.925624	1.04978	1.17548	1.02831	0.964916	1.03958
CIB1	1.15816	1.27657	1.20719	1.21852	1.05833	1.4195	1.19036	1.28873	1.1923	1.27344
IQGAP1	3.63875	2.78622	2.78487	3.45199	3.00087	2.9004	2.82213	3.82009	2.90236	2.58109
SPN	1.74451	1.3214	1.08659	2.42517	1.25644	1.03464	0.950252	1.97783	1.50813	1.49468
CORO1A	3.16257	2.88839	3.13756	2.48805	2.69918	3.5883	3.0732	2.26441	2.49748	3.45126
ITGAL	1.79517	1.31709	1.20968	1.72119	1.37174	1.02069	1.13015	1.63794	1.31083	1.2758
PYCARD	4.34919	5.30263	4.19577	3.06879	5.06898	6.28294	4.58084	3.0026	3.3248	4.43494
ITGAX	2.06027	1.90626	1.86024	2.9104	1.21113	1.61649	2.20681	2.9249	2.13798	1.43963
ADGRG1	0.919694	0.901344	0.901344	0.910558	0.901344	0.90693	0.901344	0.914099	0.903854	0.903419
YWHAE	2.07153	2.19319	2.2285	1.70089	1.61178	1.89091	1.913	1.66783	1.64832	1.78458
CXCL16	1.67205	1.97975	1.74796	3.69315	1.29309	1.77594	1.9995	2.64916	2.29735	1.39635
PFN1	3.07214	5.51528	5.18916	4.00012	3.08165	5.52651	5.11721	3.76868	5.38576	6.31361
CCL5	0.771714	1.25106	1.6805	0.877985	0.577298	1.69293	1.01244	0.592796	0.816697	0.691216
CCL3	53.4783	59.4437	73.8196	30.0401	29.0619	101.545	95.5282	24.9815	11.7903	4.03488
CCL4	29.0602	13.3528	19.029	12.5283	7.73452	24.2747	17.6427	8.59765	4.76662	0.906129
CCL3L3	15.9206	26.2294	30.1017	12.511	31.4011	105.839	105.412	26.6491	6.90403	2.88333
CCL4L2	5.84888	4.07427	6.0975	3.94812	5.20686	31.0607	22.8871	11.1988	2.74641	1.06075
CCR7	0.698965	0.674891	0.754468	0.723358	0.658835	0.763587	0.715387	0.766342	0.774785	0.679055
STAT3	1.38054	0.917725	1.05929	1.41892	1.55352	0.918782	0.796551	1.2313	1.054	0.963562
GRN	9.3466	8.71624	7.0576	3.00424	7.06088	8.8424	9.30144	3.05279	4.29234	5.68427
FMNL1	1.75102	1.51029	1.64413	1.91076	1.1554	1.31936	1.15099	2.05598	1.80173	1.53615
ABI3	1.25157	1.47522	1.34004	1.3255	1.11683	1.19335	0.915464	1.15533	1.22725	1.58598
PECAM1	2.40536	1.92051	1.70055	3.44342	1.56185	1.62166	1.68261	2.78193	2.54162	2.29158
GRB2	2.96359	1.56248	1.52684	2.3106	1.9499	1.80242	1.51826	2.2667	1.69049	1.63493
ACTG1	2.29736	2.96036	3.43654	3.02195	2.25184	3.17653	3.17129	2.91389	3.26317	4.05933
ARHGDIA	1.93836	1.59735	2.10067	1.70504	1.50254	1.86233	2.04619	1.46626	1.88698	1.49239
PSTPIP2	2.09574	1.47574	1.33981	1.38412	3.30964	1.45091	1.16136	1.30656	1.23424	1.30912
STK4	1.2777	0.919119	1.16801	1.68689	0.948822	0.805552	0.716566	1.46322	1.45653	1.20536
CD40	1.40396	1.06737	1.15544	0.979787	2.62392	1.15235	1.01011	1.02239	1.02819	1.02562
BSG	1.64217	1.62832	1.57778	1.34219	1.36966	1.56161	1.51095	1.29118	1.35008	1.42327
CNN2	0.952701	1.07223	1.26043	1.40305	0.852751	1.22982	1.27785	1.29788	1.32336	1.02472
CALR	1.41142	1.12507	0.889137	1.15897	2.08474	0.908728	0.989171	1.54003	1.40073	1.36663
BST2	3.23441	1.69832	1.54409	1.31077	3.67573	1.64459	2.08293	1.80304	1.86051	1.93774
FFAR2	3.8828	1.81295	1.33551	1.46954	4.17444	2.03832	1.30498	1.45479	1.33949	1.04221
TGFB1	1.8973	2.13431	2.05271	2.00543	1.25019	1.60861	1.68182	1.95129	2.03594	1.67492
RPS19	5.78882	8.82632	7.8477	12.6552	4.10933	7.32071	8.93332	11.8161	9.61474	8.00869
C5AR1	5.71344	4.0696	3.40602	6.156	2.41524	3.19097	3.76244	5.68044	3.62117	2.26701
MYADM	3.68295	2.61001	3.0537	3.90901	2.31928	2.51621	2.51185	2.99312	3.05358	1.45037
IGLV6-57	0.989479	0.974654	0.952346	0.952346	0.952346	0.971214	0.952346	0.952346	0.957057	0.957118
IGLV1-40	0.979568	0.979568	0.979568	0.979568	1.02634	1.01979	0.979568	0.979568	0.979568	0.979568
IGLC2	3.69494	2.90802	1.00358	0.987105	1.30907	5.34422	1.33652	0.721127	1.10932	0.826837
IGLC3	0.9796	1.09984	0.987181	0.795216	0.824227	3.46626	1.2207	0.808822	0.839664	0.863785
VPREB3	0.935782	0.935782	0.935782	0.945388	0.935782	0.950539	0.983026	0.947018	0.964486	0.955491
MIF	1.09977	1.20212	1.12099	1.0573	0.85284	1.28504	1.44711	1.10316	1.33363	1.56786
XBP1	1.65509	1.7803	1.92101	1.30838	1.01624	2.02987	1.43792	1.54118	1.12404	1.214
RAC2	1.51126	1.35126	1.2827	1.40014	1.48829	1.50679	1.17837	1.30387	1.37116	1.53517
SUN2	0.906212	0.861081	0.980665	1.2683	0.894289	0.942286	0.961958	1.16101	1.02849	1.05126
TSPO	4.0385	6.23078	5.90527	3.39846	6.93354	9.11075	9.44743	3.27208	5.93164	6.5948
ITGB2	4.13991	3.78645	4.19817	3.1226	5.20856	5.28198	5.11169	4.47973	2.16024	4.21191
Sum all genes	1095.16	1020.12	1025.31	646.937	1778.15	1533.38	1168.84	688.651	675.969	629.997

## Sheet: Complement activation
	DF Day-2	DF Day-1	DF Def	DF Wk2	DHF Day-2	DHF Day-1	DHF Def	DHF Wk2	HCI	HCII
CD55	3.66912	2.60335	2.66255	3.40107	3.77942	2.74831	3.02293	3.06585	1.80024	1.39333
IGKV3-11	2.25149	1.15656	1.15911	0.925239	0.925239	0.925239	0.925239	0.925239	0.925239	0.925239
IL1B	19.5819	20.1182	33.658	43.0982	5.7081	30.4194	20.422	40.6015	12.7534	4.02321
CFP	3.49178	4.5497	4.10103	3.24277	2.6081	3.73308	3.64714	2.79944	4.25439	4.33001
CLU	3.5745	2.60958	1.3793	0.98072	6.02038	2.42832	1.27439	0.98072	1.15305	1.03853
FCN1	18.7974	18.8926	14.7628	9.69127	19.2156	22.0025	17.9212	10.6277	11.3869	13.7696
CD59	0.921738	1.04271	0.971738	0.827277	1.53217	0.912079	0.891439	0.876632	0.861226	0.89174
SERPING1	4.10339	1.32638	1.23741	1.04099	2.92069	1.18291	1.27577	1.08199	1.04039	1.01815
RGCC	2.01572	2.40343	3.25226	2.74801	1.37207	3.46035	8.6265	4.74804	1.85217	0.737879
IGHA2	1.03199	1.00441	0.978702	1.09295	1.02275	0.989037	0.978702	1.09274	1.04262	0.978702
IGHG4	2.6291	7.80996	3.95994	0.593408	0.942126	6.67026	1.43131	0.530517	0.621462	0.51449
IGHG2	0.979448	0.984675	1.08589	0.964355	0.964355	0.981985	0.964355	0.964355	1.0205	0.964355
IGHA1	1.53043	2.46277	2.96117	0.97551	0.830321	0.996257	1.08174	0.730973	1.68263	0.741641
IGHG1	2.46796	1.98403	0.779961	0.707798	1.20605	3.24084	0.821415	0.658491	0.691817	0.636329
IGHD	0.921896	0.921896	0.921896	0.921896	0.966773	0.921896	0.976273	0.933358	0.939325	0.960943
IGHM	1.45739	1.25259	0.958362	0.809282	1.23854	1.08305	1.05522	0.800061	0.867725	0.872297
IGHV1-24	0.990847	0.990847	0.990847	0.990847	1.12547	0.994179	0.990847	0.990847	0.990847	0.990847
CFD	7.4551	5.24747	5.71145	8.33558	2.43543	4.32475	4.13085	6.06134	5.10559	6.15967
C5AR1	5.71344	4.0696	3.40602	6.156	2.41524	3.19097	3.76244	5.68044	3.62117	2.26701
IGLV6-57	0.989479	0.974654	0.952346	0.952346	0.952346	0.971214	0.952346	0.952346	0.957057	0.957118
IGLV1-40	0.979568	0.979568	0.979568	0.979568	1.02634	1.01979	0.979568	0.979568	0.979568	0.979568
IGLL5	1.01871	0.942893	0.969031	0.942893	0.985015	1.05392	0.942893	0.942893	0.948484	0.943929
IGLC2	3.69494	2.90802	1.00358	0.987105	1.30907	5.34422	1.33652	0.721127	1.10932	0.826837
IGLC3	0.9796	1.09984	0.987181	0.795216	0.824227	3.46626	1.2207	0.808822	0.839664	0.863785
Sum all genes	91.2469	88.3357	89.8301	92.1604	62.3258	103.061	79.6318	88.555	57.4448	47.7852

## Sheet: Cytokine production
	DF Day-2	DF Day-1	DF Def	DF Wk2	DHF Day-2	DHF Day-1	DHF Def	DHF Wk2	HCI	HCII
ISG15	34.2441	3.61287	3.59167	2.0855	24.6776	2.78041	3.67382	3.35594	2.5215	1.36347
PARK7	1.22974	1.3451	1.35147	1.32343	1.3605	1.32692	1.36425	1.13155	1.27804	1.72042
TNFRSF1B	3.2613	2.20437	2.27185	3.85228	1.93055	1.80022	2.08583	3.53735	2.83004	2.07029
FGR	4.1828	2.83913	3.25491	2.49525	3.24972	3.16841	2.07333	2.01178	2.96855	2.98497
PDE4B	3.1801	2.50791	3.20715	3.14515	2.81688	2.60544	1.98447	3.6025	2.08784	1.01682
GBP1	4.9006	1.70211	1.59641	1.55909	11.4046	1.68043	1.18906	1.3913	1.14569	1.03546
GBP5	3.25011	1.03362	1.33121	1.18689	9.35684	1.23601	0.937222	1.24435	1.00985	0.986598
CD2	0.592786	0.619969	0.644354	0.659111	0.592786	0.619568	0.592786	0.653707	0.678633	0.615475
CD160	0.924174	0.924174	0.924174	0.945612	0.924174	0.930801	0.924174	0.924174	0.924174	0.935426
S100A9	210.722	176.518	151.096	22.6785	465.748	289.653	147.487	49.6126	96.4699	94.5453
S100A12	12.2303	11.9733	12.8851	2.80586	42.9685	16.5562	10.3902	5.35987	13.0431	15.4638
S100A8	176.647	147.33	115.077	9.60807	681.528	295.598	124.879	31.3879	78.7594	89.565
ASH1L	1.20632	0.988508	1.0783	1.15189	0.902378	0.938953	1.07734	1.23083	1.20405	1.15569
MNDA	14.6081	8.96005	7.85755	2.60215	23.2997	11.4147	3.01469	3.33857	4.54382	12.683
PYHIN1	0.79155	0.819228	0.79155	0.815028	0.79155	0.801129	0.79155	0.804619	0.843009	0.804173
IFI16	3.52224	1.22344	1.17301	1.13791	5.32017	1.26432	1.16838	1.19425	1.13524	1.67815
FCER1G	14.6431	13.8228	12.901	10.4825	13.7082	10.5421	11.2741	9.27171	10.4484	13.2869
CD247	0.637975	0.644307	0.688153	0.707441	0.624111	0.736354	0.707758	0.633285	0.699007	0.648164
PTGS2	6.27822	3.56444	5.40477	6.43935	4.81922	5.90095	4.92829	6.26002	1.76556	1.77661
PTPRC	3.94887	2.12259	1.96694	3.96207	2.61728	1.58671	1.66619	3.04882	2.60315	2.94278
CD55	3.66912	2.60335	2.66255	3.40107	3.77942	2.74831	3.02293	3.06585	1.80024	1.39333
NLRP3	4.66948	4.07995	5.02894	5.9823	2.79557	4.4187	3.13868	7.24841	2.35236	1.38565
RSAD2	3.04961	1.20038	1.08265	0.997057	7.50837	1.16139	0.973726	1.18536	1.03144	1.00261
ADAM17	4.2443	3.37037	3.3278	4.16522	3.031	2.74971	2.72286	3.26072	2.27511	1.25761
EIF2AK2	2.16418	1.1864	1.13045	1.19067	1.87641	1.10964	0.985811	1.39158	1.26822	1.03899
CYP1B1	2.3334	4.81369	2.82142	1.44599	2.79293	1.47148	2.95025	1.58819	2.59692	1.7439
REL	2.10027	1.93845	1.9698	4.28074	1.60513	1.53044	1.64765	3.27478	1.95073	1.01148
PELI1	3.14179	1.65131	1.97686	3.8629	1.97932	1.5669	2.82022	2.17318	1.64578	1.14675
IL1B	19.5819	20.1182	33.658	43.0982	5.7081	30.4194	20.422	40.6015	12.7534	4.02321
NMI	3.53274	1.54128	1.45071	1.23184	4.28228	1.56915	1.14502	1.34942	1.17804	1.47166
IFIH1	2.29251	1.14746	1.18035	1.25191	3.20014	1.14475	1.01182	1.11277	0.999964	1.0157
STAT1	3.43316	2.24572	1.73778	1.66258	3.51076	1.66326	1.66401	1.70093	1.42486	1.48893
HSPD1	1.24391	0.997662	0.951436	1.27248	1.48878	1.02495	1.18109	1.07045	0.973504	1.17278
SLC11A1	2.81043	3.26811	3.48771	3.40576	1.41182	2.3786	2.22805	2.83016	3.03264	2.13489
LRRFIP1	3.97787	3.12696	3.17723	4.77364	3.17878	2.51975	3.16483	4.60269	2.96799	2.13023
CX3CR1	2.62201	1.18298	1.23597	1.13272	0.927887	0.962153	0.927887	1.20424	1.23593	1.69391
FOXP1	1.05647	1.00332	1.09462	1.5288	0.774802	0.905137	1.20746	1.27345	1.15333	0.989611
SPON2	0.778499	0.918596	0.892127	0.806219	0.770241	0.828773	0.825303	0.802379	0.860212	0.804991
EREG	13.8034	14.2987	16.6634	9.64016	7.3878	12.1562	9.40438	8.37667	3.15264	1.43166
BANK1	0.93178	0.923628	0.903583	0.920902	1.16944	0.931487	0.903583	0.919969	0.940949	0.930416
NFKB1	2.77259	2.95087	3.414	3.86256	2.24525	2.74679	2.60431	3.4563	2.0273	1.03033
HMGB2	1.91777	2.17146	1.91348	1.38808	3.65474	2.30965	1.33575	1.16543	1.49738	1.90729
PTGER4	3.37541	1.21923	1.45793	2.73839	1.82697	1.69422	1.6329	1.92819	1.49724	0.974632
IRF1	1.94914	1.68143	1.35859	2.38473	5.45884	2.39705	1.73325	1.69431	1.08955	1.03548
EGR1	3.08579	2.07146	3.1041	1.06449	10.0208	3.32503	0.951225	1.18586	1.33115	1.27885
CD14	10.0958	8.277	6.74389	1.63675	9.41487	9.16563	5.47254	3.16102	5.70477	5.3269
CD74	7.5916	9.29912	8.0059	8.34486	8.72167	10.2726	9.87074	10.3146	7.31869	12.795
LCP2	3.06873	2.94741	2.93751	3.48427	4.47192	2.8646	3.38453	3.288	1.83131	1.49071
CD83	6.01297	4.63268	5.71631	5.65055	2.49973	5.79487	3.66717	5.39694	4.54142	1.64307
BTN3A2	1.14807	0.941658	1.02704	0.977695	0.853735	0.949407	0.783633	1.15685	0.885144	0.976357
HLA-F	2.29885	1.44448	1.56355	2.29249	1.84861	1.44514	1.60105	1.45185	1.28872	1.00649
HLA-A	8.68485	4.78182	3.85435	3.56977	7.73971	5.8793	4.81365	3.88639	3.08153	3.73924
HLA-E	3.22966	2.63597	2.45334	3.89136	2.37797	2.53031	2.72981	3.23692	2.39434	1.97518
HLA-B	9.83738	5.24037	4.35907	6.19967	5.68616	5.87113	5.50238	5.95522	4.39944	6.58641
TNF	5.70795	3.87285	7.15468	3.31971	5.33062	9.49551	2.53037	3.34558	1.56486	0.987832
LTB	0.580236	0.645345	0.621343	0.870778	0.51899	0.532974	0.621775	0.767632	0.988783	0.990748
AIF1	14.5903	13.9458	14.7946	19.3129	13.512	11.8604	14.0842	16.4141	12.8648	14.1418
GPSM3	1.67141	2.38048	2.00879	1.59015	1.24072	2.43772	2.22117	1.73199	2.1952	2.30912
HLA-DRB1	5.97342	6.5664	5.65614	6.78229	7.88783	7.58772	8.01972	6.12408	3.87285	10.2851
HLA-DPA1	2.513	2.49517	2.47742	4.18165	1.92544	3.19392	3.92357	4.52701	3.31471	6.05376
HLA-DPB1	1.61393	2.34066	2.33162	3.13938	2.55097	2.84615	3.65504	4.73916	3.91534	6.06607
HSP90AB1	1.87145	1.03258	0.960501	1.74843	1.28979	1.05632	1.0967	1.54568	0.918497	1.12198
AKIRIN2	2.4312	2.78932	3.02174	1.86345	1.34307	3.53243	2.33491	1.9585	2.27682	1.53789
UBE2J1	2.96553	2.1067	2.0591	2.41303	2.56109	2.16335	1.64429	2.06977	1.64146	1.52303
TNFAIP3	6.09831	3.77725	3.52739	3.35169	2.66475	5.10778	3.26629	3.28194	1.87531	0.822221
EZR	1.47354	1.575	1.45095	1.70982	1.19609	1.16024	2.12292	1.49632	1.11837	0.864431
RAC1	4.82268	5.52291	4.6328	2.87156	3.54304	4.7514	4.2321	2.82207	3.02676	3.82639
IL6	8.44197	1.90984	2.8571	3.04942	3.5782	2.81353	2.75343	2.50791	1.09322	0.992892
TAX1BP1	2.05083	1.31733	1.18514	2.04944	1.59507	1.10244	1.19521	1.59038	1.47594	1.63031
HSPB1	3.98049	0.967711	1.08516	1.19101	1.59991	1.00967	1.06244	1.00662	0.959207	0.990694
CD36	3.9017	3.18826	3.04459	1.4184	5.01579	4.26209	3.02533	1.87962	3.15803	3.7706
TMSB4X	20.3736	29.8437	28.4548	23.7728	16.2131	25.35	29.8995	24.0763	28.9595	39.6125
CYBB	7.34698	4.3899	4.30968	4.86358	5.94052	3.55421	3.96266	5.07997	5.61883	4.88239
DDX3X	1.90277	1.56346	1.75651	2.76302	1.24611	1.17393	1.56093	2.14392	2.34151	1.63603
CLU	3.5745	2.60958	1.3793	0.98072	6.02038	2.42832	1.27439	0.98072	1.15305	1.03853
LYN	4.88278	3.44767	3.52343	5.7373	2.65478	2.71414	2.26366	4.77834	4.26908	2.69585
LY96	3.45921	4.44527	3.50655	1.94348	3.24219	2.92397	3.92809	2.08616	2.5375	2.464
RIPK2	3.70493	3.15236	2.81931	2.71853	3.60709	3.37059	2.46046	2.53634	1.73706	1.37708
POLR2K	1.12294	1.14843	1.02065	0.948137	1.0988	1.14798	1.03238	0.976675	0.965193	1.17531
FAM49B	2.5495	1.55641	1.55371	1.88709	2.31392	1.85074	1.28873	1.67344	1.73873	1.93065
IFNB1	3.92831	1.23982	1.03985	1.02645	5.81795	1.42798	1.16737	1.04095	0.997853	1.01199
IFNA2	2.78143	0.999489	0.999489	0.999489	3.88799	0.999489	0.999489	0.999489	0.999489	0.999489
DDX58	1.57739	1.14807	1.02431	0.966055	2.58839	0.977764	1.15798	1.09875	1.00898	1.01736
ANXA1	5.83189	4.40962	4.92254	5.09021	9.78907	7.3461	6.33072	5.75809	4.46422	3.63689
KLF4	6.20933	5.76843	5.59942	3.37685	7.73677	5.1109	3.93601	4.95367	5.56353	5.07543
FCN1	18.7974	18.8926	14.7628	9.69127	19.2156	22.0025	17.9212	10.6277	11.3869	13.7696
IRF7	4.24552	1.44965	1.67322	1.22659	4.61648	1.63118	1.05733	1.28764	1.21993	1.09567
POLR2L	1.81591	2.67666	3.00717	2.06037	2.88836	2.1088	3.2515	2.52445	2.93411	3.654
UBE2L6	2.94241	1.93315	1.53077	1.22766	2.79272	1.65501	1.31846	1.33256	1.25157	1.37345
CD6	0.746877	0.732425	0.785596	0.739534	0.834292	0.735639	0.875552	0.77906	0.757934	0.758164
GSTP1	2.16413	5.71304	5.1324	2.09229	2.09855	4.1695	4.09477	4.06067	4.3151	6.9922
RPS3	2.0791	4.21935	5.03774	4.35916	2.43477	3.99115	5.3708	4.87842	5.64725	5.53624
BIRC3	1.83859	1.67427	1.51705	1.84511	1.59687	1.05064	1.14697	1.52346	1.25354	0.84885
CARD16	4.66709	3.08069	2.74767	3.06121	4.42074	2.901	2.49805	2.46737	2.32325	3.47809
CD3E	0.546475	0.532282	0.673557	0.585502	0.50717	0.550021	0.600532	0.571261	0.600912	0.587669
DDX21	2.28286	1.8107	2.07834	3.4119	3.07093	1.81142	1.98529	3.14581	1.46698	1.47427
SRGN	14.0992	17.1416	17.397	10.7232	11.7797	19.167	16.3304	12.6669	8.42809	5.4248
GAPDH	7.27251	11.5241	11.8766	4.00604	8.07232	13.215	13.6765	5.34385	6.88357	6.66236
LAG3	0.899123	0.883167	0.887995	0.897051	0.874689	0.896034	0.874689	0.883274	0.889805	0.888288
PTPN6	2.42061	1.54991	1.85365	2.16123	1.94522	1.80844	1.80607	1.57591	1.85778	2.3453
CLEC7A	6.74816	4.36307	4.76564	6.26721	2.6707	3.83291	5.65857	6.70198	5.47797	4.24251
PCBP2	1.58749	1.87917	2.20431	2.30486	1.45177	1.69208	2.40989	2.43881	2.62203	2.28326
DDIT3	1.23056	1.12349	1.04763	0.992162	1.79323	2.57336	1.16165	1.13828	1.1734	0.883103
USP15	2.24208	1.39341	1.07179	1.69605	2.35824	1.44392	1.16256	1.7253	1.44203	1.56048
IFNG	0.936218	0.893753	0.914771	0.893753	0.893753	0.921801	0.893753	0.926203	0.898345	0.904474
ATP2B1	5.96753	4.27759	6.43687	7.04018	2.41988	4.97184	7.138	7.31948	5.17127	1.39711
HMGB1	1.49371	1.41312	1.50506	1.6581	1.94145	1.30759	1.40156	1.92193	1.50541	1.99797
ELF1	2.26237	1.70913	1.60613	1.83167	1.37199	1.79935	2.29318	2.10384	1.94163	0.988732
RGCC	2.01572	2.40343	3.25226	2.74801	1.37207	3.46035	8.6265	4.74804	1.85217	0.737879
HIF1A	4.7458	2.26582	2.24834	2.97768	2.42765	2.31222	3.01813	3.57619	2.84657	1.34604
BATF	1.11307	0.901996	0.961737	0.885737	1.16873	0.973229	0.897331	0.875334	0.907072	1.02132
IGHD	0.921896	0.921896	0.921896	0.921896	0.966773	0.921896	0.976273	0.933358	0.939325	0.960943
B2M	27.331	22.6934	21.6784	16.7049	18.5876	16.8337	16.6659	16.3517	17.8625	21.6868
IQGAP1	3.63875	2.78622	2.78487	3.45199	3.00087	2.9004	2.82213	3.82009	2.90236	2.58109
LITAF	1.48275	1.69857	1.58813	1.39186	1.03062	1.34475	1.80093	1.74454	1.49427	1.1968
IL4R	1.37469	1.01846	1.16019	1.16524	1.22751	0.994876	1.04632	1.00661	1.03414	0.977052
SPN	1.74451	1.3214	1.08659	2.42517	1.25644	1.03464	0.950252	1.97783	1.50813	1.49468
PYCARD	4.34919	5.30263	4.19577	3.06879	5.06898	6.28294	4.58084	3.0026	3.3248	4.43494
ADGRG1	0.919694	0.901344	0.901344	0.910558	0.901344	0.90693	0.901344	0.914099	0.903854	0.903419
IRF8	1.65724	1.64281	1.50393	1.60783	1.47744	1.5526	1.08823	1.34449	1.3777	1.5345
CYBA	10.677	11.8135	9.68438	6.02125	11.4044	10.1051	6.39676	5.78276	6.93554	7.92833
CCL3	53.4783	59.4437	73.8196	30.0401	29.0619	101.545	95.5282	24.9815	11.7903	4.03488
CCR7	0.698965	0.674891	0.754468	0.723358	0.658835	0.763587	0.715387	0.766342	0.774785	0.679055
STAT3	1.38054	0.917725	1.05929	1.41892	1.55352	0.918782	0.796551	1.2313	1.054	0.963562
RNF125	0.683444	0.657776	0.763934	0.788148	0.693565	0.670739	0.767874	0.74702	0.782197	0.794092
MBP	1.21571	1.05698	1.15677	1.33901	0.859939	1.05351	1.04525	1.43933	1.172	1.09887
CD40	1.40396	1.06737	1.15544	0.979787	2.62392	1.15235	1.01011	1.02239	1.02819	1.02562
CEBPB	6.7532	5.28516	4.63665	5.69264	4.91733	5.10007	4.25138	7.13039	3.03784	4.06229
ZBP1	1.25787	0.921606	0.831322	0.840339	1.10629	0.863538	0.966766	0.82386	0.828282	0.830749
KLF2	2.24523	1.72547	1.7702	1.11203	2.27081	1.26982	1.151	1.42568	1.29554	1.59164
BST2	3.23441	1.69832	1.54409	1.31077	3.67573	1.64459	2.08293	1.80304	1.86051	1.93774
FFAR2	3.8828	1.81295	1.33551	1.46954	4.17444	2.03832	1.30498	1.45479	1.33949	1.04221
TYROBP	21.7933	24.7675	22.7619	19.2827	13.978	20.3719	19.3753	18.6032	22.7421	24.1346
ZFP36	5.87358	5.20911	4.55381	2.60263	8.08553	10.6013	3.64373	4.27862	3.43587	4.66495
TGFB1	1.8973	2.13431	2.05271	2.00543	1.25019	1.60861	1.68182	1.95129	2.03594	1.67492
C5AR1	5.71344	4.0696	3.40602	6.156	2.41524	3.19097	3.76244	5.68044	3.62117	2.26701
LILRB2	7.30274	2.386	2.2667	4.57092	2.94332	2.1633	2.38371	3.49936	2.83817	1.92037
LILRA5	4.74188	2.54814	2.65318	2.76011	4.07182	2.87247	2.26641	2.21593	2.54593	1.82035
MIF	1.09977	1.20212	1.12099	1.0573	0.85284	1.28504	1.44711	1.10316	1.33363	1.56786
XBP1	1.65509	1.7803	1.92101	1.30838	1.01624	2.02987	1.43792	1.54118	1.12404	1.214
ATF4	2.41144	2.1778	1.81397	2.19517	1.66438	2.01404	1.59695	2.26746	1.69658	1.31557
TSPO	4.0385	6.23078	5.90527	3.39846	6.93354	9.11075	9.44743	3.27208	5.93164	6.5948
SOD1	1.40461	1.03034	0.8754	1.78207	1.11137	1.03238	0.897385	1.2938	1.13544	1.16509
Sum all genes	1072.86	904.159	864.853	549.004	1782.01	1226.1	851.95	594.851	608.797	627.132

## Sheet: Humoral immune response mediate
	DF Day-2	DF Day-1	DF Def	DF Wk2	DHF Day-2	DHF Day-1	DHF Def	DHF Wk2	HCI	HCII
PTPRC	3.94887	2.12259	1.96694	3.96207	2.61728	1.58671	1.66619	3.04882	2.60315	2.94278
CD55	3.66912	2.60335	2.66255	3.40107	3.77942	2.74831	3.02293	3.06585	1.80024	1.39333
IGKV3-11	2.25149	1.15656	1.15911	0.925239	0.925239	0.925239	0.925239	0.925239	0.925239	0.925239
TNF	5.70795	3.87285	7.15468	3.31971	5.33062	9.49551	2.53037	3.34558	1.56486	0.987832
HLA-DRB1	5.97342	6.5664	5.65614	6.78229	7.88783	7.58772	8.01972	6.12408	3.87285	10.2851
CLU	3.5745	2.60958	1.3793	0.98072	6.02038	2.42832	1.27439	0.98072	1.15305	1.03853
SERPING1	4.10339	1.32638	1.23741	1.04099	2.92069	1.18291	1.27577	1.08199	1.04039	1.01815
PTPN6	2.42061	1.54991	1.85365	2.16123	1.94522	1.80844	1.80607	1.57591	1.85778	2.3453
IGHA2	1.03199	1.00441	0.978702	1.09295	1.02275	0.989037	0.978702	1.09274	1.04262	0.978702
IGHG4	2.6291	7.80996	3.95994	0.593408	0.942126	6.67026	1.43131	0.530517	0.621462	0.51449
IGHG2	0.979448	0.984675	1.08589	0.964355	0.964355	0.981985	0.964355	0.964355	1.0205	0.964355
IGHA1	1.53043	2.46277	2.96117	0.97551	0.830321	0.996257	1.08174	0.730973	1.68263	0.741641
IGHG1	2.46796	1.98403	0.779961	0.707798	1.20605	3.24084	0.821415	0.658491	0.691817	0.636329
IGHD	0.921896	0.921896	0.921896	0.921896	0.966773	0.921896	0.976273	0.933358	0.939325	0.960943
IGHM	1.45739	1.25259	0.958362	0.809282	1.23854	1.08305	1.05522	0.800061	0.867725	0.872297
IGHV1-24	0.990847	0.990847	0.990847	0.990847	1.12547	0.994179	0.990847	0.990847	0.990847	0.990847
FCER2	0.984374	0.962888	0.962888	0.983795	0.962888	0.962888	0.962888	0.962888	0.96906	0.993578
IGLV6-57	0.989479	0.974654	0.952346	0.952346	0.952346	0.971214	0.952346	0.952346	0.957057	0.957118
IGLV1-40	0.979568	0.979568	0.979568	0.979568	1.02634	1.01979	0.979568	0.979568	0.979568	0.979568
IGLL5	1.01871	0.942893	0.969031	0.942893	0.985015	1.05392	0.942893	0.942893	0.948484	0.943929
IGLC2	3.69494	2.90802	1.00358	0.987105	1.30907	5.34422	1.33652	0.721127	1.10932	0.826837
IGLC3	0.9796	1.09984	0.987181	0.795216	0.824227	3.46626	1.2207	0.808822	0.839664	0.863785
Sum all genes	52.3051	47.0867	41.5611	35.2703	45.783	56.459	35.2154	32.2172	28.4776	33.1607

## Sheet: Immune effector process
	DF Day-2	DF Day-1	DF Def	DF Wk2	DHF Day-2	DHF Day-1	DHF Def	DHF Wk2	HCI	HCII
ISG15	34.2441	3.61287	3.59167	2.0855	24.6776	2.78041	3.67382	3.35594	2.5215	1.36347
TNFRSF1B	3.2613	2.20437	2.27185	3.85228	1.93055	1.80022	2.08583	3.53735	2.83004	2.07029
CDA	1.77202	2.09548	2.36659	1.25116	1.13539	3.34377	2.12549	1.75294	1.79909	2.86104
DDOST	0.964804	1.16656	1.19038	0.984715	1.0721	1.09392	0.998182	0.96272	1.04815	1.13489
CDC42	2.71117	3.19573	3.08572	3.28479	2.68637	3.07008	2.90073	2.7172	3.47738	3.11458
FGR	4.1828	2.83913	3.25491	2.49525	3.24972	3.16841	2.07333	2.01178	2.96855	2.98497
IFI6	15.9685	4.92714	2.94743	1.61982	22.3046	4.77132	4.41626	3.16568	2.4233	1.22722
CAP1	2.87105	2.14098	1.93973	2.0433	1.68092	1.89137	1.76523	1.8499	2.52241	2.98792
PRDX1	2.13518	1.98829	1.91076	1.522	1.664	1.86507	1.57445	1.4354	1.44612	1.8709
IFI44L	3.20352	1.51014	1.65283	1.21014	3.54804	1.71836	1.93211	2.19458	1.36008	0.925745
GBP1	4.9006	1.70211	1.59641	1.55909	11.4046	1.68043	1.18906	1.3913	1.14569	1.03546
PSMA5	1.21505	1.12021	1.12766	0.971927	1.58655	1.27593	1.31889	1.06274	1.1683	1.26456
CD53	3.43248	1.66991	1.79722	1.84778	2.62472	1.92013	1.55362	1.86411	1.66151	1.85627
CD160	0.924174	0.924174	0.924174	0.945612	0.924174	0.930801	0.924174	0.924174	0.924174	0.935426
FCGR1A	3.74124	2.71804	2.23129	1.13743	6.37851	2.3246	1.878	1.34246	1.48086	1.42988
CTSS	13.4265	10.5672	12.5104	18.0339	7.57024	8.85587	11.3159	22.2643	16.7786	20.7137
S100A11	13.3148	11.0902	10.7948	10.7946	11.1186	10.6658	10.5903	8.43082	7.97283	8.65083
S100A9	210.722	176.518	151.096	22.6785	465.748	289.653	147.487	49.6126	96.4699	94.5453
S100A12	12.2303	11.9733	12.8851	2.80586	42.9685	16.5562	10.3902	5.35987	13.0431	15.4638
S100A8	176.647	147.33	115.077	9.60807	681.528	295.598	124.879	31.3879	78.7594	89.565
ADAR	1.92169	1.36459	1.21721	1.37867	2.3675	0.893611	1.04481	1.65929	1.52621	1.09586
MNDA	14.6081	8.96005	7.85755	2.60215	23.2997	11.4147	3.01469	3.33857	4.54382	12.683
IFI16	3.52224	1.22344	1.17301	1.13791	5.32017	1.26432	1.16838	1.19425	1.13524	1.67815
SLAMF7	2.91409	1.03946	1.3079	1.37849	0.98495	1.03313	0.984779	0.983995	1.01626	0.908426
FCER1G	14.6431	13.8228	12.901	10.4825	13.7082	10.5421	11.2741	9.27171	10.4484	13.2869
FCGR2A	3.3436	1.57411	1.97528	2.46032	2.87926	1.83915	1.58202	2.65225	2.18343	1.94058
FCGR3A	4.24457	1.52477	1.84314	5.41859	1.0492	1.082	1.12766	4.24663	2.71684	2.41797
CD247	0.637975	0.644307	0.688153	0.707441	0.624111	0.736354	0.707758	0.633285	0.699007	0.648164
CREG1	3.39143	2.46373	2.29002	1.37429	3.04922	2.76342	2.18242	1.49234	1.845	1.73727
SELL	5.00146	2.9975	2.60605	0.969831	4.14276	2.4884	2.00819	1.18416	1.78387	2.49427
PTPRC	3.94887	2.12259	1.96694	3.96207	2.61728	1.58671	1.66619	3.04882	2.60315	2.94278
CD55	3.66912	2.60335	2.66255	3.40107	3.77942	2.74831	3.02293	3.06585	1.80024	1.39333
NLRP3	4.66948	4.07995	5.02894	5.9823	2.79557	4.4187	3.13868	7.24841	2.35236	1.38565
RSAD2	3.04961	1.20038	1.08265	0.997057	7.50837	1.16139	0.973726	1.18536	1.03144	1.00261
ADAM17	4.2443	3.37037	3.3278	4.16522	3.031	2.74971	2.72286	3.26072	2.27511	1.25761
YPEL5	1.65751	1.6775	1.84794	1.66932	1.13228	1.4983	1.6319	1.70582	1.52759	1.29261
EIF2AK2	2.16418	1.1864	1.13045	1.19067	1.87641	1.10964	0.985811	1.39158	1.26822	1.03899
ACTR2	2.89591	2.27776	2.7719	3.18996	3.38823	1.82278	1.85491	2.97112	2.89912	2.73562
VAMP8	2.40818	4.46717	3.46219	1.62739	3.02451	3.59712	2.21301	1.6765	2.59699	3.43944
IGKV3-11	2.25149	1.15656	1.15911	0.925239	0.925239	0.925239	0.925239	0.925239	0.925239	0.925239
IL1B	19.5819	20.1182	33.658	43.0982	5.7081	30.4194	20.422	40.6015	12.7534	4.02321
ACTR3	2.57011	2.10389	2.16496	2.23952	2.82937	1.984	1.95837	1.84057	1.41176	2.21098
TNFAIP6	3.12442	4.08033	3.16359	1.77509	1.86642	3.59255	3.32975	1.35775	1.75032	1.10273
IFIH1	2.29251	1.14746	1.18035	1.25191	3.20014	1.14475	1.01182	1.11277	0.999964	1.0157
STAT1	3.43316	2.24572	1.73778	1.66258	3.51076	1.66326	1.66401	1.70093	1.42486	1.48893
HSPD1	1.24391	0.997662	0.951436	1.27248	1.48878	1.02495	1.18109	1.07045	0.973504	1.17278
ARPC2	2.78061	2.84319	2.36894	3.41401	2.16997	2.43227	2.51918	3.49897	3.01997	3.81309
SLC11A1	2.81043	3.26811	3.48771	3.40576	1.41182	2.3786	2.22805	2.83016	3.03264	2.13489
ARPC4	1.6168	2.13317	1.81147	1.62923	1.47712	2.06273	1.38297	1.58596	2.22428	2.31111
BRK1	1.39688	2.10952	1.79609	1.69357	1.63603	1.83957	2.12544	1.95969	2.45669	2.66907
CMTM6	2.39922	2.33091	2.27788	3.71651	1.44521	1.93853	2.39815	2.8185	3.14972	2.16354
RHOA	4.05082	3.83267	4.27121	3.37454	2.17786	3.4618	3.15186	3.26847	3.72445	3.61494
FOXP1	1.05647	1.00332	1.09462	1.5288	0.774802	0.905137	1.20746	1.27345	1.15333	0.989611
NFKBIZ	12.8009	7.81791	8.11233	9.57013	8.35104	9.17362	6.22688	8.37173	4.77707	2.69815
PARP9	2.51254	1.26534	1.23213	1.0592	2.26053	1.21716	1.01605	1.17354	1.22259	1.09521
DTX3L	2.26346	1.18929	1.12841	1.17582	1.68653	1.0832	1.01113	1.11071	1.1294	1.15285
PLSCR1	4.07068	2.30726	2.15052	1.4746	4.51521	2.39771	1.35087	1.8225	1.7822	1.57328
SPON2	0.778499	0.918596	0.892127	0.806219	0.770241	0.828773	0.825303	0.802379	0.860212	0.804991
CXCL10	6.39252	2.01728	1.27843	1.26016	33.1875	1.57847	0.989151	1.03596	1.09783	1.0054
PLAC8	11.6057	7.15706	4.63173	1.51098	15.7809	7.03578	3.47239	1.75211	1.89269	1.78959
NFKB1	2.77259	2.95087	3.414	3.86256	2.24525	2.74679	2.60431	3.4563	2.0273	1.03033
IL7R	0.597471	0.590408	0.658382	0.60297	0.640296	0.609719	0.590408	0.719486	0.710964	0.65393
PTGER4	3.37541	1.21923	1.45793	2.73839	1.82697	1.69422	1.6329	1.92819	1.49724	0.974632
IRF1	1.94914	1.68143	1.35859	2.38473	5.45884	2.39705	1.73325	1.69431	1.08955	1.03548
MZB1	1.30116	1.45494	1.14775	0.686479	0.694094	1.27717	0.859707	0.697827	0.695707	0.66205
CD14	10.0958	8.277	6.74389	1.63675	9.41487	9.16563	5.47254	3.16102	5.70477	5.3269
CD74	7.5916	9.29912	8.0059	8.34486	8.72167	10.2726	9.87074	10.3146	7.31869	12.795
SERPINB9	2.55814	3.02547	3.09384	3.61686	1.1158	1.86455	3.0205	2.7843	1.55473	1.24708
TXNDC5	1.02561	0.961351	0.961351	0.961351	1.08866	0.974832	0.961351	0.961351	0.969696	0.966953
BTN3A2	1.14807	0.941658	1.02704	0.977695	0.853735	0.949407	0.783633	1.15685	0.885144	0.976357
HLA-F	2.29885	1.44448	1.56355	2.29249	1.84861	1.44514	1.60105	1.45185	1.28872	1.00649
HLA-A	8.68485	4.78182	3.85435	3.56977	7.73971	5.8793	4.81365	3.88639	3.08153	3.73924
HLA-E	3.22966	2.63597	2.45334	3.89136	2.37797	2.53031	2.72981	3.23692	2.39434	1.97518
TUBB	1.60334	1.35299	1.141	1.66733	1.45068	1.34182	1.12757	1.62301	1.14969	1.40446
HLA-C	3.71514	4.012	3.42003	3.63067	4.04744	4.71292	4.58898	3.54325	3.79008	3.77877
HLA-B	9.83738	5.24037	4.35907	6.19967	5.68616	5.87113	5.50238	5.95522	4.39944	6.58641
TNF	5.70795	3.87285	7.15468	3.31971	5.33062	9.49551	2.53037	3.34558	1.56486	0.987832
HLA-DRB1	5.97342	6.5664	5.65614	6.78229	7.88783	7.58772	8.01972	6.12408	3.87285	10.2851
HLA-DMB	1.47739	1.62285	1.37798	1.25188	1.85874	2.00165	1.57275	1.59984	1.59772	2.57312
HSP90AB1	1.87145	1.03258	0.960501	1.74843	1.28979	1.05632	1.0967	1.54568	0.918497	1.12198
EEF1A1	4.16171	5.85672	8.02792	11.8552	2.71277	5.33594	8.99748	12.0741	16.0781	13.9892
TNFAIP3	6.09831	3.77725	3.52739	3.35169	2.66475	5.10778	3.26629	3.28194	1.87531	0.822221
RNASET2	2.3247	2.11446	2.12598	2.55645	2.11869	2.35576	1.71928	2.78286	2.40995	2.29629
PSMB1	1.44087	1.50429	1.49242	1.51059	1.41761	1.62715	1.66497	1.1088	1.35713	1.63406
ACTB	12.5976	18.8668	20.4872	12.5094	12.4921	21.1482	18.8199	10.8719	16.9824	24.7618
RAC1	4.82268	5.52291	4.6328	2.87156	3.54304	4.7514	4.2321	2.82207	3.02676	3.82639
IL6	8.44197	1.90984	2.8571	3.04942	3.5782	2.81353	2.75343	2.50791	1.09322	0.992892
NT5C3A	3.71522	1.28538	1.00188	1.07851	2.02578	1.10709	0.887032	1.12325	1.06531	0.955554
PSMA2	1.42815	1.20483	1.34772	1.13045	1.40892	1.26795	1.52858	1.33959	1.58892	1.93239
PPIA	2.51169	1.84708	2.33204	2.56209	2.68013	2.49344	2.57912	2.55058	2.75892	2.34805
MYO1G	2.15432	1.82087	1.82777	2.70084	1.28075	1.95626	1.37516	2.25701	1.73508	1.74771
FGL2	6.42607	3.64507	3.43918	3.17488	6.38198	2.02259	2.13899	3.61147	4.15529	5.60988
CD36	3.9017	3.18826	3.04459	1.4184	5.01579	4.26209	3.02533	1.87962	3.15803	3.7706
ARPC1B	3.64303	4.43039	4.04708	3.43775	3.65741	5.20673	4.86602	3.46849	4.43958	4.40301
KMT2E	1.28868	1.3531	1.54406	1.7658	0.939049	1.22395	1.57765	1.67339	1.16307	1.04029
PRDX4	1.04848	1.17217	1.03572	0.883966	1.15378	1.03515	1.04192	0.983104	0.994776	1.03112
CYBB	7.34698	4.3899	4.30968	4.86358	5.94052	3.55421	3.96266	5.07997	5.61883	4.88239
DDX3X	1.90277	1.56346	1.75651	2.76302	1.24611	1.17393	1.56093	2.14392	2.34151	1.63603
CFP	3.49178	4.5497	4.10103	3.24277	2.6081	3.73308	3.64714	2.79944	4.25439	4.33001
ITM2A	0.726597	0.719622	0.732898	0.725591	0.719622	0.751284	0.782904	0.727215	0.750321	0.741355
FLNA	2.09252	2.00889	2.49833	2.94793	1.5618	1.74252	2.2361	2.31608	2.36548	2.06719
ASAH1	3.43682	3.88418	3.07148	4.24977	1.72321	3.43598	4.05506	4.00743	3.69047	3.33027
CLU	3.5745	2.60958	1.3793	0.98072	6.02038	2.42832	1.27439	0.98072	1.15305	1.03853
LYN	4.88278	3.44767	3.52343	5.7373	2.65478	2.71414	2.26366	4.77834	4.26908	2.69585
SDCBP	3.51762	3.22684	2.84097	3.09984	1.76322	3.40861	2.77325	2.37294	2.7212	2.68699
GGH	0.99797	0.914398	0.98285	0.914398	0.914398	0.979625	0.914398	0.996506	0.955693	0.959228
FABP5	1.14052	1.2657	1.36384	1.00717	1.55806	1.41277	1.27291	1.08169	1.13667	1.18071
RIPK2	3.70493	3.15236	2.81931	2.71853	3.60709	3.37059	2.46046	2.53634	1.73706	1.37708
FAM49B	2.5495	1.55641	1.55371	1.88709	2.31392	1.85074	1.28873	1.67344	1.73873	1.93065
IFNB1	3.92831	1.23982	1.03985	1.02645	5.81795	1.42798	1.16737	1.04095	0.997853	1.01199
IFNA14	1.80432	0.999613	0.999613	0.999613	3.06316	1.0116	0.999613	0.999613	0.999613	0.999613
IFNA2	2.78143	0.999489	0.999489	0.999489	3.88799	0.999489	0.999489	0.999489	0.999489	0.999489
IFNA8	1.60761	0.999624	0.999624	0.999624	2.93938	0.999624	0.999624	0.999624	0.999624	0.999624
IFNA1	1.82967	0.999636	0.999636	0.999636	2.73295	0.999636	0.999636	0.999636	0.999636	0.999636
DDX58	1.57739	1.14807	1.02431	0.966055	2.58839	0.977764	1.15798	1.09875	1.00898	1.01736
ANXA1	5.83189	4.40962	4.92254	5.09021	9.78907	7.3461	6.33072	5.75809	4.46422	3.63689
ERP44	1.86963	1.11224	1.20345	1.30731	2.03489	1.30797	1.16873	1.204	1.23597	1.42057
STOM	1.50605	1.18022	1.00511	0.985339	1.76342	1.07732	1.08162	1.00548	1.07519	1.04365
FCN1	18.7974	18.8926	14.7628	9.69127	19.2156	22.0025	17.9212	10.6277	11.3869	13.7696
TUBB4B	1.00016	1.23896	1.2056	1.45142	1.66891	1.39749	1.44632	1.33805	1.03266	1.09738
IFITM2	7.38988	3.23981	3.59565	6.07483	4.33022	2.97182	3.31469	4.10457	2.77729	2.22621
IFITM1	1.40512	1.05461	0.976916	0.649826	0.802409	1.35318	1.09518	0.645157	0.790379	0.678125
IFITM3	34.5175	15.235	11.6442	10.0825	44.0685	15.3245	12.3077	9.01711	6.63824	2.89676
IRF7	4.24552	1.44965	1.67322	1.22659	4.61648	1.63118	1.05733	1.28764	1.21993	1.09567
CTSD	11.222	7.17609	6.54232	2.7698	10.2454	8.76297	8.10042	2.74729	5.20954	4.00854
RHOG	2.68651	2.49707	2.73403	2.55525	3.01555	2.70317	2.59274	2.20615	2.37914	2.35534
HBB	1.0265	1.04137	0.973946	1.09248	0.973946	1.0274	0.973946	3.97542	0.973946	0.973946
TRIM22	2.95093	1.59179	1.63015	1.32183	3.99554	1.29079	1.3218	1.37498	1.29181	1.21259
CD59	0.921738	1.04271	0.971738	0.827277	1.53217	0.912079	0.891439	0.876632	0.861226	0.89174
CD44	5.13878	5.7597	6.70374	5.56339	2.93304	3.93502	5.91905	5.94832	5.69478	2.90578
PSMC3	1.51861	1.29441	1.14445	1.31472	1.36615	1.15356	1.49294	1.07407	1.06519	1.10219
SERPING1	4.10339	1.32638	1.23741	1.04099	2.92069	1.18291	1.27577	1.08199	1.04039	1.01815
FTH1	25.3909	40.2156	43.0543	48.0603	11.2449	43.2303	55.3231	40.259	40.2374	23.9289
GSTP1	2.16413	5.71304	5.1324	2.09229	2.09855	4.1695	4.09477	4.06067	4.3151	6.9922
NDUFC2	1.29497	1.14331	1.21654	1.30334	1.4852	1.02837	1.21977	1.21131	1.62319	1.73859
CTSC	2.51585	1.62461	1.28223	2.16673	1.87266	1.43295	1.32056	2.4349	1.87322	1.81146
BIRC3	1.83859	1.67427	1.51705	1.84511	1.59687	1.05064	1.14697	1.52346	1.25354	0.84885
CD3G	0.607356	0.603772	0.634386	0.624983	0.773204	0.614871	0.648513	0.669873	0.638768	0.623582
HSPA8	0.959304	0.889228	0.967074	1.91304	0.893526	0.734096	0.986032	0.996607	1.17891	1.15601
DDX21	2.28286	1.8107	2.07834	3.4119	3.07093	1.81142	1.98529	3.14581	1.46698	1.47427
PRF1	0.734479	0.768859	0.800687	0.708477	0.683445	0.704732	0.717278	0.728575	0.73335	0.717172
PSAP	11.8583	8.72465	8.47369	13.209	4.6617	6.92919	8.38869	14.5133	11.0124	9.76061
DDIT4	1.3707	1.6544	1.39686	0.894515	0.86704	2.52257	1.99682	0.908818	0.959643	0.818425
IFIT2	7.46857	2.415	2.64132	2.68972	11.3203	1.80949	1.08554	1.56971	1.16899	1.05964
IFIT3	2.95301	1.18051	1.47344	1.38062	8.14991	1.03548	1.09123	1.15686	1.04121	1.0108
IFIT1	3.23003	0.974349	0.980457	0.949859	2.89531	1.0126	1.03339	1.09789	1.11404	1.03944
PGAM1	2.09194	1.84371	1.85457	1.33508	1.34919	2.10324	1.86768	1.38965	2.1885	2.47662
CD27	0.822649	0.887868	0.780625	0.668432	1.00919	0.740985	0.840645	0.651421	0.723401	0.694646
LAG3	0.899123	0.883167	0.887995	0.897051	0.874689	0.896034	0.874689	0.883274	0.889805	0.888288
PTPN6	2.42061	1.54991	1.85365	2.16123	1.94522	1.80844	1.80607	1.57591	1.85778	2.3453
SLC2A3	2.07731	2.23079	2.73974	1.27564	1.59672	2.0869	2.36106	2.23237	1.93177	1.71479
KLRD1	0.735717	0.800579	0.816021	0.740495	0.723332	0.743907	0.723332	0.737389	0.78246	0.75688
MGST1	2.29861	3.10791	2.96636	1.19896	2.52514	3.64528	2.05337	1.4779	1.96537	2.77695
TMBIM6	2.6377	1.87373	1.84633	2.25908	2.44697	1.86612	1.64553	2.0369	2.2325	1.88235
BIN2	1.00379	0.873349	0.887574	1.39648	0.974806	1.16418	1.02768	1.03565	1.11792	1.1738
PCBP2	1.58749	1.87917	2.20431	2.30486	1.45177	1.69208	2.40989	2.43881	2.62203	2.28326
CD63	4.19609	3.79347	3.30357	1.52438	5.09017	4.84602	5.64874	2.43442	1.99057	2.40364
PA2G4	0.937242	0.991244	1.19419	1.17311	1.7558	1.04571	0.950555	1.02285	1.12271	1.21614
ARHGAP9	0.997626	1.1435	1.02912	0.937832	0.98022	1.03911	0.942455	0.985532	1.06391	1.11508
USP15	2.24208	1.39341	1.07179	1.69605	2.35824	1.44392	1.16256	1.7253	1.44203	1.56048
IFNG	0.936218	0.893753	0.914771	0.893753	0.893753	0.921801	0.893753	0.926203	0.898345	0.904474
RAP1B	3.0884	2.09306	1.64657	3.84709	1.7194	1.49944	1.75211	2.42514	2.18861	1.36669
LYZ	79.1183	89.4641	83.0424	25.9003	102.839	112.382	110.089	68.9327	70.5053	95.8612
ARPC3	2.49132	3.17491	2.97126	3.23605	3.57881	3.77124	3.98081	3.06014	3.52703	4.34744
HVCN1	1.21196	1.11906	1.08687	1.07525	1.05576	1.20883	1.07796	1.02515	1.12647	1.36022
OAS1	2.73882	1.26137	1.24106	1.41216	3.19184	1.3441	1.41007	1.42892	1.26121	1.19721
OAS3	3.0293	1.05532	1.16382	1.17307	2.46963	1.08994	0.974225	1.57379	1.28067	1.07116
OAS2	2.74147	1.40503	1.2765	1.19589	2.08955	1.12589	1.08826	1.25427	1.30377	1.13762
DYNLL1	1.51417	1.87812	1.66453	1.17562	2.0248	1.36643	0.773017	1.22284	1.29182	2.77761
MLEC	1.07158	0.9877	0.939261	0.93613	1.17321	0.958349	1.07428	0.966852	0.980543	1.04065
OASL	3.52099	2.14524	2.18098	1.61426	2.97073	1.66804	1.96583	1.56418	1.04707	0.909479
HMGB1	1.49371	1.41312	1.50506	1.6581	1.94145	1.30759	1.40156	1.92193	1.50541	1.99797
RGCC	2.01572	2.40343	3.25226	2.74801	1.37207	3.46035	8.6265	4.74804	1.85217	0.737879
LCP1	6.1004	3.59632	3.77216	3.97901	2.78448	3.07314	2.80495	3.97742	3.73165	3.80916
GPR183	1.21856	2.20309	1.93038	1.46316	1.05051	1.88054	3.40021	3.0103	1.44734	0.86242
RNASE6	1.51271	2.17333	2.58889	1.25969	1.53609	2.36646	2.13057	1.42881	2.32009	2.76876
RNASE2	4.00924	2.4164	2.03216	1.18857	4.93384	2.51019	2.03526	1.1593	1.51285	1.39563
GZMB	0.62246	0.904848	0.917229	0.777381	0.59729	0.697307	0.707974	0.617479	0.669364	0.624081
LGALS3	2.99727	3.28178	3.29856	3.2881	1.77463	5.06154	5.76689	3.7286	2.84247	3.43621
NPC2	3.7866	5.34121	6.00262	5.53897	3.91366	4.35865	5.79445	5.38287	6.01963	6.70396
BATF	1.11307	0.901996	0.961737	0.885737	1.16873	0.973229	0.897331	0.875334	0.907072	1.02132
IFI27	29.9895	18.6691	13.4939	3.13607	53.9643	25.0949	22.2956	7.63404	0.703612	0.678582
SERPINA1	10.6812	6.07043	4.71714	9.15976	6.76969	5.5004	4.4889	7.59029	5.9401	6.40132
HSP90AA1	3.26243	1.32206	1.22925	3.57888	3.92616	1.2618	1.215	1.42288	1.21197	1.54536
IGHA2	1.03199	1.00441	0.978702	1.09295	1.02275	0.989037	0.978702	1.09274	1.04262	0.978702
IGHG4	2.6291	7.80996	3.95994	0.593408	0.942126	6.67026	1.43131	0.530517	0.621462	0.51449
IGHG2	0.979448	0.984675	1.08589	0.964355	0.964355	0.981985	0.964355	0.964355	1.0205	0.964355
IGHA1	1.53043	2.46277	2.96117	0.97551	0.830321	0.996257	1.08174	0.730973	1.68263	0.741641
IGHG1	2.46796	1.98403	0.779961	0.707798	1.20605	3.24084	0.821415	0.658491	0.691817	0.636329
IGHD	0.921896	0.921896	0.921896	0.921896	0.966773	0.921896	0.976273	0.933358	0.939325	0.960943
IGHM	1.45739	1.25259	0.958362	0.809282	1.23854	1.08305	1.05522	0.800061	0.867725	0.872297
IGHV1-24	0.990847	0.990847	0.990847	0.990847	1.12547	0.994179	0.990847	0.990847	0.990847	0.990847
SRP14	2.53454	2.21266	2.30584	2.0594	2.03919	1.94921	2.06402	2.22463	1.83324	2.42514
B2M	27.331	22.6934	21.6784	16.7049	18.5876	16.8337	16.6659	16.3517	17.8625	21.6868
ANXA2	3.99268	3.45072	3.67507	3.82941	3.71478	4.46693	4.38138	3.30002	2.97439	3.57809
PKM	2.52485	3.24109	2.71685	1.89213	3.57556	3.52352	3.18059	1.78578	2.26153	2.65911
ISG20	1.98495	1.13851	0.943617	0.839961	3.03832	0.832371	0.713854	0.72041	0.670271	0.633802
ANPEP	1.87038	2.47223	2.31061	1.63692	1.1053	2.1758	2.98312	1.89818	2.34424	1.495
IQGAP1	3.63875	2.78622	2.78487	3.45199	3.00087	2.9004	2.82213	3.82009	2.90236	2.58109
IL4R	1.37469	1.01846	1.16019	1.16524	1.22751	0.994876	1.04632	1.00661	1.03414	0.977052
SPN	1.74451	1.3214	1.08659	2.42517	1.25644	1.03464	0.950252	1.97783	1.50813	1.49468
ALDOA	2.91137	4.93027	4.56929	3.38977	3.40402	5.50418	5.65402	3.01209	3.35648	4.10871
CORO1A	3.16257	2.88839	3.13756	2.48805	2.69918	3.5883	3.0732	2.26441	2.49748	3.45126
ITGAL	1.79517	1.31709	1.20968	1.72119	1.37174	1.02069	1.13015	1.63794	1.31083	1.2758
PYCARD	4.34919	5.30263	4.19577	3.06879	5.06898	6.28294	4.58084	3.0026	3.3248	4.43494
ITGAX	2.06027	1.90626	1.86024	2.9104	1.21113	1.61649	2.20681	2.9249	2.13798	1.43963
COTL1	4.56172	6.60492	6.61896	8.75451	3.36468	6.50387	6.55858	8.5515	10.631	9.219
CYBA	10.677	11.8135	9.68438	6.02125	11.4044	10.1051	6.39676	5.78276	6.93554	7.92833
APRT	1.13944	1.87324	1.95946	1.17582	1.16075	1.73042	1.81365	1.18126	1.70524	2.38011
TRAPPC1	1.62224	2.00345	1.82358	1.29656	1.95492	1.96309	1.96775	1.41168	1.611	2.01774
VAMP2	0.919125	0.983796	0.928402	1.04655	1.00089	0.972515	0.951628	0.8998	1.07514	1.42993
CCL3	53.4783	59.4437	73.8196	30.0401	29.0619	101.545	95.5282	24.9815	11.7903	4.03488
STAT3	1.38054	0.917725	1.05929	1.41892	1.55352	0.918782	0.796551	1.2313	1.054	0.963562
GRN	9.3466	8.71624	7.0576	3.00424	7.06088	8.8424	9.30144	3.05279	4.29234	5.68427
PECAM1	2.40536	1.92051	1.70055	3.44342	1.56185	1.62166	1.68261	2.78193	2.54162	2.29158
GRB2	2.96359	1.56248	1.52684	2.3106	1.9499	1.80242	1.51826	2.2667	1.69049	1.63493
ACTG1	2.29736	2.96036	3.43654	3.02195	2.25184	3.17653	3.17129	2.91389	3.26317	4.05933
RNF125	0.683444	0.657776	0.763934	0.788148	0.693565	0.670739	0.767874	0.74702	0.782197	0.794092
PMAIP1	3.99599	2.77662	4.64042	3.51233	3.21837	2.25527	3.49356	2.36656	1.38019	1.38454
CST3	19.9043	21.8439	23.4917	20.6089	16.2649	15.0706	17.8522	19.4434	19.9481	30.0039
SAMHD1	3.39826	2.20652	1.71115	2.25881	2.89801	1.2141	1.25874	2.04555	2.71823	2.70035
CTSA	2.51321	2.4186	2.12412	1.36408	2.5288	2.72454	1.70953	1.24188	1.4291	1.65695
CD40	1.40396	1.06737	1.15544	0.979787	2.62392	1.15235	1.01011	1.02239	1.02819	1.02562
GZMM	0.607182	0.638471	0.717549	0.693703	0.607182	0.65128	0.662276	0.6849	0.644319	0.654664
CFD	7.4551	5.24747	5.71145	8.33558	2.43543	4.32475	4.13085	6.06134	5.10559	6.15967
CNN2	0.952701	1.07223	1.26043	1.40305	0.852751	1.22982	1.27785	1.29788	1.32336	1.02472
EEF2	0.93104	1.7524	1.63006	2.27707	0.752277	1.46543	1.6093	2.01447	2.61405	2.75457
CD70	0.985476	0.965782	0.956027	0.956027	0.956027	1.00972	0.956027	0.956027	0.956027	0.967136
STXBP2	8.60971	5.47442	5.3833	5.0887	2.56547	3.83019	3.06915	4.1992	5.75252	6.1549
RETN	2.75562	2.26581	1.73013	1.06346	6.25915	2.4748	1.11608	1.13746	5.40897	2.24441
FCER2	0.984374	0.962888	0.962888	0.983795	0.962888	0.962888	0.962888	0.962888	0.96906	0.993578
ADGRE5	1.55504	1.2369	1.31526	2.4319	1.57525	1.33978	1.20031	1.87456	1.36056	1.22011
BST2	3.23441	1.69832	1.54409	1.31077	3.67573	1.64459	2.08293	1.80304	1.86051	1.93774
CD22	1.35571	1.0549	0.988989	1.12477	0.953407	1.16539	1.01041	1.22837	1.08425	0.987224
FFAR2	3.8828	1.81295	1.33551	1.46954	4.17444	2.03832	1.30498	1.45479	1.33949	1.04221
NFKBID	1.53349	1.59176	1.29644	1.18221	1.06361	1.46243	1.37013	1.2478	1.22391	1.12073
TYROBP	21.7933	24.7675	22.7619	19.2827	13.978	20.3719	19.3753	18.6032	22.7421	24.1346
GMFG	2.9297	3.88611	3.78954	3.02512	4.8543	3.59763	2.87123	2.60984	2.99203	3.31677
RPS19	5.78882	8.82632	7.8477	12.6552	4.10933	7.32071	8.93332	11.8161	9.61474	8.00869
POU2F2	1.98695	1.44894	1.68605	2.80349	1.22826	1.27768	1.15079	2.04231	1.95976	2.34957
C5AR1	5.71344	4.0696	3.40602	6.156	2.41524	3.19097	3.76244	5.68044	3.62117	2.26701
FTL	45.8516	76.2095	54.5042	28.7751	25.4307	49.6379	59.144	31.2112	54.484	51.6559
FCGRT	1.74945	3.57007	3.56999	2.50014	2.02989	3.70708	3.7708	2.89425	3.54199	4.05484
FPR1	3.73368	3.05481	2.97361	1.68785	4.65693	3.36771	3.00026	2.09314	2.41614	1.91665
LILRB2	7.30274	2.386	2.2667	4.57092	2.94332	2.1633	2.38371	3.49936	2.83817	1.92037
IGLV6-57	0.989479	0.974654	0.952346	0.952346	0.952346	0.971214	0.952346	0.952346	0.957057	0.957118
IGLV1-40	0.979568	0.979568	0.979568	0.979568	1.02634	1.01979	0.979568	0.979568	0.979568	0.979568
IGLL5	1.01871	0.942893	0.969031	0.942893	0.985015	1.05392	0.942893	0.942893	0.948484	0.943929
IGLC2	3.69494	2.90802	1.00358	0.987105	1.30907	5.34422	1.33652	0.721127	1.10932	0.826837
IGLC3	0.9796	1.09984	0.987181	0.795216	0.824227	3.46626	1.2207	0.808822	0.839664	0.863785
MIF	1.09977	1.20212	1.12099	1.0573	0.85284	1.28504	1.44711	1.10316	1.33363	1.56786
XBP1	1.65509	1.7803	1.92101	1.30838	1.01624	2.02987	1.43792	1.54118	1.12404	1.214
RAC2	1.51126	1.35126	1.2827	1.40014	1.48829	1.50679	1.17837	1.30387	1.37116	1.53517
LGALS1	11.4553	18.0395	14.0551	6.81144	16.5734	21.5953	16.4887	8.67556	13.5395	10.9757
APOBEC3A	5.41339	1.96218	2.6014	1.94186	4.51718	2.92699	2.68487	3.14782	1.08608	1.62831
APOBEC3C	1.4577	1.43601	1.30481	1.34515	1.17811	1.2502	0.907328	1.16376	1.19962	1.2539
SYNGR1	0.938068	1.01725	0.985729	0.9284	0.906258	1.06578	1.07233	0.970675	1.0152	1.12628
MX2	4.15265	1.11716	1.2876	1.82984	4.19341	1.12573	1.06069	1.63093	1.77726	1.20912
MX1	2.79816	1.36779	1.15862	1.07459	4.46308	1.38067	0.970161	1.14211	1.15092	0.991991
ITGB2	4.13991	3.78645	4.19817	3.1226	5.20856	5.28198	5.11169	4.47973	2.16024	4.21191
Sum all genes	1617.52	1400.26	1305.58	905.747	2343.69	1717.24	1333.93	978.443	1036.9	1074.15

## Sheet: Inflammatory response
	DF Day-2	DF Day-1	DF Def	DF Wk2	DHF Day-2	DHF Day-1	DHF Def	DHF Wk2	HCI	HCII
PARK7	1.22974	1.3451	1.35147	1.32343	1.3605	1.32692	1.36425	1.13155	1.27804	1.72042
TNFRSF1B	3.2613	2.20437	2.27185	3.85228	1.93055	1.80022	2.08583	3.53735	2.83004	2.07029
JUN	3.22926	2.60481	2.60775	0.632726	9.54323	5.87275	1.11985	0.666971	0.888607	3.15401
GBP5	3.25011	1.03362	1.33121	1.18689	9.35684	1.23601	0.937222	1.24435	1.00985	0.986598
S100A9	210.722	176.518	151.096	22.6785	465.748	289.653	147.487	49.6126	96.4699	94.5453
S100A12	12.2303	11.9733	12.8851	2.80586	42.9685	16.5562	10.3902	5.35987	13.0431	15.4638
S100A8	176.647	147.33	115.077	9.60807	681.528	295.598	124.879	31.3879	78.7594	89.565
ASH1L	1.20632	0.988508	1.0783	1.15189	0.902378	0.938953	1.07734	1.23083	1.20405	1.15569
IFI16	3.52224	1.22344	1.17301	1.13791	5.32017	1.26432	1.16838	1.19425	1.13524	1.67815
FCER1G	14.6431	13.8228	12.901	10.4825	13.7082	10.5421	11.2741	9.27171	10.4484	13.2869
XCL2	0.911803	0.897491	0.897491	0.91218	0.897491	0.911864	0.940715	0.897491	0.897491	0.900878
PTGS2	6.27822	3.56444	5.40477	6.43935	4.81922	5.90095	4.92829	6.26002	1.76556	1.77661
PTPRC	3.94887	2.12259	1.96694	3.96207	2.61728	1.58671	1.66619	3.04882	2.60315	2.94278
NLRP3	4.66948	4.07995	5.02894	5.9823	2.79557	4.4187	3.13868	7.24841	2.35236	1.38565
REL	2.10027	1.93845	1.9698	4.28074	1.60513	1.53044	1.64765	3.27478	1.95073	1.01148
VAMP8	2.40818	4.46717	3.46219	1.62739	3.02451	3.59712	2.21301	1.6765	2.59699	3.43944
IL1B	19.5819	20.1182	33.658	43.0982	5.7081	30.4194	20.422	40.6015	12.7534	4.02321
IL1RN	8.01523	4.89206	6.41055	4.09012	5.45441	6.35984	4.11672	5.96322	2.20145	1.30946
CXCR4	1.16474	0.913948	0.859868	1.10925	0.825444	1.33968	1.10553	1.26848	1.62565	0.772955
NMI	3.53274	1.54128	1.45071	1.23184	4.28228	1.56915	1.14502	1.34942	1.17804	1.47166
TNFAIP6	3.12442	4.08033	3.16359	1.77509	1.86642	3.59255	3.32975	1.35775	1.75032	1.10273
SLC11A1	2.81043	3.26811	3.48771	3.40576	1.41182	2.3786	2.22805	2.83016	3.03264	2.13489
CCL20	2.09484	2.80476	5.41045	3.13934	1.40885	6.19044	2.53639	2.0494	1.34891	0.994245
CCR1	4.91257	2.46719	2.13004	1.60886	3.91128	2.52511	2.01023	2.00326	3.32866	1.48701
GPX1	9.7401	18.4763	13.9594	3.87187	5.41644	16.0875	12.2848	5.96056	11.1953	11.0587
FOXP1	1.05647	1.00332	1.09462	1.5288	0.774802	0.905137	1.20746	1.27345	1.15333	0.989611
NFKBIZ	12.8009	7.81791	8.11233	9.57013	8.35104	9.17362	6.22688	8.37173	4.77707	2.69815
PLSCR1	4.07068	2.30726	2.15052	1.4746	4.51521	2.39771	1.35087	1.8225	1.7822	1.57328
CXCL8	40.8021	49.3943	64.226	42.8528	34.2264	99.2346	79.8999	37.5838	26.0292	6.56627
CXCL3	4.72593	14.4819	19.3484	8.64522	2.39696	16.9916	32.6292	6.43911	4.33788	1.09647
CXCL2	12.8552	17.2226	24.763	18.8236	3.51565	25.94	39.5029	18.2283	7.29329	1.46328
CXCL10	6.39252	2.01728	1.27843	1.26016	33.1875	1.57847	0.989151	1.03596	1.09783	1.0054
NFKB1	2.77259	2.95087	3.414	3.86256	2.24525	2.74679	2.60431	3.4563	2.0273	1.03033
HMGB2	1.91777	2.17146	1.91348	1.38808	3.65474	2.30965	1.33575	1.16543	1.49738	1.90729
PTGER4	3.37541	1.21923	1.45793	2.73839	1.82697	1.69422	1.6329	1.92819	1.49724	0.974632
HNRNPA0	0.904588	1.03236	1.05688	1.26835	0.616305	0.975105	1.15696	1.10493	1.10218	1.22087
CD14	10.0958	8.277	6.74389	1.63675	9.41487	9.16563	5.47254	3.16102	5.70477	5.3269
LY86	1.78488	2.14283	2.43741	1.39088	2.46117	2.77837	2.52071	2.19456	2.39443	3.0979
HLA-E	3.22966	2.63597	2.45334	3.89136	2.37797	2.53031	2.72981	3.23692	2.39434	1.97518
ABCF1	1.98223	1.30823	1.28611	1.46964	2.04287	1.21408	1.348	1.42759	0.998016	0.882417
TNF	5.70795	3.87285	7.15468	3.31971	5.33062	9.49551	2.53037	3.34558	1.56486	0.987832
AIF1	14.5903	13.9458	14.7946	19.3129	13.512	11.8604	14.0842	16.4141	12.8648	14.1418
GPSM3	1.67141	2.38048	2.00879	1.59015	1.24072	2.43772	2.22117	1.73199	2.1952	2.30912
HLA-DRB1	5.97342	6.5664	5.65614	6.78229	7.88783	7.58772	8.01972	6.12408	3.87285	10.2851
TREM1	2.79939	3.74768	3.7205	2.45799	2.50804	3.90624	4.32809	2.85271	2.41161	1.60227
TNFAIP3	6.09831	3.77725	3.52739	3.35169	2.66475	5.10778	3.26629	3.28194	1.87531	0.822221
RAC1	4.82268	5.52291	4.6328	2.87156	3.54304	4.7514	4.2321	2.82207	3.02676	3.82639
IL6	8.44197	1.90984	2.8571	3.04942	3.5782	2.81353	2.75343	2.50791	1.09322	0.992892
CD36	3.9017	3.18826	3.04459	1.4184	5.01579	4.26209	3.02533	1.87962	3.15803	3.7706
NAMPT	12.9119	12.7953	13.7534	15.4237	8.54607	10.5429	11.148	13.4171	9.45844	3.97565
TMSB4X	20.3736	29.8437	28.4548	23.7728	16.2131	25.35	29.8995	24.0763	28.9595	39.6125
CYBB	7.34698	4.3899	4.30968	4.86358	5.94052	3.55421	3.96266	5.07997	5.61883	4.88239
TIMP1	5.08092	7.9476	5.64532	5.76698	4.22342	6.32376	8.34672	4.438	4.10641	2.99298
CLU	3.5745	2.60958	1.3793	0.98072	6.02038	2.42832	1.27439	0.98072	1.15305	1.03853
LYN	4.88278	3.44767	3.52343	5.7373	2.65478	2.71414	2.26366	4.77834	4.26908	2.69585
LY96	3.45921	4.44527	3.50655	1.94348	3.24219	2.92397	3.92809	2.08616	2.5375	2.464
RIPK2	3.70493	3.15236	2.81931	2.71853	3.60709	3.37059	2.46046	2.53634	1.73706	1.37708
IFNA2	2.78143	0.999489	0.999489	0.999489	3.88799	0.999489	0.999489	0.999489	0.999489	0.999489
ANXA1	5.83189	4.40962	4.92254	5.09021	9.78907	7.3461	6.33072	5.75809	4.46422	3.63689
KLF4	6.20933	5.76843	5.59942	3.37685	7.73677	5.1109	3.93601	4.95367	5.56353	5.07543
ADM	1.96122	1.53854	1.56038	1.46601	3.00259	2.05197	1.35712	1.5217	1.34351	1.09993
CD44	5.13878	5.7597	6.70374	5.56339	2.93304	3.93502	5.91905	5.94832	5.69478	2.90578
CD6	0.746877	0.732425	0.785596	0.739534	0.834292	0.735639	0.875552	0.77906	0.757934	0.758164
PRDX5	1.96312	2.3459	1.9698	1.57699	2.55127	2.28513	1.67886	1.29784	1.71832	1.9596
GSTP1	2.16413	5.71304	5.1324	2.09229	2.09855	4.1695	4.09477	4.06067	4.3151	6.9922
CTSC	2.51585	1.62461	1.28223	2.16673	1.87266	1.43295	1.32056	2.4349	1.87322	1.81146
BIRC3	1.83859	1.67427	1.51705	1.84511	1.59687	1.05064	1.14697	1.52346	1.25354	0.84885
CASP4	1.50952	1.6336	1.62315	1.47168	2.77153	1.44312	1.63114	1.42568	1.61691	1.69403
ETS1	0.657475	0.670707	0.695789	0.703691	0.762713	0.666334	0.633192	0.720483	0.697683	0.66451
ITGB1	1.41693	1.21206	1.50685	2.08023	0.795406	0.959741	1.12627	1.87169	1.43228	1.2689
PIK3AP1	3.32649	1.4246	1.53861	2.32503	2.46626	1.35389	1.27387	2.17556	1.60588	1.75788
KLRG1	0.92972	0.910067	0.8887	0.8898	0.879851	0.904739	0.879851	0.879851	0.893482	0.932026
CLEC7A	6.74816	4.36307	4.76564	6.26721	2.6707	3.83291	5.65857	6.70198	5.47797	4.24251
IFNG	0.936218	0.893753	0.914771	0.893753	0.893753	0.921801	0.893753	0.926203	0.898345	0.904474
LYZ	79.1183	89.4641	83.0424	25.9003	102.839	112.382	110.089	68.9327	70.5053	95.8612
HMGB1	1.49371	1.41312	1.50506	1.6581	1.94145	1.30759	1.40156	1.92193	1.50541	1.99797
ALOX5AP	1.80305	2.08491	1.92187	0.984982	2.43272	3.0851	2.52151	1.11791	1.18562	1.48535
NFKBIA	15.5644	20.5185	23.6362	12.2203	10.8858	27.216	19.2891	14.1667	4.7528	3.40618
HIF1A	4.7458	2.26582	2.24834	2.97768	2.42765	2.31222	3.01813	3.57619	2.84657	1.34604
FOS	11.238	10.5246	11.1539	1.74847	23.9315	18.4136	6.20127	3.06692	6.94633	18.319
SERPINA1	10.6812	6.07043	4.71714	9.15976	6.76969	5.5004	4.4889	7.59029	5.9401	6.40132
IL4R	1.37469	1.01846	1.16019	1.16524	1.22751	0.994876	1.04632	1.00661	1.03414	0.977052
ITGAL	1.79517	1.31709	1.20968	1.72119	1.37174	1.02069	1.13015	1.63794	1.31083	1.2758
PYCARD	4.34919	5.30263	4.19577	3.06879	5.06898	6.28294	4.58084	3.0026	3.3248	4.43494
CYBA	10.677	11.8135	9.68438	6.02125	11.4044	10.1051	6.39676	5.78276	6.93554	7.92833
KDM6B	1.90323	2.34588	2.55038	2.64777	1.60286	2.08466	1.7553	2.90478	1.90779	1.09484
CCL5	0.771714	1.25106	1.6805	0.877985	0.577298	1.69293	1.01244	0.592796	0.816697	0.691216
CCL3	53.4783	59.4437	73.8196	30.0401	29.0619	101.545	95.5282	24.9815	11.7903	4.03488
CCL4	29.0602	13.3528	19.029	12.5283	7.73452	24.2747	17.6427	8.59765	4.76662	0.906129
CCL3L3	15.9206	26.2294	30.1017	12.511	31.4011	105.839	105.412	26.6491	6.90403	2.88333
CCL4L2	5.84888	4.07427	6.0975	3.94812	5.20686	31.0607	22.8871	11.1988	2.74641	1.06075
CCR7	0.698965	0.674891	0.754468	0.723358	0.658835	0.763587	0.715387	0.766342	0.774785	0.679055
STAT3	1.38054	0.917725	1.05929	1.41892	1.55352	0.918782	0.796551	1.2313	1.054	0.963562
GRN	9.3466	8.71624	7.0576	3.00424	7.06088	8.8424	9.30144	3.05279	4.29234	5.68427
SOCS3	2.44826	3.36619	3.51154	1.82462	4.9327	3.29354	2.20222	1.74012	1.79645	1.31707
CST7	0.664787	0.829717	0.79493	0.673391	0.836331	0.689514	0.736295	0.617233	0.663595	0.623419
CD40	1.40396	1.06737	1.15544	0.979787	2.62392	1.15235	1.01011	1.02239	1.02819	1.02562
CEBPB	6.7532	5.28516	4.63665	5.69264	4.91733	5.10007	4.25138	7.13039	3.03784	4.06229
GPX4	2.35549	2.91441	3.37725	2.45339	1.43778	2.99514	3.49187	2.61901	3.48622	3.0626
LDLR	2.53641	2.60808	2.0821	1.61488	2.76427	2.4898	1.91692	1.64518	1.5578	1.01077
ADGRE5	1.55504	1.2369	1.31526	2.4319	1.57525	1.33978	1.20031	1.87456	1.36056	1.22011
FFAR2	3.8828	1.81295	1.33551	1.46954	4.17444	2.03832	1.30498	1.45479	1.33949	1.04221
NFKBID	1.53349	1.59176	1.29644	1.18221	1.06361	1.46243	1.37013	1.2478	1.22391	1.12073
TYROBP	21.7933	24.7675	22.7619	19.2827	13.978	20.3719	19.3753	18.6032	22.7421	24.1346
ZFP36	5.87358	5.20911	4.55381	2.60263	8.08553	10.6013	3.64373	4.27862	3.43587	4.66495
TGFB1	1.8973	2.13431	2.05271	2.00543	1.25019	1.60861	1.68182	1.95129	2.03594	1.67492
RPS19	5.78882	8.82632	7.8477	12.6552	4.10933	7.32071	8.93332	11.8161	9.61474	8.00869
C5AR1	5.71344	4.0696	3.40602	6.156	2.41524	3.19097	3.76244	5.68044	3.62117	2.26701
FPR1	3.73368	3.05481	2.97361	1.68785	4.65693	3.36771	3.00026	2.09314	2.41614	1.91665
LILRA5	4.74188	2.54814	2.65318	2.76011	4.07182	2.87247	2.26641	2.21593	2.54593	1.82035
MIF	1.09977	1.20212	1.12099	1.0573	0.85284	1.28504	1.44711	1.10316	1.33363	1.56786
SOD1	1.40461	1.03034	0.8754	1.78207	1.11137	1.03238	0.897385	1.2938	1.13544	1.16509
ITGB2	4.13991	3.78645	4.19817	3.1226	5.20856	5.28198	5.11169	4.47973	2.16024	4.21191
Sum all genes	1116.59	1052.02	1044.54	593.865	1858.51	1584.6	1176.42	689.833	660.118	653.923

[truncated: 19 more sheets: Ion transport, Leukocyte activation, Leukocyte degranulation, Leukocyte mediated cytotoxicity, Localization, Macromolecule metabolic process, Myeloid leukocyte activation, Oxidative phosphorylation, Phagocytosis, Programmed cell death, Protein N-linked glycosylation, Regulation of macromolecule met, Response to cytokine, Response to endoplasmic reticul, Response to hypoxia, Response to stress, Response to virus, Translation, Type I interferon signaling pat]
