# Supplementary material for: Single-cell temporal analysis of natural dengue infection reveals skin-homing lymphocyte expansion one day before defervescence
Source: iScience. 2022 Mar 5;25(4):104034. doi: 10.1016/j.isci.2022.104034 (PMC8957021; doi:10.1016/j.isci.2022.104034)
Supplement: Table S13. Normalized gene expression of the genes belonging to each GO term of interest in NK cells, related to Figures 2C and 2D [file mmc14.xlsx]

## Sheet: Ag presentation via MHC I 
Table S13 Normalised gene expression of the genes belonging to each GO term of interest in NK cells. Related to Figures 2C-D
	DF Day-2	DF Day-1	DF Def	DF Wk2	DHF Day-2	DHF Day-1	DHF Def	DHF Wk2	HCI	HCII
PSMA5	1.87964	2.31173	1.56913	1.24163	1.92406	1.87828	1.29868	1.2679	1.18981	1.89493
FCGR1B	0.990171	0.990171	0.990171	0.990171	0.990171	0.990171	0.990171	0.990171	0.990171	0.990171
FCGR1A	0.978514	0.978514	0.978514	0.978514	0.978514	0.982434	0.978514	0.978514	0.986986	0.978514
PSMD4	1.57696	2.1704	1.88327	1.33499	1.72605	2.07951	1.72419	1.30036	1.31019	1.86755
FCER1G	2.28904	3.03632	2.78887	2.54857	2.58001	3.82103	2.86965	2.83366	3.74276	9.63192
VAMP8	1.89452	3.09823	2.58331	1.8535	2.15772	2.70796	2.05218	1.90762	1.99891	2.60197
HLA-F	3.83099	3.53337	3.44403	2.82912	3.01276	2.40147	2.18477	2.32744	2.53659	2.34027
HLA-A	13.6068	15.4021	12.5948	8.22368	13.6575	15.0034	13.3397	9.00385	9.82317	13.3062
HLA-E	5.52685	6.87521	6.07769	5.23651	4.89903	6.40971	6.18111	5.28898	6.09532	6.33223
HLA-C	7.99125	14.7935	12.7798	7.69883	8.99864	13.5114	13.0852	9.04991	13.0588	10.7006
HLA-B	13.6292	14.2367	13.0206	10.5179	12.1759	13.0627	12.3054	9.50419	6.11404	17.4333
PSMB8	2.36941	2.93362	2.22707	1.68978	2.44467	2.5372	2.0805	1.67029	1.73818	2.31761
PSMB9	3.38847	3.72747	3.10329	1.97703	3.77598	3.70043	2.55318	2.17522	2.02397	2.65763
TAP1	2.31455	2.244	1.80892	1.13822	2.05139	1.9018	1.43612	1.32282	1.39551	1.7803
TAPBP	2.89232	2.26925	2.41382	2.35709	3.577	2.99458	2.52252	2.53587	2.44761	2.3572
PSMB1	1.70118	2.51467	2.12772	1.56914	1.70156	2.51766	2.12877	1.57068	1.7551	1.80937
PSMA2	1.60689	1.7301	1.59242	1.45991	1.59656	1.4411	1.4956	1.50288	1.67814	1.92735
NCF1	0.855117	0.832606	0.818134	0.775337	0.883953	0.907298	0.867266	0.801372	0.875298	0.907792
CD36	0.962818	0.943942	0.962916	0.943942	0.943942	0.943942	0.943942	0.943942	0.956395	1.00348
CYBB	0.89658	0.89658	0.908091	0.903057	0.89658	0.904531	0.89658	0.89658	0.931942	0.959056
PSMC3	1.85103	1.93511	1.82246	1.51249	1.79318	2.13034	1.60379	1.39326	1.40305	1.37126
PSME1	3.77038	4.0027	3.4517	3.00691	3.62188	3.32324	2.93855	3.0816	2.84456	3.71333
PSME2	3.43703	3.75113	2.65662	1.77659	3.92752	3.83776	2.29272	2.03513	2.01946	2.45015
PSMA3	1.70377	1.79701	1.51227	1.24523	1.46717	1.72027	1.44743	1.33527	1.36699	1.26903
PDIA3	3.22233	2.48668	2.1104	2.09599	2.95397	2.53595	2.19352	2.38639	2.60706	3.13253
B2M	29.1117	40.3335	42.2999	32.2663	19.0227	27.5034	31.6537	32.3428	48.7348	41.6558
PSMA4	1.69496	2.23368	1.8766	1.33787	2.11276	2.35988	1.98795	1.38192	1.44251	2.0125
PSMB10	1.77358	2.85612	2.54719	1.44623	1.7536	3.00811	2.06469	1.25139	1.98489	2.81148
CYBA	6.87859	8.43792	7.6578	5.30096	7.10503	8.02831	5.25345	4.89005	5.86728	5.88077
PSMB6	1.6971	2.11682	1.90749	1.55141	1.74827	1.9875	1.82153	1.42117	1.57373	1.64917
PSMB3	1.60374	2.41562	1.70564	1.28047	2.23005	2.2947	1.80921	1.3887	1.61962	2.04737
PSMA7	2.83246	3.21897	2.62735	2.03497	3.03465	3.11152	2.47207	2.30813	1.7967	2.21345
CALR	3.57012	2.38734	1.81138	2.07218	3.07293	2.06046	1.64363	2.41558	3.00953	2.70057
PSMD8	1.77719	1.75668	1.87931	1.44045	1.80827	2.16893	1.72366	1.43745	1.52254	1.97174
Sum all genes	136.105	165.248	150.539	114.635	126.624	146.767	132.84	116.941	139.442	158.677

## Sheet: Ag presentation via MHC II
Table S13 Normalised gene expression of the genes belonging to each GO term of interest in NK cells. Related to Figures 2C-D
	DF Day-2	DF Day-1	DF Def	DF Wk2	DHF Day-2	DHF Day-1	DHF Def	DHF Wk2	HCI	HCII
CAPZB	1.69	2.27343	2.20392	1.68349	1.78242	2.30067	1.96432	2.02086	2.17694	3.17403
CAPZA1	2.15896	2.20089	2.04202	1.69049	2.46303	2.45417	2.00914	1.48272	1.47084	1.5904
CTSS	2.01092	1.48526	1.53236	1.48572	1.96289	1.534	1.59487	1.74411	1.41162	1.71997
FCER1G	2.28904	3.03632	2.78887	2.54857	2.58001	3.82103	2.86965	2.83366	3.74276	9.63192
ARF1	1.81374	2.04468	2.02777	1.57298	1.69659	2.23119	2.519	1.66469	2.07488	2.64029
CD74	2.00463	3.44442	4.07845	2.20862	2.06672	3.19452	4.81442	2.40466	2.85716	3.36344
HLA-DRA	0.836749	0.956041	1.20063	0.97199	0.878565	1.16392	1.86255	1.05237	1.07654	1.45576
HLA-DRB5	1.2095	1.28264	1.33472	1.01759	1.23401	1.78254	2.14811	1.52384	2.22856	0.777923
HLA-DRB1	1.76239	2.57262	2.47078	1.6075	1.54419	2.20846	2.63754	1.89709	1.2874	1.35473
HLA-DQA1	0.917989	0.997245	0.954863	0.919428	1.22035	1.18945	1.34883	1.11709	1.02584	1.11523
HLA-DMB	0.893857	0.927727	0.951646	0.946377	0.937326	1.0369	1.0014	0.934932	0.945096	1.14925
HLA-DMA	0.932555	1.127	1.17814	1.00432	1.03616	1.14937	1.23497	1.02083	1.02767	1.08953
HLA-DPA1	2.07669	2.79813	2.64351	1.66418	1.35742	1.71859	2.37006	1.81272	1.78651	1.74875
HLA-DPB1	1.83903	3.44039	3.43891	2.0022	1.79896	2.12343	2.80885	1.99211	2.23435	2.01503
AP1S2	1.11022	1.18054	1.21577	1.12682	0.963429	1.06266	1.10089	1.14285	1.24152	1.324
CTSL	0.965306	0.965306	0.965306	0.965306	0.965306	0.982047	0.990976	0.965306	0.987519	0.965306
CTSD	2.79996	3.61759	2.79332	2.25668	3.38922	3.82204	2.9592	1.86633	2.48934	3.09214
LAG3	4.10265	2.54762	1.90946	1.25107	3.95396	2.21904	1.57132	1.16297	1.23494	1.09207
DYNLL1	1.54027	1.98614	1.8677	1.34423	1.45111	1.66559	1.33872	1.48006	1.45355	2.27046
PYCARD	1.55618	2.04993	1.76816	1.32407	1.44152	1.91013	1.47251	1.3853	1.25426	2.0131
AP2S1	1.42235	2.1539	1.78728	1.25461	1.80631	1.91851	1.44367	1.326	1.43224	1.68635
Sum all genes	35.933	43.0878	41.1536	30.8462	36.5295	41.4883	42.061	32.8305	35.4395	45.2697

## Sheet: B cell mediated immunity
	DF Day-2	DF Day-1	DF Def	DF Wk2	DHF Day-2	DHF Day-1	DHF Def	DHF Wk2	HCI	HCII
FCER1G	2.28904	3.03632	2.78887	2.54857	2.58001	3.82103	2.86965	2.83366	3.74276	9.63192
PTPRC	5.43267	4.03566	3.61567	4.45126	6.49578	3.27034	3.1256	4.16916	3.7108	3.93401
CD55	1.3003	1.13649	1.18359	1.31832	1.1867	1.25741	1.51339	1.18834	1.17256	0.927297
IGKV3-11	2.59349	1.20254	1.27181	0.925239	1.04191	0.925239	0.935686	0.925239	0.932807	0.925239
HSPD1	1.62444	1.15127	1.04801	1.29851	1.73753	1.3605	1.22874	1.29902	0.995877	1.21453
CD74	2.00463	3.44442	4.07845	2.20862	2.06672	3.19452	4.81442	2.40466	2.85716	3.36344
HLA-E	5.52685	6.87521	6.07769	5.23651	4.89903	6.40971	6.18111	5.28898	6.09532	6.33223
TNF	1.17082	1.2117	1.04491	1.26181	1.22233	1.23306	1.08244	1.16675	1.21159	1.11571
HLA-DRB1	1.76239	2.57262	2.47078	1.6075	1.54419	2.20846	2.63754	1.89709	1.2874	1.35473
FGL2	1.29293	1.39634	1.11739	1.10252	1.08818	0.959225	0.904494	1.00704	1.09266	1.26632
CLU	1.0252	1.01352	0.99979	0.988638	0.98072	0.995478	1.00307	0.994662	1.00802	1.01933
IRF7	3.88807	1.54913	1.4098	1.06885	3.89897	2.04558	1.90881	1.29399	1.12252	1.01868
SERPING1	1.01914	0.992684	0.992684	0.992684	0.992684	0.992684	0.992684	0.992684	0.992684	0.992684
CD27	0.789944	0.801677	0.793454	0.67003	0.742457	0.807277	0.724332	0.659931	0.695339	1.23244
PTPN6	1.75484	2.28044	1.72019	1.17476	2.1592	2.28838	1.75705	1.22773	1.22062	2.93476
BATF	1.64945	1.69315	1.41709	1.19206	1.77706	1.44644	1.20423	1.17497	0.991326	1.34731
IGHA2	1.03111	0.984503	0.978702	1.0675	1.01122	1.00229	0.978702	1.058	1.05795	0.978702
IGHG4	1.39709	5.00658	3.07174	0.575087	2.28793	6.5469	2.45639	0.543145	0.578742	0.51449
IGHG2	0.964355	1.05214	1.0675	0.967777	0.993464	0.981088	0.994247	1.01032	1.02497	0.964355
IGHA1	1.96361	2.31569	2.60094	1.01379	1.05336	1.18935	1.11263	0.734549	1.33466	0.726433
IGHG1	2.88633	1.0503	0.817202	0.648042	2.50984	1.2899	1.0852	0.631359	0.694817	0.660077
IGHD	0.921896	0.921896	0.926242	0.921896	0.921896	0.932507	0.921896	0.921896	0.942749	0.967226
IGHM	1.33831	1.123	0.984395	0.802235	1.21105	1.35689	0.928049	0.803284	0.871043	0.837008
IGHV1-24	0.990847	1.00392	0.999893	0.990847	1.07359	0.996919	0.990847	0.990847	0.990847	0.990847
IL4R	1.18281	1.15363	1.25796	1.29624	1.19111	1.30109	1.50258	1.09553	1.12186	0.978524
CD40	0.958427	0.987928	0.979913	0.975741	0.985373	0.990772	0.968825	0.948523	1.01651	1.00535
CD70	1.04363	0.999016	0.996383	0.970621	1.01647	1.00762	1.04464	0.970237	0.964156	0.956027
FCER2	0.962888	0.962888	0.962888	0.962888	0.962888	0.962888	0.962888	0.97599	0.978305	0.962888
POU2F2	0.96002	1.0609	1.05618	0.989637	1.28662	0.999997	0.981716	0.996367	1.08169	1.06354
IGLV6-57	1.00622	1.08003	1.01352	0.955452	1.03205	0.974353	0.973085	0.952346	0.952346	0.952346
IGLV1-40	1.04248	0.993893	0.987409	0.979568	1.45144	1.02937	0.992266	0.979568	0.979568	0.979568
IGLL5	1.08788	1.00701	0.942893	0.942893	1.06586	0.998166	0.961786	0.949701	0.942893	0.942893
IGLC2	0.911146	1.66697	1.1543	0.758389	1.49799	3.63034	1.47485	0.681418	0.998901	0.800478
IGLC3	0.975498	1.15005	1.15249	0.805943	1.03403	1.74325	1.50557	0.813103	0.84489	0.893148
Sum all genes	56.7487	58.9135	53.9807	44.6704	56.9996	61.149	53.7194	44.5801	46.5063	54.7845

## Sheet: Cell activation
	DF Day-2	DF Day-1	DF Def	DF Wk2	DHF Day-2	DHF Day-1	DHF Def	DHF Wk2	HCI	HCII
TNFRSF1B	2.55393	2.31831	2.22929	2.19154	2.37425	2.15339	2.78652	1.76441	1.91784	1.41897
CDA	0.9618	0.968632	0.9618	0.966493	0.9618	0.967946	0.963773	0.9618	0.975926	0.983089
DDOST	1.28852	1.51205	1.51852	1.14853	1.23095	1.4741	1.32116	1.32713	1.5242	1.68035
CDC42	2.56789	3.16567	2.74664	2.84871	2.63341	2.98106	3.11391	3.20847	3.25511	3.02807
RUNX3	3.17599	2.84617	2.96121	3.27565	3.572	2.92974	3.17089	3.08043	2.33907	1.68499
FGR	1.93326	2.68703	1.9478	1.33798	3.14949	2.75265	1.85562	1.57628	1.54404	2.89849
LCK	1.44838	2.38751	2.35027	1.32117	1.68672	2.06522	1.83596	1.44921	1.8296	3.26685
CAP1	2.307	2.88018	2.57886	1.88484	2.40993	2.55729	2.06953	1.99538	2.24304	3.47288
PRDX1	1.0969	1.27467	1.14588	0.974834	1.11159	1.05927	1.01824	0.940188	1.14286	1.18459
JUN	3.18257	4.44036	2.44465	2.44664	3.70682	7.23308	2.27544	2.28204	2.98986	6.77547
PSMA5	1.87964	2.31173	1.56913	1.24163	1.92406	1.87828	1.29868	1.2679	1.18981	1.89493
CD53	2.8026	3.85543	3.42525	1.90651	2.84943	2.87149	2.08221	2.01312	2.12607	3.87825
CD2	3.58528	2.22534	1.80673	1.48393	3.75665	1.69603	1.82572	2.40233	1.62888	1.94362
CD160	1.52465	1.99129	2.10146	1.81229	1.29977	1.87694	2.49646	2.52511	1.51104	4.52987
CTSS	2.01092	1.48526	1.53236	1.48572	1.96289	1.534	1.59487	1.74411	1.41162	1.71997
S100A11	4.05086	4.07215	2.54663	1.34951	4.35905	3.60689	1.99612	1.5281	1.31783	2.00106
S100A9	0.954088	0.751727	0.81275	0.730488	0.878274	1.08042	0.727966	0.739087	1.27674	1.90656
S100A12	0.877504	0.877504	0.889694	0.880721	0.877504	0.893345	0.887751	0.877504	0.952813	1.00121
S100A8	0.886243	0.779821	0.831382	0.73971	0.947296	0.998058	0.745424	0.742864	1.0856	1.58038
MNDA	0.887071	0.874011	0.878697	0.877298	0.906346	0.874011	0.879172	0.874011	0.909524	0.934914
SLAMF7	2.17863	1.99962	1.42051	1.33184	3.15389	1.64197	1.12897	1.45713	1.38606	1.51029
FCER1G	2.28904	3.03632	2.78887	2.54857	2.58001	3.82103	2.86965	2.83366	3.74276	9.63192
FCGR2A	0.989269	1.05836	1.03023	1.04624	1.02296	0.983768	1.01482	1.02385	1.00739	0.977926
CREG1	1.04841	1.03042	0.993823	0.976847	1.08482	1.01641	0.947488	0.963631	0.9847	0.979063
SELL	2.39895	1.92743	1.8923	0.99746	2.11986	1.93409	1.77517	1.0849	1.18266	2.104
PTPRC	5.43267	4.03566	3.61567	4.45126	6.49578	3.27034	3.1256	4.16916	3.7108	3.93401
RAB29	3.16713	2.42245	2.15191	2.1599	3.05209	2.3507	1.99339	1.79971	1.72953	1.45864
CD55	1.3003	1.13649	1.18359	1.31832	1.1867	1.25741	1.51339	1.18834	1.17256	0.927297
NLRP3	0.992089	0.958511	0.959523	0.977849	0.960841	0.990076	0.979307	0.975189	0.953301	0.953301
RSAD2	2.05897	1.06027	1.07614	0.988803	2.7584	1.04556	1.11833	1.13749	0.984808	0.980464
ID2	4.07311	3.66751	2.943	2.18871	3.11962	3.87853	3.72869	3.14026	3.86272	4.47161
ADAM17	1.35384	1.53705	1.29372	1.45551	1.57247	1.36372	1.32104	1.33525	1.20116	1.01909
YPEL5	1.61036	2.43752	3.42639	3.10598	1.32463	2.98585	3.70977	3.01334	2.48168	0.996325
ZFP36L2	2.0814	2.76844	2.58168	1.81209	1.84596	2.69037	3.18742	2.4561	4.33681	2.6969
PELI1	0.935516	0.913654	0.973685	1.00753	1.05582	0.966463	0.954023	0.914475	0.914449	0.859951
ACTR2	2.80674	2.15171	2.21292	2.56178	3.26367	2.41652	2.0978	2.28452	1.83859	2.00308
PLEK	4.92256	4.37676	2.7806	2.40509	5.7941	3.87699	2.08267	2.62299	2.21176	3.76708
VAMP8	1.89452	3.09823	2.58331	1.8535	2.15772	2.70796	2.05218	1.90762	1.99891	2.60197
CD8B	0.777144	0.785489	0.846108	0.786601	0.985406	0.960395	1.01757	0.905695	0.938817	1.39418
ZAP70	2.28446	3.43854	2.49931	1.65671	2.57174	3.27775	2.41779	1.75894	1.98372	3.04606
IL1B	0.898958	0.882691	0.885596	0.90719	0.87656	1.00658	0.87656	0.945362	0.962548	0.939903
TNFAIP6	0.980156	0.980156	0.980156	0.980156	0.980156	0.983074	0.980156	0.990063	0.980156	0.980156
HSPD1	1.62444	1.15127	1.04801	1.29851	1.73753	1.3605	1.22874	1.29902	0.995877	1.21453
ICOS	0.873915	0.814219	0.828971	0.815753	0.830465	0.843002	0.918673	0.850457	0.892156	0.874972
SLC11A1	0.950564	0.979778	0.97605	0.99221	0.950564	0.996432	0.994833	0.977128	0.995107	0.99848
CMTM6	1.51412	1.52569	1.61991	1.32945	1.53505	1.6863	1.59618	1.34669	1.28614	1.3045
RHOA	2.64732	2.8919	2.53353	2.11922	2.43058	2.5581	2.45302	2.44857	2.25132	2.48922
FOXP1	1.24185	1.08261	1.21322	1.32272	1.41633	1.2683	1.48257	1.40672	1.19706	1.13661
NFKBIZ	1.88863	1.33445	1.12308	1.29516	1.58672	1.73724	1.23578	1.32049	1.12329	1.13699
PLSCR1	2.69016	1.34677	1.28238	1.17272	2.6941	1.52785	1.27194	1.22917	1.09716	1.09889
CD38	2.61167	1.43407	1.48871	1.41352	3.25133	1.7416	1.60174	1.5429	1.11627	1.05838
RHOH	1.10262	1.74204	1.58123	1.22494	1.36501	2.51039	1.99972	1.43917	1.27429	1.13234
CXCL8	0.889441	0.86028	0.89784	0.870254	0.84338	0.984227	0.890083	0.90715	1.03901	0.925011
CXCL10	1.02091	1.00527	0.989151	0.992536	1.02053	0.994077	0.989151	0.989151	0.989151	0.989151
PLAC8	4.95598	4.73869	4.14856	3.77276	3.96926	4.368	3.08973	3.41625	3.20831	5.81223
BANK1	0.946093	0.908685	0.907199	0.918252	0.909897	0.903583	0.903583	0.917083	0.923719	0.938091
NFKB1	1.59848	1.25345	1.34056	2.51449	1.52668	1.98672	1.89124	1.96471	0.97744	0.839534
IL7R	0.662095	0.62658	0.644785	0.62997	0.810294	0.687981	0.729467	0.690474	0.765413	1.07868
PTGER4	2.64674	1.8722	2.01947	2.21013	2.7101	2.48542	2.41624	2.02445	1.83219	1.17039
MEF2C	0.867228	0.921414	0.874532	0.906258	0.869284	0.888887	0.852535	0.895914	0.939746	0.862303
IRF1	3.77514	3.40765	3.61044	4.13275	3.57281	4.05158	3.7	4.1338	4.14106	1.97771
EGR1	1.42623	1.00082	0.988486	0.983816	1.04192	1.07608	0.991263	1.05924	1.10382	1.02391
MZB1	1.40091	1.39297	1.20338	0.697923	1.31847	1.47688	0.826655	0.669203	0.70343	0.688211
CD14	0.931094	0.912189	0.920686	0.912189	0.912189	0.93125	0.912189	0.912189	0.923691	0.941168
CD74	2.00463	3.44442	4.07845	2.20862	2.06672	3.19452	4.81442	2.40466	2.85716	3.36344
LCP2	1.61613	1.49316	1.32559	1.36016	1.65114	1.55753	1.31453	1.26056	1.27601	1.53506
PRELID1	1.89473	2.96931	2.59096	1.59	1.84236	2.23892	2.15921	1.75039	2.22505	2.51992
TXNDC5	0.973057	0.961351	0.974381	0.990649	1.02392	0.964073	0.961351	0.970552	0.968395	0.961351
CD83	1.05278	1.02619	1.01061	1.2161	0.962286	1.34449	1.23328	1.12982	1.08543	0.820059
HLA-F	3.83099	3.53337	3.44403	2.82912	3.01276	2.40147	2.18477	2.32744	2.53659	2.34027
HLA-A	13.6068	15.4021	12.5948	8.22368	13.6575	15.0034	13.3397	9.00385	9.82317	13.3062
HLA-E	5.52685	6.87521	6.07769	5.23651	4.89903	6.40971	6.18111	5.28898	6.09532	6.33223
TUBB	2.18667	3.00063	2.26474	1.41187	3.24831	3.00777	2.27223	1.36001	1.36154	2.42514
HLA-C	7.99125	14.7935	12.7798	7.69883	8.99864	13.5114	13.0852	9.04991	13.0588	10.7006
HLA-B	13.6292	14.2367	13.0206	10.5179	12.1759	13.0627	12.3054	9.50419	6.11404	17.4333
TNF	1.17082	1.2117	1.04491	1.26181	1.22233	1.23306	1.08244	1.16675	1.21159	1.11571
LST1	0.911434	0.914569	0.91859	0.838558	0.827728	0.887021	0.817442	0.858064	0.987435	1.21894
AIF1	0.744326	0.759056	0.740293	0.734008	0.744428	0.780815	0.81311	0.744379	0.791568	1.00397
CLIC1	2.81596	4.45878	3.60232	2.43597	2.74377	3.3129	3.19917	2.7024	2.88584	4.71396
HLA-DRB1	1.76239	2.57262	2.47078	1.6075	1.54419	2.20846	2.63754	1.89709	1.2874	1.35473
HLA-DMB	0.893857	0.927727	0.951646	0.946377	0.937326	1.0369	1.0014	0.934932	0.945096	1.14925
HLA-DPA1	2.07669	2.79813	2.64351	1.66418	1.35742	1.71859	2.37006	1.81272	1.78651	1.74875
HLA-DPB1	1.83903	3.44039	3.43891	2.0022	1.79896	2.12343	2.80885	1.99211	2.23435	2.01503
CCND3	2.67383	3.66111	2.71493	1.67134	3.01013	3.38704	2.43004	2.30727	2.24997	3.65176
HSP90AB1	3.11203	2.30863	1.8222	2.02056	2.56536	2.17709	1.75962	1.98957	1.48289	1.73607
EEF1A1	5.99295	7.33087	9.60147	10.7083	4.70201	6.13142	9.56965	10.9789	14.8763	14.7052
PRDM1	1.97565	1.45048	1.36578	1.59407	1.81344	1.54914	1.54759	1.55718	1.4224	1.10582
TNFAIP3	3.35681	2.92431	3.10732	3.86893	2.44413	4.56259	4.50374	4.27199	3.38769	0.68263
RNASET2	1.06338	1.10949	1.15985	1.0302	1.1146	1.18016	1.18562	1.12003	1.42604	1.02022
PSMB1	1.70118	2.51467	2.12772	1.56914	1.70156	2.51766	2.12877	1.57068	1.7551	1.80937
ACTB	10.1265	17.1896	14.36	7.36307	10.2116	14.041	11.2758	8.56543	11.7871	24.6601
RAC1	1.91515	2.17815	2.24829	1.80785	1.8316	2.33187	2.23036	1.89457	1.74024	1.6914
AHR	1.00403	0.960662	0.943592	1.03634	1.02439	0.973117	0.988695	0.994006	1.00081	0.965849
IL6	0.97731	0.97731	0.97731	0.97731	0.97731	0.987512	0.97731	0.97731	0.983976	0.97731
PSMA2	1.60689	1.7301	1.59242	1.45991	1.59656	1.4411	1.4956	1.50288	1.67814	1.92735
PPIA	3.09339	3.079	3.13511	3.1823	3.13217	3.44286	2.99753	3.66765	3.34822	3.53822
HSPB1	2.37575	1.30663	1.25535	1.12701	1.25287	1.21827	1.38218	1.18268	1.23283	1.20459
FGL2	1.29293	1.39634	1.11739	1.10252	1.08818	0.959225	0.904494	1.00704	1.09266	1.26632
CD36	0.962818	0.943942	0.962916	0.943942	0.943942	0.943942	0.943942	0.943942	0.956395	1.00348
KMT2E	2.32848	2.58401	2.95085	3.65028	2.44529	2.56785	3.16016	3.18709	2.48903	1.63257
NAMPT	1.08464	1.00172	0.95323	1.16241	1.19224	1.15538	1.1346	1.06172	0.96665	0.897595
DNAJB9	1.05617	1.15525	1.27321	1.10679	0.902582	1.25576	1.3413	1.07219	1.30881	1.31655
PRDX4	1.08044	1.17044	1.10913	0.930344	1.13739	1.20231	1.01677	0.89132	0.997981	1.14577
CYBB	0.89658	0.89658	0.908091	0.903057	0.89658	0.904531	0.89658	0.89658	0.931942	0.959056
DDX3X	2.08853	1.54325	1.60798	2.35979	1.6552	1.65488	1.46283	1.94355	2.08907	1.5128
TIMP1	1.01762	1.25513	1.21815	1.02264	1.01642	1.04909	1.05236	0.991094	1.47033	1.50929
CFP	0.912447	0.912447	0.924789	0.915578	0.912447	0.920475	0.915246	0.912447	0.927061	0.956004
MSN	3.2919	2.32761	2.39988	2.73492	3.31648	2.45436	2.25542	2.79246	3.05797	2.63615
ITM2A	0.980147	1.19064	1.09003	0.936762	0.851959	1.16293	1.274	1.01154	1.38508	1.04285
FLNA	3.79546	3.4779	3.75243	3.24037	4.36273	4.00586	3.16158	3.4155	2.94464	2.51308
ASAH1	1.08829	1.23548	1.23238	1.16762	1.12356	1.35937	1.40218	1.19727	1.33622	1.5354
CLU	1.0252	1.01352	0.99979	0.988638	0.98072	0.995478	1.00307	0.994662	1.00802	1.01933
LYN	1.79871	1.4846	1.3388	1.58657	1.75937	1.73976	1.69436	1.52461	1.34597	1.54704
SDCBP	1.37649	1.68864	1.78826	2.00359	1.05489	1.93741	2.70605	1.57652	1.4565	1.19129
GGH	0.972499	1.07409	1.01805	0.926466	1.03878	1.07543	0.960883	0.928224	0.92272	0.926672
FABP5	1.09368	1.12739	1.08904	1.04794	1.21001	1.24571	1.15062	1.06533	1.00212	0.937149
RIPK2	1.13532	1.17625	1.179	1.16351	1.10821	1.29319	1.2639	1.05453	1.18822	1.08914
YWHAZ	3.50699	2.81092	2.9366	4.12415	3.6789	2.93942	3.06536	3.4683	2.63843	2.05074
FAM49B	2.67208	2.91788	2.69844	2.45245	2.84708	3.07986	2.66667	2.35048	2.39165	2.72726
IFNB1	0.997853	0.997853	1.00656	0.997853	0.997853	1.00087	0.997853	0.997853	0.997853	0.997853
IFNA14	0.999613	0.999613	0.999613	0.999613	0.999613	0.999613	0.999613	0.999613	0.999613	0.999613
IFNA2	0.999489	0.999489	0.999489	0.999489	0.999489	0.999489	0.999489	0.999489	0.999489	0.999489
IFNA8	1.01103	0.999624	0.999624	0.999624	0.999624	0.999624	0.999624	0.999624	0.999624	0.999624
IFNA1	0.999636	0.999636	0.999636	0.999636	0.999636	0.999636	0.999636	0.999636	0.999636	0.999636
TLN1	2.44845	2.01121	2.07551	2.65089	2.34343	1.68378	1.95229	2.99345	1.96165	2.06272
ANXA1	2.97607	4.21819	4.63464	3.21211	1.80085	2.43253	2.40147	2.15793	3.56891	3.02329
ERP44	1.38805	1.55224	1.34725	1.20646	1.50006	1.62073	1.43797	1.19454	1.34982	1.35211
STOM	3.1144	2.65082	2.06617	1.54543	3.20874	2.60972	1.87585	1.50051	1.58083	2.10261
FCN1	0.927177	0.843471	0.854385	0.859799	0.843471	0.910165	0.856232	0.843471	0.926103	0.985175
TUBB4B	1.5592	1.47944	1.3645	1.37503	1.61084	1.97332	1.36366	1.33323	1.32469	1.35547
CTSD	2.79996	3.61759	2.79332	2.25668	3.38922	3.82204	2.9592	1.86633	2.48934	3.09214
RHOG	1.63553	2.26426	1.97812	1.44676	1.83219	2.53535	2.24621	1.54379	1.60553	1.88651
HBB	1.02068	0.973946	1.01366	1.25904	1.23497	1.00693	0.985198	1.12579	0.973946	0.973946
CD59	0.997985	1.08847	1.05262	0.901927	1.05474	1.18177	1.04595	0.926977	1.08831	0.959791
CD44	1.6692	1.60694	1.95648	1.86881	1.30077	1.73584	2.11128	1.5915	1.80993	1.38732
SPI1	0.882943	0.89011	0.928309	0.894339	0.878773	0.894693	0.878773	0.882631	0.933601	0.954349
PSMC3	1.85103	1.93511	1.82246	1.51249	1.79318	2.13034	1.60379	1.39326	1.40305	1.37126
MS4A1	0.964012	0.875657	0.880558	0.886617	0.875657	0.898235	0.878387	0.893032	0.946308	0.909963
CD6	1.14078	1.33686	1.38597	1.04446	0.946393	1.26859	1.25031	1.05491	1.25655	1.18251
FTH1	2.71776	4.25008	5.19417	4.87659	1.92333	4.54904	6.62605	4.53676	6.9295	3.78909
GSTP1	2.76193	4.34695	3.43218	2.0912	3.47003	4.74581	3.57382	2.52451	2.61409	3.33921
RPS3	4.65811	6.82033	8.48354	8.34784	4.62894	6.5855	8.87179	8.23855	10.16	9.05318
NDUFC2	1.35677	1.56562	1.5626	1.65433	1.34773	1.55027	1.56988	1.37325	1.83414	1.85896
CTSC	3.46551	3.52996	2.82965	2.05529	3.32037	2.55573	2.27182	2.07661	2.04586	3.18873
CD3E	1.38905	1.37763	1.5191	1.07829	2.1627	2.04945	2.56041	1.94278	1.73527	2.43213
CD3D	0.63553	0.765665	0.783435	0.560687	1.6384	1.05856	0.995915	0.83338	2.091	2.15508
CD3G	0.898477	1.07108	0.877697	0.77599	1.7625	1.12296	1.45144	1.40914	1.81462	1.31831
HSPA8	2.08897	2.33999	2.23587	2.10243	2.14063	2.03604	1.83331	1.74302	2.36718	3.46856
KLF6	5.5271	4.88566	4.42868	4.52138	4.82311	5.85066	4.18077	3.93603	3.55627	2.90082
ITGB1	1.5648	1.47186	1.6481	1.7109	1.38261	1.48926	1.66421	2.08673	1.8555	1.50304
PRF1	16.5805	16.7168	9.67594	4.60977	18.5602	13.6507	6.33884	4.77405	6.2389	9.89718
PSAP	1.55755	1.85095	1.74665	1.50744	1.53388	1.93625	2.11193	1.71837	1.91919	2.24716
PGAM1	1.46367	2.0162	1.94407	1.30913	1.38368	1.98259	1.85078	1.46923	1.67426	1.99344
CD27	0.789944	0.801677	0.793454	0.67003	0.742457	0.807277	0.724332	0.659931	0.695339	1.23244
LAG3	4.10265	2.54762	1.90946	1.25107	3.95396	2.21904	1.57132	1.16297	1.23494	1.09207
PTPN6	1.75484	2.28044	1.72019	1.17476	2.1592	2.28838	1.75705	1.22773	1.22062	2.93476
SLC2A3	1.64141	1.45603	1.49895	1.23442	1.76317	1.49183	1.65096	1.4551	1.43635	1.52066
CLEC7A	0.932438	0.917041	0.921383	0.917041	0.917041	0.928269	0.917041	0.929666	0.959213	0.968486
MGST1	0.961429	0.964072	0.961429	0.961429	0.961429	0.965617	0.961429	0.973674	0.994093	0.992795
BIN2	1.75081	2.64207	2.85737	2.34452	1.71443	2.60636	2.63023	2.34329	3.56077	3.70563
CD63	2.08808	3.25802	3.25406	2.40071	1.91076	3.32326	3.18573	3.11117	3.4232	4.43167
PA2G4	2.31831	2.02366	1.84342	1.63843	2.39223	2.06285	1.54936	1.62419	1.56523	1.92986
ARHGAP9	2.02379	1.75764	2.21382	3.2886	2.26147	2.23869	2.06834	3.20767	2.24874	1.86761
IFNG	3.66806	3.06343	2.12037	2.44175	4.01286	3.52043	2.25524	2.38793	3.03181	2.24431
RAP1B	2.84086	2.06809	1.99437	3.05615	3.13914	2.00236	1.85449	2.93178	2.38491	3.32492
LYZ	0.780804	0.791591	0.804273	0.742057	0.736395	0.866953	0.761333	0.778572	0.985726	1.80125
SELPLG	2.01571	1.89854	2.05131	1.47383	2.92972	2.15042	2.18857	1.7417	1.61772	1.54382
HVCN1	0.957486	1.02801	1.0385	1.01795	1.04599	1.19048	1.16724	1.02532	0.99553	1.13274
DYNLL1	1.54027	1.98614	1.8677	1.34423	1.45111	1.66559	1.33872	1.48006	1.45355	2.27046
MLEC	1.31195	1.32669	1.21701	1.18738	1.14819	1.32651	1.18735	1.28174	1.23777	1.32423
HMGB1	4.02892	3.68804	3.91321	4.23608	4.74752	4.01883	4.12515	4.20108	3.39763	2.86659
RGCC	0.988771	1.33231	2.17771	1.75092	0.876268	2.52854	2.71723	2.06498	1.47574	0.561111
LCP1	3.9966	2.75882	2.877	3.09589	4.49415	2.92494	2.87647	3.323	3.10497	3.05158
GPR183	0.918909	0.840969	0.891862	0.728601	0.844096	1.02681	1.13978	0.805321	0.900638	0.791509
TNFSF13B	0.979769	0.938901	0.948972	0.952139	1.07182	0.943348	0.942991	0.945925	0.95361	0.966072
RNASE2	0.97962	0.97962	0.97962	0.97962	0.97962	0.97962	0.97962	0.97962	0.97962	0.97962
GNG2	3.63708	3.01093	2.91369	4.13451	3.86285	3.50871	3.23127	3.3162	2.33183	1.9643
LGALS3	1.14647	1.28744	1.16763	1.01326	1.01429	1.34162	1.22633	1.00439	0.947396	0.911468
ZFP36L1	2.58076	1.79322	1.74168	1.7934	2.06765	1.88325	1.64181	1.81899	2.06542	1.66565
NPC2	1.13129	1.31352	1.28571	1.11614	0.993054	1.23757	1.21755	1.1987	1.19721	1.42753
BATF	1.64945	1.69315	1.41709	1.19206	1.77706	1.44644	1.20423	1.17497	0.991326	1.34731
SERPINA1	0.924434	0.896085	0.896085	0.899063	0.896085	0.899415	0.901225	0.903609	0.977672	1.00642
BCL11B	1.6902	1.2885	1.19851	1.29857	1.61836	1.0513	0.998826	1.2517	1.06411	1.03742
HSP90AA1	5.01025	3.45074	2.89215	4.55522	4.92425	3.56131	3.13516	3.00105	2.30315	2.77672
IGHA2	1.03111	0.984503	0.978702	1.0675	1.01122	1.00229	0.978702	1.058	1.05795	0.978702
IGHG4	1.39709	5.00658	3.07174	0.575087	2.28793	6.5469	2.45639	0.543145	0.578742	0.51449
IGHG2	0.964355	1.05214	1.0675	0.967777	0.993464	0.981088	0.994247	1.01032	1.02497	0.964355
IGHA1	1.96361	2.31569	2.60094	1.01379	1.05336	1.18935	1.11263	0.734549	1.33466	0.726433
IGHG1	2.88633	1.0503	0.817202	0.648042	2.50984	1.2899	1.0852	0.631359	0.694817	0.660077
IGHD	0.921896	0.921896	0.926242	0.921896	0.921896	0.932507	0.921896	0.921896	0.942749	0.967226
IGHM	1.33831	1.123	0.984395	0.802235	1.21105	1.35689	0.928049	0.803284	0.871043	0.837008
IGHV1-24	0.990847	1.00392	0.999893	0.990847	1.07359	0.996919	0.990847	0.990847	0.990847	0.990847
SRP14	3.1945	3.21105	3.37094	2.94729	3.07263	3.36803	3.27321	3.31405	3.19014	3.18396
B2M	29.1117	40.3335	42.2999	32.2663	19.0227	27.5034	31.6537	32.3428	48.7348	41.6558
ANXA2	2.13929	2.73584	2.04747	1.13858	1.91227	2.25446	1.65215	1.40358	1.54326	1.83645
PKM	1.49934	2.19947	1.57822	1.06504	1.40566	2.05576	1.69835	0.973651	1.20244	1.69814
ANPEP	0.975532	0.975532	0.975532	0.977559	0.975532	0.975532	0.975532	0.975532	0.990038	0.975532
IQGAP1	3.40027	2.18267	2.2976	2.9014	3.26309	2.41358	2.31868	2.90981	2.11658	1.70465
PRKCB	2.15486	2.28923	2.30575	2.07026	2.0545	1.91035	1.72614	1.91462	1.76258	1.75949
IL4R	1.18281	1.15363	1.25796	1.29624	1.19111	1.30109	1.50258	1.09553	1.12186	0.978524
SPN	3.32496	3.29173	2.6299	1.8298	3.6055	2.60344	2.04915	2.13511	2.0469	2.66096
ALDOA	1.86399	2.84166	2.73803	1.71847	1.4133	2.68062	2.25665	1.75623	2.44126	3.02531
CORO1A	3.51329	5.24564	4.34439	1.95483	3.86255	4.72677	3.49487	2.11232	3.13163	6.16533
ITGAL	3.19674	2.64523	2.39506	2.55931	3.50446	2.71113	2.22707	2.50218	2.11188	1.90505
PYCARD	1.55618	2.04993	1.76816	1.32407	1.44152	1.91013	1.47251	1.3853	1.25426	2.0131
ITGAX	1.4374	1.49685	1.34838	1.40537	1.47529	1.83715	1.87591	1.50205	1.25475	1.30562
PSMB10	1.77358	2.85612	2.54719	1.44623	1.7536	3.00811	2.06469	1.25139	1.98489	2.81148
COTL1	0.917145	0.853639	1.08479	0.729156	0.938973	1.23116	1.49212	0.823309	0.868158	1.63005
CYBA	6.87859	8.43792	7.6578	5.30096	7.10503	8.02831	5.25345	4.89005	5.86728	5.88077
APRT	1.51385	2.18334	2.18452	1.66469	1.34034	2.13918	1.85206	1.73691	1.96829	2.4838
TRAPPC1	1.75947	2.51895	2.50671	1.49362	1.8158	2.22893	2.07235	1.79816	2.18173	2.77056
VAMP2	2.5499	2.77986	3.05133	2.15774	2.01984	3.22645	3.07316	2.58961	3.0362	2.65003
CCL5	10.2428	18.2915	20.9521	16.0109	8.24905	16.3699	23.5429	15.9992	18.4601	15.7756
CCL3	11.5964	9.22172	3.40266	4.12664	5.56684	12.5672	9.61672	4.55449	6.87511	4.55268
IKZF3	3.30448	2.03583	1.76013	2.10502	3.6286	1.89862	1.58112	1.74244	1.36598	1.44634
CCR7	0.702803	0.69153	0.704684	0.689627	0.705243	0.74406	0.786828	0.697728	0.735441	0.754364
STAT3	2.40346	2.02518	1.83305	1.81222	2.50699	1.9556	2.09511	1.671	1.51437	1.27761
GRN	1.03608	1.18911	1.05087	0.932544	1.10935	1.06679	1.03604	0.923682	1.01246	1.21992
CD79B	1.02422	1.11527	0.953374	0.891128	1.3596	1.34889	1.01295	0.983854	1.00142	1.24332
PECAM1	1.17734	1.05866	1.11508	1.05831	1.03486	1.20512	1.11996	1.13349	1.04525	1.37266
GRB2	1.71578	1.58539	1.37907	1.36999	1.72986	1.44276	1.44841	1.44116	1.24165	1.37403
JMJD6	1.39652	2.00292	2.26436	2.22409	1.44852	3.32432	3.14593	1.97644	1.48088	1.01448
ACTG1	3.23658	4.71071	3.99385	3.30258	3.88342	3.06395	4.77196	3.88748	3.55624	8.73575
CD7	3.07484	3.85844	4.31345	3.52555	4.03879	6.25263	7.70854	4.42224	5.45816	7.23795
MYL12A	5.05023	6.46294	5.90097	3.21947	4.83078	4.61579	3.92727	3.26976	4.54805	7.37483
FKBP1A	1.22976	1.36244	1.4243	1.11106	1.25671	1.51336	1.53898	1.18185	1.42954	1.79939
CST3	0.933322	0.998406	1.00531	0.910741	1.17112	1.13355	0.968536	0.923708	1.1323	1.43401
CST7	10.7189	13.8451	12.7097	9.0606	9.12216	10.9362	9.93924	6.86366	7.90286	8.26806
MAFB	0.919174	0.935984	0.919174	0.922335	0.919174	0.929199	0.925317	0.919174	0.981778	0.955418
CTSA	1.08451	1.45948	1.33529	1.06167	1.18617	1.24123	1.25893	1.08422	1.16245	1.38268
CD40	0.958427	0.987928	0.979913	0.975741	0.985373	0.990772	0.968825	0.948523	1.01651	1.00535
CEBPB	2.77048	2.14163	2.16673	2.19827	2.19502	2.01302	2.13819	1.83934	1.64057	1.26837
GNAS	2.27797	1.76591	1.66545	1.76086	2.37426	1.60342	1.62748	1.72825	1.50568	1.44693
CFD	0.912404	0.912387	0.932384	0.905009	0.897625	0.918591	0.905862	0.897625	0.947718	0.963198
CNN2	1.05212	1.06253	1.07334	0.949455	1.31919	1.50706	1.4234	1.10868	1.12525	1.4568
EEF2	1.32689	1.99788	2.58673	1.93232	1.30446	1.96467	2.86222	1.97454	3.19975	3.25377
CD70	1.04363	0.999016	0.996383	0.970621	1.01647	1.00762	1.04464	0.970237	0.964156	0.956027
STXBP2	1.50712	1.27289	1.39375	1.166	1.50166	1.64365	1.4408	1.15328	1.28499	1.57414
RETN	0.959601	0.959601	0.959601	0.959601	0.959601	0.959601	0.959601	0.959601	0.974969	0.965361
LDLR	1.39768	1.34027	1.54202	1.48548	1.29479	1.40529	1.12868	1.29567	1.29513	1.06181
ADGRE5	2.95274	2.92849	2.61887	3.13534	2.7259	3.05825	2.94043	2.68275	2.15037	1.76707
BST2	4.13175	1.99777	1.54411	1.11337	3.61312	1.91674	1.71685	1.60587	1.9304	2.19953
CD22	0.953407	0.958734	0.953407	0.965549	0.965084	0.953407	0.953407	0.968274	0.953407	0.996126
NFKBID	1.1514	1.23522	1.10834	1.12116	1.0985	1.52133	1.33267	1.05162	1.31752	1.04046
TYROBP	7.60502	8.94168	10.0016	8.63976	5.57949	8.12312	9.3209	8.52689	7.77571	8.88937
GMFG	1.57829	2.6572	2.79248	2.052	1.86192	2.50267	2.81813	2.31766	2.49418	2.74063
TGFB1	2.20638	2.43706	2.9629	2.74522	2.20258	3.01098	3.16198	2.86214	3.39815	2.826
CD79A	0.847541	0.867247	0.830345	0.785825	0.866069	0.870908	0.796222	0.77615	0.843136	0.777188
POU2F2	0.96002	1.0609	1.05618	0.989637	1.28662	0.999997	0.981716	0.996367	1.08169	1.06354
C5AR1	0.94592	0.94592	0.94592	0.953962	0.94592	0.94592	0.94592	0.94592	0.964587	0.964801
FTL	2.26247	3.56052	4.1674	3.58537	1.67484	3.08979	4.05026	3.81354	6.22684	5.34489
FLT3LG	0.969483	0.981831	1.02146	0.905164	0.846286	1.0702	1.0389	0.941335	0.989936	1.1009
FPR1	0.963396	0.984465	0.963396	0.963396	0.963396	0.963396	0.963396	0.963396	0.963396	0.963396
LILRB2	0.956116	0.956116	0.956116	0.956116	0.956116	0.961321	0.956116	0.963664	0.9639	0.956116
LILRA5	0.962197	0.962197	0.962197	0.962197	0.962197	0.962197	0.962197	0.969406	0.968672	0.981403
IGLL5	1.08788	1.00701	0.942893	0.942893	1.06586	0.998166	0.961786	0.949701	0.942893	0.942893
IGLC2	0.911146	1.66697	1.1543	0.758389	1.49799	3.63034	1.47485	0.681418	0.998901	0.800478
IGLC3	0.975498	1.15005	1.15249	0.805943	1.03403	1.74325	1.50557	0.813103	0.84489	0.893148
MIF	1.45503	1.85299	1.91989	1.29629	1.10586	2.48433	2.01693	1.53048	2.03634	2.14504
XBP1	2.26767	1.66048	1.4554	1.44604	1.90661	1.60872	1.46835	1.34974	1.8276	2.96518
RAC2	3.03146	3.64349	3.16735	2.46699	2.77532	3.62299	2.7953	2.65588	2.78947	4.69242
LGALS1	5.83574	7.42702	5.09301	2.97515	9.56829	11.8928	7.3968	4.54546	4.43585	2.33919
SYNGR1	1.49921	2.56419	2.6301	1.83294	1.32259	2.29573	2.57892	2.20421	2.31573	1.28927
TNFRSF13C	0.906389	0.908896	0.892324	0.911216	0.959663	0.919739	0.901655	0.907155	0.931164	0.888248
SAMSN1	1.18588	1.26522	1.59972	1.64157	1.14413	1.58081	2.05077	1.40538	1.16351	0.842854
SOD1	1.98492	1.87614	1.76371	1.5416	1.81358	1.88455	1.62515	1.56017	1.53401	1.61542
ITGB2	4.13883	5.88637	5.21931	4.31346	4.51433	6.37197	5.23542	5.15072	4.77011	6.87686
Sum all genes	621.081	686.382	642.484	545.295	607.662	673.701	629.476	553.74	600.886	662.077

## Sheet: Cell migration
	DF Day-2	DF Day-1	DF Def	DF Wk2	DHF Day-2	DHF Day-1	DHF Def	DHF Wk2	HCI	HCII
CDC42	2.56789	3.16567	2.74664	2.84871	2.63341	2.98106	3.11391	3.20847	3.25511	3.02807
FGR	1.93326	2.68703	1.9478	1.33798	3.14949	2.75265	1.85562	1.57628	1.54404	2.89849
LCK	1.44838	2.38751	2.35027	1.32117	1.68672	2.06522	1.83596	1.44921	1.8296	3.26685
CSF3R	0.946645	0.946645	0.946645	0.946645	0.946645	0.946645	0.946645	0.957893	0.957175	1.00237
MACF1	2.29664	1.68308	1.71164	2.42062	2.70564	1.44306	1.54571	2.30535	1.79235	1.96587
CAP1	2.307	2.88018	2.57886	1.88484	2.40993	2.55729	2.06953	1.99538	2.24304	3.47288
JUN	3.18257	4.44036	2.44465	2.44664	3.70682	7.23308	2.27544	2.28204	2.98986	6.77547
PDE4B	0.953995	0.993064	0.958503	0.935874	1.01144	0.937975	1.04177	0.988105	0.959665	0.840663
NEXN	1.48734	1.03611	1.06829	1.01755	1.30416	1.01202	0.991507	1.01309	0.99472	1.0123
RHOC	1.73779	3.22978	2.9841	2.22988	1.61815	3.44212	3.23906	2.78859	2.91061	4.57938
CD2	3.58528	2.22534	1.80673	1.48393	3.75665	1.69603	1.82572	2.40233	1.62888	1.94362
S100A11	4.05086	4.07215	2.54663	1.34951	4.35905	3.60689	1.99612	1.5281	1.31783	2.00106
S100A9	0.954088	0.751727	0.81275	0.730488	0.878274	1.08042	0.727966	0.739087	1.27674	1.90656
S100A12	0.877504	0.877504	0.889694	0.880721	0.877504	0.893345	0.887751	0.877504	0.952813	1.00121
S100A8	0.886243	0.779821	0.831382	0.73971	0.947296	0.998058	0.745424	0.742864	1.0856	1.58038
LMNA	1.58802	2.81356	3.44219	2.86619	1.36809	3.50869	3.61609	2.08897	1.7526	0.682534
CD48	2.20801	1.76835	1.95707	1.87363	2.14923	1.59915	1.74621	1.9268	1.99919	2.18512
FCER1G	2.28904	3.03632	2.78887	2.54857	2.58001	3.82103	2.86965	2.83366	3.74276	9.63192
XCL2	3.39679	2.68767	2.42056	2.63978	1.93018	3.96563	6.05531	2.28079	2.29837	4.38067
SELL	2.39895	1.92743	1.8923	0.99746	2.11986	1.93409	1.77517	1.0849	1.18266	2.104
PTGS2	0.961463	0.961463	0.961463	0.961463	0.961463	0.973639	0.961463	0.961463	0.961463	0.972759
PTPRC	5.43267	4.03566	3.61567	4.45126	6.49578	3.27034	3.1256	4.16916	3.7108	3.93401
ADAM17	1.35384	1.53705	1.29372	1.45551	1.57247	1.36372	1.32104	1.33525	1.20116	1.01909
RHOB	1.30575	1.24779	1.18393	1.00902	1.08458	1.357	1.05365	0.989598	1.10595	1.01663
CYP1B1	0.975856	0.975856	0.975856	0.975856	0.975856	0.975856	0.975856	0.975856	0.991748	0.975856
TMSB10	13.6233	13.7201	12.7015	10.2299	13.4175	12.4198	11.8751	11.418	10.2388	10.6063
IGKV3-11	2.59349	1.20254	1.27181	0.925239	1.04191	0.925239	0.935686	0.925239	0.932807	0.925239
ZAP70	2.28446	3.43854	2.49931	1.65671	2.57174	3.27775	2.41779	1.75894	1.98372	3.04606
IL1B	0.898958	0.882691	0.885596	0.90719	0.87656	1.00658	0.87656	0.945362	0.962548	0.939903
CXCR4	2.21698	3.4116	4.41363	2.43356	1.98653	6.26256	6.44474	2.7227	4.3139	1.47266
ZEB2	4.17618	3.90177	4.35373	5.37442	3.47704	3.60545	4.05704	4.78724	3.53806	2.10317
TNFAIP6	0.980156	0.980156	0.980156	0.980156	0.980156	0.983074	0.980156	0.990063	0.980156	0.980156
NR4A2	2.7767	3.57488	3.46142	2.78515	2.16409	5.04546	5.24962	3.07682	3.25618	1.57997
CCL20	0.973772	1.00386	0.97556	0.983284	0.973772	0.983398	0.973772	0.973772	0.973772	0.973772
SP100	3.92325	1.95936	1.75005	1.68445	4.51455	2.15633	1.92148	1.98936	1.40477	1.34941
CX3CR1	4.08772	3.36818	1.75301	1.45492	5.67338	2.04596	1.27455	1.49467	1.41903	2.1182
CCR1	1.04474	0.970099	0.966019	0.965327	1.22073	0.988901	0.977397	0.962998	1.00098	0.988296
GPX1	1.04993	1.16427	1.01836	0.870853	0.997323	1.09551	0.977669	0.887264	1.1003	1.39093
RHOA	2.64732	2.8919	2.53353	2.11922	2.43058	2.5581	2.45302	2.44857	2.25132	2.48922
GNAI2	2.0923	2.12137	2.12858	1.71696	2.10574	2.00336	1.8079	2.01258	1.614	1.91359
ARF4	1.2832	1.479	1.24953	1.15367	1.1568	1.57443	1.58084	1.13522	1.21443	1.28949
FOXP1	1.24185	1.08261	1.21322	1.32272	1.41633	1.2683	1.48257	1.40672	1.19706	1.13661
PARP9	2.42401	1.47026	1.25069	1.174	2.94413	1.33104	1.1938	1.27318	1.07316	1.03335
ATP1B3	1.50761	1.87868	1.81939	1.4874	1.49715	2.00114	1.73288	1.6298	1.73046	1.35939
JCHAIN	1.53729	1.66305	1.30803	0.712298	1.52583	1.62191	0.898099	0.629534	0.785273	0.624477
CXCL8	0.889441	0.86028	0.89784	0.870254	0.84338	0.984227	0.890083	0.90715	1.03901	0.925011
CXCL3	0.99618	0.948957	0.953575	0.960616	0.948957	1.0265	0.948957	0.963621	0.986071	0.948957
CXCL2	0.921687	0.944278	0.931782	0.946856	0.921687	0.984904	0.932859	0.936728	0.990523	0.921687
CXCL10	1.02091	1.00527	0.989151	0.992536	1.02053	0.994077	0.989151	0.989151	0.989151	0.989151
HMGB2	2.17322	2.36667	2.59859	2.14987	2.87241	3.24059	2.72311	1.87367	1.6745	1.43912
PTGER4	2.64674	1.8722	2.01947	2.21013	2.7101	2.48542	2.41624	2.02445	1.83219	1.17039
MEF2C	0.867228	0.921414	0.874532	0.906258	0.869284	0.888887	0.852535	0.895914	0.939746	0.862303
CD74	2.00463	3.44442	4.07845	2.20862	2.06672	3.19452	4.81442	2.40466	2.85716	3.36344
DUSP1	2.10919	3.52882	3.30823	1.9445	2.26517	5.04494	2.75503	2.66962	4.70126	6.30913
PHACTR1	0.910675	0.910675	0.922365	0.912009	0.924875	0.910675	0.915267	0.93938	0.966249	0.921373
TNF	1.17082	1.2117	1.04491	1.26181	1.22233	1.23306	1.08244	1.16675	1.21159	1.11571
AIF1	0.744326	0.759056	0.740293	0.734008	0.744428	0.780815	0.81311	0.744379	0.791568	1.00397
GPSM3	1.60936	2.8279	2.7474	1.43461	1.82334	3.38223	2.79569	1.68242	2.34768	2.77377
TREM1	0.982391	0.964265	0.964265	0.964265	0.964265	0.977969	0.964265	0.964265	0.972118	0.964265
SGK1	0.863488	0.87098	0.896094	0.877697	0.891394	0.886232	0.911357	0.901135	0.925561	0.895382
TNFAIP3	3.35681	2.92431	3.10732	3.86893	2.44413	4.56259	4.50374	4.27199	3.38769	0.68263
CITED2	1.02806	1.32084	1.2816	0.972485	0.964074	1.26416	1.08078	1.09824	1.59061	1.794
SOD2	1.01243	0.951077	0.893208	0.88269	0.957229	0.98594	0.989013	0.961005	1.03839	0.919862
RAC1	1.91515	2.17815	2.24829	1.80785	1.8316	2.33187	2.23036	1.89457	1.74024	1.6914
IL6	0.97731	0.97731	0.97731	0.97731	0.97731	0.987512	0.97731	0.97731	0.983976	0.97731
SEPT7	3.17189	3.49408	3.48659	3.48671	3.70524	3.33296	3.33761	3.73927	3.0654	3.52402
PPIA	3.09339	3.079	3.13511	3.1823	3.13217	3.44286	2.99753	3.66765	3.34822	3.53822
MYO1G	1.72054	2.68118	2.30235	1.55799	2.84923	3.01427	2.45358	1.78084	2.36544	2.56053
SBDS	1.73219	1.53081	1.42513	1.93114	1.41869	1.58757	1.50792	1.60744	2.02397	1.05509
HSPB1	2.37575	1.30663	1.25535	1.12701	1.25287	1.21827	1.38218	1.18268	1.23283	1.20459
CD99	2.11596	3.11092	3.20625	3.11769	1.81257	2.94421	3.15895	3.64112	3.90882	4.06373
TMSB4X	22.053	28.6169	29.1096	21.1222	17.8733	25.0801	24.3993	25.3828	25.9282	32.099
TIMP1	1.01762	1.25513	1.21815	1.02264	1.01642	1.04909	1.05236	0.991094	1.47033	1.50929
MSN	3.2919	2.32761	2.39988	2.73492	3.31648	2.45436	2.25542	2.79246	3.05797	2.63615
FLNA	3.79546	3.4779	3.75243	3.24037	4.36273	4.00586	3.16158	3.4155	2.94464	2.51308
PCM1	2.19833	1.46923	1.63656	2.16427	2.84555	1.97476	1.79101	2.46736	1.34622	1.27285
LYN	1.79871	1.4846	1.3388	1.58657	1.75937	1.73976	1.69436	1.52461	1.34597	1.54704
SDCBP	1.37649	1.68864	1.78826	2.00359	1.05489	1.93741	2.70605	1.57652	1.4565	1.19129
TRIB1	0.961093	0.899971	0.918128	0.893773	0.922664	0.945056	0.90122	0.892468	0.913005	0.911385
MYC	0.896254	0.873702	0.888067	0.850634	0.93688	1.01084	1.00328	0.861033	0.851317	0.988436
FAM49B	2.67208	2.91788	2.69844	2.45245	2.84708	3.07986	2.66667	2.35048	2.39165	2.72726
DDX58	1.59922	1.14591	1.06445	1.13897	1.95042	1.16665	1.02697	1.13838	1.02018	1.11003
GLIPR2	1.75223	2.00123	1.86412	1.45965	1.73474	2.13125	2.0151	1.57079	1.9558	2.00858
ZFAND5	1.66848	1.26333	1.48599	1.50192	1.56574	1.63713	1.48465	1.43452	1.23942	1.21704
ANXA1	2.97607	4.21819	4.63464	3.21211	1.80085	2.43253	2.40147	2.15793	3.56891	3.02329
KLF4	1.0379	1.00605	1.08086	1.03481	1.0001	1.40606	1.19498	1.11685	1.12093	0.99959
ARPC5L	3.53244	3.51906	2.87806	2.763	3.44461	4.21555	3.41782	2.72576	1.96409	2.84179
HSPA5	3.16034	1.69946	1.53073	1.93698	3.20632	2.03177	1.86926	1.96836	2.07399	2.10009
IFITM1	1.60109	3.24941	3.60482	0.958085	1.18917	4.50858	4.43764	1.10604	4.69698	4.10336
RHOG	1.63553	2.26426	1.97812	1.44676	1.83219	2.53535	2.24621	1.54379	1.60553	1.88651
CD44	1.6692	1.60694	1.95648	1.86881	1.30077	1.73584	2.11128	1.5915	1.80993	1.38732
SLC3A2	1.65268	1.57553	1.33936	1.08558	1.39009	2.02727	1.6838	1.12034	1.21807	1.18596
CFL1	3.96329	6.44803	6.09013	4.05781	3.7325	5.85	5.22038	4.96457	5.86898	7.27599
GSTP1	2.76193	4.34695	3.43218	2.0912	3.47003	4.74581	3.57382	2.52451	2.61409	3.33921
ETS1	3.11407	1.85773	1.79322	3.53283	3.08916	1.64952	1.82971	3.41634	2.02302	1.96194
ITGB1	1.5648	1.47186	1.6481	1.7109	1.38261	1.48926	1.66421	2.08673	1.8555	1.50304
ARID5B	1.48523	1.41671	1.38451	1.73486	1.37763	1.17696	1.20157	1.26593	1.14962	1.05402
DDIT4	1.69793	2.48306	2.26603	1.55247	1.96233	3.60461	2.43914	1.77459	2.18231	1.37946
PTPN6	1.75484	2.28044	1.72019	1.17476	2.1592	2.28838	1.75705	1.22773	1.22062	2.93476
CLEC7A	0.932438	0.917041	0.921383	0.917041	0.917041	0.928269	0.917041	0.929666	0.959213	0.968486
ARHGDIB	2.0226	3.45753	3.92626	2.68749	1.87283	3.04231	3.89099	3.19016	3.97438	4.69973
BIN2	1.75081	2.64207	2.85737	2.34452	1.71443	2.60636	2.63023	2.34329	3.56077	3.70563
ITGB7	2.2943	2.70159	2.08083	1.39524	1.74038	2.20964	2.06819	1.40892	1.81865	1.59258
CD63	2.08808	3.25802	3.25406	2.40071	1.91076	3.32326	3.18573	3.11117	3.4232	4.43167
IFNG	3.66806	3.06343	2.12037	2.44175	4.01286	3.52043	2.25524	2.38793	3.03181	2.24431
BTG1	2.99044	3.53124	3.77822	4.3884	1.96263	4.22549	6.41996	5.06726	4.91585	3.81867
SELPLG	2.01571	1.89854	2.05131	1.47383	2.92972	2.15042	2.18857	1.7417	1.61772	1.54382
HMGB1	4.02892	3.68804	3.91321	4.23608	4.74752	4.01883	4.12515	4.20108	3.39763	2.86659
RGCC	0.988771	1.33231	2.17771	1.75092	0.876268	2.52854	2.71723	2.06498	1.47574	0.561111
LCP1	3.9966	2.75882	2.877	3.09589	4.49415	2.92494	2.87647	3.323	3.10497	3.05158
GPR183	0.918909	0.840969	0.891862	0.728601	0.844096	1.02681	1.13978	0.805321	0.900638	0.791509
ARF6	2.70376	3.10867	2.90191	2.41164	2.79522	2.9417	2.23217	2.65056	1.96975	2.4138
LGALS3	1.14647	1.28744	1.16763	1.01326	1.01429	1.34162	1.22633	1.00439	0.947396	0.911468
HIF1A	1.66388	1.06885	1.07592	1.4502	1.87164	1.40482	1.5481	1.3337	1.05297	0.963861
SYNE2	4.17769	2.3081	2.28624	4.34932	4.84478	2.06634	2.28767	4.1817	2.89594	2.23672
BCL11B	1.6902	1.2885	1.19851	1.29857	1.61836	1.0513	0.998826	1.2517	1.06411	1.03742
EVL	2.97054	3.25093	3.0835	2.26327	3.17481	3.24341	3.20323	2.47338	2.71134	4.35922
IGHA2	1.03111	0.984503	0.978702	1.0675	1.01122	1.00229	0.978702	1.058	1.05795	0.978702
IGHA1	1.96361	2.31569	2.60094	1.01379	1.05336	1.18935	1.11263	0.734549	1.33466	0.726433
IGHM	1.33831	1.123	0.984395	0.802235	1.21105	1.35689	0.928049	0.803284	0.871043	0.837008
IDH2	1.39043	1.84249	2.0581	1.28751	1.30565	1.75574	1.7061	1.39645	1.4525	1.76656
CIB1	1.75459	2.57486	2.59712	1.89726	1.82691	2.83857	2.6483	1.99305	1.91434	2.00628
IQGAP1	3.40027	2.18267	2.2976	2.9014	3.26309	2.41358	2.31868	2.90981	2.11658	1.70465
SPN	3.32496	3.29173	2.6299	1.8298	3.6055	2.60344	2.04915	2.13511	2.0469	2.66096
CORO1A	3.51329	5.24564	4.34439	1.95483	3.86255	4.72677	3.49487	2.11232	3.13163	6.16533
ITGAL	3.19674	2.64523	2.39506	2.55931	3.50446	2.71113	2.22707	2.50218	2.11188	1.90505
PYCARD	1.55618	2.04993	1.76816	1.32407	1.44152	1.91013	1.47251	1.3853	1.25426	2.0131
ITGAX	1.4374	1.49685	1.34838	1.40537	1.47529	1.83715	1.87591	1.50205	1.25475	1.30562
ADGRG1	3.16669	3.16391	2.68967	2.40522	3.36903	2.61212	2.15971	2.21941	2.03074	2.33444
YWHAE	1.65744	1.45788	1.38328	1.38418	1.72127	1.59879	1.43063	1.37883	1.18068	1.17658
CXCL16	0.960678	0.960678	0.960678	0.965191	0.960678	0.960678	0.965438	0.974128	0.978693	0.960678
PFN1	5.06176	10.0097	9.86103	5.92548	3.95584	8.92105	8.16873	6.72842	9.74085	11.2702
CCL5	10.2428	18.2915	20.9521	16.0109	8.24905	16.3699	23.5429	15.9992	18.4601	15.7756
CCL3	11.5964	9.22172	3.40266	4.12664	5.56684	12.5672	9.61672	4.55449	6.87511	4.55268
CCL4	25.3213	20.9044	15.2227	14.2645	14.2276	26.5553	21.5164	12.2577	23.4962	6.38488
CCL3L3	1.32773	1.24933	0.953763	1.07087	1.67098	2.07272	2.0066	1.13057	1.9035	1.61637
CCL4L2	2.77573	2.8915	2.1456	2.67848	3.15637	8.84143	9.37315	2.97348	4.59295	2.22353
CCR7	0.702803	0.69153	0.704684	0.689627	0.705243	0.74406	0.786828	0.697728	0.735441	0.754364
STAT3	2.40346	2.02518	1.83305	1.81222	2.50699	1.9556	2.09511	1.671	1.51437	1.27761
GRN	1.03608	1.18911	1.05087	0.932544	1.10935	1.06679	1.03604	0.923682	1.01246	1.21992
FMNL1	2.31668	3.25918	2.93762	2.29483	2.62237	2.85476	2.65312	2.32138	1.88763	2.54813
ABI3	2.6925	3.48373	2.04714	1.53681	2.81445	2.88261	2.02801	1.39243	1.63156	2.82922
PECAM1	1.17734	1.05866	1.11508	1.05831	1.03486	1.20512	1.11996	1.13349	1.04525	1.37266
GRB2	1.71578	1.58539	1.37907	1.36999	1.72986	1.44276	1.44841	1.44116	1.24165	1.37403
ACTG1	3.23658	4.71071	3.99385	3.30258	3.88342	3.06395	4.77196	3.88748	3.55624	8.73575
ARHGDIA	1.6742	2.18358	2.13218	1.55394	1.84696	2.38628	2.21655	1.63636	1.7889	2.05993
PSTPIP2	1.15079	1.10458	1.09978	1.19542	1.2833	1.10385	1.06181	1.16307	1.09177	1.18387
STK4	2.24999	2.23384	2.44448	3.27026	2.31327	2.46832	3.01599	3.07949	2.7805	2.03835
CD40	0.958427	0.987928	0.979913	0.975741	0.985373	0.990772	0.968825	0.948523	1.01651	1.00535
BSG	1.97482	2.66822	2.63445	1.63775	1.89161	2.43979	2.32215	1.61461	2.31197	2.46668
CNN2	1.05212	1.06253	1.07334	0.949455	1.31919	1.50706	1.4234	1.10868	1.12525	1.4568
CALR	3.57012	2.38734	1.81138	2.07218	3.07293	2.06046	1.64363	2.41558	3.00953	2.70057
BST2	4.13175	1.99777	1.54411	1.11337	3.61312	1.91674	1.71685	1.60587	1.9304	2.19953
FFAR2	1.03127	0.986509	1.0007	0.986509	0.986509	0.99568	0.986509	0.986509	0.986509	1.01047
TGFB1	2.20638	2.43706	2.9629	2.74522	2.20258	3.01098	3.16198	2.86214	3.39815	2.826
RPS19	6.72896	8.79372	9.91913	10.9229	7.90692	9.50181	11.1156	10.3253	9.87683	8.90923
C5AR1	0.94592	0.94592	0.94592	0.953962	0.94592	0.94592	0.94592	0.94592	0.964587	0.964801
MYADM	2.2779	2.03497	2.62912	3.55465	1.64997	2.93137	2.27349	2.77907	2.12802	0.994519
IGLV6-57	1.00622	1.08003	1.01352	0.955452	1.03205	0.974353	0.973085	0.952346	0.952346	0.952346
IGLV1-40	1.04248	0.993893	0.987409	0.979568	1.45144	1.02937	0.992266	0.979568	0.979568	0.979568
IGLC2	0.911146	1.66697	1.1543	0.758389	1.49799	3.63034	1.47485	0.681418	0.998901	0.800478
IGLC3	0.975498	1.15005	1.15249	0.805943	1.03403	1.74325	1.50557	0.813103	0.84489	0.893148
VPREB3	0.935782	0.935782	0.946586	0.9428	0.998045	0.935782	0.935782	0.935782	0.935782	0.969849
MIF	1.45503	1.85299	1.91989	1.29629	1.10586	2.48433	2.01693	1.53048	2.03634	2.14504
XBP1	2.26767	1.66048	1.4554	1.44604	1.90661	1.60872	1.46835	1.34974	1.8276	2.96518
RAC2	3.03146	3.64349	3.16735	2.46699	2.77532	3.62299	2.7953	2.65588	2.78947	4.69242
SUN2	1.64203	2.47999	2.60108	1.96992	1.19296	2.66029	2.39918	2.02975	2.54307	3.79997
TSPO	1.19006	1.60555	1.66927	1.23508	1.0784	1.77308	1.61275	1.28746	1.72854	1.78036
ITGB2	4.13883	5.88637	5.21931	4.31346	4.51433	6.37197	5.23542	5.15072	4.77011	6.87686
Sum all genes	417.483	448.257	422.138	367.529	397.95	475.874	447.044	382.367	411.527	425.167

## Sheet: Complement activation
	DF Day-2	DF Day-1	DF Def	DF Wk2	DHF Day-2	DHF Day-1	DHF Def	DHF Wk2	HCI	HCII
CD55	1.3003	1.13649	1.18359	1.31832	1.1867	1.25741	1.51339	1.18834	1.17256	0.927297
IGKV3-11	2.59349	1.20254	1.27181	0.925239	1.04191	0.925239	0.935686	0.925239	0.932807	0.925239
IL1B	0.898958	0.882691	0.885596	0.90719	0.87656	1.00658	0.87656	0.945362	0.962548	0.939903
CFP	0.912447	0.912447	0.924789	0.915578	0.912447	0.920475	0.915246	0.912447	0.927061	0.956004
CLU	1.0252	1.01352	0.99979	0.988638	0.98072	0.995478	1.00307	0.994662	1.00802	1.01933
FCN1	0.927177	0.843471	0.854385	0.859799	0.843471	0.910165	0.856232	0.843471	0.926103	0.985175
CD59	0.997985	1.08847	1.05262	0.901927	1.05474	1.18177	1.04595	0.926977	1.08831	0.959791
SERPING1	1.01914	0.992684	0.992684	0.992684	0.992684	0.992684	0.992684	0.992684	0.992684	0.992684
RGCC	0.988771	1.33231	2.17771	1.75092	0.876268	2.52854	2.71723	2.06498	1.47574	0.561111
IGHA2	1.03111	0.984503	0.978702	1.0675	1.01122	1.00229	0.978702	1.058	1.05795	0.978702
IGHG4	1.39709	5.00658	3.07174	0.575087	2.28793	6.5469	2.45639	0.543145	0.578742	0.51449
IGHG2	0.964355	1.05214	1.0675	0.967777	0.993464	0.981088	0.994247	1.01032	1.02497	0.964355
IGHA1	1.96361	2.31569	2.60094	1.01379	1.05336	1.18935	1.11263	0.734549	1.33466	0.726433
IGHG1	2.88633	1.0503	0.817202	0.648042	2.50984	1.2899	1.0852	0.631359	0.694817	0.660077
IGHD	0.921896	0.921896	0.926242	0.921896	0.921896	0.932507	0.921896	0.921896	0.942749	0.967226
IGHM	1.33831	1.123	0.984395	0.802235	1.21105	1.35689	0.928049	0.803284	0.871043	0.837008
IGHV1-24	0.990847	1.00392	0.999893	0.990847	1.07359	0.996919	0.990847	0.990847	0.990847	0.990847
CFD	0.912404	0.912387	0.932384	0.905009	0.897625	0.918591	0.905862	0.897625	0.947718	0.963198
C5AR1	0.94592	0.94592	0.94592	0.953962	0.94592	0.94592	0.94592	0.94592	0.964587	0.964801
IGLV6-57	1.00622	1.08003	1.01352	0.955452	1.03205	0.974353	0.973085	0.952346	0.952346	0.952346
IGLV1-40	1.04248	0.993893	0.987409	0.979568	1.45144	1.02937	0.992266	0.979568	0.979568	0.979568
IGLL5	1.08788	1.00701	0.942893	0.942893	1.06586	0.998166	0.961786	0.949701	0.942893	0.942893
IGLC2	0.911146	1.66697	1.1543	0.758389	1.49799	3.63034	1.47485	0.681418	0.998901	0.800478
IGLC3	0.975498	1.15005	1.15249	0.805943	1.03403	1.74325	1.50557	0.813103	0.84489	0.893148
Sum all genes	29.0386	30.6189	28.9185	22.8487	27.7528	35.2542	28.0834	22.7072	23.6125	21.4021

## Sheet: Cytokine production
	DF Day-2	DF Day-1	DF Def	DF Wk2	DHF Day-2	DHF Day-1	DHF Def	DHF Wk2	HCI	HCII
ISG15	15.0357	2.50764	2.18277	1.32493	19.4762	3.13441	3.28522	1.99333	1.3305	1.1792
PARK7	1.66382	2.41721	2.31722	1.60864	1.64718	2.22491	2.02391	1.67445	2.02025	2.69825
TNFRSF1B	2.55393	2.31831	2.22929	2.19154	2.37425	2.15339	2.78652	1.76441	1.91784	1.41897
FGR	1.93326	2.68703	1.9478	1.33798	3.14949	2.75265	1.85562	1.57628	1.54404	2.89849
PDE4B	0.953995	0.993064	0.958503	0.935874	1.01144	0.937975	1.04177	0.988105	0.959665	0.840663
GBP1	2.34923	1.34088	1.15551	1.3924	2.9972	1.14167	1.13067	1.10732	0.986547	1.11263
GBP5	1.5871	1.43334	1.37332	1.27412	2.02805	1.30811	1.08456	1.27558	1.24566	1.38513
CD2	3.58528	2.22534	1.80673	1.48393	3.75665	1.69603	1.82572	2.40233	1.62888	1.94362
CD160	1.52465	1.99129	2.10146	1.81229	1.29977	1.87694	2.49646	2.52511	1.51104	4.52987
S100A9	0.954088	0.751727	0.81275	0.730488	0.878274	1.08042	0.727966	0.739087	1.27674	1.90656
S100A12	0.877504	0.877504	0.889694	0.880721	0.877504	0.893345	0.887751	0.877504	0.952813	1.00121
S100A8	0.886243	0.779821	0.831382	0.73971	0.947296	0.998058	0.745424	0.742864	1.0856	1.58038
ASH1L	1.95885	1.30986	1.46039	1.76484	2.58707	1.67549	1.47794	1.75683	1.52701	1.15317
MNDA	0.887071	0.874011	0.878697	0.877298	0.906346	0.874011	0.879172	0.874011	0.909524	0.934914
PYHIN1	4.0487	3.15423	2.95861	4.04634	3.83361	2.3517	2.39998	3.35276	2.67214	3.30691
IFI16	5.31432	2.59348	2.02534	2.02423	4.99943	2.23379	1.67259	2.1936	1.55227	2.21095
FCER1G	2.28904	3.03632	2.78887	2.54857	2.58001	3.82103	2.86965	2.83366	3.74276	9.63192
CD247	5.38469	6.67812	5.5476	4.33049	4.71021	6.17625	4.64221	3.80736	3.70366	4.91215
PTGS2	0.961463	0.961463	0.961463	0.961463	0.961463	0.973639	0.961463	0.961463	0.961463	0.972759
PTPRC	5.43267	4.03566	3.61567	4.45126	6.49578	3.27034	3.1256	4.16916	3.7108	3.93401
CD55	1.3003	1.13649	1.18359	1.31832	1.1867	1.25741	1.51339	1.18834	1.17256	0.927297
NLRP3	0.992089	0.958511	0.959523	0.977849	0.960841	0.990076	0.979307	0.975189	0.953301	0.953301
RSAD2	2.05897	1.06027	1.07614	0.988803	2.7584	1.04556	1.11833	1.13749	0.984808	0.980464
ADAM17	1.35384	1.53705	1.29372	1.45551	1.57247	1.36372	1.32104	1.33525	1.20116	1.01909
EIF2AK2	3.46378	1.23802	1.28347	1.32436	4.24765	1.44772	1.59242	1.88796	1.27391	1.05875
CYP1B1	0.975856	0.975856	0.975856	0.975856	0.975856	0.975856	0.975856	0.975856	0.991748	0.975856
REL	2.54207	2.30789	2.40201	3.75657	2.85028	3.26488	3.99885	3.39861	2.60982	1.05317
PELI1	0.935516	0.913654	0.973685	1.00753	1.05582	0.966463	0.954023	0.914475	0.914449	0.859951
IL1B	0.898958	0.882691	0.885596	0.90719	0.87656	1.00658	0.87656	0.945362	0.962548	0.939903
NMI	2.48799	1.39259	1.31493	1.17882	2.721	1.58354	1.27822	1.16608	0.950457	1.22263
IFIH1	1.75249	1.14724	1.08388	1.21453	2.02554	1.12583	1.19528	1.05397	0.998748	0.961318
STAT1	2.83914	1.54368	1.31519	1.36105	3.09982	1.43369	1.11128	1.33029	1.2056	1.12166
HSPD1	1.62444	1.15127	1.04801	1.29851	1.73753	1.3605	1.22874	1.29902	0.995877	1.21453
SLC11A1	0.950564	0.979778	0.97605	0.99221	0.950564	0.996432	0.994833	0.977128	0.995107	0.99848
LRRFIP1	3.7922	2.54091	3.28028	3.49544	3.61932	3.07359	3.0852	3.47158	2.10187	1.40541
CX3CR1	4.08772	3.36818	1.75301	1.45492	5.67338	2.04596	1.27455	1.49467	1.41903	2.1182
FOXP1	1.24185	1.08261	1.21322	1.32272	1.41633	1.2683	1.48257	1.40672	1.19706	1.13661
SPON2	6.37926	8.6401	6.41343	5.0598	6.65947	8.87173	5.28492	5.65009	6.35402	6.5834
EREG	0.946934	0.979018	0.950412	0.953602	0.9681	0.984138	0.973012	0.961106	0.956789	0.949288
BANK1	0.946093	0.908685	0.907199	0.918252	0.909897	0.903583	0.903583	0.917083	0.923719	0.938091
NFKB1	1.59848	1.25345	1.34056	2.51449	1.52668	1.98672	1.89124	1.96471	0.97744	0.839534
HMGB2	2.17322	2.36667	2.59859	2.14987	2.87241	3.24059	2.72311	1.87367	1.6745	1.43912
PTGER4	2.64674	1.8722	2.01947	2.21013	2.7101	2.48542	2.41624	2.02445	1.83219	1.17039
IRF1	3.77514	3.40765	3.61044	4.13275	3.57281	4.05158	3.7	4.1338	4.14106	1.97771
EGR1	1.42623	1.00082	0.988486	0.983816	1.04192	1.07608	0.991263	1.05924	1.10382	1.02391
CD14	0.931094	0.912189	0.920686	0.912189	0.912189	0.93125	0.912189	0.912189	0.923691	0.941168
CD74	2.00463	3.44442	4.07845	2.20862	2.06672	3.19452	4.81442	2.40466	2.85716	3.36344
LCP2	1.61613	1.49316	1.32559	1.36016	1.65114	1.55753	1.31453	1.26056	1.27601	1.53506
CD83	1.05278	1.02619	1.01061	1.2161	0.962286	1.34449	1.23328	1.12982	1.08543	0.820059
BTN3A2	3.22272	2.86074	2.22268	1.89469	3.01268	1.80323	1.59976	1.90374	1.32648	2.05015
HLA-F	3.83099	3.53337	3.44403	2.82912	3.01276	2.40147	2.18477	2.32744	2.53659	2.34027
HLA-A	13.6068	15.4021	12.5948	8.22368	13.6575	15.0034	13.3397	9.00385	9.82317	13.3062
HLA-E	5.52685	6.87521	6.07769	5.23651	4.89903	6.40971	6.18111	5.28898	6.09532	6.33223
HLA-B	13.6292	14.2367	13.0206	10.5179	12.1759	13.0627	12.3054	9.50419	6.11404	17.4333
TNF	1.17082	1.2117	1.04491	1.26181	1.22233	1.23306	1.08244	1.16675	1.21159	1.11571
LTB	0.688636	0.682689	0.718725	0.521704	0.864612	0.752266	0.671832	0.572659	0.822394	1.47239
AIF1	0.744326	0.759056	0.740293	0.734008	0.744428	0.780815	0.81311	0.744379	0.791568	1.00397
GPSM3	1.60936	2.8279	2.7474	1.43461	1.82334	3.38223	2.79569	1.68242	2.34768	2.77377
HLA-DRB1	1.76239	2.57262	2.47078	1.6075	1.54419	2.20846	2.63754	1.89709	1.2874	1.35473
HLA-DPA1	2.07669	2.79813	2.64351	1.66418	1.35742	1.71859	2.37006	1.81272	1.78651	1.74875
HLA-DPB1	1.83903	3.44039	3.43891	2.0022	1.79896	2.12343	2.80885	1.99211	2.23435	2.01503
HSP90AB1	3.11203	2.30863	1.8222	2.02056	2.56536	2.17709	1.75962	1.98957	1.48289	1.73607
AKIRIN2	1.30033	1.30541	1.50539	1.21904	0.986143	1.59434	1.47327	1.2075	1.24397	1.37938
UBE2J1	1.23849	1.19262	1.16414	1.20654	1.13988	1.15011	1.18542	1.24803	1.11407	1.01079
TNFAIP3	3.35681	2.92431	3.10732	3.86893	2.44413	4.56259	4.50374	4.27199	3.38769	0.68263
EZR	1.39698	1.43871	1.47608	1.58607	1.51407	1.53539	1.41808	1.55613	1.17787	1.2479
RAC1	1.91515	2.17815	2.24829	1.80785	1.8316	2.33187	2.23036	1.89457	1.74024	1.6914
IL6	0.97731	0.97731	0.97731	0.97731	0.97731	0.987512	0.97731	0.97731	0.983976	0.97731
TAX1BP1	2.49746	1.71295	1.93164	2.43687	2.23387	2.01264	2.14105	2.40449	1.71865	1.43969
HSPB1	2.37575	1.30663	1.25535	1.12701	1.25287	1.21827	1.38218	1.18268	1.23283	1.20459
CD36	0.962818	0.943942	0.962916	0.943942	0.943942	0.943942	0.943942	0.943942	0.956395	1.00348
TMSB4X	22.053	28.6169	29.1096	21.1222	17.8733	25.0801	24.3993	25.3828	25.9282	32.099
CYBB	0.89658	0.89658	0.908091	0.903057	0.89658	0.904531	0.89658	0.89658	0.931942	0.959056
DDX3X	2.08853	1.54325	1.60798	2.35979	1.6552	1.65488	1.46283	1.94355	2.08907	1.5128
CLU	1.0252	1.01352	0.99979	0.988638	0.98072	0.995478	1.00307	0.994662	1.00802	1.01933
LYN	1.79871	1.4846	1.3388	1.58657	1.75937	1.73976	1.69436	1.52461	1.34597	1.54704
LY96	0.897155	0.934035	0.914915	0.907186	0.929904	0.897155	0.897155	0.904516	0.91238	0.92005
RIPK2	1.13532	1.17625	1.179	1.16351	1.10821	1.29319	1.2639	1.05453	1.18822	1.08914
POLR2K	1.59316	1.89288	1.7807	1.82344	1.70933	2.59675	2.15235	1.92354	1.56873	1.63141
FAM49B	2.67208	2.91788	2.69844	2.45245	2.84708	3.07986	2.66667	2.35048	2.39165	2.72726
IFNB1	0.997853	0.997853	1.00656	0.997853	0.997853	1.00087	0.997853	0.997853	0.997853	0.997853
IFNA2	0.999489	0.999489	0.999489	0.999489	0.999489	0.999489	0.999489	0.999489	0.999489	0.999489
DDX58	1.59922	1.14591	1.06445	1.13897	1.95042	1.16665	1.02697	1.13838	1.02018	1.11003
ANXA1	2.97607	4.21819	4.63464	3.21211	1.80085	2.43253	2.40147	2.15793	3.56891	3.02329
KLF4	1.0379	1.00605	1.08086	1.03481	1.0001	1.40606	1.19498	1.11685	1.12093	0.99959
FCN1	0.927177	0.843471	0.854385	0.859799	0.843471	0.910165	0.856232	0.843471	0.926103	0.985175
IRF7	3.88807	1.54913	1.4098	1.06885	3.89897	2.04558	1.90881	1.29399	1.12252	1.01868
POLR2L	2.41692	2.45246	2.45156	1.99247	2.78536	2.71794	1.97185	1.85584	2.26617	3.13888
UBE2L6	2.05547	1.75847	1.6837	1.20268	1.89534	1.75512	1.69689	1.32458	1.27071	1.84115
CD6	1.14078	1.33686	1.38597	1.04446	0.946393	1.26859	1.25031	1.05491	1.25655	1.18251
GSTP1	2.76193	4.34695	3.43218	2.0912	3.47003	4.74581	3.57382	2.52451	2.61409	3.33921
RPS3	4.65811	6.82033	8.48354	8.34784	4.62894	6.5855	8.87179	8.23855	10.16	9.05318
BIRC3	1.35585	1.43004	1.40462	1.44009	1.53933	1.37326	1.43562	1.24662	1.11533	0.792054
CARD16	3.33145	2.5238	1.91535	1.87017	2.8904	2.2508	1.6674	1.86504	1.89744	2.20061
CD3E	1.38905	1.37763	1.5191	1.07829	2.1627	2.04945	2.56041	1.94278	1.73527	2.43213
DDX21	2.29075	1.39537	1.20621	1.58224	2.67914	1.54894	1.38939	1.63036	1.02676	1.06815
SRGN	3.76064	6.02561	7.15276	6.12414	2.72072	5.79269	8.69358	5.06528	5.52542	3.96998
GAPDH	3.21999	6.23657	5.8335	3.36631	4.12731	6.56324	5.66444	3.53282	4.51965	4.16224
LAG3	4.10265	2.54762	1.90946	1.25107	3.95396	2.21904	1.57132	1.16297	1.23494	1.09207
PTPN6	1.75484	2.28044	1.72019	1.17476	2.1592	2.28838	1.75705	1.22773	1.22062	2.93476
CLEC7A	0.932438	0.917041	0.921383	0.917041	0.917041	0.928269	0.917041	0.929666	0.959213	0.968486
PCBP2	2.07409	1.8098	1.93624	2.43979	1.90429	1.90767	2.20458	2.33949	2.21718	1.86826
DDIT3	1.63713	1.74725	1.54347	1.32001	1.78961	2.42756	2.28907	1.79058	1.52922	1.14998
USP15	1.88426	1.45086	1.31351	1.82874	2.44182	1.57388	1.53801	1.94693	1.43865	1.13086
IFNG	3.66806	3.06343	2.12037	2.44175	4.01286	3.52043	2.25524	2.38793	3.03181	2.24431
ATP2B1	1.24159	0.98871	1.2318	1.68479	1.38959	1.30664	1.65107	1.57008	1.38614	0.90177
HMGB1	4.02892	3.68804	3.91321	4.23608	4.74752	4.01883	4.12515	4.20108	3.39763	2.86659
ELF1	1.94265	1.6237	1.93647	2.32749	1.56103	2.31434	3.11741	2.46083	1.63917	1.08481
RGCC	0.988771	1.33231	2.17771	1.75092	0.876268	2.52854	2.71723	2.06498	1.47574	0.561111
HIF1A	1.66388	1.06885	1.07592	1.4502	1.87164	1.40482	1.5481	1.3337	1.05297	0.963861
BATF	1.64945	1.69315	1.41709	1.19206	1.77706	1.44644	1.20423	1.17497	0.991326	1.34731
IGHD	0.921896	0.921896	0.926242	0.921896	0.921896	0.932507	0.921896	0.921896	0.942749	0.967226
B2M	29.1117	40.3335	42.2999	32.2663	19.0227	27.5034	31.6537	32.3428	48.7348	41.6558
IQGAP1	3.40027	2.18267	2.2976	2.9014	3.26309	2.41358	2.31868	2.90981	2.11658	1.70465
LITAF	3.00634	3.60976	3.80091	3.18846	2.31073	2.85006	3.96288	3.18099	3.6322	3.3233
IL4R	1.18281	1.15363	1.25796	1.29624	1.19111	1.30109	1.50258	1.09553	1.12186	0.978524
SPN	3.32496	3.29173	2.6299	1.8298	3.6055	2.60344	2.04915	2.13511	2.0469	2.66096
PYCARD	1.55618	2.04993	1.76816	1.32407	1.44152	1.91013	1.47251	1.3853	1.25426	2.0131
ADGRG1	3.16669	3.16391	2.68967	2.40522	3.36903	2.61212	2.15971	2.21941	2.03074	2.33444
IRF8	1.10826	1.04238	1.05039	1.09422	1.17141	1.46689	1.49742	1.08385	1.06757	1.34433
CYBA	6.87859	8.43792	7.6578	5.30096	7.10503	8.02831	5.25345	4.89005	5.86728	5.88077
CCL3	11.5964	9.22172	3.40266	4.12664	5.56684	12.5672	9.61672	4.55449	6.87511	4.55268
CCR7	0.702803	0.69153	0.704684	0.689627	0.705243	0.74406	0.786828	0.697728	0.735441	0.754364
STAT3	2.40346	2.02518	1.83305	1.81222	2.50699	1.9556	2.09511	1.671	1.51437	1.27761
RNF125	1.73393	1.48697	2.14768	2.5887	1.64441	1.85356	2.20834	2.98947	2.68021	1.20774
MBP	3.77279	2.57868	2.67938	2.84223	3.23424	1.9971	2.1211	3.06806	1.92852	2.04212
CD40	0.958427	0.987928	0.979913	0.975741	0.985373	0.990772	0.968825	0.948523	1.01651	1.00535
CEBPB	2.77048	2.14163	2.16673	2.19827	2.19502	2.01302	2.13819	1.83934	1.64057	1.26837
ZBP1	2.30006	1.63627	1.82441	1.53325	2.00816	1.77694	2.06201	1.70184	1.36367	1.20326
KLF2	3.23624	4.37087	3.29033	2.01369	2.54951	2.96049	1.93088	2.81043	1.9808	2.3903
BST2	4.13175	1.99777	1.54411	1.11337	3.61312	1.91674	1.71685	1.60587	1.9304	2.19953
FFAR2	1.03127	0.986509	1.0007	0.986509	0.986509	0.99568	0.986509	0.986509	0.986509	1.01047
TYROBP	7.60502	8.94168	10.0016	8.63976	5.57949	8.12312	9.3209	8.52689	7.77571	8.88937
ZFP36	2.77448	4.70119	4.05807	2.99741	2.51091	7.47539	5.24158	3.83486	5.54319	2.92682
TGFB1	2.20638	2.43706	2.9629	2.74522	2.20258	3.01098	3.16198	2.86214	3.39815	2.826
C5AR1	0.94592	0.94592	0.94592	0.953962	0.94592	0.94592	0.94592	0.94592	0.964587	0.964801
LILRB2	0.956116	0.956116	0.956116	0.956116	0.956116	0.961321	0.956116	0.963664	0.9639	0.956116
LILRA5	0.962197	0.962197	0.962197	0.962197	0.962197	0.962197	0.962197	0.969406	0.968672	0.981403
MIF	1.45503	1.85299	1.91989	1.29629	1.10586	2.48433	2.01693	1.53048	2.03634	2.14504
XBP1	2.26767	1.66048	1.4554	1.44604	1.90661	1.60872	1.46835	1.34974	1.8276	2.96518
ATF4	2.69523	1.53392	1.5364	1.64348	2.41622	2.22267	1.54338	1.49135	1.30168	1.38739
TSPO	1.19006	1.60555	1.66927	1.23508	1.0784	1.77308	1.61275	1.28746	1.72854	1.78036
SOD1	1.98492	1.87614	1.76371	1.5416	1.81358	1.88455	1.62515	1.56017	1.53401	1.61542
Sum all genes	403.69	400.914	383.097	336.088	384.475	392.385	376.635	343.193	353.28	369.545

## Sheet: Humoral immune response mediate
	DF Day-2	DF Day-1	DF Def	DF Wk2	DHF Day-2	DHF Day-1	DHF Def	DHF Wk2	HCI	HCII
PTPRC	5.43267	4.03566	3.61567	4.45126	6.49578	3.27034	3.1256	4.16916	3.7108	3.93401
CD55	1.3003	1.13649	1.18359	1.31832	1.1867	1.25741	1.51339	1.18834	1.17256	0.927297
IGKV3-11	2.59349	1.20254	1.27181	0.925239	1.04191	0.925239	0.935686	0.925239	0.932807	0.925239
TNF	1.17082	1.2117	1.04491	1.26181	1.22233	1.23306	1.08244	1.16675	1.21159	1.11571
HLA-DRB1	1.76239	2.57262	2.47078	1.6075	1.54419	2.20846	2.63754	1.89709	1.2874	1.35473
CLU	1.0252	1.01352	0.99979	0.988638	0.98072	0.995478	1.00307	0.994662	1.00802	1.01933
SERPING1	1.01914	0.992684	0.992684	0.992684	0.992684	0.992684	0.992684	0.992684	0.992684	0.992684
PTPN6	1.75484	2.28044	1.72019	1.17476	2.1592	2.28838	1.75705	1.22773	1.22062	2.93476
IGHA2	1.03111	0.984503	0.978702	1.0675	1.01122	1.00229	0.978702	1.058	1.05795	0.978702
IGHG4	1.39709	5.00658	3.07174	0.575087	2.28793	6.5469	2.45639	0.543145	0.578742	0.51449
IGHG2	0.964355	1.05214	1.0675	0.967777	0.993464	0.981088	0.994247	1.01032	1.02497	0.964355
IGHA1	1.96361	2.31569	2.60094	1.01379	1.05336	1.18935	1.11263	0.734549	1.33466	0.726433
IGHG1	2.88633	1.0503	0.817202	0.648042	2.50984	1.2899	1.0852	0.631359	0.694817	0.660077
IGHD	0.921896	0.921896	0.926242	0.921896	0.921896	0.932507	0.921896	0.921896	0.942749	0.967226
IGHM	1.33831	1.123	0.984395	0.802235	1.21105	1.35689	0.928049	0.803284	0.871043	0.837008
IGHV1-24	0.990847	1.00392	0.999893	0.990847	1.07359	0.996919	0.990847	0.990847	0.990847	0.990847
FCER2	0.962888	0.962888	0.962888	0.962888	0.962888	0.962888	0.962888	0.97599	0.978305	0.962888
IGLV6-57	1.00622	1.08003	1.01352	0.955452	1.03205	0.974353	0.973085	0.952346	0.952346	0.952346
IGLV1-40	1.04248	0.993893	0.987409	0.979568	1.45144	1.02937	0.992266	0.979568	0.979568	0.979568
IGLL5	1.08788	1.00701	0.942893	0.942893	1.06586	0.998166	0.961786	0.949701	0.942893	0.942893
IGLC2	0.911146	1.66697	1.1543	0.758389	1.49799	3.63034	1.47485	0.681418	0.998901	0.800478
IGLC3	0.975498	1.15005	1.15249	0.805943	1.03403	1.74325	1.50557	0.813103	0.84489	0.893148
Sum all genes	33.5385	34.7645	30.9595	25.1125	33.7301	36.8053	29.3859	24.6072	24.7292	25.3742

## Sheet: Immune effector process
	DF Day-2	DF Day-1	DF Def	DF Wk2	DHF Day-2	DHF Day-1	DHF Def	DHF Wk2	HCI	HCII
ISG15	15.0357	2.50764	2.18277	1.32493	19.4762	3.13441	3.28522	1.99333	1.3305	1.1792
TNFRSF1B	2.55393	2.31831	2.22929	2.19154	2.37425	2.15339	2.78652	1.76441	1.91784	1.41897
CDA	0.9618	0.968632	0.9618	0.966493	0.9618	0.967946	0.963773	0.9618	0.975926	0.983089
DDOST	1.28852	1.51205	1.51852	1.14853	1.23095	1.4741	1.32116	1.32713	1.5242	1.68035
CDC42	2.56789	3.16567	2.74664	2.84871	2.63341	2.98106	3.11391	3.20847	3.25511	3.02807
FGR	1.93326	2.68703	1.9478	1.33798	3.14949	2.75265	1.85562	1.57628	1.54404	2.89849
IFI6	9.2388	2.40012	1.57956	1.10336	9.66248	2.05959	2.12068	1.83733	1.10486	0.950905
CAP1	2.307	2.88018	2.57886	1.88484	2.40993	2.55729	2.06953	1.99538	2.24304	3.47288
PRDX1	1.0969	1.27467	1.14588	0.974834	1.11159	1.05927	1.01824	0.940188	1.14286	1.18459
IFI44L	7.37752	1.56133	1.16071	1.10973	8.39931	1.45864	1.51452	1.85567	0.974881	0.892721
GBP1	2.34923	1.34088	1.15551	1.3924	2.9972	1.14167	1.13067	1.10732	0.986547	1.11263
PSMA5	1.87964	2.31173	1.56913	1.24163	1.92406	1.87828	1.29868	1.2679	1.18981	1.89493
CD53	2.8026	3.85543	3.42525	1.90651	2.84943	2.87149	2.08221	2.01312	2.12607	3.87825
CD160	1.52465	1.99129	2.10146	1.81229	1.29977	1.87694	2.49646	2.52511	1.51104	4.52987
FCGR1A	0.978514	0.978514	0.978514	0.978514	0.978514	0.982434	0.978514	0.978514	0.986986	0.978514
CTSS	2.01092	1.48526	1.53236	1.48572	1.96289	1.534	1.59487	1.74411	1.41162	1.71997
S100A11	4.05086	4.07215	2.54663	1.34951	4.35905	3.60689	1.99612	1.5281	1.31783	2.00106
S100A9	0.954088	0.751727	0.81275	0.730488	0.878274	1.08042	0.727966	0.739087	1.27674	1.90656
S100A12	0.877504	0.877504	0.889694	0.880721	0.877504	0.893345	0.887751	0.877504	0.952813	1.00121
S100A8	0.886243	0.779821	0.831382	0.73971	0.947296	0.998058	0.745424	0.742864	1.0856	1.58038
ADAR	3.4091	2.09459	2.15405	1.95051	3.4796	2.36053	2.41882	2.17153	2.18691	1.42673
MNDA	0.887071	0.874011	0.878697	0.877298	0.906346	0.874011	0.879172	0.874011	0.909524	0.934914
IFI16	5.31432	2.59348	2.02534	2.02423	4.99943	2.23379	1.67259	2.1936	1.55227	2.21095
SLAMF7	2.17863	1.99962	1.42051	1.33184	3.15389	1.64197	1.12897	1.45713	1.38606	1.51029
FCER1G	2.28904	3.03632	2.78887	2.54857	2.58001	3.82103	2.86965	2.83366	3.74276	9.63192
FCGR2A	0.989269	1.05836	1.03023	1.04624	1.02296	0.983768	1.01482	1.02385	1.00739	0.977926
FCGR3A	4.88354	6.11381	5.49535	4.09033	4.77445	5.43248	4.16658	4.49423	5.16388	5.36765
CD247	5.38469	6.67812	5.5476	4.33049	4.71021	6.17625	4.64221	3.80736	3.70366	4.91215
CREG1	1.04841	1.03042	0.993823	0.976847	1.08482	1.01641	0.947488	0.963631	0.9847	0.979063
SELL	2.39895	1.92743	1.8923	0.99746	2.11986	1.93409	1.77517	1.0849	1.18266	2.104
PTPRC	5.43267	4.03566	3.61567	4.45126	6.49578	3.27034	3.1256	4.16916	3.7108	3.93401
CD55	1.3003	1.13649	1.18359	1.31832	1.1867	1.25741	1.51339	1.18834	1.17256	0.927297
NLRP3	0.992089	0.958511	0.959523	0.977849	0.960841	0.990076	0.979307	0.975189	0.953301	0.953301
RSAD2	2.05897	1.06027	1.07614	0.988803	2.7584	1.04556	1.11833	1.13749	0.984808	0.980464
ADAM17	1.35384	1.53705	1.29372	1.45551	1.57247	1.36372	1.32104	1.33525	1.20116	1.01909
YPEL5	1.61036	2.43752	3.42639	3.10598	1.32463	2.98585	3.70977	3.01334	2.48168	0.996325
EIF2AK2	3.46378	1.23802	1.28347	1.32436	4.24765	1.44772	1.59242	1.88796	1.27391	1.05875
ACTR2	2.80674	2.15171	2.21292	2.56178	3.26367	2.41652	2.0978	2.28452	1.83859	2.00308
VAMP8	1.89452	3.09823	2.58331	1.8535	2.15772	2.70796	2.05218	1.90762	1.99891	2.60197
IGKV3-11	2.59349	1.20254	1.27181	0.925239	1.04191	0.925239	0.935686	0.925239	0.932807	0.925239
IL1B	0.898958	0.882691	0.885596	0.90719	0.87656	1.00658	0.87656	0.945362	0.962548	0.939903
ACTR3	2.36683	2.81995	2.1796	1.96941	2.67492	2.14497	1.66178	1.6536	1.39452	2.70798
TNFAIP6	0.980156	0.980156	0.980156	0.980156	0.980156	0.983074	0.980156	0.990063	0.980156	0.980156
IFIH1	1.75249	1.14724	1.08388	1.21453	2.02554	1.12583	1.19528	1.05397	0.998748	0.961318
STAT1	2.83914	1.54368	1.31519	1.36105	3.09982	1.43369	1.11128	1.33029	1.2056	1.12166
HSPD1	1.62444	1.15127	1.04801	1.29851	1.73753	1.3605	1.22874	1.29902	0.995877	1.21453
ARPC2	3.40902	4.88898	5.34289	4.79807	3.45999	4.39876	4.82377	4.89507	4.81904	4.98343
SLC11A1	0.950564	0.979778	0.97605	0.99221	0.950564	0.996432	0.994833	0.977128	0.995107	0.99848
ARPC4	1.78253	2.78217	2.51546	2.00091	1.77236	2.672	2.42474	1.91657	2.19048	3.14343
BRK1	1.31226	1.89045	2.15792	1.58295	1.11992	1.8516	1.97291	1.70104	2.18578	2.37271
CMTM6	1.51412	1.52569	1.61991	1.32945	1.53505	1.6863	1.59618	1.34669	1.28614	1.3045
RHOA	2.64732	2.8919	2.53353	2.11922	2.43058	2.5581	2.45302	2.44857	2.25132	2.48922
FOXP1	1.24185	1.08261	1.21322	1.32272	1.41633	1.2683	1.48257	1.40672	1.19706	1.13661
NFKBIZ	1.88863	1.33445	1.12308	1.29516	1.58672	1.73724	1.23578	1.32049	1.12329	1.13699
PARP9	2.42401	1.47026	1.25069	1.174	2.94413	1.33104	1.1938	1.27318	1.07316	1.03335
DTX3L	2.66478	1.35358	1.24286	1.21242	3.11171	1.19445	1.07868	1.27197	0.989936	1.059
PLSCR1	2.69016	1.34677	1.28238	1.17272	2.6941	1.52785	1.27194	1.22917	1.09716	1.09889
SPON2	6.37926	8.6401	6.41343	5.0598	6.65947	8.87173	5.28492	5.65009	6.35402	6.5834
CXCL10	1.02091	1.00527	0.989151	0.992536	1.02053	0.994077	0.989151	0.989151	0.989151	0.989151
PLAC8	4.95598	4.73869	4.14856	3.77276	3.96926	4.368	3.08973	3.41625	3.20831	5.81223
NFKB1	1.59848	1.25345	1.34056	2.51449	1.52668	1.98672	1.89124	1.96471	0.97744	0.839534
IL7R	0.662095	0.62658	0.644785	0.62997	0.810294	0.687981	0.729467	0.690474	0.765413	1.07868
PTGER4	2.64674	1.8722	2.01947	2.21013	2.7101	2.48542	2.41624	2.02445	1.83219	1.17039
IRF1	3.77514	3.40765	3.61044	4.13275	3.57281	4.05158	3.7	4.1338	4.14106	1.97771
MZB1	1.40091	1.39297	1.20338	0.697923	1.31847	1.47688	0.826655	0.669203	0.70343	0.688211
CD14	0.931094	0.912189	0.920686	0.912189	0.912189	0.93125	0.912189	0.912189	0.923691	0.941168
CD74	2.00463	3.44442	4.07845	2.20862	2.06672	3.19452	4.81442	2.40466	2.85716	3.36344
SERPINB9	1.4311	1.41725	1.29495	1.22909	1.2322	1.55455	1.38702	1.42225	1.16124	1.339
TXNDC5	0.973057	0.961351	0.974381	0.990649	1.02392	0.964073	0.961351	0.970552	0.968395	0.961351
BTN3A2	3.22272	2.86074	2.22268	1.89469	3.01268	1.80323	1.59976	1.90374	1.32648	2.05015
HLA-F	3.83099	3.53337	3.44403	2.82912	3.01276	2.40147	2.18477	2.32744	2.53659	2.34027
HLA-A	13.6068	15.4021	12.5948	8.22368	13.6575	15.0034	13.3397	9.00385	9.82317	13.3062
HLA-E	5.52685	6.87521	6.07769	5.23651	4.89903	6.40971	6.18111	5.28898	6.09532	6.33223
TUBB	2.18667	3.00063	2.26474	1.41187	3.24831	3.00777	2.27223	1.36001	1.36154	2.42514
HLA-C	7.99125	14.7935	12.7798	7.69883	8.99864	13.5114	13.0852	9.04991	13.0588	10.7006
HLA-B	13.6292	14.2367	13.0206	10.5179	12.1759	13.0627	12.3054	9.50419	6.11404	17.4333
TNF	1.17082	1.2117	1.04491	1.26181	1.22233	1.23306	1.08244	1.16675	1.21159	1.11571
HLA-DRB1	1.76239	2.57262	2.47078	1.6075	1.54419	2.20846	2.63754	1.89709	1.2874	1.35473
HLA-DMB	0.893857	0.927727	0.951646	0.946377	0.937326	1.0369	1.0014	0.934932	0.945096	1.14925
HSP90AB1	3.11203	2.30863	1.8222	2.02056	2.56536	2.17709	1.75962	1.98957	1.48289	1.73607
EEF1A1	5.99295	7.33087	9.60147	10.7083	4.70201	6.13142	9.56965	10.9789	14.8763	14.7052
TNFAIP3	3.35681	2.92431	3.10732	3.86893	2.44413	4.56259	4.50374	4.27199	3.38769	0.68263
RNASET2	1.06338	1.10949	1.15985	1.0302	1.1146	1.18016	1.18562	1.12003	1.42604	1.02022
PSMB1	1.70118	2.51467	2.12772	1.56914	1.70156	2.51766	2.12877	1.57068	1.7551	1.80937
ACTB	10.1265	17.1896	14.36	7.36307	10.2116	14.041	11.2758	8.56543	11.7871	24.6601
RAC1	1.91515	2.17815	2.24829	1.80785	1.8316	2.33187	2.23036	1.89457	1.74024	1.6914
IL6	0.97731	0.97731	0.97731	0.97731	0.97731	0.987512	0.97731	0.97731	0.983976	0.97731
NT5C3A	2.09417	1.44039	1.34698	1.23695	2.49014	1.40596	1.30306	1.21832	1.17848	1.01017
PSMA2	1.60689	1.7301	1.59242	1.45991	1.59656	1.4411	1.4956	1.50288	1.67814	1.92735
PPIA	3.09339	3.079	3.13511	3.1823	3.13217	3.44286	2.99753	3.66765	3.34822	3.53822
MYO1G	1.72054	2.68118	2.30235	1.55799	2.84923	3.01427	2.45358	1.78084	2.36544	2.56053
FGL2	1.29293	1.39634	1.11739	1.10252	1.08818	0.959225	0.904494	1.00704	1.09266	1.26632
CD36	0.962818	0.943942	0.962916	0.943942	0.943942	0.943942	0.943942	0.943942	0.956395	1.00348
ARPC1B	1.69664	2.53398	2.06861	1.32119	1.99499	2.71333	2.20258	1.73775	2.40562	4.00983
KMT2E	2.32848	2.58401	2.95085	3.65028	2.44529	2.56785	3.16016	3.18709	2.48903	1.63257
PRDX4	1.08044	1.17044	1.10913	0.930344	1.13739	1.20231	1.01677	0.89132	0.997981	1.14577
CYBB	0.89658	0.89658	0.908091	0.903057	0.89658	0.904531	0.89658	0.89658	0.931942	0.959056
DDX3X	2.08853	1.54325	1.60798	2.35979	1.6552	1.65488	1.46283	1.94355	2.08907	1.5128
CFP	0.912447	0.912447	0.924789	0.915578	0.912447	0.920475	0.915246	0.912447	0.927061	0.956004
ITM2A	0.980147	1.19064	1.09003	0.936762	0.851959	1.16293	1.274	1.01154	1.38508	1.04285
FLNA	3.79546	3.4779	3.75243	3.24037	4.36273	4.00586	3.16158	3.4155	2.94464	2.51308
ASAH1	1.08829	1.23548	1.23238	1.16762	1.12356	1.35937	1.40218	1.19727	1.33622	1.5354
CLU	1.0252	1.01352	0.99979	0.988638	0.98072	0.995478	1.00307	0.994662	1.00802	1.01933
LYN	1.79871	1.4846	1.3388	1.58657	1.75937	1.73976	1.69436	1.52461	1.34597	1.54704
SDCBP	1.37649	1.68864	1.78826	2.00359	1.05489	1.93741	2.70605	1.57652	1.4565	1.19129
GGH	0.972499	1.07409	1.01805	0.926466	1.03878	1.07543	0.960883	0.928224	0.92272	0.926672
FABP5	1.09368	1.12739	1.08904	1.04794	1.21001	1.24571	1.15062	1.06533	1.00212	0.937149
RIPK2	1.13532	1.17625	1.179	1.16351	1.10821	1.29319	1.2639	1.05453	1.18822	1.08914
FAM49B	2.67208	2.91788	2.69844	2.45245	2.84708	3.07986	2.66667	2.35048	2.39165	2.72726
IFNB1	0.997853	0.997853	1.00656	0.997853	0.997853	1.00087	0.997853	0.997853	0.997853	0.997853
IFNA14	0.999613	0.999613	0.999613	0.999613	0.999613	0.999613	0.999613	0.999613	0.999613	0.999613
IFNA2	0.999489	0.999489	0.999489	0.999489	0.999489	0.999489	0.999489	0.999489	0.999489	0.999489
IFNA8	1.01103	0.999624	0.999624	0.999624	0.999624	0.999624	0.999624	0.999624	0.999624	0.999624
IFNA1	0.999636	0.999636	0.999636	0.999636	0.999636	0.999636	0.999636	0.999636	0.999636	0.999636
DDX58	1.59922	1.14591	1.06445	1.13897	1.95042	1.16665	1.02697	1.13838	1.02018	1.11003
ANXA1	2.97607	4.21819	4.63464	3.21211	1.80085	2.43253	2.40147	2.15793	3.56891	3.02329
ERP44	1.38805	1.55224	1.34725	1.20646	1.50006	1.62073	1.43797	1.19454	1.34982	1.35211
STOM	3.1144	2.65082	2.06617	1.54543	3.20874	2.60972	1.87585	1.50051	1.58083	2.10261
FCN1	0.927177	0.843471	0.854385	0.859799	0.843471	0.910165	0.856232	0.843471	0.926103	0.985175
TUBB4B	1.5592	1.47944	1.3645	1.37503	1.61084	1.97332	1.36366	1.33323	1.32469	1.35547
IFITM2	7.88963	6.80641	5.8102	5.04347	7.35476	6.52296	5.44659	5.24127	5.49334	5.35827
IFITM1	1.60109	3.24941	3.60482	0.958085	1.18917	4.50858	4.43764	1.10604	4.69698	4.10336
IFITM3	4.82409	2.18801	1.84941	1.58561	5.59354	2.96063	2.22818	1.84167	1.82356	1.48504
IRF7	3.88807	1.54913	1.4098	1.06885	3.89897	2.04558	1.90881	1.29399	1.12252	1.01868
CTSD	2.79996	3.61759	2.79332	2.25668	3.38922	3.82204	2.9592	1.86633	2.48934	3.09214
RHOG	1.63553	2.26426	1.97812	1.44676	1.83219	2.53535	2.24621	1.54379	1.60553	1.88651
HBB	1.02068	0.973946	1.01366	1.25904	1.23497	1.00693	0.985198	1.12579	0.973946	0.973946
TRIM22	2.86664	1.66545	1.4861	1.63511	3.36725	1.54981	1.54388	1.6366	1.23319	1.23731
CD59	0.997985	1.08847	1.05262	0.901927	1.05474	1.18177	1.04595	0.926977	1.08831	0.959791
CD44	1.6692	1.60694	1.95648	1.86881	1.30077	1.73584	2.11128	1.5915	1.80993	1.38732
PSMC3	1.85103	1.93511	1.82246	1.51249	1.79318	2.13034	1.60379	1.39326	1.40305	1.37126
SERPING1	1.01914	0.992684	0.992684	0.992684	0.992684	0.992684	0.992684	0.992684	0.992684	0.992684
FTH1	2.71776	4.25008	5.19417	4.87659	1.92333	4.54904	6.62605	4.53676	6.9295	3.78909
GSTP1	2.76193	4.34695	3.43218	2.0912	3.47003	4.74581	3.57382	2.52451	2.61409	3.33921
NDUFC2	1.35677	1.56562	1.5626	1.65433	1.34773	1.55027	1.56988	1.37325	1.83414	1.85896
CTSC	3.46551	3.52996	2.82965	2.05529	3.32037	2.55573	2.27182	2.07661	2.04586	3.18873
BIRC3	1.35585	1.43004	1.40462	1.44009	1.53933	1.37326	1.43562	1.24662	1.11533	0.792054
CD3G	0.898477	1.07108	0.877697	0.77599	1.7625	1.12296	1.45144	1.40914	1.81462	1.31831
HSPA8	2.08897	2.33999	2.23587	2.10243	2.14063	2.03604	1.83331	1.74302	2.36718	3.46856
DDX21	2.29075	1.39537	1.20621	1.58224	2.67914	1.54894	1.38939	1.63036	1.02676	1.06815
PRF1	16.5805	16.7168	9.67594	4.60977	18.5602	13.6507	6.33884	4.77405	6.2389	9.89718
PSAP	1.55755	1.85095	1.74665	1.50744	1.53388	1.93625	2.11193	1.71837	1.91919	2.24716
DDIT4	1.69793	2.48306	2.26603	1.55247	1.96233	3.60461	2.43914	1.77459	2.18231	1.37946
IFIT2	3.65282	1.53636	1.4915	1.33575	2.15888	1.40416	2.17346	1.52123	1.20026	1.03264
IFIT3	5.11717	1.76359	1.46937	1.42613	3.87627	1.34394	1.69827	1.16423	1.02491	0.92164
IFIT1	2.02262	1.01694	1.05468	0.995112	2.00267	1.02499	1.10695	1.00184	0.980725	0.949859
PGAM1	1.46367	2.0162	1.94407	1.30913	1.38368	1.98259	1.85078	1.46923	1.67426	1.99344
CD27	0.789944	0.801677	0.793454	0.67003	0.742457	0.807277	0.724332	0.659931	0.695339	1.23244
LAG3	4.10265	2.54762	1.90946	1.25107	3.95396	2.21904	1.57132	1.16297	1.23494	1.09207
PTPN6	1.75484	2.28044	1.72019	1.17476	2.1592	2.28838	1.75705	1.22773	1.22062	2.93476
SLC2A3	1.64141	1.45603	1.49895	1.23442	1.76317	1.49183	1.65096	1.4551	1.43635	1.52066
KLRD1	9.2049	9.71546	8.04562	5.72421	8.24717	7.28776	6.33608	5.75719	5.25481	7.9572
MGST1	0.961429	0.964072	0.961429	0.961429	0.961429	0.965617	0.961429	0.973674	0.994093	0.992795
TMBIM6	2.93014	2.89284	2.456	1.72275	3.01994	2.75253	2.13332	1.83269	1.89839	2.21145
BIN2	1.75081	2.64207	2.85737	2.34452	1.71443	2.60636	2.63023	2.34329	3.56077	3.70563
PCBP2	2.07409	1.8098	1.93624	2.43979	1.90429	1.90767	2.20458	2.33949	2.21718	1.86826
CD63	2.08808	3.25802	3.25406	2.40071	1.91076	3.32326	3.18573	3.11117	3.4232	4.43167
PA2G4	2.31831	2.02366	1.84342	1.63843	2.39223	2.06285	1.54936	1.62419	1.56523	1.92986
ARHGAP9	2.02379	1.75764	2.21382	3.2886	2.26147	2.23869	2.06834	3.20767	2.24874	1.86761
USP15	1.88426	1.45086	1.31351	1.82874	2.44182	1.57388	1.53801	1.94693	1.43865	1.13086
IFNG	3.66806	3.06343	2.12037	2.44175	4.01286	3.52043	2.25524	2.38793	3.03181	2.24431
RAP1B	2.84086	2.06809	1.99437	3.05615	3.13914	2.00236	1.85449	2.93178	2.38491	3.32492
LYZ	0.780804	0.791591	0.804273	0.742057	0.736395	0.866953	0.761333	0.778572	0.985726	1.80125
ARPC3	2.14492	3.06753	3.02969	2.28708	2.02144	3.1411	3.14989	2.61316	2.79423	3.00227
HVCN1	0.957486	1.02801	1.0385	1.01795	1.04599	1.19048	1.16724	1.02532	0.99553	1.13274
OAS1	2.03353	1.25299	1.08083	0.948789	1.88748	1.22801	1.06944	1.0372	0.955375	1.06406
OAS3	2.09419	1.07749	1.0669	1.01797	2.06151	1.11167	1.04911	1.13001	1.0184	0.963107
OAS2	2.2758	1.21553	1.07917	1.04016	2.37151	1.13798	1.0385	1.11778	1.02017	1.11762
DYNLL1	1.54027	1.98614	1.8677	1.34423	1.45111	1.66559	1.33872	1.48006	1.45355	2.27046
MLEC	1.31195	1.32669	1.21701	1.18738	1.14819	1.32651	1.18735	1.28174	1.23777	1.32423
OASL	2.41122	1.742	1.86144	1.3584	2.07917	1.9336	2.18886	1.44033	1.12853	0.948327
HMGB1	4.02892	3.68804	3.91321	4.23608	4.74752	4.01883	4.12515	4.20108	3.39763	2.86659
RGCC	0.988771	1.33231	2.17771	1.75092	0.876268	2.52854	2.71723	2.06498	1.47574	0.561111
LCP1	3.9966	2.75882	2.877	3.09589	4.49415	2.92494	2.87647	3.323	3.10497	3.05158
GPR183	0.918909	0.840969	0.891862	0.728601	0.844096	1.02681	1.13978	0.805321	0.900638	0.791509
RNASE6	0.91445	0.932041	0.921803	0.918013	1.00236	0.955319	0.920941	0.91445	0.91445	0.98229
RNASE2	0.97962	0.97962	0.97962	0.97962	0.97962	0.97962	0.97962	0.97962	0.97962	0.97962
GZMB	26.6593	26.4073	18.4943	10.0151	37.1709	21.0432	14.5884	8.99356	9.80295	6.37815
LGALS3	1.14647	1.28744	1.16763	1.01326	1.01429	1.34162	1.22633	1.00439	0.947396	0.911468
NPC2	1.13129	1.31352	1.28571	1.11614	0.993054	1.23757	1.21755	1.1987	1.19721	1.42753
BATF	1.64945	1.69315	1.41709	1.19206	1.77706	1.44644	1.20423	1.17497	0.991326	1.34731
IFI27	2.36161	1.4544	0.940911	0.724033	3.00572	1.24255	1.01675	0.802891	0.685474	0.67495
SERPINA1	0.924434	0.896085	0.896085	0.899063	0.896085	0.899415	0.901225	0.903609	0.977672	1.00642
HSP90AA1	5.01025	3.45074	2.89215	4.55522	4.92425	3.56131	3.13516	3.00105	2.30315	2.77672
IGHA2	1.03111	0.984503	0.978702	1.0675	1.01122	1.00229	0.978702	1.058	1.05795	0.978702
IGHG4	1.39709	5.00658	3.07174	0.575087	2.28793	6.5469	2.45639	0.543145	0.578742	0.51449
IGHG2	0.964355	1.05214	1.0675	0.967777	0.993464	0.981088	0.994247	1.01032	1.02497	0.964355
IGHA1	1.96361	2.31569	2.60094	1.01379	1.05336	1.18935	1.11263	0.734549	1.33466	0.726433
IGHG1	2.88633	1.0503	0.817202	0.648042	2.50984	1.2899	1.0852	0.631359	0.694817	0.660077
IGHD	0.921896	0.921896	0.926242	0.921896	0.921896	0.932507	0.921896	0.921896	0.942749	0.967226
IGHM	1.33831	1.123	0.984395	0.802235	1.21105	1.35689	0.928049	0.803284	0.871043	0.837008
IGHV1-24	0.990847	1.00392	0.999893	0.990847	1.07359	0.996919	0.990847	0.990847	0.990847	0.990847
SRP14	3.1945	3.21105	3.37094	2.94729	3.07263	3.36803	3.27321	3.31405	3.19014	3.18396
B2M	29.1117	40.3335	42.2999	32.2663	19.0227	27.5034	31.6537	32.3428	48.7348	41.6558
ANXA2	2.13929	2.73584	2.04747	1.13858	1.91227	2.25446	1.65215	1.40358	1.54326	1.83645
PKM	1.49934	2.19947	1.57822	1.06504	1.40566	2.05576	1.69835	0.973651	1.20244	1.69814
ISG20	3.63175	2.48745	1.91369	1.66447	4.18072	2.23166	2.22281	1.79231	1.08135	1.09282
ANPEP	0.975532	0.975532	0.975532	0.977559	0.975532	0.975532	0.975532	0.975532	0.990038	0.975532
IQGAP1	3.40027	2.18267	2.2976	2.9014	3.26309	2.41358	2.31868	2.90981	2.11658	1.70465
IL4R	1.18281	1.15363	1.25796	1.29624	1.19111	1.30109	1.50258	1.09553	1.12186	0.978524
SPN	3.32496	3.29173	2.6299	1.8298	3.6055	2.60344	2.04915	2.13511	2.0469	2.66096
ALDOA	1.86399	2.84166	2.73803	1.71847	1.4133	2.68062	2.25665	1.75623	2.44126	3.02531
CORO1A	3.51329	5.24564	4.34439	1.95483	3.86255	4.72677	3.49487	2.11232	3.13163	6.16533
ITGAL	3.19674	2.64523	2.39506	2.55931	3.50446	2.71113	2.22707	2.50218	2.11188	1.90505
PYCARD	1.55618	2.04993	1.76816	1.32407	1.44152	1.91013	1.47251	1.3853	1.25426	2.0131
ITGAX	1.4374	1.49685	1.34838	1.40537	1.47529	1.83715	1.87591	1.50205	1.25475	1.30562
COTL1	0.917145	0.853639	1.08479	0.729156	0.938973	1.23116	1.49212	0.823309	0.868158	1.63005
CYBA	6.87859	8.43792	7.6578	5.30096	7.10503	8.02831	5.25345	4.89005	5.86728	5.88077
APRT	1.51385	2.18334	2.18452	1.66469	1.34034	2.13918	1.85206	1.73691	1.96829	2.4838
TRAPPC1	1.75947	2.51895	2.50671	1.49362	1.8158	2.22893	2.07235	1.79816	2.18173	2.77056
VAMP2	2.5499	2.77986	3.05133	2.15774	2.01984	3.22645	3.07316	2.58961	3.0362	2.65003
CCL3	11.5964	9.22172	3.40266	4.12664	5.56684	12.5672	9.61672	4.55449	6.87511	4.55268
STAT3	2.40346	2.02518	1.83305	1.81222	2.50699	1.9556	2.09511	1.671	1.51437	1.27761
GRN	1.03608	1.18911	1.05087	0.932544	1.10935	1.06679	1.03604	0.923682	1.01246	1.21992
PECAM1	1.17734	1.05866	1.11508	1.05831	1.03486	1.20512	1.11996	1.13349	1.04525	1.37266
GRB2	1.71578	1.58539	1.37907	1.36999	1.72986	1.44276	1.44841	1.44116	1.24165	1.37403
ACTG1	3.23658	4.71071	3.99385	3.30258	3.88342	3.06395	4.77196	3.88748	3.55624	8.73575
RNF125	1.73393	1.48697	2.14768	2.5887	1.64441	1.85356	2.20834	2.98947	2.68021	1.20774
PMAIP1	2.25107	1.9941	1.49528	1.51348	2.30223	2.91658	2.41174	1.61417	1.40323	1.59378
CST3	0.933322	0.998406	1.00531	0.910741	1.17112	1.13355	0.968536	0.923708	1.1323	1.43401
SAMHD1	1.5031	1.18752	1.38704	1.47526	1.65366	1.16599	1.17793	1.48741	1.33649	1.8397
CTSA	1.08451	1.45948	1.33529	1.06167	1.18617	1.24123	1.25893	1.08422	1.16245	1.38268
CD40	0.958427	0.987928	0.979913	0.975741	0.985373	0.990772	0.968825	0.948523	1.01651	1.00535
GZMM	3.4591	4.91593	5.21034	4.055	4.09427	5.04236	5.50059	4.39972	4.26499	4.19282
CFD	0.912404	0.912387	0.932384	0.905009	0.897625	0.918591	0.905862	0.897625	0.947718	0.963198
CNN2	1.05212	1.06253	1.07334	0.949455	1.31919	1.50706	1.4234	1.10868	1.12525	1.4568
EEF2	1.32689	1.99788	2.58673	1.93232	1.30446	1.96467	2.86222	1.97454	3.19975	3.25377
CD70	1.04363	0.999016	0.996383	0.970621	1.01647	1.00762	1.04464	0.970237	0.964156	0.956027
STXBP2	1.50712	1.27289	1.39375	1.166	1.50166	1.64365	1.4408	1.15328	1.28499	1.57414
RETN	0.959601	0.959601	0.959601	0.959601	0.959601	0.959601	0.959601	0.959601	0.974969	0.965361
FCER2	0.962888	0.962888	0.962888	0.962888	0.962888	0.962888	0.962888	0.97599	0.978305	0.962888
ADGRE5	2.95274	2.92849	2.61887	3.13534	2.7259	3.05825	2.94043	2.68275	2.15037	1.76707
BST2	4.13175	1.99777	1.54411	1.11337	3.61312	1.91674	1.71685	1.60587	1.9304	2.19953
CD22	0.953407	0.958734	0.953407	0.965549	0.965084	0.953407	0.953407	0.968274	0.953407	0.996126
FFAR2	1.03127	0.986509	1.0007	0.986509	0.986509	0.99568	0.986509	0.986509	0.986509	1.01047
NFKBID	1.1514	1.23522	1.10834	1.12116	1.0985	1.52133	1.33267	1.05162	1.31752	1.04046
TYROBP	7.60502	8.94168	10.0016	8.63976	5.57949	8.12312	9.3209	8.52689	7.77571	8.88937
GMFG	1.57829	2.6572	2.79248	2.052	1.86192	2.50267	2.81813	2.31766	2.49418	2.74063
RPS19	6.72896	8.79372	9.91913	10.9229	7.90692	9.50181	11.1156	10.3253	9.87683	8.90923
POU2F2	0.96002	1.0609	1.05618	0.989637	1.28662	0.999997	0.981716	0.996367	1.08169	1.06354
C5AR1	0.94592	0.94592	0.94592	0.953962	0.94592	0.94592	0.94592	0.94592	0.964587	0.964801
FTL	2.26247	3.56052	4.1674	3.58537	1.67484	3.08979	4.05026	3.81354	6.22684	5.34489
FCGRT	0.856829	0.977398	0.923192	0.925595	0.88787	0.958845	1.04656	0.904987	0.985061	1.03955
FPR1	0.963396	0.984465	0.963396	0.963396	0.963396	0.963396	0.963396	0.963396	0.963396	0.963396
LILRB2	0.956116	0.956116	0.956116	0.956116	0.956116	0.961321	0.956116	0.963664	0.9639	0.956116
IGLV6-57	1.00622	1.08003	1.01352	0.955452	1.03205	0.974353	0.973085	0.952346	0.952346	0.952346
IGLV1-40	1.04248	0.993893	0.987409	0.979568	1.45144	1.02937	0.992266	0.979568	0.979568	0.979568
IGLL5	1.08788	1.00701	0.942893	0.942893	1.06586	0.998166	0.961786	0.949701	0.942893	0.942893
IGLC2	0.911146	1.66697	1.1543	0.758389	1.49799	3.63034	1.47485	0.681418	0.998901	0.800478
IGLC3	0.975498	1.15005	1.15249	0.805943	1.03403	1.74325	1.50557	0.813103	0.84489	0.893148
MIF	1.45503	1.85299	1.91989	1.29629	1.10586	2.48433	2.01693	1.53048	2.03634	2.14504
XBP1	2.26767	1.66048	1.4554	1.44604	1.90661	1.60872	1.46835	1.34974	1.8276	2.96518
RAC2	3.03146	3.64349	3.16735	2.46699	2.77532	3.62299	2.7953	2.65588	2.78947	4.69242
LGALS1	5.83574	7.42702	5.09301	2.97515	9.56829	11.8928	7.3968	4.54546	4.43585	2.33919
APOBEC3A	0.971563	0.971563	0.978824	0.971563	0.999442	0.990167	0.971563	0.971563	0.979993	0.980902
APOBEC3C	2.00177	2.99197	2.62994	1.89791	2.14264	2.62344	2.36877	1.88153	1.8787	2.04259
SYNGR1	1.49921	2.56419	2.6301	1.83294	1.32259	2.29573	2.57892	2.20421	2.31573	1.28927
MX2	3.36529	1.02422	1.09528	1.12848	3.46711	1.09032	1.07118	1.30888	1.0428	0.945626
MX1	3.2301	1.19748	1.01648	0.980776	3.14445	1.26811	1.21873	1.21533	0.996253	0.985652
ITGB2	4.13883	5.88637	5.21931	4.31346	4.51433	6.37197	5.23542	5.15072	4.77011	6.87686
Sum all genes	689.359	692.535	632.766	530.674	697.944	674.302	614.872	543.626	578.651	632.868

## Sheet: Inflammatory response
	DF Day-2	DF Day-1	DF Def	DF Wk2	DHF Day-2	DHF Day-1	DHF Def	DHF Wk2	HCI	HCII
PARK7	1.66382	2.41721	2.31722	1.60864	1.64718	2.22491	2.02391	1.67445	2.02025	2.69825
TNFRSF1B	2.55393	2.31831	2.22929	2.19154	2.37425	2.15339	2.78652	1.76441	1.91784	1.41897
JUN	3.18257	4.44036	2.44465	2.44664	3.70682	7.23308	2.27544	2.28204	2.98986	6.77547
GBP5	1.5871	1.43334	1.37332	1.27412	2.02805	1.30811	1.08456	1.27558	1.24566	1.38513
S100A9	0.954088	0.751727	0.81275	0.730488	0.878274	1.08042	0.727966	0.739087	1.27674	1.90656
S100A12	0.877504	0.877504	0.889694	0.880721	0.877504	0.893345	0.887751	0.877504	0.952813	1.00121
S100A8	0.886243	0.779821	0.831382	0.73971	0.947296	0.998058	0.745424	0.742864	1.0856	1.58038
ASH1L	1.95885	1.30986	1.46039	1.76484	2.58707	1.67549	1.47794	1.75683	1.52701	1.15317
IFI16	5.31432	2.59348	2.02534	2.02423	4.99943	2.23379	1.67259	2.1936	1.55227	2.21095
FCER1G	2.28904	3.03632	2.78887	2.54857	2.58001	3.82103	2.86965	2.83366	3.74276	9.63192
XCL2	3.39679	2.68767	2.42056	2.63978	1.93018	3.96563	6.05531	2.28079	2.29837	4.38067
PTGS2	0.961463	0.961463	0.961463	0.961463	0.961463	0.973639	0.961463	0.961463	0.961463	0.972759
PTPRC	5.43267	4.03566	3.61567	4.45126	6.49578	3.27034	3.1256	4.16916	3.7108	3.93401
NLRP3	0.992089	0.958511	0.959523	0.977849	0.960841	0.990076	0.979307	0.975189	0.953301	0.953301
REL	2.54207	2.30789	2.40201	3.75657	2.85028	3.26488	3.99885	3.39861	2.60982	1.05317
VAMP8	1.89452	3.09823	2.58331	1.8535	2.15772	2.70796	2.05218	1.90762	1.99891	2.60197
IL1B	0.898958	0.882691	0.885596	0.90719	0.87656	1.00658	0.87656	0.945362	0.962548	0.939903
IL1RN	1.01708	0.966022	0.963139	0.963344	0.960027	1.00878	0.960027	0.967111	0.973436	0.970576
CXCR4	2.21698	3.4116	4.41363	2.43356	1.98653	6.26256	6.44474	2.7227	4.3139	1.47266
NMI	2.48799	1.39259	1.31493	1.17882	2.721	1.58354	1.27822	1.16608	0.950457	1.22263
TNFAIP6	0.980156	0.980156	0.980156	0.980156	0.980156	0.983074	0.980156	0.990063	0.980156	0.980156
SLC11A1	0.950564	0.979778	0.97605	0.99221	0.950564	0.996432	0.994833	0.977128	0.995107	0.99848
CCL20	0.973772	1.00386	0.97556	0.983284	0.973772	0.983398	0.973772	0.973772	0.973772	0.973772
CCR1	1.04474	0.970099	0.966019	0.965327	1.22073	0.988901	0.977397	0.962998	1.00098	0.988296
GPX1	1.04993	1.16427	1.01836	0.870853	0.997323	1.09551	0.977669	0.887264	1.1003	1.39093
FOXP1	1.24185	1.08261	1.21322	1.32272	1.41633	1.2683	1.48257	1.40672	1.19706	1.13661
NFKBIZ	1.88863	1.33445	1.12308	1.29516	1.58672	1.73724	1.23578	1.32049	1.12329	1.13699
PLSCR1	2.69016	1.34677	1.28238	1.17272	2.6941	1.52785	1.27194	1.22917	1.09716	1.09889
CXCL8	0.889441	0.86028	0.89784	0.870254	0.84338	0.984227	0.890083	0.90715	1.03901	0.925011
CXCL3	0.99618	0.948957	0.953575	0.960616	0.948957	1.0265	0.948957	0.963621	0.986071	0.948957
CXCL2	0.921687	0.944278	0.931782	0.946856	0.921687	0.984904	0.932859	0.936728	0.990523	0.921687
CXCL10	1.02091	1.00527	0.989151	0.992536	1.02053	0.994077	0.989151	0.989151	0.989151	0.989151
NFKB1	1.59848	1.25345	1.34056	2.51449	1.52668	1.98672	1.89124	1.96471	0.97744	0.839534
HMGB2	2.17322	2.36667	2.59859	2.14987	2.87241	3.24059	2.72311	1.87367	1.6745	1.43912
PTGER4	2.64674	1.8722	2.01947	2.21013	2.7101	2.48542	2.41624	2.02445	1.83219	1.17039
HNRNPA0	1.36948	1.68926	1.91121	1.73774	1.38237	1.95294	2.05224	1.78389	2.13327	2.36454
CD14	0.931094	0.912189	0.920686	0.912189	0.912189	0.93125	0.912189	0.912189	0.923691	0.941168
LY86	0.909325	0.909325	0.909325	0.916062	0.909325	0.914272	0.918637	0.909325	0.925003	0.98487
HLA-E	5.52685	6.87521	6.07769	5.23651	4.89903	6.40971	6.18111	5.28898	6.09532	6.33223
ABCF1	2.3579	1.73882	1.4545	2.07288	3.30937	1.7463	1.56046	2.01447	1.27866	1.17326
TNF	1.17082	1.2117	1.04491	1.26181	1.22233	1.23306	1.08244	1.16675	1.21159	1.11571
AIF1	0.744326	0.759056	0.740293	0.734008	0.744428	0.780815	0.81311	0.744379	0.791568	1.00397
GPSM3	1.60936	2.8279	2.7474	1.43461	1.82334	3.38223	2.79569	1.68242	2.34768	2.77377
HLA-DRB1	1.76239	2.57262	2.47078	1.6075	1.54419	2.20846	2.63754	1.89709	1.2874	1.35473
TREM1	0.982391	0.964265	0.964265	0.964265	0.964265	0.977969	0.964265	0.964265	0.972118	0.964265
TNFAIP3	3.35681	2.92431	3.10732	3.86893	2.44413	4.56259	4.50374	4.27199	3.38769	0.68263
RAC1	1.91515	2.17815	2.24829	1.80785	1.8316	2.33187	2.23036	1.89457	1.74024	1.6914
IL6	0.97731	0.97731	0.97731	0.97731	0.97731	0.987512	0.97731	0.97731	0.983976	0.97731
CD36	0.962818	0.943942	0.962916	0.943942	0.943942	0.943942	0.943942	0.943942	0.956395	1.00348
NAMPT	1.08464	1.00172	0.95323	1.16241	1.19224	1.15538	1.1346	1.06172	0.96665	0.897595
TMSB4X	22.053	28.6169	29.1096	21.1222	17.8733	25.0801	24.3993	25.3828	25.9282	32.099
CYBB	0.89658	0.89658	0.908091	0.903057	0.89658	0.904531	0.89658	0.89658	0.931942	0.959056
TIMP1	1.01762	1.25513	1.21815	1.02264	1.01642	1.04909	1.05236	0.991094	1.47033	1.50929
CLU	1.0252	1.01352	0.99979	0.988638	0.98072	0.995478	1.00307	0.994662	1.00802	1.01933
LYN	1.79871	1.4846	1.3388	1.58657	1.75937	1.73976	1.69436	1.52461	1.34597	1.54704
LY96	0.897155	0.934035	0.914915	0.907186	0.929904	0.897155	0.897155	0.904516	0.91238	0.92005
RIPK2	1.13532	1.17625	1.179	1.16351	1.10821	1.29319	1.2639	1.05453	1.18822	1.08914
IFNA2	0.999489	0.999489	0.999489	0.999489	0.999489	0.999489	0.999489	0.999489	0.999489	0.999489
ANXA1	2.97607	4.21819	4.63464	3.21211	1.80085	2.43253	2.40147	2.15793	3.56891	3.02329
KLF4	1.0379	1.00605	1.08086	1.03481	1.0001	1.40606	1.19498	1.11685	1.12093	0.99959
ADM	0.990731	0.975381	0.992262	0.975381	1.00322	0.994485	0.975381	0.975381	0.975381	0.975381
CD44	1.6692	1.60694	1.95648	1.86881	1.30077	1.73584	2.11128	1.5915	1.80993	1.38732
CD6	1.14078	1.33686	1.38597	1.04446	0.946393	1.26859	1.25031	1.05491	1.25655	1.18251
PRDX5	2.08892	2.39535	2.36428	1.83536	1.57571	2.57127	2.12001	1.74951	2.13217	2.20133
GSTP1	2.76193	4.34695	3.43218	2.0912	3.47003	4.74581	3.57382	2.52451	2.61409	3.33921
CTSC	3.46551	3.52996	2.82965	2.05529	3.32037	2.55573	2.27182	2.07661	2.04586	3.18873
BIRC3	1.35585	1.43004	1.40462	1.44009	1.53933	1.37326	1.43562	1.24662	1.11533	0.792054
CASP4	2.13004	1.76913	1.64572	1.61159	1.6524	1.56977	1.64052	1.54635	1.62269	2.04662
ETS1	3.11407	1.85773	1.79322	3.53283	3.08916	1.64952	1.82971	3.41634	2.02302	1.96194
ITGB1	1.5648	1.47186	1.6481	1.7109	1.38261	1.48926	1.66421	2.08673	1.8555	1.50304
PIK3AP1	1.68448	1.47117	1.438	1.29028	1.70632	1.45286	1.45109	1.51518	1.20915	1.28093
KLRG1	1.28571	1.16893	1.22522	1.03122	1.1761	1.26822	1.26979	1.26042	2.16557	3.92295
CLEC7A	0.932438	0.917041	0.921383	0.917041	0.917041	0.928269	0.917041	0.929666	0.959213	0.968486
IFNG	3.66806	3.06343	2.12037	2.44175	4.01286	3.52043	2.25524	2.38793	3.03181	2.24431
LYZ	0.780804	0.791591	0.804273	0.742057	0.736395	0.866953	0.761333	0.778572	0.985726	1.80125
HMGB1	4.02892	3.68804	3.91321	4.23608	4.74752	4.01883	4.12515	4.20108	3.39763	2.86659
ALOX5AP	2.55209	3.47574	3.08058	2.32074	2.25293	2.64937	2.56046	2.13725	2.8059	2.58831
NFKBIA	4.36497	5.39557	4.14821	4.1445	4.18112	8.57014	5.06405	3.52342	3.59454	1.33112
HIF1A	1.66388	1.06885	1.07592	1.4502	1.87164	1.40482	1.5481	1.3337	1.05297	0.963861
FOS	5.37726	3.85069	2.76902	2.57991	4.83616	7.58455	3.99574	3.70295	5.42623	7.41741
SERPINA1	0.924434	0.896085	0.896085	0.899063	0.896085	0.899415	0.901225	0.903609	0.977672	1.00642
IL4R	1.18281	1.15363	1.25796	1.29624	1.19111	1.30109	1.50258	1.09553	1.12186	0.978524
ITGAL	3.19674	2.64523	2.39506	2.55931	3.50446	2.71113	2.22707	2.50218	2.11188	1.90505
PYCARD	1.55618	2.04993	1.76816	1.32407	1.44152	1.91013	1.47251	1.3853	1.25426	2.0131
CYBA	6.87859	8.43792	7.6578	5.30096	7.10503	8.02831	5.25345	4.89005	5.86728	5.88077
KDM6B	1.25046	1.49204	1.63154	1.88404	1.25721	2.14662	1.74035	1.6173	1.43678	0.812347
CCL5	10.2428	18.2915	20.9521	16.0109	8.24905	16.3699	23.5429	15.9992	18.4601	15.7756
CCL3	11.5964	9.22172	3.40266	4.12664	5.56684	12.5672	9.61672	4.55449	6.87511	4.55268
CCL4	25.3213	20.9044	15.2227	14.2645	14.2276	26.5553	21.5164	12.2577	23.4962	6.38488
CCL3L3	1.32773	1.24933	0.953763	1.07087	1.67098	2.07272	2.0066	1.13057	1.9035	1.61637
CCL4L2	2.77573	2.8915	2.1456	2.67848	3.15637	8.84143	9.37315	2.97348	4.59295	2.22353
CCR7	0.702803	0.69153	0.704684	0.689627	0.705243	0.74406	0.786828	0.697728	0.735441	0.754364
STAT3	2.40346	2.02518	1.83305	1.81222	2.50699	1.9556	2.09511	1.671	1.51437	1.27761
GRN	1.03608	1.18911	1.05087	0.932544	1.10935	1.06679	1.03604	0.923682	1.01246	1.21992
SOCS3	1.00819	1.06067	0.942038	0.864814	1.01674	1.00747	0.951346	0.848741	0.927251	0.978138
CST7	10.7189	13.8451	12.7097	9.0606	9.12216	10.9362	9.93924	6.86366	7.90286	8.26806
CD40	0.958427	0.987928	0.979913	0.975741	0.985373	0.990772	0.968825	0.948523	1.01651	1.00535
CEBPB	2.77048	2.14163	2.16673	2.19827	2.19502	2.01302	2.13819	1.83934	1.64057	1.26837
GPX4	1.0051	1.58567	1.72317	1.4548	1.13877	1.639	1.54383	1.46087	1.96628	1.62367
LDLR	1.39768	1.34027	1.54202	1.48548	1.29479	1.40529	1.12868	1.29567	1.29513	1.06181
ADGRE5	2.95274	2.92849	2.61887	3.13534	2.7259	3.05825	2.94043	2.68275	2.15037	1.76707
FFAR2	1.03127	0.986509	1.0007	0.986509	0.986509	0.99568	0.986509	0.986509	0.986509	1.01047
NFKBID	1.1514	1.23522	1.10834	1.12116	1.0985	1.52133	1.33267	1.05162	1.31752	1.04046
TYROBP	7.60502	8.94168	10.0016	8.63976	5.57949	8.12312	9.3209	8.52689	7.77571	8.88937
ZFP36	2.77448	4.70119	4.05807	2.99741	2.51091	7.47539	5.24158	3.83486	5.54319	2.92682
TGFB1	2.20638	2.43706	2.9629	2.74522	2.20258	3.01098	3.16198	2.86214	3.39815	2.826
RPS19	6.72896	8.79372	9.91913	10.9229	7.90692	9.50181	11.1156	10.3253	9.87683	8.90923
C5AR1	0.94592	0.94592	0.94592	0.953962	0.94592	0.94592	0.94592	0.94592	0.964587	0.964801
FPR1	0.963396	0.984465	0.963396	0.963396	0.963396	0.963396	0.963396	0.963396	0.963396	0.963396
LILRA5	0.962197	0.962197	0.962197	0.962197	0.962197	0.962197	0.962197	0.969406	0.968672	0.981403
MIF	1.45503	1.85299	1.91989	1.29629	1.10586	2.48433	2.01693	1.53048	2.03634	2.14504
SOD1	1.98492	1.87614	1.76371	1.5416	1.81358	1.88455	1.62515	1.56017	1.53401	1.61542
ITGB2	4.13883	5.88637	5.21931	4.31346	4.51433	6.37197	5.23542	5.15072	4.77011	6.87686
Sum all genes	293.447	311.103	292.16	264.926	267.03	341.933	316.89	263.865	289.949	278.114

[truncated: 19 more sheets: Ion transport, Leukocyte activation, Leukocyte degranulation, Leukocyte mediated cytotoxicity, Localization, Macromolecule metabolic process, Myeloid leukocyte activation, Oxidative phosphorylation, Phagocytosis, Programmed cell death, Protein N-linked glycosylation, Regulation of macromolecule met, Response to cytokine, Response to endoplasmic reticul, Response to hypoxia, Response to stress, Response to virus, Translation, Type I interferon signaling pat]
