# Supplementary material for: Single-cell temporal analysis of natural dengue infection reveals skin-homing lymphocyte expansion one day before defervescence
Source: iScience. 2022 Mar 5;25(4):104034. doi: 10.1016/j.isci.2022.104034 (PMC8957021; doi:10.1016/j.isci.2022.104034)
Supplement: Table S14. Normalized gene expression of the genes belonging to each GO term of interest in T cells, related to Figures 2C and 2D [file mmc15.xlsx]

## Sheet: Ag presentation via MHC I 
Table S14 Normalised gene expression of the genes belonging to each GO term of interest in T cells. Related to Figures 2C-D.
	DF Day-2	DF Day-1	DF Def	DF Wk2	DHF Day-2	DHF Day-1	DHF Def	DHF Wk2	HCI	HCII
PSMA5	1.38095	1.55988	1.33204	1.07116	1.57146	1.53372	1.18621	1.03281	1.03098	1.37797
FCGR1B	0.990171	0.990171	0.990171	0.990171	0.990171	0.990171	0.990171	0.990171	0.990171	0.992873
FCGR1A	0.978514	0.978514	0.978514	0.978514	0.980323	0.979495	0.978514	0.978514	0.978514	0.9801
PSMD4	1.32073	1.59435	1.50146	1.16139	1.41312	1.41435	1.20618	1.03496	1.19545	1.38645
FCER1G	0.825637	0.881154	0.911675	0.955118	0.823492	0.849267	0.810261	0.819635	0.84884	0.999241
VAMP8	1.45518	1.95486	1.63563	1.26699	1.73718	1.59184	1.22401	1.12055	1.27852	1.68243
HLA-F	2.34191	2.03474	1.97627	1.87831	2.06081	1.5878	1.36859	1.36787	1.56267	1.46957
HLA-A	7.12759	6.94959	6.24866	4.95204	7.23996	7.55314	6.92373	4.54122	5.39431	6.88307
HLA-E	3.83883	4.37126	4.19246	3.15655	4.34272	4.45164	3.86681	3.1853	3.75291	3.63574
HLA-C	6.27364	7.44732	6.77424	4.72948	5.96938	6.81277	6.58084	4.40572	6.56238	5.77386
HLA-B	9.18447	7.82487	7.08504	6.58437	8.58193	7.99758	7.17548	5.20109	3.59183	9.67138
PSMB8	1.79774	2.16451	1.92777	1.31544	2.04799	1.92674	1.66533	1.17533	1.28821	1.47257
PSMB9	1.96389	2.30224	1.83264	1.2436	2.74862	1.88493	1.37437	1.20286	1.23952	1.66831
TAP1	1.5276	1.56377	1.40488	0.947575	1.70681	1.43537	1.25823	0.971941	1.0476	1.41836
TAPBP	1.79569	1.63485	1.52527	1.48518	1.70928	1.71002	1.63434	1.41459	1.49338	1.5231
PSMB1	1.64725	2.20964	1.92251	1.36314	1.73079	2.10002	1.92278	1.22354	1.3828	1.47995
PSMA2	1.59761	1.79706	1.509	1.39186	1.65928	1.61731	1.59935	1.33474	1.46576	1.50451
NCF1	0.957486	1.0131	0.991159	0.900061	0.995328	1.03894	0.973206	0.98858	1.06134	1.24292
CD36	0.944867	0.943942	0.948022	0.943942	0.945771	0.947539	0.943942	0.945443	0.949097	0.977643
CYBB	0.903129	0.901354	0.898472	0.89658	0.901813	0.899624	0.898023	0.902897	0.90118	0.924172
PSMC3	1.56841	1.51248	1.33301	1.21014	1.44745	1.55846	1.38806	1.23151	1.18873	1.13945
PSME1	3.04189	2.90493	2.51231	2.05255	3.05153	2.33515	1.95979	1.87191	1.91322	2.30547
PSME2	2.2844	2.69681	1.99774	1.27096	2.50255	2.08849	1.54381	1.20496	1.22045	1.56344
PSMA3	1.48949	1.79277	1.43852	1.18429	1.5955	1.8372	1.55788	1.19125	1.21233	1.1341
PDIA3	1.7015	1.87206	1.55702	1.44951	2.05946	1.90384	1.74305	1.43582	1.45215	1.62274
B2M	27.3741	28.9716	26.534	21.6762	24.6397	22.8631	22.0211	18.8407	27.6837	26.3573
PSMA4	1.73206	1.9563	1.77956	1.27894	1.90238	2.16969	1.80853	1.16592	1.21615	1.26798
PSMB10	1.2862	1.634	1.52942	1.00593	1.07835	1.39956	1.15318	0.940768	1.21182	1.53588
CYBA	2.46357	3.68838	2.79377	2.56866	2.64962	2.49616	1.8079	1.81202	1.97095	2.27359
PSMB6	1.48069	1.80151	1.53216	1.20379	1.485	1.71373	1.56976	1.2004	1.16902	1.17107
PSMB3	1.40813	1.90721	1.5342	1.09747	1.70037	1.84588	1.49103	1.05886	1.1337	1.40043
PSMA7	2.074	2.72913	2.21282	1.64908	2.56034	2.53317	2.16579	1.58445	1.38812	1.71696
CALR	2.11692	2.02183	1.43855	1.49687	2.26	1.86104	1.53797	1.50971	1.47315	1.48623
PSMD8	1.39341	1.80438	1.58226	1.17135	1.58375	1.7952	1.61285	1.14826	1.15312	1.31931
Sum all genes	100.268	108.41	96.3612	78.5272	100.672	97.723	87.9411	71.0343	83.4021	93.3582

## Sheet: Ag presentation via MHC II
Table S14 Normalised gene expression of the genes belonging to each GO term of interest in T cells. Related to Figures 2C-D.
	DF Day-2	DF Day-1	DF Def	DF Wk2	DHF Day-2	DHF Day-1	DHF Def	DHF Wk2	HCI	HCII
CAPZB	1.58408	2.28674	2.25329	1.48567	1.73872	2.16469	1.97862	1.52562	1.78155	2.30838
CAPZA1	1.43142	1.96056	1.68538	1.33614	1.47759	1.84389	1.70831	1.13397	1.15638	1.24088
CTSS	1.41765	1.25625	1.19967	1.16514	1.34214	1.08944	1.11748	1.20153	1.15905	1.3376
FCER1G	0.825637	0.881154	0.911675	0.955118	0.823492	0.849267	0.810261	0.819635	0.84884	0.999241
ARF1	1.60985	1.88795	1.76568	1.3119	1.59281	2.28718	2.2814	1.34048	1.48754	1.63313
CD74	1.41221	2.32595	2.39548	1.38904	1.12501	1.97429	2.36701	1.46471	1.64438	2.28689
HLA-DRA	0.763842	0.898366	0.918373	0.780659	0.761515	1.0074	1.06284	0.887189	0.87434	1.16707
HLA-DRB5	0.909431	0.924346	0.915536	0.928105	0.924628	1.13797	1.13862	1.06056	1.19379	0.785513
HLA-DRB1	0.937675	1.21311	1.11268	1.05065	0.891131	1.18493	1.17128	1.03462	0.848115	1.13879
HLA-DQA1	0.849966	0.857718	0.854274	0.866694	0.913761	0.881208	0.886806	0.939038	0.889257	1.01172
HLA-DMB	0.930465	0.921823	0.924223	0.918071	0.897795	0.957728	0.941189	0.922569	0.929088	0.986029
HLA-DMA	0.872313	0.99888	0.983817	0.914443	0.896046	1.05592	1.0103	0.931488	0.884461	0.967449
HLA-DPA1	0.919891	1.22372	1.09786	1.0682	0.937636	1.03189	1.07811	1.03552	1.0003	1.16293
HLA-DPB1	1.03247	1.30901	1.2808	1.24508	1.0037	1.15113	1.15926	1.17143	1.24562	1.26786
AP1S2	1.02819	1.15088	1.15399	1.11991	1.01879	1.09864	1.08368	1.07263	1.12913	1.26881
CTSL	1.0035	1.01395	1.00807	1.0166	1.01159	1.02058	1.01123	1.00511	1.01656	1.0174
CTSD	1.04228	1.30215	1.16482	1.14312	1.02293	1.30059	1.144	1.04166	1.05463	1.19586
LAG3	1.57564	1.58366	1.32932	1.06541	1.44738	1.56033	1.19409	1.01368	1.01203	1.05894
DYNLL1	1.51363	1.98486	1.65742	1.2218	1.51324	1.76157	1.48888	1.19567	1.19113	1.41285
PYCARD	1.021	1.36549	1.18959	1.03549	1.13057	1.11099	1.0053	0.96776	0.913575	1.18739
AP2S1	1.31444	1.46638	1.44849	1.06055	1.27712	1.35358	1.25623	1.04659	1.06367	1.33208
Sum all genes	23.9956	28.813	27.2504	23.0778	23.7476	27.8232	26.8949	22.8115	23.3234	26.7668

## Sheet: B cell mediated immunity
	DF Day-2	DF Day-1	DF Def	DF Wk2	DHF Day-2	DHF Day-1	DHF Def	DHF Wk2	HCI	HCII
FCER1G	0.825637	0.881154	0.911675	0.955118	0.823492	0.849267	0.810261	0.819635	0.84884	0.999241
PTPRC	3.11755	2.79213	2.55583	2.87608	3.43418	2.35351	1.88011	2.9167	2.57875	2.97223
CD55	2.03676	1.69306	1.92959	1.8916	1.64068	1.58262	2.09208	1.68462	1.52363	1.09509
IGKV3-11	2.41241	1.18321	1.14989	0.925239	1.0047	0.938189	0.931238	0.933508	0.927008	0.925239
HSPD1	2.06442	1.75603	1.48538	1.41776	2.09115	1.74475	1.48644	1.41827	1.11058	1.42977
CD74	1.41221	2.32595	2.39548	1.38904	1.12501	1.97429	2.36701	1.46471	1.64438	2.28689
HLA-E	3.83883	4.37126	4.19246	3.15655	4.34272	4.45164	3.86681	3.1853	3.75291	3.63574
TNF	1.21391	1.14633	1.05559	1.04258	1.02574	1.11028	1.10312	1.01228	1.01607	1.05054
HLA-DRB1	0.937675	1.21311	1.11268	1.05065	0.891131	1.18493	1.17128	1.03462	0.848115	1.13879
FGL2	0.955513	0.95827	0.946738	0.98438	0.925503	0.907828	0.904054	0.914419	0.965872	0.977485
CLU	1.01504	0.989792	1.00915	0.986422	1.00133	1.00199	0.985996	1.0106	1.01362	1.02909
IRF7	1.96245	1.12288	1.02121	0.961148	2.47813	1.179	1.06966	0.965621	0.971006	0.942056
SERPING1	0.992684	0.992684	0.992684	0.992684	0.992684	0.992684	0.992684	0.992684	0.992684	0.992684
CD27	1.43204	2.0063	2.08139	1.00279	1.41762	1.50542	1.41317	1.25923	1.20116	2.40387
PTPN6	1.21668	1.37245	1.20269	0.978725	1.317	1.44005	1.05329	0.932981	1.0077	1.55721
BATF	1.74117	1.52426	1.17279	1.03267	2.32265	1.45111	1.33727	0.998462	0.948876	1.09603
IGHA2	1.02015	0.999656	0.984224	1.04777	1.00284	0.980705	0.98128	1.00898	1.03372	0.978702
IGHG4	2.59325	4.76971	1.95406	0.552401	1.18803	3.17607	1.6266	0.547983	0.600669	0.515508
IGHG2	1.00087	1.41215	1.02513	0.987149	0.987109	0.993849	0.971819	0.967819	0.979301	0.965563
IGHA1	1.55413	1.67864	1.73781	0.886519	0.973299	1.03525	0.937287	0.743122	1.28423	0.731425
IGHG1	2.34233	3.28964	0.704923	0.652137	2.02759	0.786616	0.846063	0.6271	0.664646	0.637374
IGHD	0.921896	0.922474	0.922696	0.922509	0.926815	0.93135	0.923986	0.924532	0.944279	0.957036
IGHM	1.33094	1.08387	0.868971	0.78656	1.1851	1.1312	0.923466	0.804728	0.863449	0.838271
IGHV1-24	0.995621	1.00597	0.997985	0.990847	1.06891	1.00619	0.994675	0.990847	0.990847	0.990847
IL4R	1.31989	1.19315	1.28713	1.42383	1.29546	1.44074	1.50436	1.33825	1.21385	1.11959
CD40	0.961219	0.969184	0.966145	0.964115	0.986431	0.964849	0.962236	0.958988	0.966621	0.968306
CD70	1.09332	1.10395	1.0112	0.970514	1.00929	1.0581	1.01418	0.975002	0.978102	0.970378
FCER2	0.962888	0.962888	0.966194	0.964372	0.963823	0.962888	0.964454	0.965382	0.970673	0.975992
POU2F2	1.09667	1.06009	1.08507	1.00575	1.12643	1.0431	0.998571	1.0024	1.09333	1.14252
IGLV6-57	1.01688	1.1026	1.00364	0.952346	1.02386	0.980657	0.964712	0.952346	0.953619	0.953543
IGLV1-40	1.02376	0.986106	0.990349	0.98193	1.2694	1.01989	0.997136	0.979568	0.979874	0.979568
IGLL5	1.08799	0.979414	0.947875	0.944236	1.01629	1.01306	0.9607	0.943999	0.94861	0.944888
IGLC2	0.735162	1.78284	0.827615	0.741412	1.24695	1.36814	1.12255	0.682072	0.948359	0.778088
IGLC3	0.957449	0.992828	0.941948	0.803377	0.96817	1.15948	1.16566	0.799177	0.828285	0.851214
Sum all genes	49.1894	52.624	44.4382	38.2212	47.0995	45.7197	42.3242	37.7559	38.5937	40.8308

## Sheet: Cell activation
	DF Day-2	DF Day-1	DF Def	DF Wk2	DHF Day-2	DHF Day-1	DHF Def	DHF Wk2	HCI	HCII
TNFRSF1B	1.21868	1.50164	1.32558	1.4429	1.08984	1.35464	1.37282	1.23103	1.09088	1.02588
CDA	0.962401	0.962124	0.963027	0.9618	0.9618	0.965985	0.963756	0.9618	0.963617	0.983007
DDOST	1.08505	1.27737	1.26646	1.03948	1.03444	1.18299	1.1864	1.03123	1.20771	1.28375
CDC42	2.55961	2.96257	2.72647	2.42952	2.80066	3.6224	3.43619	2.39915	2.33202	2.01193
RUNX3	1.77752	1.65602	1.52349	1.91585	1.45094	1.51386	1.56284	1.82609	1.3079	0.985488
FGR	0.94082	1.01264	0.946474	0.987111	0.924396	0.976564	0.901897	0.917941	0.932224	1.03134
LCK	1.71861	2.56681	2.46101	1.19382	1.89628	2.50625	1.77323	1.35802	1.752	3.15501
CAP1	1.36162	2.03274	1.82395	1.28813	1.36542	1.79629	1.46302	1.18461	1.29711	1.95209
PRDX1	1.51159	1.76822	1.55656	1.10184	1.44656	1.646	1.46572	1.07593	1.19842	1.32995
JUN	3.82427	4.1866	2.48372	1.89248	8.34348	12.3591	2.97391	2.08401	2.34009	6.4181
PSMA5	1.38095	1.55988	1.33204	1.07116	1.57146	1.53372	1.18621	1.03281	1.03098	1.37797
CD53	1.75517	2.14229	1.84916	1.30325	1.87479	1.83857	1.58	1.29043	1.26445	1.92315
CD2	4.2445	2.65561	2.43867	2.08325	3.71925	2.2128	2.19994	2.39825	1.9945	2.39541
CD160	1.04054	1.08847	0.973341	1.17195	0.97588	0.99274	0.991093	1.04183	0.973981	1.15546
CTSS	1.41765	1.25625	1.19967	1.16514	1.34214	1.08944	1.11748	1.20153	1.15905	1.3376
S100A11	2.3544	2.96641	2.39578	1.60586	2.43417	2.31524	2.07782	1.30985	1.22614	1.461
S100A9	0.90091	0.77646	0.784631	0.724171	0.831098	0.910883	0.749252	0.74285	1.01196	1.51004
S100A12	0.885994	0.877504	0.879836	0.877504	0.883219	0.882886	0.877504	0.880352	0.905327	0.951101
S100A8	0.900583	0.785945	0.795676	0.740495	0.87916	0.870169	0.755606	0.755305	0.920103	1.41075
MNDA	0.905332	0.879377	0.877417	0.874011	0.899542	0.889002	0.874948	0.874999	0.881307	0.948553
SLAMF7	1.11803	1.09766	0.968528	1.00927	1.02728	0.985554	0.924065	0.949823	0.9617	0.982476
FCER1G	0.825637	0.881154	0.911675	0.955118	0.823492	0.849267	0.810261	0.819635	0.84884	0.999241
FCGR2A	0.963369	0.965429	0.964287	0.97478	0.965168	0.964657	0.963843	0.970388	0.966217	0.965365
CREG1	1.02715	1.05334	1.02866	0.983515	1.06496	1.06293	1.05566	0.982498	0.999518	1.02167
SELL	2.3425	2.16037	2.28784	1.17534	3.25203	2.259	1.76039	1.39317	1.61251	2.51124
PTPRC	3.11755	2.79213	2.55583	2.87608	3.43418	2.35351	1.88011	2.9167	2.57875	2.97223
RAB29	1.31293	1.46373	1.33816	1.36849	1.2974	1.23389	1.21468	1.17107	1.11916	1.10232
CD55	2.03676	1.69306	1.92959	1.8916	1.64068	1.58262	2.09208	1.68462	1.52363	1.09509
NLRP3	0.960812	0.98338	0.962804	0.977012	0.958485	0.975742	0.971432	0.970715	0.968992	0.965076
RSAD2	1.45847	1.01078	0.991456	0.980945	1.7038	0.991407	0.972107	0.982086	0.958919	0.964741
ID2	2.83986	2.77229	2.20581	1.44556	2.36447	2.61244	2.15114	2.12674	1.95873	1.81606
ADAM17	1.06987	1.16431	1.12117	1.18072	1.14375	1.0991	1.10991	1.12977	1.03325	1.01019
YPEL5	3.39166	4.24976	5.05161	3.62756	2.6604	5.40489	5.14248	3.65779	2.76837	1.00151
ZFP36L2	3.67176	5.03455	4.45585	2.07333	2.46106	4.74898	4.49693	2.90238	4.92964	3.49142
PELI1	1.30336	1.13406	1.13339	1.14122	1.21348	1.2789	1.43181	1.15697	1.00557	0.91794
ACTR2	1.73597	1.75056	1.55746	1.64653	1.63076	1.53212	1.39775	1.52747	1.35883	1.44261
PLEK	1.16	1.31176	0.961768	1.20302	1.17028	1.16245	0.877522	1.0612	0.919413	1.08908
VAMP8	1.45518	1.95486	1.63563	1.26699	1.73718	1.59184	1.22401	1.12055	1.27852	1.68243
CD8B	1.98315	2.36523	3.00394	1.50781	1.88191	1.88012	1.84066	1.75482	1.73758	2.30382
ZAP70	1.15723	1.61406	1.50928	1.16463	1.24063	1.5431	1.39449	1.11015	1.25629	1.52258
IL1B	0.89344	0.892986	0.89605	0.895228	0.87656	0.915364	0.877061	0.90074	0.915695	0.908608
TNFAIP6	0.980156	0.98326	0.983689	0.980156	0.980156	0.982306	0.980156	0.980156	0.982905	0.981245
HSPD1	2.06442	1.75603	1.48538	1.41776	2.09115	1.74475	1.48644	1.41827	1.11058	1.42977
ICOS	1.99485	2.09471	2.02036	1.26198	1.65415	2.17234	2.28497	1.33634	1.32689	0.9843
SLC11A1	0.981824	0.959884	0.971853	0.968915	0.954137	0.977192	0.965996	0.959491	0.974861	0.972842
CMTM6	1.43589	1.61496	1.54186	1.22219	1.36793	1.73561	1.78337	1.2651	1.17627	1.08172
RHOA	1.87133	2.238	1.8736	1.54691	1.80248	2.19777	1.87297	1.39979	1.44009	1.60984
FOXP1	2.46767	2.03654	2.18164	2.06342	2.32383	2.35208	2.7223	2.39711	2.15588	1.75011
NFKBIZ	1.28163	1.10155	1.03307	1.19703	1.35857	1.17913	1.03376	1.10659	1.07234	1.26354
PLSCR1	1.74003	1.17421	1.06282	0.970252	2.08026	1.20273	1.07728	0.997791	0.953387	0.929691
CD38	1.0388	1.1534	1.01208	0.931286	0.98046	0.998048	0.913093	0.874916	0.800128	0.813553
RHOH	2.14858	2.55331	2.32201	1.45144	2.83914	3.74	2.53231	1.64426	1.63973	1.54865
CXCL8	0.899217	0.858654	0.883245	0.881087	0.852899	0.926552	0.867684	0.865375	0.923924	0.887068
CXCL10	1.0044	0.993555	0.990541	0.989151	0.990645	0.990637	0.991685	0.989151	0.989151	0.989151
PLAC8	2.28725	2.05479	1.65198	1.87898	2.65864	1.70944	1.54945	1.37359	1.32275	1.81984
BANK1	0.921821	0.911162	0.90712	0.908291	0.928921	0.904692	0.904839	0.907919	0.917748	0.918203
NFKB1	1.85164	1.42181	1.3893	2.09138	1.73583	1.70777	1.42402	1.94289	0.968799	0.841507
IL7R	3.21666	2.89692	2.80661	1.90669	4.16392	3.14916	2.87726	2.73263	3.21347	3.20255
PTGER4	2.16925	2.01636	2.15353	1.60159	1.89011	2.31956	2.09098	1.80986	1.97171	1.19833
MEF2C	0.875059	0.887433	0.843471	0.849616	0.867701	0.854372	0.841144	0.842416	0.848712	0.849536
IRF1	2.74118	2.58396	2.13366	2.72923	4.81461	3.23336	2.44835	2.51207	2.14787	1.266
EGR1	1.10436	1.02468	0.999962	1.00253	1.0413	1.03906	1.00581	1.04021	1.0989	1.18538
MZB1	1.41943	1.57008	0.988404	0.682831	1.04156	1.17439	0.81386	0.669829	0.68763	0.677999
CD14	0.932188	0.915637	0.918587	0.912189	0.914368	0.917284	0.915574	0.913187	0.929584	0.93775
CD74	1.41221	2.32595	2.39548	1.38904	1.12501	1.97429	2.36701	1.46471	1.64438	2.28689
LCP2	1.24228	1.23477	1.16552	1.13977	1.44939	1.25482	1.05005	1.17436	1.14766	1.31278
PRELID1	1.45033	2.05341	1.57008	1.19881	1.38345	1.55181	1.26357	1.05121	1.29549	1.46038
TXNDC5	1.02735	0.989047	0.966285	0.975319	0.9962	0.970171	0.96558	0.965871	0.962605	0.967642
CD83	1.22525	1.28182	1.08468	1.03492	1.26413	1.66908	1.27026	1.14667	0.996379	0.809321
HLA-F	2.34191	2.03474	1.97627	1.87831	2.06081	1.5878	1.36859	1.36787	1.56267	1.46957
HLA-A	7.12759	6.94959	6.24866	4.95204	7.23996	7.55314	6.92373	4.54122	5.39431	6.88307
HLA-E	3.83883	4.37126	4.19246	3.15655	4.34272	4.45164	3.86681	3.1853	3.75291	3.63574
TUBB	1.42565	2.73569	1.94602	1.22108	1.54098	2.43081	1.79568	1.12703	1.24805	1.81135
HLA-C	6.27364	7.44732	6.77424	4.72948	5.96938	6.81277	6.58084	4.40572	6.56238	5.77386
HLA-B	9.18447	7.82487	7.08504	6.58437	8.58193	7.99758	7.17548	5.20109	3.59183	9.67138
TNF	1.21391	1.14633	1.05559	1.04258	1.02574	1.11028	1.10312	1.01228	1.01607	1.05054
LST1	1.04163	0.985948	0.97381	0.910588	0.93956	1.02052	0.944864	0.942023	1.07287	1.15226
AIF1	1.17018	1.27892	1.49316	1.19575	1.49682	1.51286	1.45267	1.41533	1.43203	1.13265
CLIC1	1.54739	2.66521	2.07874	1.40509	1.41824	1.64181	1.45262	1.22845	1.36508	1.8287
HLA-DRB1	0.937675	1.21311	1.11268	1.05065	0.891131	1.18493	1.17128	1.03462	0.848115	1.13879
HLA-DMB	0.930465	0.921823	0.924223	0.918071	0.897795	0.957728	0.941189	0.922569	0.929088	0.986029
HLA-DPA1	0.919891	1.22372	1.09786	1.0682	0.937636	1.03189	1.07811	1.03552	1.0003	1.16293
HLA-DPB1	1.03247	1.30901	1.2808	1.24508	1.0037	1.15113	1.15926	1.17143	1.24562	1.26786
CCND3	1.87613	2.3298	2.07948	1.32725	1.99643	2.27864	2.05732	1.74354	1.60097	1.80545
HSP90AB1	4.12751	3.04071	2.5766	2.44018	5.24803	3.97044	3.3199	2.6397	1.94643	1.9473
EEF1A1	12.9701	16.2752	21.2758	18.4354	10.7385	15.204	20.2758	19.7512	27.2206	26.2041
PRDM1	1.50085	1.24437	1.08614	1.17565	1.43414	1.18981	1.13748	1.09424	0.972242	0.897624
TNFAIP3	5.07474	4.38554	3.87539	3.37341	3.00376	5.49344	4.27074	4.0032	3.13772	0.847428
RNASET2	1.97105	1.92252	1.88844	1.4212	2.38586	2.14892	2.14905	1.61362	1.92799	1.27567
PSMB1	1.64725	2.20964	1.92251	1.36314	1.73079	2.10002	1.92278	1.22354	1.3828	1.47995
ACTB	5.80712	13.4897	11.6325	4.6653	6.31736	10.2697	7.93668	4.09629	5.40889	12.5199
RAC1	1.39684	1.76579	1.53565	1.42428	1.42251	1.80044	1.68183	1.31171	1.28313	1.30751
AHR	1.1615	1.07832	1.05643	1.09777	1.13401	1.09513	1.06218	1.11852	1.01236	0.98994
IL6	0.989747	0.978047	0.978513	0.978354	0.981272	0.983135	0.97913	0.97731	0.977879	0.97913
PSMA2	1.59761	1.79706	1.509	1.39186	1.65928	1.61731	1.59935	1.33474	1.46576	1.50451
PPIA	2.94576	3.5802	2.89368	2.55401	2.87018	3.05689	2.53862	2.46956	2.39861	2.3533
HSPB1	1.88842	1.45968	1.50163	1.37604	1.61145	1.48036	1.43592	1.38598	1.35052	1.65144
FGL2	0.955513	0.95827	0.946738	0.98438	0.925503	0.907828	0.904054	0.914419	0.965872	0.977485
CD36	0.944867	0.943942	0.948022	0.943942	0.945771	0.947539	0.943942	0.945443	0.949097	0.977643
KMT2E	2.03135	1.93548	1.84158	2.66986	2.18247	2.22313	2.20366	2.2882	1.99578	1.33764
NAMPT	1.48912	1.17533	1.12565	1.20125	1.29086	1.40306	1.52012	1.19549	0.939291	0.862696
DNAJB9	1.1873	1.54945	1.44629	1.05832	1.28146	2.14024	1.72892	1.22333	1.42902	1.2835
PRDX4	1.08993	1.14502	1.01513	0.934192	1.04702	1.01592	0.971517	0.902883	0.931577	0.995792
CYBB	0.903129	0.901354	0.898472	0.89658	0.901813	0.899624	0.898023	0.902897	0.90118	0.924172
DDX3X	1.82353	1.549	1.49247	1.98436	1.72407	1.48968	1.60051	1.8774	2.03549	1.33587
TIMP1	1.10001	1.16632	1.26092	1.11286	1.12336	1.23578	1.21186	1.1061	1.35327	1.37936
CFP	0.943601	0.975774	0.980862	0.946619	0.967315	0.986447	0.984309	0.965202	0.988335	1.04792
MSN	1.4393	1.55329	1.50009	1.57467	1.31174	1.36943	1.24404	1.34684	1.38883	1.40444
ITM2A	1.95	2.31754	2.25156	1.32432	1.65264	2.18067	2.50556	1.52752	1.85728	1.39749
FLNA	1.26037	1.62866	1.42695	1.72028	1.13876	1.18518	1.1731	1.54038	1.45292	1.29386
ASAH1	1.02475	1.05197	1.07456	1.00506	0.981544	1.11085	1.04981	1.03372	1.08078	1.18365
CLU	1.01504	0.989792	1.00915	0.986422	1.00133	1.00199	0.985996	1.0106	1.01362	1.02909
LYN	0.892337	0.891886	0.863666	1.00529	0.872649	0.886367	0.865033	0.911812	0.878368	0.88275
SDCBP	1.60641	1.98556	2.18955	1.7848	1.44241	2.62295	3.30276	1.42499	1.44485	1.05383
GGH	0.973788	1.05232	0.985601	0.939604	0.953633	1.00335	0.970811	0.926661	0.929004	0.930437
FABP5	1.69697	2.02142	1.4961	1.09571	1.26764	1.70749	1.30107	1.10282	0.99519	0.989389
RIPK2	1.04293	1.09811	1.04463	1.04585	1.0797	1.11558	1.0649	1.02126	0.989936	0.999799
YWHAZ	2.94352	2.31605	2.21791	3.01627	2.4772	2.23402	2.14	2.64223	1.84011	1.44128
FAM49B	1.39274	1.72919	1.62624	1.48949	1.51155	1.93268	1.66106	1.36965	1.29401	1.34341
IFNB1	1.01036	0.997853	0.997853	0.997853	0.997853	0.999397	0.997853	0.997853	0.997853	0.997853
IFNA14	1.00543	0.999613	0.999613	0.999613	0.999613	0.999613	0.999613	0.999613	0.999613	0.999613
IFNA2	0.999489	0.999489	0.999489	0.999489	0.999489	0.999489	0.999489	0.999489	0.999489	0.999489
IFNA8	1.00561	0.999624	0.999624	0.999624	0.999624	0.999624	0.999624	0.999624	0.999624	0.999624
IFNA1	0.999636	0.999636	0.999636	0.999636	0.999636	0.999636	0.999636	0.999636	0.999636	0.999636
TLN1	1.3802	1.28016	1.22398	1.63527	1.37452	1.15149	1.07719	1.58117	1.19509	1.21573
ANXA1	3.01388	4.19232	5.32319	2.95225	2.12028	4.03556	4.04933	2.22264	3.41949	1.8281
ERP44	1.25305	1.29657	1.2735	1.12086	1.33919	1.41485	1.26191	1.09657	1.08428	1.17472
STOM	1.28262	1.30885	1.17715	1.10927	1.3555	1.35274	1.11195	1.05405	1.06381	1.15951
FCN1	0.864065	0.854498	0.846759	0.856699	0.849382	0.870807	0.84695	0.849442	0.873797	0.98036
TUBB4B	1.77664	1.83917	1.65286	1.49156	1.86256	2.3675	1.98811	1.43398	1.19543	0.978122
CTSD	1.04228	1.30215	1.16482	1.14312	1.02293	1.30059	1.144	1.04166	1.05463	1.19586
RHOG	1.35412	1.81297	1.63039	1.26539	1.40471	2.03916	1.82606	1.25346	1.33206	1.30543
HBB	1.07199	0.976994	0.981968	1.16521	1.19235	1.01444	0.979301	1.15254	0.975502	0.973946
CD59	1.22682	1.49647	1.32227	0.992781	1.09796	1.31282	1.23085	0.992321	1.07438	1.07246
CD44	2.78923	2.79113	2.99369	2.14807	1.58965	3.02098	3.42391	2.19642	2.35886	2.05096
SPI1	0.884027	0.886285	0.885116	0.881862	0.883256	0.8869	0.883471	0.889088	0.89727	0.930775
PSMC3	1.56841	1.51248	1.33301	1.21014	1.44745	1.55846	1.38806	1.23151	1.18873	1.13945
MS4A1	0.888916	0.887702	0.889408	0.88127	0.896955	0.881362	0.888763	0.890909	0.936855	0.958871
CD6	1.52501	2.07315	1.99738	1.27742	1.48693	2.18435	2.25114	1.55947	1.55951	1.59896
FTH1	7.76544	8.9525	9.12216	8.17537	4.22229	8.1999	13.1605	6.75207	8.23758	4.21863
GSTP1	1.13513	1.69353	1.35272	1.27197	1.39714	1.68161	1.38058	1.19344	1.226	1.34728
RPS3	8.64106	10.8178	12.5812	12.5595	8.26474	10.0729	12.0401	12.6286	15.0434	14.2603
NDUFC2	1.37324	1.54547	1.37348	1.28132	1.32966	1.27453	1.31006	1.14931	1.37377	1.39161
CTSC	1.4685	1.48752	1.31698	1.24599	1.28421	1.35304	1.12913	1.13945	1.11985	1.31111
CD3E	2.94207	3.48423	3.46152	2.09841	2.98094	3.16371	3.08453	2.53334	3.04786	3.7201
CD3D	3.13538	4.81766	4.05472	2.11975	4.26753	4.36668	3.02549	2.96559	2.97631	4.50562
CD3G	2.77014	3.27141	2.86686	1.94986	3.17693	3.03659	2.52767	2.94147	2.20755	2.3576
HSPA8	1.98689	3.5849	3.23673	1.98658	2.07688	2.99875	2.81903	1.97605	2.89188	3.51866
KLF6	6.12886	6.17076	4.56159	2.96543	5.7415	7.20009	4.74744	2.49169	2.09249	1.89071
ITGB1	1.66916	1.51115	1.50382	1.7431	1.52743	1.34671	1.426	1.73916	1.36727	1.59097
PRF1	1.8319	2.02976	1.51399	1.41902	1.47389	1.63116	1.078	0.971743	1.13693	1.20099
PSAP	1.08387	1.20792	1.17193	1.09293	1.10702	1.31984	1.34667	1.03828	1.14836	1.33375
PGAM1	1.44014	1.95058	1.63603	1.06981	1.25964	1.72454	1.56823	1.02818	1.19988	1.32402
CD27	1.43204	2.0063	2.08139	1.00279	1.41762	1.50542	1.41317	1.25923	1.20116	2.40387
LAG3	1.57564	1.58366	1.32932	1.06541	1.44738	1.56033	1.19409	1.01368	1.01203	1.05894
PTPN6	1.21668	1.37245	1.20269	0.978725	1.317	1.44005	1.05329	0.932981	1.0077	1.55721
SLC2A3	1.94883	1.76102	1.8677	1.43346	1.63155	1.70513	1.99285	1.78832	1.69094	2.30514
CLEC7A	0.925485	0.924011	0.919022	0.918769	0.921492	0.918806	0.917041	0.924604	0.933617	0.94406
MGST1	0.966701	0.961429	0.961429	0.961429	0.961429	0.962786	0.961429	0.961429	0.962894	0.97195
BIN2	1.35559	1.8091	1.91414	1.55913	1.41787	1.82531	1.56534	1.51394	1.87141	2.01381
CD63	1.0403	1.39309	1.16209	1.29516	1.07734	1.25381	1.03705	1.13915	1.12869	1.22766
PA2G4	1.98043	1.92833	1.70979	1.52666	2.1775	1.84918	1.44064	1.4993	1.50976	1.72089
ARHGAP9	1.54432	1.40517	1.38395	1.83792	1.31955	1.44079	1.30116	1.4127	1.30744	1.237
IFNG	1.32218	1.17122	1.02693	1.34388	1.20364	1.36453	1.04922	1.13808	1.00518	1.08437
RAP1B	1.84082	1.35444	1.22992	1.97895	1.99348	1.50112	1.58665	1.71732	1.44674	1.55356
LYZ	0.781355	0.760296	0.78682	0.750001	0.769819	0.80485	0.761196	0.780741	0.853617	1.52794
SELPLG	1.29001	1.26886	1.21089	1.14054	1.20779	1.18519	1.17931	1.06964	1.0643	1.26343
HVCN1	0.966804	0.997888	0.999219	0.966471	0.981402	1.01493	0.978695	0.974929	0.974211	1.03919
DYNLL1	1.51363	1.98486	1.65742	1.2218	1.51324	1.76157	1.48888	1.19567	1.19113	1.41285
MLEC	1.11034	1.18343	1.07947	0.989412	1.16651	1.09742	1.06268	1.04767	1.01851	1.01856
HMGB1	3.45821	3.83989	3.10981	2.96295	3.73497	3.41907	3.3713	3.14734	2.28409	2.15309
RGCC	4.5315	5.47265	6.25758	4.00896	2.63446	5.9134	6.42086	4.02435	3.18014	0.98313
LCP1	1.88214	1.74075	1.61642	1.85544	1.8184	1.63742	1.40813	1.61535	1.43782	1.66556
GPR183	2.82871	2.94693	3.2378	1.42213	2.49001	3.36536	2.91865	1.5735	2.38255	1.14563
TNFSF13B	1.03881	1.01645	0.989922	0.960359	1.02782	0.973448	0.949526	0.956036	0.95664	1.00848
RNASE2	0.97962	0.980183	0.97962	0.97962	0.97962	0.984375	0.97962	0.97962	0.980816	0.988578
GNG2	1.56792	1.58049	1.49353	2.09155	1.37588	1.73568	1.65063	1.69567	1.20716	1.0362
LGALS3	1.03377	1.40461	1.10284	0.971342	0.983727	1.24451	1.02325	0.944925	1.02912	0.971843
ZFP36L1	1.83578	1.6353	1.39599	1.33921	1.67499	1.68273	1.49079	1.50036	1.40569	1.38049
NPC2	1.14507	1.26067	1.19639	1.10014	1.02116	1.04563	1.03196	1.01604	1.11767	1.29557
BATF	1.74117	1.52426	1.17279	1.03267	2.32265	1.45111	1.33727	0.998462	0.948876	1.09603
SERPINA1	0.897059	0.897201	0.896085	0.897937	0.899725	0.905769	0.896085	0.902592	0.906802	0.961643
BCL11B	1.66438	1.3184	1.45653	1.60496	2.19093	1.37219	1.3387	2.14238	1.74994	1.63712
HSP90AA1	3.94533	2.99243	2.53477	3.09767	4.664	3.50635	3.13769	2.50191	1.56541	2.00861
IGHA2	1.02015	0.999656	0.984224	1.04777	1.00284	0.980705	0.98128	1.00898	1.03372	0.978702
IGHG4	2.59325	4.76971	1.95406	0.552401	1.18803	3.17607	1.6266	0.547983	0.600669	0.515508
IGHG2	1.00087	1.41215	1.02513	0.987149	0.987109	0.993849	0.971819	0.967819	0.979301	0.965563
IGHA1	1.55413	1.67864	1.73781	0.886519	0.973299	1.03525	0.937287	0.743122	1.28423	0.731425
IGHG1	2.34233	3.28964	0.704923	0.652137	2.02759	0.786616	0.846063	0.6271	0.664646	0.637374
IGHD	0.921896	0.922474	0.922696	0.922509	0.926815	0.93135	0.923986	0.924532	0.944279	0.957036
IGHM	1.33094	1.08387	0.868971	0.78656	1.1851	1.1312	0.923466	0.804728	0.863449	0.838271
IGHV1-24	0.995621	1.00597	0.997985	0.990847	1.06891	1.00619	0.994675	0.990847	0.990847	0.990847
SRP14	2.6607	3.00921	2.77657	2.4019	2.8291	2.91898	2.79939	2.34434	2.24776	2.40141
B2M	27.3741	28.9716	26.534	21.6762	24.6397	22.8631	22.0211	18.8407	27.6837	26.3573
ANXA2	1.44566	2.31647	1.71134	1.08726	1.21567	1.76824	1.38869	0.99877	1.08957	1.33576
PKM	1.45114	2.03784	1.81168	1.05759	1.43379	1.98089	1.54717	1.09336	1.41187	1.87164
ANPEP	0.975532	0.975532	0.976998	0.978524	0.975532	0.977455	0.975532	0.975532	0.980932	0.982206
IQGAP1	1.64158	1.41283	1.283	1.72783	1.55431	1.35472	1.2217	1.40649	1.11059	1.05464
PRKCB	1.09355	1.28306	1.28991	1.3962	1.05842	1.13905	1.09062	1.23819	1.37027	1.16741
IL4R	1.31989	1.19315	1.28713	1.42383	1.29546	1.44074	1.50436	1.33825	1.21385	1.11959
SPN	1.47229	1.46182	1.22746	1.25816	1.32856	1.13155	1.01801	1.17403	1.13883	1.32436
ALDOA	1.83813	2.87075	2.46762	1.45688	1.85936	2.435	2.00959	1.39073	1.93902	2.40598
CORO1A	2.42685	4.64859	4.16901	1.66973	2.66038	3.45452	2.65268	1.63347	2.27016	3.96239
ITGAL	1.12555	1.19383	1.14599	1.41813	1.16184	1.11178	1.06028	1.26527	1.07386	1.15152
PYCARD	1.021	1.36549	1.18959	1.03549	1.13057	1.11099	1.0053	0.96776	0.913575	1.18739
ITGAX	0.953134	0.956793	0.951886	1.00806	0.949901	0.956486	0.957696	0.959219	0.955063	0.95044
PSMB10	1.2862	1.634	1.52942	1.00593	1.07835	1.39956	1.15318	0.940768	1.21182	1.53588
COTL1	1.53068	2.87988	2.73888	1.13129	1.6353	2.33271	2.29501	1.32225	1.64765	2.24645
CYBA	2.46357	3.68838	2.79377	2.56866	2.64962	2.49616	1.8079	1.81202	1.97095	2.27359
APRT	1.72686	2.24706	2.22792	1.62284	1.91922	1.84163	1.81187	1.69332	2.08404	2.2832
TRAPPC1	1.4055	2.04241	1.82826	1.17467	1.44974	1.47415	1.32362	1.12756	1.34209	1.68932
VAMP2	1.61968	2.41061	2.38627	1.74824	1.92824	2.52518	2.25068	1.79719	2.37456	2.46141
CCL5	3.147	7.26573	7.96579	7.79344	1.96372	5.40214	5.97535	5.24256	4.69775	4.61199
CCL3	1.67707	1.26008	0.917921	1.13802	0.840887	1.17288	0.925866	0.81756	0.871221	0.80731
IKZF3	1.79682	1.3877	1.19753	1.39599	1.66185	1.20818	1.15932	1.27016	1.0911	1.15431
CCR7	2.16648	1.87502	2.30669	1.64469	2.20353	3.10397	3.15032	1.57572	2.65214	1.75325
STAT3	1.84782	1.73492	1.75128	1.63518	1.80229	1.60412	1.76932	1.5774	1.51285	1.52483
GRN	0.951673	1.02908	0.965645	0.879574	0.909897	0.95163	0.91985	0.884803	0.918106	1.04816
CD79B	0.974071	1.0954	0.990973	0.850355	1.03664	1.00915	0.873262	0.866469	0.870694	1.03928
PECAM1	1.07046	1.02389	1.04255	0.982241	1.09515	1.03309	0.966772	0.973726	1.00536	1.09408
GRB2	1.44974	1.33817	1.27473	1.20073	1.54075	1.40604	1.29856	1.31124	1.15536	1.2289
JMJD6	1.36634	1.57893	1.72023	1.7379	1.19523	2.16425	1.81474	1.47456	1.07479	0.898014
ACTG1	2.17237	4.6888	4.34183	2.70653	1.93975	2.87741	3.49652	2.74283	2.51757	5.40462
CD7	1.69262	2.17949	2.03528	1.75285	2.22149	2.26621	2.70094	2.0317	2.26857	2.73834
MYL12A	3.83293	4.49299	3.90814	2.09176	4.79661	3.79528	2.52694	2.02192	2.60121	4.11018
FKBP1A	1.26612	1.93028	1.77838	1.07898	1.31417	1.72261	1.57842	1.12524	1.30629	1.53733
CST3	0.817354	0.825376	0.829454	0.844328	0.797716	0.828696	0.80369	0.833623	0.870898	1.2524
CST7	1.74035	2.8066	2.25289	3.19823	1.38318	1.93346	1.76636	1.71682	1.59213	1.54315
MAFB	0.919174	0.919174	0.927164	0.92262	0.919262	0.935212	0.92402	0.92668	0.939509	0.929332
CTSA	1.20374	1.3024	1.22285	0.998679	1.20049	1.25002	1.14956	0.992799	1.06438	1.22039
CD40	0.961219	0.969184	0.966145	0.964115	0.986431	0.964849	0.962236	0.958988	0.966621	0.968306
CEBPB	1.6228	1.44305	1.28542	1.36067	1.9575	1.61333	1.20605	1.27739	1.11722	1.27891
GNAS	1.69397	1.52663	1.4733	1.54015	1.70142	1.4848	1.57114	1.71835	1.52827	1.34897
CFD	0.951799	0.935726	0.938684	0.930333	0.9341	0.916644	0.912634	0.929905	0.927423	0.983083
CNN2	1.56068	2.23374	2.21741	1.20257	1.44728	1.97199	1.91433	1.4864	1.42645	1.71485
EEF2	2.05891	3.86312	4.4349	2.54168	1.8521	3.81714	4.7227	2.73075	5.07172	5.19091
CD70	1.09332	1.10395	1.0112	0.970514	1.00929	1.0581	1.01418	0.975002	0.978102	0.970378
STXBP2	1.0972	1.15762	1.14363	0.956593	1.08383	1.18025	1.06317	0.965334	1.0188	1.13545
RETN	0.959601	0.959601	0.964838	0.962517	0.959601	0.966253	0.959601	0.966976	0.972434	1.02655
LDLR	1.4331	1.26747	1.2498	1.23739	1.35868	1.16587	1.13728	1.10018	1.05957	0.907737
ADGRE5	2.263	1.87671	1.72889	2.07088	1.52941	2.0263	2.05677	1.81425	1.35819	1.0603
BST2	1.80017	1.28445	1.07879	0.898107	2.1456	1.06822	0.973967	0.980895	1.15521	1.41514
CD22	0.954027	0.953407	0.954925	0.953407	0.956948	0.956402	0.954526	0.956892	0.963679	0.972524
NFKBID	0.997659	1.04541	0.962676	0.98409	1.01089	1.07526	1.02228	0.9653	1.05473	1.04214
TYROBP	0.790435	0.833092	0.794306	2.51926	0.635939	0.71299	0.721551	0.785026	0.869098	0.911599
GMFG	2.29027	2.92568	2.93231	1.90435	2.48721	2.57786	2.33497	1.88947	2.19868	2.33977
TGFB1	1.36757	1.81228	1.77168	1.87075	1.09086	1.59241	1.81695	1.79338	1.61066	1.32619
CD79A	0.834435	0.870574	0.838078	0.804872	0.854921	0.839041	0.811772	0.788217	0.845464	0.850767
POU2F2	1.09667	1.06009	1.08507	1.00575	1.12643	1.0431	0.998571	1.0024	1.09333	1.14252
C5AR1	0.954113	0.94592	0.950568	0.94592	0.948345	0.947538	0.946413	0.951929	0.955193	0.952867
FTL	4.24742	4.98906	4.4334	3.57587	3.78672	4.27844	4.36385	3.46047	5.47924	4.79741
FLT3LG	1.71911	1.86021	2.03728	1.46465	1.07889	2.13463	1.90948	1.51002	1.78728	1.8886
FPR1	0.963396	0.963396	0.964424	0.963396	0.963396	0.967272	0.964203	0.96734	0.965134	0.970435
LILRB2	0.971327	0.956116	0.957039	0.956116	0.956116	0.957153	0.956116	0.959271	0.965046	0.96448
LILRA5	0.962197	0.962197	0.962197	0.962197	0.962197	0.965193	0.963029	0.962197	0.967716	0.964871
IGLL5	1.08799	0.979414	0.947875	0.944236	1.01629	1.01306	0.9607	0.943999	0.94861	0.944888
IGLC2	0.735162	1.78284	0.827615	0.741412	1.24695	1.36814	1.12255	0.682072	0.948359	0.778088
IGLC3	0.957449	0.992828	0.941948	0.803377	0.96817	1.15948	1.16566	0.799177	0.828285	0.851214
MIF	1.92063	2.20899	2.03549	1.32216	1.20485	2.14739	1.84367	1.36823	2.00358	2.16893
XBP1	1.44755	1.51997	1.32511	1.18664	1.45057	1.84103	1.47631	1.14322	1.3779	1.42433
RAC2	1.86074	2.45902	2.18244	1.50602	2.31585	2.06951	1.52371	1.41784	1.52252	2.4469
LGALS1	1.65768	4.20828	2.55562	1.67857	1.46772	2.6746	1.86499	1.48852	1.27286	1.13483
SYNGR1	0.97216	1.02427	0.997605	1.17141	0.985419	1.05497	1.02993	1.0688	1.05823	0.943816
TNFRSF13C	1.01094	1.02827	1.00336	0.976538	0.985421	1.00281	1.04063	0.968955	0.983956	0.944749
SAMSN1	1.64809	1.66169	1.81873	1.77888	1.29884	1.98994	2.23456	1.53538	1.35581	0.870269
SOD1	3.06225	2.66681	2.328	1.91862	3.1568	2.67908	2.41454	1.90386	1.91945	1.95401
ITGB2	1.2015	2.0408	1.97734	2.01496	1.68901	2.00503	1.87674	1.83897	1.53537	2.17827
Sum all genes	499.566	563.921	527.542	447.015	486.702	540.741	504.649	431.936	461.049	484.429

## Sheet: Cell migration
	DF Day-2	DF Day-1	DF Def	DF Wk2	DHF Day-2	DHF Day-1	DHF Def	DHF Wk2	HCI	HCII
CDC42	2.55961	2.96257	2.72647	2.42952	2.80066	3.6224	3.43619	2.39915	2.33202	2.01193
FGR	0.94082	1.01264	0.946474	0.987111	0.924396	0.976564	0.901897	0.917941	0.932224	1.03134
LCK	1.71861	2.56681	2.46101	1.19382	1.89628	2.50625	1.77323	1.35802	1.752	3.15501
CSF3R	0.946645	0.946645	0.946645	0.950907	0.94916	0.947982	0.946645	0.94867	0.954044	0.966055
MACF1	1.33132	1.22968	1.13929	1.57253	1.35773	1.06724	1.058	1.54859	1.2575	1.37782
CAP1	1.36162	2.03274	1.82395	1.28813	1.36542	1.79629	1.46302	1.18461	1.29711	1.95209
JUN	3.82427	4.1866	2.48372	1.89248	8.34348	12.3591	2.97391	2.08401	2.34009	6.4181
PDE4B	1.22319	1.1998	1.30315	1.21336	1.08747	1.27151	1.23174	1.44973	1.25672	0.965323
NEXN	1.08827	0.986559	0.991017	1.00561	1.09544	0.995036	0.989295	1.00124	0.990474	0.989538
RHOC	0.934376	1.206	1.03486	1.32148	0.913421	1.09758	1.02148	1.04745	1.06527	1.08915
CD2	4.2445	2.65561	2.43867	2.08325	3.71925	2.2128	2.19994	2.39825	1.9945	2.39541
S100A11	2.3544	2.96641	2.39578	1.60586	2.43417	2.31524	2.07782	1.30985	1.22614	1.461
S100A9	0.90091	0.77646	0.784631	0.724171	0.831098	0.910883	0.749252	0.74285	1.01196	1.51004
S100A12	0.885994	0.877504	0.879836	0.877504	0.883219	0.882886	0.877504	0.880352	0.905327	0.951101
S100A8	0.900583	0.785945	0.795676	0.740495	0.87916	0.870169	0.755606	0.755305	0.920103	1.41075
LMNA	2.13757	2.886	3.04114	2.79507	1.6901	3.50436	3.11966	2.01959	2.17434	0.754559
CD48	2.59013	1.93241	2.11312	2.43779	2.47127	1.77228	1.94626	2.53069	2.50035	2.68992
FCER1G	0.825637	0.881154	0.911675	0.955118	0.823492	0.849267	0.810261	0.819635	0.84884	0.999241
XCL2	1.15833	1.08283	0.961287	1.10637	1.04149	1.06007	1.11007	1.02371	0.947576	1.06216
SELL	2.3425	2.16037	2.28784	1.17534	3.25203	2.259	1.76039	1.39317	1.61251	2.51124
PTGS2	0.96813	0.961463	0.962929	0.961463	0.961463	0.96452	0.963139	0.963434	0.962633	0.967713
PTPRC	3.11755	2.79213	2.55583	2.87608	3.43418	2.35351	1.88011	2.9167	2.57875	2.97223
ADAM17	1.06987	1.16431	1.12117	1.18072	1.14375	1.0991	1.10991	1.12977	1.03325	1.01019
RHOB	1.36003	1.20749	0.972999	0.916881	1.20694	1.46431	1.00937	0.898828	0.882369	0.936703
CYP1B1	0.975856	0.980473	0.975856	0.976797	0.975856	0.977235	0.975856	0.977463	0.980892	0.976904
TMSB10	12.695	14.526	12.6271	9.59976	13.0686	11.2436	10.0123	9.21654	9.39682	11.7468
IGKV3-11	2.41241	1.18321	1.14989	0.925239	1.0047	0.938189	0.931238	0.933508	0.927008	0.925239
ZAP70	1.15723	1.61406	1.50928	1.16463	1.24063	1.5431	1.39449	1.11015	1.25629	1.52258
IL1B	0.89344	0.892986	0.89605	0.895228	0.87656	0.915364	0.877061	0.90074	0.915695	0.908608
CXCR4	3.62743	5.74596	5.47389	3.05397	5.22787	12.9655	6.94057	3.86804	5.04833	1.98212
ZEB2	0.968031	1.1346	1.08745	2.37283	0.898136	1.02898	1.06567	1.56414	1.16608	0.841232
TNFAIP6	0.980156	0.98326	0.983689	0.980156	0.980156	0.982306	0.980156	0.980156	0.982905	0.981245
NR4A2	2.23499	2.79197	2.52177	2.22925	1.49371	3.32666	2.95602	2.58384	1.99221	1.21069
CCL20	1.01874	1.08026	1.03086	0.992068	1.02709	1.18493	1.06348	1.02697	1.0027	0.984074
SP100	2.63532	1.62666	1.46949	1.33806	3.09856	1.56297	1.42967	1.42076	1.25279	1.31341
CX3CR1	1.10102	1.07503	0.971215	1.03402	1.04477	0.975033	0.93607	0.952001	0.964694	0.985489
CCR1	1.01891	0.998915	0.974166	0.962998	0.993025	0.988284	0.969489	0.96882	0.97031	0.971985
GPX1	1.27023	1.4519	1.31991	0.942456	1.18965	1.23575	1.08334	0.948662	1.16534	1.44793
RHOA	1.87133	2.238	1.8736	1.54691	1.80248	2.19777	1.87297	1.39979	1.44009	1.60984
GNAI2	1.38995	1.57132	1.44689	1.33152	1.23711	1.4341	1.2525	1.29704	1.22508	1.31748
ARF4	1.15544	1.34623	1.31855	1.10018	1.24619	1.89023	1.52119	1.06249	1.05041	1.13544
FOXP1	2.46767	2.03654	2.18164	2.06342	2.32383	2.35208	2.7223	2.39711	2.15588	1.75011
PARP9	1.83764	1.10962	1.05234	1.01619	2.25076	1.08595	0.982166	1.02727	0.984387	1.0331
ATP1B3	1.30762	1.61272	1.52408	1.57614	1.07056	1.42468	1.62371	1.59481	1.18456	0.996288
JCHAIN	1.4551	1.47667	0.933694	0.695039	1.19247	1.08454	0.832809	0.623493	0.754496	0.617816
CXCL8	0.899217	0.858654	0.883245	0.881087	0.852899	0.926552	0.867684	0.865375	0.923924	0.887068
CXCL3	0.948957	0.968192	0.952736	0.954594	0.951551	0.968388	0.956641	0.959567	0.967595	0.948957
CXCL2	0.931953	0.928025	0.928845	0.938244	0.921687	0.961761	0.928224	0.934635	0.954124	0.927975
CXCL10	1.0044	0.993555	0.990541	0.989151	0.990645	0.990637	0.991685	0.989151	0.989151	0.989151
HMGB2	2.12381	3.74968	2.87617	2.00852	1.8014	2.78993	2.37146	1.70723	1.54244	1.32715
PTGER4	2.16925	2.01636	2.15353	1.60159	1.89011	2.31956	2.09098	1.80986	1.97171	1.19833
MEF2C	0.875059	0.887433	0.843471	0.849616	0.867701	0.854372	0.841144	0.842416	0.848712	0.849536
CD74	1.41221	2.32595	2.39548	1.38904	1.12501	1.97429	2.36701	1.46471	1.64438	2.28689
DUSP1	2.64706	3.74327	2.5786	1.40368	3.74032	5.94194	3.02308	1.68422	3.52326	4.5816
PHACTR1	0.924805	0.916454	0.925627	0.925678	0.944594	0.920883	0.918935	0.928668	0.935736	0.942188
TNF	1.21391	1.14633	1.05559	1.04258	1.02574	1.11028	1.10312	1.01228	1.01607	1.05054
AIF1	1.17018	1.27892	1.49316	1.19575	1.49682	1.51286	1.45267	1.41533	1.43203	1.13265
GPSM3	1.5805	2.57337	2.63629	1.441	1.82513	2.85958	2.22218	1.60673	2.25683	2.59393
TREM1	0.96851	0.964265	0.965479	0.966048	0.96595	0.968391	0.966351	0.966813	0.969474	0.973534
SGK1	1.22178	1.07926	1.10779	0.984693	1.19634	1.22465	1.31646	1.02438	1.05882	0.933686
TNFAIP3	5.07474	4.38554	3.87539	3.37341	3.00376	5.49344	4.27074	4.0032	3.13772	0.847428
CITED2	1.76297	1.91396	1.84531	0.957589	1.61422	2.08635	1.8005	1.17493	1.60292	1.82016
SOD2	1.34013	1.39719	1.41986	1.17834	1.22716	1.37579	1.76346	1.21403	1.312	1.07338
RAC1	1.39684	1.76579	1.53565	1.42428	1.42251	1.80044	1.68183	1.31171	1.28313	1.30751
IL6	0.989747	0.978047	0.978513	0.978354	0.981272	0.983135	0.97913	0.97731	0.977879	0.97913
SEPT7	2.2689	2.23541	2.04665	2.1196	2.40999	2.41311	2.14867	1.90137	1.77544	1.83604
PPIA	2.94576	3.5802	2.89368	2.55401	2.87018	3.05689	2.53862	2.46956	2.39861	2.3533
MYO1G	1.21234	1.57679	1.46899	1.17433	1.0496	1.54579	1.37966	1.10664	1.23406	1.4599
SBDS	2.59038	2.08027	1.83624	2.13709	2.90676	2.6749	2.20577	2.0634	2.14156	1.30239
HSPB1	1.88842	1.45968	1.50163	1.37604	1.61145	1.48036	1.43592	1.38598	1.35052	1.65144
CD99	1.71644	2.36759	2.2019	2.12523	1.45493	1.91623	1.91908	1.95482	1.83637	1.97199
TMSB4X	25.1803	31.9958	28.7014	17.4712	24.0576	22.7836	18.4952	15.3447	18.649	26.7038
TIMP1	1.10001	1.16632	1.26092	1.11286	1.12336	1.23578	1.21186	1.1061	1.35327	1.37936
MSN	1.4393	1.55329	1.50009	1.57467	1.31174	1.36943	1.24404	1.34684	1.38883	1.40444
FLNA	1.26037	1.62866	1.42695	1.72028	1.13876	1.18518	1.1731	1.54038	1.45292	1.29386
PCM1	2.00095	1.41216	1.46456	1.74883	2.49774	1.54538	1.53955	1.9945	1.40011	1.23305
LYN	0.892337	0.891886	0.863666	1.00529	0.872649	0.886367	0.865033	0.911812	0.878368	0.88275
SDCBP	1.60641	1.98556	2.18955	1.7848	1.44241	2.62295	3.30276	1.42499	1.44485	1.05383
TRIB1	1.01749	1.03332	0.929585	0.896893	0.970549	0.963465	0.915941	0.898385	0.901342	0.900458
MYC	1.72431	1.41855	1.27366	0.977626	2.46964	1.79098	1.51586	1.01317	1.06855	1.45604
FAM49B	1.39274	1.72919	1.62624	1.48949	1.51155	1.93268	1.66106	1.36965	1.29401	1.34341
DDX58	1.27941	1.04847	1.02105	1.02591	1.43467	1.02915	1.01431	1.01533	0.996079	1.094
GLIPR2	1.11918	1.39549	1.26891	1.11438	1.1779	1.32653	1.12651	1.06285	1.16836	1.17939
ZFAND5	1.4487	1.43218	1.48694	1.44035	1.4735	1.81976	1.48534	1.53096	1.18812	1.10575
ANXA1	3.01388	4.19232	5.32319	2.95225	2.12028	4.03556	4.04933	2.22264	3.41949	1.8281
KLF4	0.93431	0.941808	0.966234	0.946159	0.924228	0.954829	0.925324	0.940682	0.943661	0.94672
ARPC5L	1.5531	1.69965	1.35147	1.4538	1.61324	1.74789	1.38825	1.1902	0.973318	1.20804
HSPA5	1.9658	1.74361	1.48468	1.49746	2.04762	2.17209	1.9934	1.52645	1.37922	1.23687
IFITM1	1.53397	2.47789	2.48517	0.810974	0.939036	2.80288	2.28745	0.795083	2.34768	2.25548
RHOG	1.35412	1.81297	1.63039	1.26539	1.40471	2.03916	1.82606	1.25346	1.33206	1.30543
CD44	2.78923	2.79113	2.99369	2.14807	1.58965	3.02098	3.42391	2.19642	2.35886	2.05096
SLC3A2	1.69733	1.56615	1.51193	1.09564	1.66897	2.16564	1.85656	1.17838	1.24899	1.14463
CFL1	2.93182	5.31931	4.54749	2.66869	3.34389	4.40801	3.44095	2.45591	3.29032	4.04152
GSTP1	1.13513	1.69353	1.35272	1.27197	1.39714	1.68161	1.38058	1.19344	1.226	1.34728
ETS1	2.76751	1.50229	1.5191	2.8003	2.54227	1.36772	1.38813	2.68689	1.88553	1.72583
ITGB1	1.66916	1.51115	1.50382	1.7431	1.52743	1.34671	1.426	1.73916	1.36727	1.59097
ARID5B	1.94304	1.79578	1.50376	1.53582	2.07969	1.53288	1.44662	1.38402	1.47766	1.10631
DDIT4	1.7238	2.04789	1.52537	1.33802	2.5091	2.85198	1.8024	1.30506	1.40009	1.15351
PTPN6	1.21668	1.37245	1.20269	0.978725	1.317	1.44005	1.05329	0.932981	1.0077	1.55721
CLEC7A	0.925485	0.924011	0.919022	0.918769	0.921492	0.918806	0.917041	0.924604	0.933617	0.94406
ARHGDIB	2.49257	4.11879	4.29177	2.42627	2.3118	3.46474	3.794	2.50621	3.39902	3.65827
BIN2	1.35559	1.8091	1.91414	1.55913	1.41787	1.82531	1.56534	1.51394	1.87141	2.01381
ITGB7	1.27201	1.60213	1.36329	1.07867	1.24517	1.37935	1.28133	1.03829	1.1498	1.29627
CD63	1.0403	1.39309	1.16209	1.29516	1.07734	1.25381	1.03705	1.13915	1.12869	1.22766
IFNG	1.32218	1.17122	1.02693	1.34388	1.20364	1.36453	1.04922	1.13808	1.00518	1.08437
BTG1	5.89042	6.10757	5.59401	5.12407	5.4584	7.44383	7.58787	6.60446	4.913	4.52644
SELPLG	1.29001	1.26886	1.21089	1.14054	1.20779	1.18519	1.17931	1.06964	1.0643	1.26343
HMGB1	3.45821	3.83989	3.10981	2.96295	3.73497	3.41907	3.3713	3.14734	2.28409	2.15309
RGCC	4.5315	5.47265	6.25758	4.00896	2.63446	5.9134	6.42086	4.02435	3.18014	0.98313
LCP1	1.88214	1.74075	1.61642	1.85544	1.8184	1.63742	1.40813	1.61535	1.43782	1.66556
GPR183	2.82871	2.94693	3.2378	1.42213	2.49001	3.36536	2.91865	1.5735	2.38255	1.14563
ARF6	1.90163	2.37618	2.08689	1.69082	2.04559	2.27957	1.52319	1.58605	1.16405	1.60578
LGALS3	1.03377	1.40461	1.10284	0.971342	0.983727	1.24451	1.02325	0.944925	1.02912	0.971843
HIF1A	1.70869	1.13512	1.1255	1.35188	1.83956	1.7386	1.63351	1.37234	1.08629	1.01776
SYNE2	2.55719	1.51369	1.49669	2.62002	2.27508	1.22493	1.23034	2.1228	1.72022	1.3515
BCL11B	1.66438	1.3184	1.45653	1.60496	2.19093	1.37219	1.3387	2.14238	1.74994	1.63712
EVL	1.92688	2.47775	2.54966	1.72848	2.2002	2.37694	1.91131	1.67664	2.25937	3.38788
IGHA2	1.02015	0.999656	0.984224	1.04777	1.00284	0.980705	0.98128	1.00898	1.03372	0.978702
IGHA1	1.55413	1.67864	1.73781	0.886519	0.973299	1.03525	0.937287	0.743122	1.28423	0.731425
IGHM	1.33094	1.08387	0.868971	0.78656	1.1851	1.1312	0.923466	0.804728	0.863449	0.838271
IDH2	1.15272	1.73482	1.55008	1.06099	1.08446	1.43226	1.38317	1.0249	1.08944	1.22284
CIB1	1.73624	2.1601	2.10115	1.56657	1.98937	2.4082	2.08539	1.55023	1.51482	1.5167
IQGAP1	1.64158	1.41283	1.283	1.72783	1.55431	1.35472	1.2217	1.40649	1.11059	1.05464
SPN	1.47229	1.46182	1.22746	1.25816	1.32856	1.13155	1.01801	1.17403	1.13883	1.32436
CORO1A	2.42685	4.64859	4.16901	1.66973	2.66038	3.45452	2.65268	1.63347	2.27016	3.96239
ITGAL	1.12555	1.19383	1.14599	1.41813	1.16184	1.11178	1.06028	1.26527	1.07386	1.15152
PYCARD	1.021	1.36549	1.18959	1.03549	1.13057	1.11099	1.0053	0.96776	0.913575	1.18739
ITGAX	0.953134	0.956793	0.951886	1.00806	0.949901	0.956486	0.957696	0.959219	0.955063	0.95044
ADGRG1	1.01012	1.07392	0.993956	1.29201	0.962918	1.00069	0.959144	1.07211	0.99287	0.981189
YWHAE	1.71408	1.71657	1.53662	1.28716	1.83232	1.84845	1.66944	1.26636	1.12311	0.988387
CXCL16	0.975813	0.977597	1.00622	0.99	0.964536	1.01532	1.03323	1.01817	1.00242	0.978679
PFN1	3.40739	7.84739	6.51004	3.5742	3.34647	5.75178	4.63527	3.02733	4.24961	5.0812
CCL5	3.147	7.26573	7.96579	7.79344	1.96372	5.40214	5.97535	5.24256	4.69775	4.61199
CCL3	1.67707	1.26008	0.917921	1.13802	0.840887	1.17288	0.925866	0.81756	0.871221	0.80731
CCL4	3.33494	2.71865	1.90209	2.92624	1.45552	2.56278	2.61737	1.66004	2.00647	0.909981
CCL3L3	0.953551	0.924879	0.88427	0.924213	0.962462	1.1497	0.95484	0.897628	1.01134	1.03037
CCL4L2	0.988587	0.993342	0.911518	1.06533	0.942588	1.23936	1.43326	1.0074	1.00907	0.929141
CCR7	2.16648	1.87502	2.30669	1.64469	2.20353	3.10397	3.15032	1.57572	2.65214	1.75325
STAT3	1.84782	1.73492	1.75128	1.63518	1.80229	1.60412	1.76932	1.5774	1.51285	1.52483
GRN	0.951673	1.02908	0.965645	0.879574	0.909897	0.95163	0.91985	0.884803	0.918106	1.04816
FMNL1	1.18187	1.68967	1.60609	1.49261	1.03102	1.40621	1.31996	1.42869	1.18419	1.60648
ABI3	1.01206	1.29143	1.05078	1.05003	1.08814	1.23781	1.04079	0.974076	0.985866	1.10942
PECAM1	1.07046	1.02389	1.04255	0.982241	1.09515	1.03309	0.966772	0.973726	1.00536	1.09408
GRB2	1.44974	1.33817	1.27473	1.20073	1.54075	1.40604	1.29856	1.31124	1.15536	1.2289
ACTG1	2.17237	4.6888	4.34183	2.70653	1.93975	2.87741	3.49652	2.74283	2.51757	5.40462
ARHGDIA	1.37546	2.09208	1.7462	1.22905	1.44475	2.22835	1.98862	1.17227	1.42146	1.52464
PSTPIP2	1.03499	1.0621	1.01435	1.05057	1.00372	1.02966	1.00371	1.07103	0.999402	1.02721
STK4	1.60125	1.63327	1.54646	2.07963	1.64285	1.54788	1.74481	1.91756	2.17677	1.69427
CD40	0.961219	0.969184	0.966145	0.964115	0.986431	0.964849	0.962236	0.958988	0.966621	0.968306
BSG	1.23083	1.5437	1.49548	1.15494	1.318	1.50072	1.35799	1.09825	1.22527	1.30656
CNN2	1.56068	2.23374	2.21741	1.20257	1.44728	1.97199	1.91433	1.4864	1.42645	1.71485
CALR	2.11692	2.02183	1.43855	1.49687	2.26	1.86104	1.53797	1.50971	1.47315	1.48623
BST2	1.80017	1.28445	1.07879	0.898107	2.1456	1.06822	0.973967	0.980895	1.15521	1.41514
FFAR2	0.99558	0.990501	0.987612	0.988976	0.988474	0.990793	0.98841	0.988568	0.990128	0.987403
TGFB1	1.36757	1.81228	1.77168	1.87075	1.09086	1.59241	1.81695	1.79338	1.61066	1.32619
RPS19	10.2391	11.9023	13.22	13.4652	9.78448	11.9863	13.3401	13.5265	14.4881	13.6126
C5AR1	0.954113	0.94592	0.950568	0.94592	0.948345	0.947538	0.946413	0.951929	0.955193	0.952867
MYADM	2.68843	2.38331	2.48871	2.75542	2.05659	3.22849	2.82454	2.07526	1.82063	1.19474
IGLV6-57	1.01688	1.1026	1.00364	0.952346	1.02386	0.980657	0.964712	0.952346	0.953619	0.953543
IGLV1-40	1.02376	0.986106	0.990349	0.98193	1.2694	1.01989	0.997136	0.979568	0.979874	0.979568
IGLC2	0.735162	1.78284	0.827615	0.741412	1.24695	1.36814	1.12255	0.682072	0.948359	0.778088
IGLC3	0.957449	0.992828	0.941948	0.803377	0.96817	1.15948	1.16566	0.799177	0.828285	0.851214
VPREB3	0.938211	0.936611	0.939007	0.938767	0.948825	0.940228	0.937716	0.936858	0.938161	0.945105
MIF	1.92063	2.20899	2.03549	1.32216	1.20485	2.14739	1.84367	1.36823	2.00358	2.16893
XBP1	1.44755	1.51997	1.32511	1.18664	1.45057	1.84103	1.47631	1.14322	1.3779	1.42433
RAC2	1.86074	2.45902	2.18244	1.50602	2.31585	2.06951	1.52371	1.41784	1.52252	2.4469
SUN2	1.06736	1.74604	1.7839	1.32546	1.13913	1.86892	1.40631	1.35086	1.47219	2.3719
TSPO	1.30813	1.73285	1.7548	1.25667	1.42945	1.64177	1.44621	1.25105	1.49903	1.68317
ITGB2	1.2015	2.0408	1.97734	2.01496	1.68901	2.00503	1.87674	1.83897	1.53537	2.17827
Sum all genes	323.208	367.415	344.089	290.21	318.164	367.944	324.111	280.317	290.189	304.534

## Sheet: Complement activation
	DF Day-2	DF Day-1	DF Def	DF Wk2	DHF Day-2	DHF Day-1	DHF Def	DHF Wk2	HCI	HCII
CD55	2.03676	1.69306	1.92959	1.8916	1.64068	1.58262	2.09208	1.68462	1.52363	1.09509
IGKV3-11	2.41241	1.18321	1.14989	0.925239	1.0047	0.938189	0.931238	0.933508	0.927008	0.925239
IL1B	0.89344	0.892986	0.89605	0.895228	0.87656	0.915364	0.877061	0.90074	0.915695	0.908608
CFP	0.943601	0.975774	0.980862	0.946619	0.967315	0.986447	0.984309	0.965202	0.988335	1.04792
CLU	1.01504	0.989792	1.00915	0.986422	1.00133	1.00199	0.985996	1.0106	1.01362	1.02909
FCN1	0.864065	0.854498	0.846759	0.856699	0.849382	0.870807	0.84695	0.849442	0.873797	0.98036
CD59	1.22682	1.49647	1.32227	0.992781	1.09796	1.31282	1.23085	0.992321	1.07438	1.07246
SERPING1	0.992684	0.992684	0.992684	0.992684	0.992684	0.992684	0.992684	0.992684	0.992684	0.992684
RGCC	4.5315	5.47265	6.25758	4.00896	2.63446	5.9134	6.42086	4.02435	3.18014	0.98313
IGHA2	1.02015	0.999656	0.984224	1.04777	1.00284	0.980705	0.98128	1.00898	1.03372	0.978702
IGHG4	2.59325	4.76971	1.95406	0.552401	1.18803	3.17607	1.6266	0.547983	0.600669	0.515508
IGHG2	1.00087	1.41215	1.02513	0.987149	0.987109	0.993849	0.971819	0.967819	0.979301	0.965563
IGHA1	1.55413	1.67864	1.73781	0.886519	0.973299	1.03525	0.937287	0.743122	1.28423	0.731425
IGHG1	2.34233	3.28964	0.704923	0.652137	2.02759	0.786616	0.846063	0.6271	0.664646	0.637374
IGHD	0.921896	0.922474	0.922696	0.922509	0.926815	0.93135	0.923986	0.924532	0.944279	0.957036
IGHM	1.33094	1.08387	0.868971	0.78656	1.1851	1.1312	0.923466	0.804728	0.863449	0.838271
IGHV1-24	0.995621	1.00597	0.997985	0.990847	1.06891	1.00619	0.994675	0.990847	0.990847	0.990847
CFD	0.951799	0.935726	0.938684	0.930333	0.9341	0.916644	0.912634	0.929905	0.927423	0.983083
C5AR1	0.954113	0.94592	0.950568	0.94592	0.948345	0.947538	0.946413	0.951929	0.955193	0.952867
IGLV6-57	1.01688	1.1026	1.00364	0.952346	1.02386	0.980657	0.964712	0.952346	0.953619	0.953543
IGLV1-40	1.02376	0.986106	0.990349	0.98193	1.2694	1.01989	0.997136	0.979568	0.979874	0.979568
IGLL5	1.08799	0.979414	0.947875	0.944236	1.01629	1.01306	0.9607	0.943999	0.94861	0.944888
IGLC2	0.735162	1.78284	0.827615	0.741412	1.24695	1.36814	1.12255	0.682072	0.948359	0.778088
IGLC3	0.957449	0.992828	0.941948	0.803377	0.96817	1.15948	1.16566	0.799177	0.828285	0.851214
Sum all genes	33.4027	37.4387	31.1813	25.6217	27.8319	31.961	30.637	25.2076	25.3918	22.0925

## Sheet: Cytokine production
	DF Day-2	DF Day-1	DF Def	DF Wk2	DHF Day-2	DHF Day-1	DHF Def	DHF Wk2	HCI	HCII
ISG15	7.16423	1.84669	1.59927	1.00093	7.55444	1.45084	1.40372	1.18165	0.988984	1.06128
PARK7	1.56302	1.95203	1.79847	1.34479	1.56306	1.70761	1.56099	1.28176	1.4094	1.78753
TNFRSF1B	1.21868	1.50164	1.32558	1.4429	1.08984	1.35464	1.37282	1.23103	1.09088	1.02588
FGR	0.94082	1.01264	0.946474	0.987111	0.924396	0.976564	0.901897	0.917941	0.932224	1.03134
PDE4B	1.22319	1.1998	1.30315	1.21336	1.08747	1.27151	1.23174	1.44973	1.25672	0.965323
GBP1	1.62527	1.20656	1.18797	1.04045	2.19967	1.11066	0.998702	1.02097	0.989087	1.19696
GBP5	1.4551	1.20277	1.15189	1.10544	1.49333	1.18661	1.04457	1.04531	1.07913	1.09584
CD2	4.2445	2.65561	2.43867	2.08325	3.71925	2.2128	2.19994	2.39825	1.9945	2.39541
CD160	1.04054	1.08847	0.973341	1.17195	0.97588	0.99274	0.991093	1.04183	0.973981	1.15546
S100A9	0.90091	0.77646	0.784631	0.724171	0.831098	0.910883	0.749252	0.74285	1.01196	1.51004
S100A12	0.885994	0.877504	0.879836	0.877504	0.883219	0.882886	0.877504	0.880352	0.905327	0.951101
S100A8	0.900583	0.785945	0.795676	0.740495	0.87916	0.870169	0.755606	0.755305	0.920103	1.41075
ASH1L	1.5392	1.23013	1.21569	1.42769	1.7117	1.29691	1.30366	1.49784	1.41504	1.26071
MNDA	0.905332	0.879377	0.877417	0.874011	0.899542	0.889002	0.874948	0.874999	0.881307	0.948553
PYHIN1	1.45492	1.30707	1.26751	1.80455	1.35209	1.17848	1.06757	1.28634	1.21522	1.20234
IFI16	3.14273	1.75119	1.50195	1.33925	4.27766	1.54317	1.20419	1.38226	1.06721	1.18586
FCER1G	0.825637	0.881154	0.911675	0.955118	0.823492	0.849267	0.810261	0.819635	0.84884	0.999241
CD247	1.52535	1.64536	1.58889	1.82189	1.65572	2.1436	1.81354	1.30215	1.37768	1.64199
PTGS2	0.96813	0.961463	0.962929	0.961463	0.961463	0.96452	0.963139	0.963434	0.962633	0.967713
PTPRC	3.11755	2.79213	2.55583	2.87608	3.43418	2.35351	1.88011	2.9167	2.57875	2.97223
CD55	2.03676	1.69306	1.92959	1.8916	1.64068	1.58262	2.09208	1.68462	1.52363	1.09509
NLRP3	0.960812	0.98338	0.962804	0.977012	0.958485	0.975742	0.971432	0.970715	0.968992	0.965076
RSAD2	1.45847	1.01078	0.991456	0.980945	1.7038	0.991407	0.972107	0.982086	0.958919	0.964741
ADAM17	1.06987	1.16431	1.12117	1.18072	1.14375	1.0991	1.10991	1.12977	1.03325	1.01019
EIF2AK2	2.77958	1.15013	1.11636	1.1944	3.07745	1.20342	1.18883	1.27842	1.16656	1.0467
CYP1B1	0.975856	0.980473	0.975856	0.976797	0.975856	0.977235	0.975856	0.977463	0.980892	0.976904
REL	2.027	1.73317	1.65131	2.60692	1.70265	1.93443	2.03928	2.42316	1.4938	0.790894
PELI1	1.30336	1.13406	1.13339	1.14122	1.21348	1.2789	1.43181	1.15697	1.00557	0.91794
IL1B	0.89344	0.892986	0.89605	0.895228	0.87656	0.915364	0.877061	0.90074	0.915695	0.908608
NMI	1.70088	1.3528	1.20208	1.0309	2.16976	1.34907	1.13972	1.05614	0.967015	1.03551
IFIH1	1.47283	1.03141	1.01274	1.03385	1.591	1.0988	1.0357	1.01671	0.970464	0.985433
STAT1	2.25687	1.23668	1.14776	1.11504	2.42532	1.10471	1.02808	1.11886	1.07631	1.36735
HSPD1	2.06442	1.75603	1.48538	1.41776	2.09115	1.74475	1.48644	1.41827	1.11058	1.42977
SLC11A1	0.981824	0.959884	0.971853	0.968915	0.954137	0.977192	0.965996	0.959491	0.974861	0.972842
LRRFIP1	2.74184	2.21942	2.51295	3.1478	2.21415	2.19604	2.40702	2.51234	1.62529	1.1881
CX3CR1	1.10102	1.07503	0.971215	1.03402	1.04477	0.975033	0.93607	0.952001	0.964694	0.985489
FOXP1	2.46767	2.03654	2.18164	2.06342	2.32383	2.35208	2.7223	2.39711	2.15588	1.75011
SPON2	0.945474	1.37311	1.10277	1.54353	0.880828	1.1819	1.0147	1.10841	0.997633	0.920896
EREG	0.941573	0.956096	0.943427	0.951768	0.945553	0.948968	0.947135	0.948939	0.951234	0.946747
BANK1	0.921821	0.911162	0.90712	0.908291	0.928921	0.904692	0.904839	0.907919	0.917748	0.918203
NFKB1	1.85164	1.42181	1.3893	2.09138	1.73583	1.70777	1.42402	1.94289	0.968799	0.841507
HMGB2	2.12381	3.74968	2.87617	2.00852	1.8014	2.78993	2.37146	1.70723	1.54244	1.32715
PTGER4	2.16925	2.01636	2.15353	1.60159	1.89011	2.31956	2.09098	1.80986	1.97171	1.19833
IRF1	2.74118	2.58396	2.13366	2.72923	4.81461	3.23336	2.44835	2.51207	2.14787	1.266
EGR1	1.10436	1.02468	0.999962	1.00253	1.0413	1.03906	1.00581	1.04021	1.0989	1.18538
CD14	0.932188	0.915637	0.918587	0.912189	0.914368	0.917284	0.915574	0.913187	0.929584	0.93775
CD74	1.41221	2.32595	2.39548	1.38904	1.12501	1.97429	2.36701	1.46471	1.64438	2.28689
LCP2	1.24228	1.23477	1.16552	1.13977	1.44939	1.25482	1.05005	1.17436	1.14766	1.31278
CD83	1.22525	1.28182	1.08468	1.03492	1.26413	1.66908	1.27026	1.14667	0.996379	0.809321
BTN3A2	1.63284	1.57776	1.43274	1.31295	1.67673	1.2283	1.13086	1.17919	0.988944	1.55154
HLA-F	2.34191	2.03474	1.97627	1.87831	2.06081	1.5878	1.36859	1.36787	1.56267	1.46957
HLA-A	7.12759	6.94959	6.24866	4.95204	7.23996	7.55314	6.92373	4.54122	5.39431	6.88307
HLA-E	3.83883	4.37126	4.19246	3.15655	4.34272	4.45164	3.86681	3.1853	3.75291	3.63574
HLA-B	9.18447	7.82487	7.08504	6.58437	8.58193	7.99758	7.17548	5.20109	3.59183	9.67138
TNF	1.21391	1.14633	1.05559	1.04258	1.02574	1.11028	1.10312	1.01228	1.01607	1.05054
LTB	5.25623	6.25865	5.08764	2.86611	5.82893	4.65701	3.53201	2.82261	5.26344	7.67852
AIF1	1.17018	1.27892	1.49316	1.19575	1.49682	1.51286	1.45267	1.41533	1.43203	1.13265
GPSM3	1.5805	2.57337	2.63629	1.441	1.82513	2.85958	2.22218	1.60673	2.25683	2.59393
HLA-DRB1	0.937675	1.21311	1.11268	1.05065	0.891131	1.18493	1.17128	1.03462	0.848115	1.13879
HLA-DPA1	0.919891	1.22372	1.09786	1.0682	0.937636	1.03189	1.07811	1.03552	1.0003	1.16293
HLA-DPB1	1.03247	1.30901	1.2808	1.24508	1.0037	1.15113	1.15926	1.17143	1.24562	1.26786
HSP90AB1	4.12751	3.04071	2.5766	2.44018	5.24803	3.97044	3.3199	2.6397	1.94643	1.9473
AKIRIN2	1.14795	1.3721	1.25007	1.09035	0.988206	1.52696	1.29597	1.1161	1.12902	1.06037
UBE2J1	1.22284	1.1877	1.02438	1.03445	1.08057	1.10374	1.07623	1.00534	0.977017	0.917193
TNFAIP3	5.07474	4.38554	3.87539	3.37341	3.00376	5.49344	4.27074	4.0032	3.13772	0.847428
EZR	2.52402	2.08344	2.25659	2.32515	1.92486	2.66898	2.86872	1.88713	1.28481	1.03048
RAC1	1.39684	1.76579	1.53565	1.42428	1.42251	1.80044	1.68183	1.31171	1.28313	1.30751
IL6	0.989747	0.978047	0.978513	0.978354	0.981272	0.983135	0.97913	0.97731	0.977879	0.97913
TAX1BP1	1.87903	1.48551	1.51723	1.91984	2.38633	1.86591	1.84464	1.79243	1.4687	1.31769
HSPB1	1.88842	1.45968	1.50163	1.37604	1.61145	1.48036	1.43592	1.38598	1.35052	1.65144
CD36	0.944867	0.943942	0.948022	0.943942	0.945771	0.947539	0.943942	0.945443	0.949097	0.977643
TMSB4X	25.1803	31.9958	28.7014	17.4712	24.0576	22.7836	18.4952	15.3447	18.649	26.7038
CYBB	0.903129	0.901354	0.898472	0.89658	0.901813	0.899624	0.898023	0.902897	0.90118	0.924172
DDX3X	1.82353	1.549	1.49247	1.98436	1.72407	1.48968	1.60051	1.8774	2.03549	1.33587
CLU	1.01504	0.989792	1.00915	0.986422	1.00133	1.00199	0.985996	1.0106	1.01362	1.02909
LYN	0.892337	0.891886	0.863666	1.00529	0.872649	0.886367	0.865033	0.911812	0.878368	0.88275
LY96	1.13596	1.10476	1.05094	0.967271	1.23495	1.05066	1.03177	0.964751	0.986353	1.01427
RIPK2	1.04293	1.09811	1.04463	1.04585	1.0797	1.11558	1.0649	1.02126	0.989936	0.999799
POLR2K	1.4576	1.54235	1.44311	1.38138	1.62009	2.08406	1.73178	1.32883	1.29076	1.19658
FAM49B	1.39274	1.72919	1.62624	1.48949	1.51155	1.93268	1.66106	1.36965	1.29401	1.34341
IFNB1	1.01036	0.997853	0.997853	0.997853	0.997853	0.999397	0.997853	0.997853	0.997853	0.997853
IFNA2	0.999489	0.999489	0.999489	0.999489	0.999489	0.999489	0.999489	0.999489	0.999489	0.999489
DDX58	1.27941	1.04847	1.02105	1.02591	1.43467	1.02915	1.01431	1.01533	0.996079	1.094
ANXA1	3.01388	4.19232	5.32319	2.95225	2.12028	4.03556	4.04933	2.22264	3.41949	1.8281
KLF4	0.93431	0.941808	0.966234	0.946159	0.924228	0.954829	0.925324	0.940682	0.943661	0.94672
FCN1	0.864065	0.854498	0.846759	0.856699	0.849382	0.870807	0.84695	0.849442	0.873797	0.98036
IRF7	1.96245	1.12288	1.02121	0.961148	2.47813	1.179	1.06966	0.965621	0.971006	0.942056
POLR2L	1.66926	1.97506	1.76472	1.57905	1.89434	1.66898	1.49603	1.47478	1.47168	1.70582
UBE2L6	1.70657	1.54256	1.37869	1.03245	1.91888	1.26068	1.14563	1.04114	1.03576	1.36818
CD6	1.52501	2.07315	1.99738	1.27742	1.48693	2.18435	2.25114	1.55947	1.55951	1.59896
GSTP1	1.13513	1.69353	1.35272	1.27197	1.39714	1.68161	1.38058	1.19344	1.226	1.34728
RPS3	8.64106	10.8178	12.5812	12.5595	8.26474	10.0729	12.0401	12.6286	15.0434	14.2603
BIRC3	2.05026	2.01204	2.1147	1.746	1.96992	2.25366	2.30324	1.75224	1.76784	1.13329
CARD16	1.80929	1.44531	1.27331	1.27263	1.83219	1.21161	1.02809	1.08879	1.09387	1.3426
CD3E	2.94207	3.48423	3.46152	2.09841	2.98094	3.16371	3.08453	2.53334	3.04786	3.7201
DDX21	3.54626	1.72901	1.60728	2.14995	3.74965	2.5561	2.70018	2.22804	1.19656	1.10115
SRGN	3.71939	4.55622	4.61118	4.46443	2.52598	4.463	6.60459	3.6167	2.7258	1.12966
GAPDH	2.86021	7.38511	5.35457	2.53635	2.45155	4.62841	4.22454	2.51325	2.74191	2.78368
LAG3	1.57564	1.58366	1.32932	1.06541	1.44738	1.56033	1.19409	1.01368	1.01203	1.05894
PTPN6	1.21668	1.37245	1.20269	0.978725	1.317	1.44005	1.05329	0.932981	1.0077	1.55721
CLEC7A	0.925485	0.924011	0.919022	0.918769	0.921492	0.918806	0.917041	0.924604	0.933617	0.94406
PCBP2	2.09799	1.9295	1.93461	2.16658	2.10437	1.88667	2.00938	2.10176	2.1251	1.81482
DDIT3	1.50864	1.55436	1.37968	1.15923	1.94023	2.47998	1.86786	1.36983	1.23517	0.925326
USP15	1.88511	1.41285	1.3566	1.80312	2.17746	1.51393	1.56018	1.80411	1.54422	1.23522
IFNG	1.32218	1.17122	1.02693	1.34388	1.20364	1.36453	1.04922	1.13808	1.00518	1.08437
ATP2B1	1.54339	1.29223	1.49699	1.74205	1.40194	1.3603	1.53924	1.67696	1.42628	0.922236
HMGB1	3.45821	3.83989	3.10981	2.96295	3.73497	3.41907	3.3713	3.14734	2.28409	2.15309
ELF1	2.79004	2.35321	2.40228	2.13686	3.24584	3.89218	4.43402	2.77413	2.15517	1.02922
RGCC	4.5315	5.47265	6.25758	4.00896	2.63446	5.9134	6.42086	4.02435	3.18014	0.98313
HIF1A	1.70869	1.13512	1.1255	1.35188	1.83956	1.7386	1.63351	1.37234	1.08629	1.01776
BATF	1.74117	1.52426	1.17279	1.03267	2.32265	1.45111	1.33727	0.998462	0.948876	1.09603
IGHD	0.921896	0.922474	0.922696	0.922509	0.926815	0.93135	0.923986	0.924532	0.944279	0.957036
B2M	27.3741	28.9716	26.534	21.6762	24.6397	22.8631	22.0211	18.8407	27.6837	26.3573
IQGAP1	1.64158	1.41283	1.283	1.72783	1.55431	1.35472	1.2217	1.40649	1.11059	1.05464
LITAF	1.64112	2.13596	2.34289	2.04491	1.28409	1.76279	2.54225	1.90134	1.94092	1.66801
IL4R	1.31989	1.19315	1.28713	1.42383	1.29546	1.44074	1.50436	1.33825	1.21385	1.11959
SPN	1.47229	1.46182	1.22746	1.25816	1.32856	1.13155	1.01801	1.17403	1.13883	1.32436
PYCARD	1.021	1.36549	1.18959	1.03549	1.13057	1.11099	1.0053	0.96776	0.913575	1.18739
ADGRG1	1.01012	1.07392	0.993956	1.29201	0.962918	1.00069	0.959144	1.07211	0.99287	0.981189
IRF8	0.987048	0.94995	0.933168	0.941575	1.00032	1.00627	0.978584	0.931554	0.92257	0.943036
CYBA	2.46357	3.68838	2.79377	2.56866	2.64962	2.49616	1.8079	1.81202	1.97095	2.27359
CCL3	1.67707	1.26008	0.917921	1.13802	0.840887	1.17288	0.925866	0.81756	0.871221	0.80731
CCR7	2.16648	1.87502	2.30669	1.64469	2.20353	3.10397	3.15032	1.57572	2.65214	1.75325
STAT3	1.84782	1.73492	1.75128	1.63518	1.80229	1.60412	1.76932	1.5774	1.51285	1.52483
RNF125	2.05723	1.72045	2.25206	3.18351	1.58683	1.98925	2.37846	3.3385	2.41346	0.902732
MBP	1.84834	1.39435	1.4728	2.03758	1.73682	1.42817	1.49624	1.70146	1.3665	1.22489
CD40	0.961219	0.969184	0.966145	0.964115	0.986431	0.964849	0.962236	0.958988	0.966621	0.968306
CEBPB	1.6228	1.44305	1.28542	1.36067	1.9575	1.61333	1.20605	1.27739	1.11722	1.27891
ZBP1	1.31082	1.12138	1.08411	1.05692	1.18423	0.977571	0.99347	0.993437	0.929554	0.924664
KLF2	4.93637	6.77791	4.90688	2.56786	3.67317	4.46496	2.34107	3.03798	2.14183	2.1409
BST2	1.80017	1.28445	1.07879	0.898107	2.1456	1.06822	0.973967	0.980895	1.15521	1.41514
FFAR2	0.99558	0.990501	0.987612	0.988976	0.988474	0.990793	0.98841	0.988568	0.990128	0.987403
TYROBP	0.790435	0.833092	0.794306	2.51926	0.635939	0.71299	0.721551	0.785026	0.869098	0.911599
ZFP36	3.3221	4.76798	3.69665	2.3592	3.07637	5.49072	3.31121	2.43335	3.43507	2.01507
TGFB1	1.36757	1.81228	1.77168	1.87075	1.09086	1.59241	1.81695	1.79338	1.61066	1.32619
C5AR1	0.954113	0.94592	0.950568	0.94592	0.948345	0.947538	0.946413	0.951929	0.955193	0.952867
LILRB2	0.971327	0.956116	0.957039	0.956116	0.956116	0.957153	0.956116	0.959271	0.965046	0.96448
LILRA5	0.962197	0.962197	0.962197	0.962197	0.962197	0.965193	0.963029	0.962197	0.967716	0.964871
MIF	1.92063	2.20899	2.03549	1.32216	1.20485	2.14739	1.84367	1.36823	2.00358	2.16893
XBP1	1.44755	1.51997	1.32511	1.18664	1.45057	1.84103	1.47631	1.14322	1.3779	1.42433
ATF4	2.04233	1.74796	1.72305	1.45944	2.48393	2.38823	1.95393	1.48388	1.2671	1.15241
TSPO	1.30813	1.73285	1.7548	1.25667	1.42945	1.64177	1.44621	1.25105	1.49903	1.68317
SOD1	3.06225	2.66681	2.328	1.91862	3.1568	2.67908	2.41454	1.90386	1.91945	1.95401
Sum all genes	322.02	326.363	306.897	271.212	315.564	310.247	290.997	257.523	263.876	268.223

## Sheet: Humoral immune response mediate
	DF Day-2	DF Day-1	DF Def	DF Wk2	DHF Day-2	DHF Day-1	DHF Def	DHF Wk2	HCI	HCII
PTPRC	3.11755	2.79213	2.55583	2.87608	3.43418	2.35351	1.88011	2.9167	2.57875	2.97223
CD55	2.03676	1.69306	1.92959	1.8916	1.64068	1.58262	2.09208	1.68462	1.52363	1.09509
IGKV3-11	2.41241	1.18321	1.14989	0.925239	1.0047	0.938189	0.931238	0.933508	0.927008	0.925239
TNF	1.21391	1.14633	1.05559	1.04258	1.02574	1.11028	1.10312	1.01228	1.01607	1.05054
HLA-DRB1	0.937675	1.21311	1.11268	1.05065	0.891131	1.18493	1.17128	1.03462	0.848115	1.13879
CLU	1.01504	0.989792	1.00915	0.986422	1.00133	1.00199	0.985996	1.0106	1.01362	1.02909
SERPING1	0.992684	0.992684	0.992684	0.992684	0.992684	0.992684	0.992684	0.992684	0.992684	0.992684
PTPN6	1.21668	1.37245	1.20269	0.978725	1.317	1.44005	1.05329	0.932981	1.0077	1.55721
IGHA2	1.02015	0.999656	0.984224	1.04777	1.00284	0.980705	0.98128	1.00898	1.03372	0.978702
IGHG4	2.59325	4.76971	1.95406	0.552401	1.18803	3.17607	1.6266	0.547983	0.600669	0.515508
IGHG2	1.00087	1.41215	1.02513	0.987149	0.987109	0.993849	0.971819	0.967819	0.979301	0.965563
IGHA1	1.55413	1.67864	1.73781	0.886519	0.973299	1.03525	0.937287	0.743122	1.28423	0.731425
IGHG1	2.34233	3.28964	0.704923	0.652137	2.02759	0.786616	0.846063	0.6271	0.664646	0.637374
IGHD	0.921896	0.922474	0.922696	0.922509	0.926815	0.93135	0.923986	0.924532	0.944279	0.957036
IGHM	1.33094	1.08387	0.868971	0.78656	1.1851	1.1312	0.923466	0.804728	0.863449	0.838271
IGHV1-24	0.995621	1.00597	0.997985	0.990847	1.06891	1.00619	0.994675	0.990847	0.990847	0.990847
FCER2	0.962888	0.962888	0.966194	0.964372	0.963823	0.962888	0.964454	0.965382	0.970673	0.975992
IGLV6-57	1.01688	1.1026	1.00364	0.952346	1.02386	0.980657	0.964712	0.952346	0.953619	0.953543
IGLV1-40	1.02376	0.986106	0.990349	0.98193	1.2694	1.01989	0.997136	0.979568	0.979874	0.979568
IGLL5	1.08799	0.979414	0.947875	0.944236	1.01629	1.01306	0.9607	0.943999	0.94861	0.944888
IGLC2	0.735162	1.78284	0.827615	0.741412	1.24695	1.36814	1.12255	0.682072	0.948359	0.778088
IGLC3	0.957449	0.992828	0.941948	0.803377	0.96817	1.15948	1.16566	0.799177	0.828285	0.851214
Sum all genes	30.486	33.3515	25.8815	22.9575	27.1556	27.1496	24.5902	22.4557	22.8981	22.8589

## Sheet: Immune effector process
	DF Day-2	DF Day-1	DF Def	DF Wk2	DHF Day-2	DHF Day-1	DHF Def	DHF Wk2	HCI	HCII
ISG15	7.16423	1.84669	1.59927	1.00093	7.55444	1.45084	1.40372	1.18165	0.988984	1.06128
TNFRSF1B	1.21868	1.50164	1.32558	1.4429	1.08984	1.35464	1.37282	1.23103	1.09088	1.02588
CDA	0.962401	0.962124	0.963027	0.9618	0.9618	0.965985	0.963756	0.9618	0.963617	0.983007
DDOST	1.08505	1.27737	1.26646	1.03948	1.03444	1.18299	1.1864	1.03123	1.20771	1.28375
CDC42	2.55961	2.96257	2.72647	2.42952	2.80066	3.6224	3.43619	2.39915	2.33202	2.01193
FGR	0.94082	1.01264	0.946474	0.987111	0.924396	0.976564	0.901897	0.917941	0.932224	1.03134
IFI6	5.50686	1.62382	1.17403	0.943981	5.48091	1.23711	1.14298	1.08432	0.953053	0.85452
CAP1	1.36162	2.03274	1.82395	1.28813	1.36542	1.79629	1.46302	1.18461	1.29711	1.95209
PRDX1	1.51159	1.76822	1.55656	1.10184	1.44656	1.646	1.46572	1.07593	1.19842	1.32995
IFI44L	4.55027	1.32077	1.10389	0.939102	4.9902	1.2431	1.20581	1.12477	0.990593	0.808696
GBP1	1.62527	1.20656	1.18797	1.04045	2.19967	1.11066	0.998702	1.02097	0.989087	1.19696
PSMA5	1.38095	1.55988	1.33204	1.07116	1.57146	1.53372	1.18621	1.03281	1.03098	1.37797
CD53	1.75517	2.14229	1.84916	1.30325	1.87479	1.83857	1.58	1.29043	1.26445	1.92315
CD160	1.04054	1.08847	0.973341	1.17195	0.97588	0.99274	0.991093	1.04183	0.973981	1.15546
FCGR1A	0.978514	0.978514	0.978514	0.978514	0.980323	0.979495	0.978514	0.978514	0.978514	0.9801
CTSS	1.41765	1.25625	1.19967	1.16514	1.34214	1.08944	1.11748	1.20153	1.15905	1.3376
S100A11	2.3544	2.96641	2.39578	1.60586	2.43417	2.31524	2.07782	1.30985	1.22614	1.461
S100A9	0.90091	0.77646	0.784631	0.724171	0.831098	0.910883	0.749252	0.74285	1.01196	1.51004
S100A12	0.885994	0.877504	0.879836	0.877504	0.883219	0.882886	0.877504	0.880352	0.905327	0.951101
S100A8	0.900583	0.785945	0.795676	0.740495	0.87916	0.870169	0.755606	0.755305	0.920103	1.41075
ADAR	2.06739	1.46614	1.3803	1.49559	2.15433	1.42071	1.45423	1.48818	1.50523	1.21622
MNDA	0.905332	0.879377	0.877417	0.874011	0.899542	0.889002	0.874948	0.874999	0.881307	0.948553
IFI16	3.14273	1.75119	1.50195	1.33925	4.27766	1.54317	1.20419	1.38226	1.06721	1.18586
SLAMF7	1.11803	1.09766	0.968528	1.00927	1.02728	0.985554	0.924065	0.949823	0.9617	0.982476
FCER1G	0.825637	0.881154	0.911675	0.955118	0.823492	0.849267	0.810261	0.819635	0.84884	0.999241
FCGR2A	0.963369	0.965429	0.964287	0.97478	0.965168	0.964657	0.963843	0.970388	0.966217	0.965365
FCGR3A	0.883344	1.0005	0.990146	1.64866	0.83182	0.921832	0.852107	1.00203	1.03297	0.885725
CD247	1.52535	1.64536	1.58889	1.82189	1.65572	2.1436	1.81354	1.30215	1.37768	1.64199
CREG1	1.02715	1.05334	1.02866	0.983515	1.06496	1.06293	1.05566	0.982498	0.999518	1.02167
SELL	2.3425	2.16037	2.28784	1.17534	3.25203	2.259	1.76039	1.39317	1.61251	2.51124
PTPRC	3.11755	2.79213	2.55583	2.87608	3.43418	2.35351	1.88011	2.9167	2.57875	2.97223
CD55	2.03676	1.69306	1.92959	1.8916	1.64068	1.58262	2.09208	1.68462	1.52363	1.09509
NLRP3	0.960812	0.98338	0.962804	0.977012	0.958485	0.975742	0.971432	0.970715	0.968992	0.965076
RSAD2	1.45847	1.01078	0.991456	0.980945	1.7038	0.991407	0.972107	0.982086	0.958919	0.964741
ADAM17	1.06987	1.16431	1.12117	1.18072	1.14375	1.0991	1.10991	1.12977	1.03325	1.01019
YPEL5	3.39166	4.24976	5.05161	3.62756	2.6604	5.40489	5.14248	3.65779	2.76837	1.00151
EIF2AK2	2.77958	1.15013	1.11636	1.1944	3.07745	1.20342	1.18883	1.27842	1.16656	1.0467
ACTR2	1.73597	1.75056	1.55746	1.64653	1.63076	1.53212	1.39775	1.52747	1.35883	1.44261
VAMP8	1.45518	1.95486	1.63563	1.26699	1.73718	1.59184	1.22401	1.12055	1.27852	1.68243
IGKV3-11	2.41241	1.18321	1.14989	0.925239	1.0047	0.938189	0.931238	0.933508	0.927008	0.925239
IL1B	0.89344	0.892986	0.89605	0.895228	0.87656	0.915364	0.877061	0.90074	0.915695	0.908608
ACTR3	1.38805	1.9266	1.67171	1.26928	1.63872	1.87505	1.43635	1.15994	1.14229	1.94533
TNFAIP6	0.980156	0.98326	0.983689	0.980156	0.980156	0.982306	0.980156	0.980156	0.982905	0.981245
IFIH1	1.47283	1.03141	1.01274	1.03385	1.591	1.0988	1.0357	1.01671	0.970464	0.985433
STAT1	2.25687	1.23668	1.14776	1.11504	2.42532	1.10471	1.02808	1.11886	1.07631	1.36735
HSPD1	2.06442	1.75603	1.48538	1.41776	2.09115	1.74475	1.48644	1.41827	1.11058	1.42977
ARPC2	2.07335	3.2105	2.86352	2.88683	2.07535	2.55836	2.42448	2.33502	2.31338	2.37521
SLC11A1	0.981824	0.959884	0.971853	0.968915	0.954137	0.977192	0.965996	0.959491	0.974861	0.972842
ARPC4	1.36833	2.03623	1.78551	1.37891	1.48799	1.73796	1.57662	1.18007	1.26766	1.59601
BRK1	1.44101	1.80143	1.78091	1.26409	1.46641	1.61403	1.57455	1.29563	1.44044	1.78476
CMTM6	1.43589	1.61496	1.54186	1.22219	1.36793	1.73561	1.78337	1.2651	1.17627	1.08172
RHOA	1.87133	2.238	1.8736	1.54691	1.80248	2.19777	1.87297	1.39979	1.44009	1.60984
FOXP1	2.46767	2.03654	2.18164	2.06342	2.32383	2.35208	2.7223	2.39711	2.15588	1.75011
NFKBIZ	1.28163	1.10155	1.03307	1.19703	1.35857	1.17913	1.03376	1.10659	1.07234	1.26354
PARP9	1.83764	1.10962	1.05234	1.01619	2.25076	1.08595	0.982166	1.02727	0.984387	1.0331
DTX3L	1.45563	1.03608	1.03848	1.08285	1.51851	1.01722	0.992373	1.05437	0.996242	1.01304
PLSCR1	1.74003	1.17421	1.06282	0.970252	2.08026	1.20273	1.07728	0.997791	0.953387	0.929691
SPON2	0.945474	1.37311	1.10277	1.54353	0.880828	1.1819	1.0147	1.10841	0.997633	0.920896
CXCL10	1.0044	0.993555	0.990541	0.989151	0.990645	0.990637	0.991685	0.989151	0.989151	0.989151
PLAC8	2.28725	2.05479	1.65198	1.87898	2.65864	1.70944	1.54945	1.37359	1.32275	1.81984
NFKB1	1.85164	1.42181	1.3893	2.09138	1.73583	1.70777	1.42402	1.94289	0.968799	0.841507
IL7R	3.21666	2.89692	2.80661	1.90669	4.16392	3.14916	2.87726	2.73263	3.21347	3.20255
PTGER4	2.16925	2.01636	2.15353	1.60159	1.89011	2.31956	2.09098	1.80986	1.97171	1.19833
IRF1	2.74118	2.58396	2.13366	2.72923	4.81461	3.23336	2.44835	2.51207	2.14787	1.266
MZB1	1.41943	1.57008	0.988404	0.682831	1.04156	1.17439	0.81386	0.669829	0.68763	0.677999
CD14	0.932188	0.915637	0.918587	0.912189	0.914368	0.917284	0.915574	0.913187	0.929584	0.93775
CD74	1.41221	2.32595	2.39548	1.38904	1.12501	1.97429	2.36701	1.46471	1.64438	2.28689
SERPINB9	1.23335	1.28699	1.19139	1.08457	1.13788	1.37437	1.37734	1.19248	1.06378	1.01273
TXNDC5	1.02735	0.989047	0.966285	0.975319	0.9962	0.970171	0.96558	0.965871	0.962605	0.967642
BTN3A2	1.63284	1.57776	1.43274	1.31295	1.67673	1.2283	1.13086	1.17919	0.988944	1.55154
HLA-F	2.34191	2.03474	1.97627	1.87831	2.06081	1.5878	1.36859	1.36787	1.56267	1.46957
HLA-A	7.12759	6.94959	6.24866	4.95204	7.23996	7.55314	6.92373	4.54122	5.39431	6.88307
HLA-E	3.83883	4.37126	4.19246	3.15655	4.34272	4.45164	3.86681	3.1853	3.75291	3.63574
TUBB	1.42565	2.73569	1.94602	1.22108	1.54098	2.43081	1.79568	1.12703	1.24805	1.81135
HLA-C	6.27364	7.44732	6.77424	4.72948	5.96938	6.81277	6.58084	4.40572	6.56238	5.77386
HLA-B	9.18447	7.82487	7.08504	6.58437	8.58193	7.99758	7.17548	5.20109	3.59183	9.67138
TNF	1.21391	1.14633	1.05559	1.04258	1.02574	1.11028	1.10312	1.01228	1.01607	1.05054
HLA-DRB1	0.937675	1.21311	1.11268	1.05065	0.891131	1.18493	1.17128	1.03462	0.848115	1.13879
HLA-DMB	0.930465	0.921823	0.924223	0.918071	0.897795	0.957728	0.941189	0.922569	0.929088	0.986029
HSP90AB1	4.12751	3.04071	2.5766	2.44018	5.24803	3.97044	3.3199	2.6397	1.94643	1.9473
EEF1A1	12.9701	16.2752	21.2758	18.4354	10.7385	15.204	20.2758	19.7512	27.2206	26.2041
TNFAIP3	5.07474	4.38554	3.87539	3.37341	3.00376	5.49344	4.27074	4.0032	3.13772	0.847428
RNASET2	1.97105	1.92252	1.88844	1.4212	2.38586	2.14892	2.14905	1.61362	1.92799	1.27567
PSMB1	1.64725	2.20964	1.92251	1.36314	1.73079	2.10002	1.92278	1.22354	1.3828	1.47995
ACTB	5.80712	13.4897	11.6325	4.6653	6.31736	10.2697	7.93668	4.09629	5.40889	12.5199
RAC1	1.39684	1.76579	1.53565	1.42428	1.42251	1.80044	1.68183	1.31171	1.28313	1.30751
IL6	0.989747	0.978047	0.978513	0.978354	0.981272	0.983135	0.97913	0.97731	0.977879	0.97913
NT5C3A	1.95787	1.48263	1.43476	1.23249	1.8432	1.49483	1.50134	1.20676	1.11608	1.00916
PSMA2	1.59761	1.79706	1.509	1.39186	1.65928	1.61731	1.59935	1.33474	1.46576	1.50451
PPIA	2.94576	3.5802	2.89368	2.55401	2.87018	3.05689	2.53862	2.46956	2.39861	2.3533
MYO1G	1.21234	1.57679	1.46899	1.17433	1.0496	1.54579	1.37966	1.10664	1.23406	1.4599
FGL2	0.955513	0.95827	0.946738	0.98438	0.925503	0.907828	0.904054	0.914419	0.965872	0.977485
CD36	0.944867	0.943942	0.948022	0.943942	0.945771	0.947539	0.943942	0.945443	0.949097	0.977643
ARPC1B	1.60236	2.80735	2.18751	1.17707	1.81823	2.16554	1.76531	1.29479	1.93136	2.58833
KMT2E	2.03135	1.93548	1.84158	2.66986	2.18247	2.22313	2.20366	2.2882	1.99578	1.33764
PRDX4	1.08993	1.14502	1.01513	0.934192	1.04702	1.01592	0.971517	0.902883	0.931577	0.995792
CYBB	0.903129	0.901354	0.898472	0.89658	0.901813	0.899624	0.898023	0.902897	0.90118	0.924172
DDX3X	1.82353	1.549	1.49247	1.98436	1.72407	1.48968	1.60051	1.8774	2.03549	1.33587
CFP	0.943601	0.975774	0.980862	0.946619	0.967315	0.986447	0.984309	0.965202	0.988335	1.04792
ITM2A	1.95	2.31754	2.25156	1.32432	1.65264	2.18067	2.50556	1.52752	1.85728	1.39749
FLNA	1.26037	1.62866	1.42695	1.72028	1.13876	1.18518	1.1731	1.54038	1.45292	1.29386
ASAH1	1.02475	1.05197	1.07456	1.00506	0.981544	1.11085	1.04981	1.03372	1.08078	1.18365
CLU	1.01504	0.989792	1.00915	0.986422	1.00133	1.00199	0.985996	1.0106	1.01362	1.02909
LYN	0.892337	0.891886	0.863666	1.00529	0.872649	0.886367	0.865033	0.911812	0.878368	0.88275
SDCBP	1.60641	1.98556	2.18955	1.7848	1.44241	2.62295	3.30276	1.42499	1.44485	1.05383
GGH	0.973788	1.05232	0.985601	0.939604	0.953633	1.00335	0.970811	0.926661	0.929004	0.930437
FABP5	1.69697	2.02142	1.4961	1.09571	1.26764	1.70749	1.30107	1.10282	0.99519	0.989389
RIPK2	1.04293	1.09811	1.04463	1.04585	1.0797	1.11558	1.0649	1.02126	0.989936	0.999799
FAM49B	1.39274	1.72919	1.62624	1.48949	1.51155	1.93268	1.66106	1.36965	1.29401	1.34341
IFNB1	1.01036	0.997853	0.997853	0.997853	0.997853	0.999397	0.997853	0.997853	0.997853	0.997853
IFNA14	1.00543	0.999613	0.999613	0.999613	0.999613	0.999613	0.999613	0.999613	0.999613	0.999613
IFNA2	0.999489	0.999489	0.999489	0.999489	0.999489	0.999489	0.999489	0.999489	0.999489	0.999489
IFNA8	1.00561	0.999624	0.999624	0.999624	0.999624	0.999624	0.999624	0.999624	0.999624	0.999624
IFNA1	0.999636	0.999636	0.999636	0.999636	0.999636	0.999636	0.999636	0.999636	0.999636	0.999636
DDX58	1.27941	1.04847	1.02105	1.02591	1.43467	1.02915	1.01431	1.01533	0.996079	1.094
ANXA1	3.01388	4.19232	5.32319	2.95225	2.12028	4.03556	4.04933	2.22264	3.41949	1.8281
ERP44	1.25305	1.29657	1.2735	1.12086	1.33919	1.41485	1.26191	1.09657	1.08428	1.17472
STOM	1.28262	1.30885	1.17715	1.10927	1.3555	1.35274	1.11195	1.05405	1.06381	1.15951
FCN1	0.864065	0.854498	0.846759	0.856699	0.849382	0.870807	0.84695	0.849442	0.873797	0.98036
TUBB4B	1.77664	1.83917	1.65286	1.49156	1.86256	2.3675	1.98811	1.43398	1.19543	0.978122
IFITM2	2.97177	2.66106	2.27927	2.29168	2.87243	2.27171	1.90742	1.84594	1.78793	1.88701
IFITM1	1.53397	2.47789	2.48517	0.810974	0.939036	2.80288	2.28745	0.795083	2.34768	2.25548
IFITM3	2.02667	1.07777	1.04165	0.959532	1.57571	1.0455	0.955502	0.873557	0.962282	0.949268
IRF7	1.96245	1.12288	1.02121	0.961148	2.47813	1.179	1.06966	0.965621	0.971006	0.942056
CTSD	1.04228	1.30215	1.16482	1.14312	1.02293	1.30059	1.144	1.04166	1.05463	1.19586
RHOG	1.35412	1.81297	1.63039	1.26539	1.40471	2.03916	1.82606	1.25346	1.33206	1.30543
HBB	1.07199	0.976994	0.981968	1.16521	1.19235	1.01444	0.979301	1.15254	0.975502	0.973946
TRIM22	1.95744	1.2689	1.18695	1.24678	2.15254	1.23014	1.15598	1.19398	1.08748	1.14495
CD59	1.22682	1.49647	1.32227	0.992781	1.09796	1.31282	1.23085	0.992321	1.07438	1.07246
CD44	2.78923	2.79113	2.99369	2.14807	1.58965	3.02098	3.42391	2.19642	2.35886	2.05096
PSMC3	1.56841	1.51248	1.33301	1.21014	1.44745	1.55846	1.38806	1.23151	1.18873	1.13945
SERPING1	0.992684	0.992684	0.992684	0.992684	0.992684	0.992684	0.992684	0.992684	0.992684	0.992684
FTH1	7.76544	8.9525	9.12216	8.17537	4.22229	8.1999	13.1605	6.75207	8.23758	4.21863
GSTP1	1.13513	1.69353	1.35272	1.27197	1.39714	1.68161	1.38058	1.19344	1.226	1.34728
NDUFC2	1.37324	1.54547	1.37348	1.28132	1.32966	1.27453	1.31006	1.14931	1.37377	1.39161
CTSC	1.4685	1.48752	1.31698	1.24599	1.28421	1.35304	1.12913	1.13945	1.11985	1.31111
BIRC3	2.05026	2.01204	2.1147	1.746	1.96992	2.25366	2.30324	1.75224	1.76784	1.13329
CD3G	2.77014	3.27141	2.86686	1.94986	3.17693	3.03659	2.52767	2.94147	2.20755	2.3576
HSPA8	1.98689	3.5849	3.23673	1.98658	2.07688	2.99875	2.81903	1.97605	2.89188	3.51866
DDX21	3.54626	1.72901	1.60728	2.14995	3.74965	2.5561	2.70018	2.22804	1.19656	1.10115
PRF1	1.8319	2.02976	1.51399	1.41902	1.47389	1.63116	1.078	0.971743	1.13693	1.20099
PSAP	1.08387	1.20792	1.17193	1.09293	1.10702	1.31984	1.34667	1.03828	1.14836	1.33375
DDIT4	1.7238	2.04789	1.52537	1.33802	2.5091	2.85198	1.8024	1.30506	1.40009	1.15351
IFIT2	2.66297	1.32759	1.50851	1.07954	1.37764	1.09459	1.21867	0.996427	0.972206	0.951353
IFIT3	2.54943	1.27511	1.27214	1.04656	2.98015	1.05869	1.21131	0.969734	0.907084	0.896541
IFIT1	1.4924	1.05892	1.06257	0.972915	1.53926	1.00215	1.01938	0.972546	0.967806	0.969159
PGAM1	1.44014	1.95058	1.63603	1.06981	1.25964	1.72454	1.56823	1.02818	1.19988	1.32402
CD27	1.43204	2.0063	2.08139	1.00279	1.41762	1.50542	1.41317	1.25923	1.20116	2.40387
LAG3	1.57564	1.58366	1.32932	1.06541	1.44738	1.56033	1.19409	1.01368	1.01203	1.05894
PTPN6	1.21668	1.37245	1.20269	0.978725	1.317	1.44005	1.05329	0.932981	1.0077	1.55721
SLC2A3	1.94883	1.76102	1.8677	1.43346	1.63155	1.70513	1.99285	1.78832	1.69094	2.30514
KLRD1	1.09378	1.61393	1.1537	1.86477	1.08759	1.24226	1.03407	1.19846	1.15369	1.22005
MGST1	0.966701	0.961429	0.961429	0.961429	0.961429	0.962786	0.961429	0.961429	0.962894	0.97195
TMBIM6	1.95845	2.24553	1.85812	1.32034	2.10442	2.37386	2.02557	1.24869	1.47326	1.68402
BIN2	1.35559	1.8091	1.91414	1.55913	1.41787	1.82531	1.56534	1.51394	1.87141	2.01381
PCBP2	2.09799	1.9295	1.93461	2.16658	2.10437	1.88667	2.00938	2.10176	2.1251	1.81482
CD63	1.0403	1.39309	1.16209	1.29516	1.07734	1.25381	1.03705	1.13915	1.12869	1.22766
PA2G4	1.98043	1.92833	1.70979	1.52666	2.1775	1.84918	1.44064	1.4993	1.50976	1.72089
ARHGAP9	1.54432	1.40517	1.38395	1.83792	1.31955	1.44079	1.30116	1.4127	1.30744	1.237
USP15	1.88511	1.41285	1.3566	1.80312	2.17746	1.51393	1.56018	1.80411	1.54422	1.23522
IFNG	1.32218	1.17122	1.02693	1.34388	1.20364	1.36453	1.04922	1.13808	1.00518	1.08437
RAP1B	1.84082	1.35444	1.22992	1.97895	1.99348	1.50112	1.58665	1.71732	1.44674	1.55356
LYZ	0.781355	0.760296	0.78682	0.750001	0.769819	0.80485	0.761196	0.780741	0.853617	1.52794
ARPC3	2.03689	2.74328	2.43193	1.74765	2.23175	2.47712	2.09299	1.64381	1.85365	2.0112
HVCN1	0.966804	0.997888	0.999219	0.966471	0.981402	1.01493	0.978695	0.974929	0.974211	1.03919
OAS1	1.45073	1.11345	1.03595	0.936397	1.58747	1.02599	0.961735	0.949781	0.926148	0.951706
OAS3	1.53317	1.06065	0.996558	0.990266	1.41798	1.00027	0.990581	1.04723	1.00797	0.983763
OAS2	1.3566	1.05779	1.02695	0.97116	1.44511	1.01617	0.982195	0.981421	0.959972	1.03576
DYNLL1	1.51363	1.98486	1.65742	1.2218	1.51324	1.76157	1.48888	1.19567	1.19113	1.41285
MLEC	1.11034	1.18343	1.07947	0.989412	1.16651	1.09742	1.06268	1.04767	1.01851	1.01856
OASL	1.84573	1.25683	1.32392	1.1831	1.526	1.35451	1.45123	1.10094	0.948154	0.889984
HMGB1	3.45821	3.83989	3.10981	2.96295	3.73497	3.41907	3.3713	3.14734	2.28409	2.15309
RGCC	4.5315	5.47265	6.25758	4.00896	2.63446	5.9134	6.42086	4.02435	3.18014	0.98313
LCP1	1.88214	1.74075	1.61642	1.85544	1.8184	1.63742	1.40813	1.61535	1.43782	1.66556
GPR183	2.82871	2.94693	3.2378	1.42213	2.49001	3.36536	2.91865	1.5735	2.38255	1.14563
RNASE6	0.919628	0.959843	0.941882	0.923855	0.918559	0.931855	0.923066	0.916705	0.92965	0.962277
RNASE2	0.97962	0.980183	0.97962	0.97962	0.97962	0.984375	0.97962	0.97962	0.980816	0.988578
GZMB	2.3322	4.69649	3.05195	3.12648	1.83556	3.10884	1.82508	1.48228	1.21175	0.735181
LGALS3	1.03377	1.40461	1.10284	0.971342	0.983727	1.24451	1.02325	0.944925	1.02912	0.971843
NPC2	1.14507	1.26067	1.19639	1.10014	1.02116	1.04563	1.03196	1.01604	1.11767	1.29557
BATF	1.74117	1.52426	1.17279	1.03267	2.32265	1.45111	1.33727	0.998462	0.948876	1.09603
IFI27	3.08699	2.43464	1.16989	0.726886	2.11834	1.29875	1.07963	0.84162	0.714664	0.68301
SERPINA1	0.897059	0.897201	0.896085	0.897937	0.899725	0.905769	0.896085	0.902592	0.906802	0.961643
HSP90AA1	3.94533	2.99243	2.53477	3.09767	4.664	3.50635	3.13769	2.50191	1.56541	2.00861
IGHA2	1.02015	0.999656	0.984224	1.04777	1.00284	0.980705	0.98128	1.00898	1.03372	0.978702
IGHG4	2.59325	4.76971	1.95406	0.552401	1.18803	3.17607	1.6266	0.547983	0.600669	0.515508
IGHG2	1.00087	1.41215	1.02513	0.987149	0.987109	0.993849	0.971819	0.967819	0.979301	0.965563
IGHA1	1.55413	1.67864	1.73781	0.886519	0.973299	1.03525	0.937287	0.743122	1.28423	0.731425
IGHG1	2.34233	3.28964	0.704923	0.652137	2.02759	0.786616	0.846063	0.6271	0.664646	0.637374
IGHD	0.921896	0.922474	0.922696	0.922509	0.926815	0.93135	0.923986	0.924532	0.944279	0.957036
IGHM	1.33094	1.08387	0.868971	0.78656	1.1851	1.1312	0.923466	0.804728	0.863449	0.838271
IGHV1-24	0.995621	1.00597	0.997985	0.990847	1.06891	1.00619	0.994675	0.990847	0.990847	0.990847
SRP14	2.6607	3.00921	2.77657	2.4019	2.8291	2.91898	2.79939	2.34434	2.24776	2.40141
B2M	27.3741	28.9716	26.534	21.6762	24.6397	22.8631	22.0211	18.8407	27.6837	26.3573
ANXA2	1.44566	2.31647	1.71134	1.08726	1.21567	1.76824	1.38869	0.99877	1.08957	1.33576
PKM	1.45114	2.03784	1.81168	1.05759	1.43379	1.98089	1.54717	1.09336	1.41187	1.87164
ISG20	2.96338	2.1665	1.92616	1.38014	3.47803	1.88038	1.7327	1.45925	1.24604	1.53532
ANPEP	0.975532	0.975532	0.976998	0.978524	0.975532	0.977455	0.975532	0.975532	0.980932	0.982206
IQGAP1	1.64158	1.41283	1.283	1.72783	1.55431	1.35472	1.2217	1.40649	1.11059	1.05464
IL4R	1.31989	1.19315	1.28713	1.42383	1.29546	1.44074	1.50436	1.33825	1.21385	1.11959
SPN	1.47229	1.46182	1.22746	1.25816	1.32856	1.13155	1.01801	1.17403	1.13883	1.32436
ALDOA	1.83813	2.87075	2.46762	1.45688	1.85936	2.435	2.00959	1.39073	1.93902	2.40598
CORO1A	2.42685	4.64859	4.16901	1.66973	2.66038	3.45452	2.65268	1.63347	2.27016	3.96239
ITGAL	1.12555	1.19383	1.14599	1.41813	1.16184	1.11178	1.06028	1.26527	1.07386	1.15152
PYCARD	1.021	1.36549	1.18959	1.03549	1.13057	1.11099	1.0053	0.96776	0.913575	1.18739
ITGAX	0.953134	0.956793	0.951886	1.00806	0.949901	0.956486	0.957696	0.959219	0.955063	0.95044
COTL1	1.53068	2.87988	2.73888	1.13129	1.6353	2.33271	2.29501	1.32225	1.64765	2.24645
CYBA	2.46357	3.68838	2.79377	2.56866	2.64962	2.49616	1.8079	1.81202	1.97095	2.27359
APRT	1.72686	2.24706	2.22792	1.62284	1.91922	1.84163	1.81187	1.69332	2.08404	2.2832
TRAPPC1	1.4055	2.04241	1.82826	1.17467	1.44974	1.47415	1.32362	1.12756	1.34209	1.68932
VAMP2	1.61968	2.41061	2.38627	1.74824	1.92824	2.52518	2.25068	1.79719	2.37456	2.46141
CCL3	1.67707	1.26008	0.917921	1.13802	0.840887	1.17288	0.925866	0.81756	0.871221	0.80731
STAT3	1.84782	1.73492	1.75128	1.63518	1.80229	1.60412	1.76932	1.5774	1.51285	1.52483
GRN	0.951673	1.02908	0.965645	0.879574	0.909897	0.95163	0.91985	0.884803	0.918106	1.04816
PECAM1	1.07046	1.02389	1.04255	0.982241	1.09515	1.03309	0.966772	0.973726	1.00536	1.09408
GRB2	1.44974	1.33817	1.27473	1.20073	1.54075	1.40604	1.29856	1.31124	1.15536	1.2289
ACTG1	2.17237	4.6888	4.34183	2.70653	1.93975	2.87741	3.49652	2.74283	2.51757	5.40462
RNF125	2.05723	1.72045	2.25206	3.18351	1.58683	1.98925	2.37846	3.3385	2.41346	0.902732
PMAIP1	2.42586	2.08464	1.60442	1.17564	2.00058	2.72326	1.84676	1.2933	1.00126	0.973059
CST3	0.817354	0.825376	0.829454	0.844328	0.797716	0.828696	0.80369	0.833623	0.870898	1.2524
SAMHD1	1.5413	1.35662	1.41841	1.35636	1.64793	1.25127	1.33042	1.33661	1.54803	1.50645
CTSA	1.20374	1.3024	1.22285	0.998679	1.20049	1.25002	1.14956	0.992799	1.06438	1.22039
CD40	0.961219	0.969184	0.966145	0.964115	0.986431	0.964849	0.962236	0.958988	0.966621	0.968306
GZMM	1.5133	1.96387	1.94356	2.18911	1.81176	1.92412	1.87312	1.97795	1.68723	1.54318
CFD	0.951799	0.935726	0.938684	0.930333	0.9341	0.916644	0.912634	0.929905	0.927423	0.983083
CNN2	1.56068	2.23374	2.21741	1.20257	1.44728	1.97199	1.91433	1.4864	1.42645	1.71485
EEF2	2.05891	3.86312	4.4349	2.54168	1.8521	3.81714	4.7227	2.73075	5.07172	5.19091
CD70	1.09332	1.10395	1.0112	0.970514	1.00929	1.0581	1.01418	0.975002	0.978102	0.970378
STXBP2	1.0972	1.15762	1.14363	0.956593	1.08383	1.18025	1.06317	0.965334	1.0188	1.13545
RETN	0.959601	0.959601	0.964838	0.962517	0.959601	0.966253	0.959601	0.966976	0.972434	1.02655
FCER2	0.962888	0.962888	0.966194	0.964372	0.963823	0.962888	0.964454	0.965382	0.970673	0.975992
ADGRE5	2.263	1.87671	1.72889	2.07088	1.52941	2.0263	2.05677	1.81425	1.35819	1.0603
BST2	1.80017	1.28445	1.07879	0.898107	2.1456	1.06822	0.973967	0.980895	1.15521	1.41514
CD22	0.954027	0.953407	0.954925	0.953407	0.956948	0.956402	0.954526	0.956892	0.963679	0.972524
FFAR2	0.99558	0.990501	0.987612	0.988976	0.988474	0.990793	0.98841	0.988568	0.990128	0.987403
NFKBID	0.997659	1.04541	0.962676	0.98409	1.01089	1.07526	1.02228	0.9653	1.05473	1.04214
TYROBP	0.790435	0.833092	0.794306	2.51926	0.635939	0.71299	0.721551	0.785026	0.869098	0.911599
GMFG	2.29027	2.92568	2.93231	1.90435	2.48721	2.57786	2.33497	1.88947	2.19868	2.33977
RPS19	10.2391	11.9023	13.22	13.4652	9.78448	11.9863	13.3401	13.5265	14.4881	13.6126
POU2F2	1.09667	1.06009	1.08507	1.00575	1.12643	1.0431	0.998571	1.0024	1.09333	1.14252
C5AR1	0.954113	0.94592	0.950568	0.94592	0.948345	0.947538	0.946413	0.951929	0.955193	0.952867
FTL	4.24742	4.98906	4.4334	3.57587	3.78672	4.27844	4.36385	3.46047	5.47924	4.79741
FCGRT	0.99827	1.05443	1.14035	1.00267	1.07141	1.16169	1.16423	1.09826	1.1456	1.29309
FPR1	0.963396	0.963396	0.964424	0.963396	0.963396	0.967272	0.964203	0.96734	0.965134	0.970435
LILRB2	0.971327	0.956116	0.957039	0.956116	0.956116	0.957153	0.956116	0.959271	0.965046	0.96448
IGLV6-57	1.01688	1.1026	1.00364	0.952346	1.02386	0.980657	0.964712	0.952346	0.953619	0.953543
IGLV1-40	1.02376	0.986106	0.990349	0.98193	1.2694	1.01989	0.997136	0.979568	0.979874	0.979568
IGLL5	1.08799	0.979414	0.947875	0.944236	1.01629	1.01306	0.9607	0.943999	0.94861	0.944888
IGLC2	0.735162	1.78284	0.827615	0.741412	1.24695	1.36814	1.12255	0.682072	0.948359	0.778088
IGLC3	0.957449	0.992828	0.941948	0.803377	0.96817	1.15948	1.16566	0.799177	0.828285	0.851214
MIF	1.92063	2.20899	2.03549	1.32216	1.20485	2.14739	1.84367	1.36823	2.00358	2.16893
XBP1	1.44755	1.51997	1.32511	1.18664	1.45057	1.84103	1.47631	1.14322	1.3779	1.42433
RAC2	1.86074	2.45902	2.18244	1.50602	2.31585	2.06951	1.52371	1.41784	1.52252	2.4469
LGALS1	1.65768	4.20828	2.55562	1.67857	1.46772	2.6746	1.86499	1.48852	1.27286	1.13483
APOBEC3A	0.989692	0.975971	0.975962	0.975591	0.98005	0.980409	0.974856	0.98048	0.97926	0.985265
APOBEC3C	1.1302	1.64965	1.4525	1.33854	1.13318	1.29215	1.16422	1.05351	1.03688	1.15532
SYNGR1	0.97216	1.02427	0.997605	1.17141	0.985419	1.05497	1.02993	1.0688	1.05823	0.943816
MX2	2.69229	1.10099	1.1282	1.12864	2.73898	1.11536	1.0663	1.1469	1.14274	1.08388
MX1	2.56547	1.27018	1.12024	0.992218	2.78497	1.23901	1.09464	1.00449	0.9757	0.991445
ITGB2	1.2015	2.0408	1.97734	2.01496	1.68901	2.00503	1.87674	1.83897	1.53537	2.17827
Sum all genes	505.198	531.131	494.197	425.958	493.301	498.496	474.251	407.274	432.709	448.51

## Sheet: Inflammatory response
	DF Day-2	DF Day-1	DF Def	DF Wk2	DHF Day-2	DHF Day-1	DHF Def	DHF Wk2	HCI	HCII
ISG15	7.16423	1.84669	1.59927	1.00093	7.55444	1.45084	1.40372	1.18165	0.988984	1.06128
TNFRSF1B	1.21868	1.50164	1.32558	1.4429	1.08984	1.35464	1.37282	1.23103	1.09088	1.02588
CDA	0.962401	0.962124	0.963027	0.9618	0.9618	0.965985	0.963756	0.9618	0.963617	0.983007
DDOST	1.08505	1.27737	1.26646	1.03948	1.03444	1.18299	1.1864	1.03123	1.20771	1.28375
CDC42	2.55961	2.96257	2.72647	2.42952	2.80066	3.6224	3.43619	2.39915	2.33202	2.01193
FGR	0.94082	1.01264	0.946474	0.987111	0.924396	0.976564	0.901897	0.917941	0.932224	1.03134
IFI6	5.50686	1.62382	1.17403	0.943981	5.48091	1.23711	1.14298	1.08432	0.953053	0.85452
CAP1	1.36162	2.03274	1.82395	1.28813	1.36542	1.79629	1.46302	1.18461	1.29711	1.95209
PRDX1	1.51159	1.76822	1.55656	1.10184	1.44656	1.646	1.46572	1.07593	1.19842	1.32995
IFI44L	4.55027	1.32077	1.10389	0.939102	4.9902	1.2431	1.20581	1.12477	0.990593	0.808696
GBP1	1.62527	1.20656	1.18797	1.04045	2.19967	1.11066	0.998702	1.02097	0.989087	1.19696
PSMA5	1.38095	1.55988	1.33204	1.07116	1.57146	1.53372	1.18621	1.03281	1.03098	1.37797
CD53	1.75517	2.14229	1.84916	1.30325	1.87479	1.83857	1.58	1.29043	1.26445	1.92315
CD160	1.04054	1.08847	0.973341	1.17195	0.97588	0.99274	0.991093	1.04183	0.973981	1.15546
FCGR1A	0.978514	0.978514	0.978514	0.978514	0.980323	0.979495	0.978514	0.978514	0.978514	0.9801
CTSS	1.41765	1.25625	1.19967	1.16514	1.34214	1.08944	1.11748	1.20153	1.15905	1.3376
S100A11	2.3544	2.96641	2.39578	1.60586	2.43417	2.31524	2.07782	1.30985	1.22614	1.461
S100A9	0.90091	0.77646	0.784631	0.724171	0.831098	0.910883	0.749252	0.74285	1.01196	1.51004
S100A12	0.885994	0.877504	0.879836	0.877504	0.883219	0.882886	0.877504	0.880352	0.905327	0.951101
S100A8	0.900583	0.785945	0.795676	0.740495	0.87916	0.870169	0.755606	0.755305	0.920103	1.41075
ADAR	2.06739	1.46614	1.3803	1.49559	2.15433	1.42071	1.45423	1.48818	1.50523	1.21622
MNDA	0.905332	0.879377	0.877417	0.874011	0.899542	0.889002	0.874948	0.874999	0.881307	0.948553
IFI16	3.14273	1.75119	1.50195	1.33925	4.27766	1.54317	1.20419	1.38226	1.06721	1.18586
SLAMF7	1.11803	1.09766	0.968528	1.00927	1.02728	0.985554	0.924065	0.949823	0.9617	0.982476
FCER1G	0.825637	0.881154	0.911675	0.955118	0.823492	0.849267	0.810261	0.819635	0.84884	0.999241
FCGR2A	0.963369	0.965429	0.964287	0.97478	0.965168	0.964657	0.963843	0.970388	0.966217	0.965365
FCGR3A	0.883344	1.0005	0.990146	1.64866	0.83182	0.921832	0.852107	1.00203	1.03297	0.885725
CD247	1.52535	1.64536	1.58889	1.82189	1.65572	2.1436	1.81354	1.30215	1.37768	1.64199
CREG1	1.02715	1.05334	1.02866	0.983515	1.06496	1.06293	1.05566	0.982498	0.999518	1.02167
SELL	2.3425	2.16037	2.28784	1.17534	3.25203	2.259	1.76039	1.39317	1.61251	2.51124
PTPRC	3.11755	2.79213	2.55583	2.87608	3.43418	2.35351	1.88011	2.9167	2.57875	2.97223
CD55	2.03676	1.69306	1.92959	1.8916	1.64068	1.58262	2.09208	1.68462	1.52363	1.09509
NLRP3	0.960812	0.98338	0.962804	0.977012	0.958485	0.975742	0.971432	0.970715	0.968992	0.965076
RSAD2	1.45847	1.01078	0.991456	0.980945	1.7038	0.991407	0.972107	0.982086	0.958919	0.964741
ADAM17	1.06987	1.16431	1.12117	1.18072	1.14375	1.0991	1.10991	1.12977	1.03325	1.01019
YPEL5	3.39166	4.24976	5.05161	3.62756	2.6604	5.40489	5.14248	3.65779	2.76837	1.00151
EIF2AK2	2.77958	1.15013	1.11636	1.1944	3.07745	1.20342	1.18883	1.27842	1.16656	1.0467
ACTR2	1.73597	1.75056	1.55746	1.64653	1.63076	1.53212	1.39775	1.52747	1.35883	1.44261
VAMP8	1.45518	1.95486	1.63563	1.26699	1.73718	1.59184	1.22401	1.12055	1.27852	1.68243
IGKV3-11	2.41241	1.18321	1.14989	0.925239	1.0047	0.938189	0.931238	0.933508	0.927008	0.925239
IL1B	0.89344	0.892986	0.89605	0.895228	0.87656	0.915364	0.877061	0.90074	0.915695	0.908608
ACTR3	1.38805	1.9266	1.67171	1.26928	1.63872	1.87505	1.43635	1.15994	1.14229	1.94533
TNFAIP6	0.980156	0.98326	0.983689	0.980156	0.980156	0.982306	0.980156	0.980156	0.982905	0.981245
IFIH1	1.47283	1.03141	1.01274	1.03385	1.591	1.0988	1.0357	1.01671	0.970464	0.985433
STAT1	2.25687	1.23668	1.14776	1.11504	2.42532	1.10471	1.02808	1.11886	1.07631	1.36735
HSPD1	2.06442	1.75603	1.48538	1.41776	2.09115	1.74475	1.48644	1.41827	1.11058	1.42977
ARPC2	2.07335	3.2105	2.86352	2.88683	2.07535	2.55836	2.42448	2.33502	2.31338	2.37521
SLC11A1	0.981824	0.959884	0.971853	0.968915	0.954137	0.977192	0.965996	0.959491	0.974861	0.972842
ARPC4	1.36833	2.03623	1.78551	1.37891	1.48799	1.73796	1.57662	1.18007	1.26766	1.59601
BRK1	1.44101	1.80143	1.78091	1.26409	1.46641	1.61403	1.57455	1.29563	1.44044	1.78476
CMTM6	1.43589	1.61496	1.54186	1.22219	1.36793	1.73561	1.78337	1.2651	1.17627	1.08172
RHOA	1.87133	2.238	1.8736	1.54691	1.80248	2.19777	1.87297	1.39979	1.44009	1.60984
FOXP1	2.46767	2.03654	2.18164	2.06342	2.32383	2.35208	2.7223	2.39711	2.15588	1.75011
NFKBIZ	1.28163	1.10155	1.03307	1.19703	1.35857	1.17913	1.03376	1.10659	1.07234	1.26354
PARP9	1.83764	1.10962	1.05234	1.01619	2.25076	1.08595	0.982166	1.02727	0.984387	1.0331
DTX3L	1.45563	1.03608	1.03848	1.08285	1.51851	1.01722	0.992373	1.05437	0.996242	1.01304
PLSCR1	1.74003	1.17421	1.06282	0.970252	2.08026	1.20273	1.07728	0.997791	0.953387	0.929691
SPON2	0.945474	1.37311	1.10277	1.54353	0.880828	1.1819	1.0147	1.10841	0.997633	0.920896
CXCL10	1.0044	0.993555	0.990541	0.989151	0.990645	0.990637	0.991685	0.989151	0.989151	0.989151
PLAC8	2.28725	2.05479	1.65198	1.87898	2.65864	1.70944	1.54945	1.37359	1.32275	1.81984
NFKB1	1.85164	1.42181	1.3893	2.09138	1.73583	1.70777	1.42402	1.94289	0.968799	0.841507
IL7R	3.21666	2.89692	2.80661	1.90669	4.16392	3.14916	2.87726	2.73263	3.21347	3.20255
PTGER4	2.16925	2.01636	2.15353	1.60159	1.89011	2.31956	2.09098	1.80986	1.97171	1.19833
IRF1	2.74118	2.58396	2.13366	2.72923	4.81461	3.23336	2.44835	2.51207	2.14787	1.266
MZB1	1.41943	1.57008	0.988404	0.682831	1.04156	1.17439	0.81386	0.669829	0.68763	0.677999
CD14	0.932188	0.915637	0.918587	0.912189	0.914368	0.917284	0.915574	0.913187	0.929584	0.93775
CD74	1.41221	2.32595	2.39548	1.38904	1.12501	1.97429	2.36701	1.46471	1.64438	2.28689
SERPINB9	1.23335	1.28699	1.19139	1.08457	1.13788	1.37437	1.37734	1.19248	1.06378	1.01273
TXNDC5	1.02735	0.989047	0.966285	0.975319	0.9962	0.970171	0.96558	0.965871	0.962605	0.967642
BTN3A2	1.63284	1.57776	1.43274	1.31295	1.67673	1.2283	1.13086	1.17919	0.988944	1.55154
HLA-F	2.34191	2.03474	1.97627	1.87831	2.06081	1.5878	1.36859	1.36787	1.56267	1.46957
HLA-A	7.12759	6.94959	6.24866	4.95204	7.23996	7.55314	6.92373	4.54122	5.39431	6.88307
HLA-E	3.83883	4.37126	4.19246	3.15655	4.34272	4.45164	3.86681	3.1853	3.75291	3.63574
TUBB	1.42565	2.73569	1.94602	1.22108	1.54098	2.43081	1.79568	1.12703	1.24805	1.81135
HLA-C	6.27364	7.44732	6.77424	4.72948	5.96938	6.81277	6.58084	4.40572	6.56238	5.77386
HLA-B	9.18447	7.82487	7.08504	6.58437	8.58193	7.99758	7.17548	5.20109	3.59183	9.67138
TNF	1.21391	1.14633	1.05559	1.04258	1.02574	1.11028	1.10312	1.01228	1.01607	1.05054
HLA-DRB1	0.937675	1.21311	1.11268	1.05065	0.891131	1.18493	1.17128	1.03462	0.848115	1.13879
HLA-DMB	0.930465	0.921823	0.924223	0.918071	0.897795	0.957728	0.941189	0.922569	0.929088	0.986029
HSP90AB1	4.12751	3.04071	2.5766	2.44018	5.24803	3.97044	3.3199	2.6397	1.94643	1.9473
EEF1A1	12.9701	16.2752	21.2758	18.4354	10.7385	15.204	20.2758	19.7512	27.2206	26.2041
TNFAIP3	5.07474	4.38554	3.87539	3.37341	3.00376	5.49344	4.27074	4.0032	3.13772	0.847428
RNASET2	1.97105	1.92252	1.88844	1.4212	2.38586	2.14892	2.14905	1.61362	1.92799	1.27567
PSMB1	1.64725	2.20964	1.92251	1.36314	1.73079	2.10002	1.92278	1.22354	1.3828	1.47995
ACTB	5.80712	13.4897	11.6325	4.6653	6.31736	10.2697	7.93668	4.09629	5.40889	12.5199
RAC1	1.39684	1.76579	1.53565	1.42428	1.42251	1.80044	1.68183	1.31171	1.28313	1.30751
IL6	0.989747	0.978047	0.978513	0.978354	0.981272	0.983135	0.97913	0.97731	0.977879	0.97913
NT5C3A	1.95787	1.48263	1.43476	1.23249	1.8432	1.49483	1.50134	1.20676	1.11608	1.00916
PSMA2	1.59761	1.79706	1.509	1.39186	1.65928	1.61731	1.59935	1.33474	1.46576	1.50451
PPIA	2.94576	3.5802	2.89368	2.55401	2.87018	3.05689	2.53862	2.46956	2.39861	2.3533
MYO1G	1.21234	1.57679	1.46899	1.17433	1.0496	1.54579	1.37966	1.10664	1.23406	1.4599
FGL2	0.955513	0.95827	0.946738	0.98438	0.925503	0.907828	0.904054	0.914419	0.965872	0.977485
CD36	0.944867	0.943942	0.948022	0.943942	0.945771	0.947539	0.943942	0.945443	0.949097	0.977643
ARPC1B	1.60236	2.80735	2.18751	1.17707	1.81823	2.16554	1.76531	1.29479	1.93136	2.58833
KMT2E	2.03135	1.93548	1.84158	2.66986	2.18247	2.22313	2.20366	2.2882	1.99578	1.33764
PRDX4	1.08993	1.14502	1.01513	0.934192	1.04702	1.01592	0.971517	0.902883	0.931577	0.995792
CYBB	0.903129	0.901354	0.898472	0.89658	0.901813	0.899624	0.898023	0.902897	0.90118	0.924172
DDX3X	1.82353	1.549	1.49247	1.98436	1.72407	1.48968	1.60051	1.8774	2.03549	1.33587
CFP	0.943601	0.975774	0.980862	0.946619	0.967315	0.986447	0.984309	0.965202	0.988335	1.04792
ITM2A	1.95	2.31754	2.25156	1.32432	1.65264	2.18067	2.50556	1.52752	1.85728	1.39749
FLNA	1.26037	1.62866	1.42695	1.72028	1.13876	1.18518	1.1731	1.54038	1.45292	1.29386
ASAH1	1.02475	1.05197	1.07456	1.00506	0.981544	1.11085	1.04981	1.03372	1.08078	1.18365
CLU	1.01504	0.989792	1.00915	0.986422	1.00133	1.00199	0.985996	1.0106	1.01362	1.02909
LYN	0.892337	0.891886	0.863666	1.00529	0.872649	0.886367	0.865033	0.911812	0.878368	0.88275
SDCBP	1.60641	1.98556	2.18955	1.7848	1.44241	2.62295	3.30276	1.42499	1.44485	1.05383
GGH	0.973788	1.05232	0.985601	0.939604	0.953633	1.00335	0.970811	0.926661	0.929004	0.930437
FABP5	1.69697	2.02142	1.4961	1.09571	1.26764	1.70749	1.30107	1.10282	0.99519	0.989389
RIPK2	1.04293	1.09811	1.04463	1.04585	1.0797	1.11558	1.0649	1.02126	0.989936	0.999799
FAM49B	1.39274	1.72919	1.62624	1.48949	1.51155	1.93268	1.66106	1.36965	1.29401	1.34341
IFNB1	1.01036	0.997853	0.997853	0.997853	0.997853	0.999397	0.997853	0.997853	0.997853	0.997853
IFNA14	1.00543	0.999613	0.999613	0.999613	0.999613	0.999613	0.999613	0.999613	0.999613	0.999613
IFNA2	0.999489	0.999489	0.999489	0.999489	0.999489	0.999489	0.999489	0.999489	0.999489	0.999489
IFNA8	1.00561	0.999624	0.999624	0.999624	0.999624	0.999624	0.999624	0.999624	0.999624	0.999624
IFNA1	0.999636	0.999636	0.999636	0.999636	0.999636	0.999636	0.999636	0.999636	0.999636	0.999636
DDX58	1.27941	1.04847	1.02105	1.02591	1.43467	1.02915	1.01431	1.01533	0.996079	1.094
ANXA1	3.01388	4.19232	5.32319	2.95225	2.12028	4.03556	4.04933	2.22264	3.41949	1.8281
ERP44	1.25305	1.29657	1.2735	1.12086	1.33919	1.41485	1.26191	1.09657	1.08428	1.17472
STOM	1.28262	1.30885	1.17715	1.10927	1.3555	1.35274	1.11195	1.05405	1.06381	1.15951
FCN1	0.864065	0.854498	0.846759	0.856699	0.849382	0.870807	0.84695	0.849442	0.873797	0.98036
TUBB4B	1.77664	1.83917	1.65286	1.49156	1.86256	2.3675	1.98811	1.43398	1.19543	0.978122
IFITM2	2.97177	2.66106	2.27927	2.29168	2.87243	2.27171	1.90742	1.84594	1.78793	1.88701
IFITM1	1.53397	2.47789	2.48517	0.810974	0.939036	2.80288	2.28745	0.795083	2.34768	2.25548
IFITM3	2.02667	1.07777	1.04165	0.959532	1.57571	1.0455	0.955502	0.873557	0.962282	0.949268
IRF7	1.96245	1.12288	1.02121	0.961148	2.47813	1.179	1.06966	0.965621	0.971006	0.942056
CTSD	1.04228	1.30215	1.16482	1.14312	1.02293	1.30059	1.144	1.04166	1.05463	1.19586
RHOG	1.35412	1.81297	1.63039	1.26539	1.40471	2.03916	1.82606	1.25346	1.33206	1.30543
HBB	1.07199	0.976994	0.981968	1.16521	1.19235	1.01444	0.979301	1.15254	0.975502	0.973946
TRIM22	1.95744	1.2689	1.18695	1.24678	2.15254	1.23014	1.15598	1.19398	1.08748	1.14495
CD59	1.22682	1.49647	1.32227	0.992781	1.09796	1.31282	1.23085	0.992321	1.07438	1.07246
CD44	2.78923	2.79113	2.99369	2.14807	1.58965	3.02098	3.42391	2.19642	2.35886	2.05096
PSMC3	1.56841	1.51248	1.33301	1.21014	1.44745	1.55846	1.38806	1.23151	1.18873	1.13945
SERPING1	0.992684	0.992684	0.992684	0.992684	0.992684	0.992684	0.992684	0.992684	0.992684	0.992684
FTH1	7.76544	8.9525	9.12216	8.17537	4.22229	8.1999	13.1605	6.75207	8.23758	4.21863
GSTP1	1.13513	1.69353	1.35272	1.27197	1.39714	1.68161	1.38058	1.19344	1.226	1.34728
NDUFC2	1.37324	1.54547	1.37348	1.28132	1.32966	1.27453	1.31006	1.14931	1.37377	1.39161
CTSC	1.4685	1.48752	1.31698	1.24599	1.28421	1.35304	1.12913	1.13945	1.11985	1.31111
BIRC3	2.05026	2.01204	2.1147	1.746	1.96992	2.25366	2.30324	1.75224	1.76784	1.13329
CD3G	2.77014	3.27141	2.86686	1.94986	3.17693	3.03659	2.52767	2.94147	2.20755	2.3576
HSPA8	1.98689	3.5849	3.23673	1.98658	2.07688	2.99875	2.81903	1.97605	2.89188	3.51866
DDX21	3.54626	1.72901	1.60728	2.14995	3.74965	2.5561	2.70018	2.22804	1.19656	1.10115
PRF1	1.8319	2.02976	1.51399	1.41902	1.47389	1.63116	1.078	0.971743	1.13693	1.20099
PSAP	1.08387	1.20792	1.17193	1.09293	1.10702	1.31984	1.34667	1.03828	1.14836	1.33375
DDIT4	1.7238	2.04789	1.52537	1.33802	2.5091	2.85198	1.8024	1.30506	1.40009	1.15351
IFIT2	2.66297	1.32759	1.50851	1.07954	1.37764	1.09459	1.21867	0.996427	0.972206	0.951353
IFIT3	2.54943	1.27511	1.27214	1.04656	2.98015	1.05869	1.21131	0.969734	0.907084	0.896541
IFIT1	1.4924	1.05892	1.06257	0.972915	1.53926	1.00215	1.01938	0.972546	0.967806	0.969159
PGAM1	1.44014	1.95058	1.63603	1.06981	1.25964	1.72454	1.56823	1.02818	1.19988	1.32402
CD27	1.43204	2.0063	2.08139	1.00279	1.41762	1.50542	1.41317	1.25923	1.20116	2.40387
LAG3	1.57564	1.58366	1.32932	1.06541	1.44738	1.56033	1.19409	1.01368	1.01203	1.05894
PTPN6	1.21668	1.37245	1.20269	0.978725	1.317	1.44005	1.05329	0.932981	1.0077	1.55721
SLC2A3	1.94883	1.76102	1.8677	1.43346	1.63155	1.70513	1.99285	1.78832	1.69094	2.30514
KLRD1	1.09378	1.61393	1.1537	1.86477	1.08759	1.24226	1.03407	1.19846	1.15369	1.22005
MGST1	0.966701	0.961429	0.961429	0.961429	0.961429	0.962786	0.961429	0.961429	0.962894	0.97195
TMBIM6	1.95845	2.24553	1.85812	1.32034	2.10442	2.37386	2.02557	1.24869	1.47326	1.68402
BIN2	1.35559	1.8091	1.91414	1.55913	1.41787	1.82531	1.56534	1.51394	1.87141	2.01381
PCBP2	2.09799	1.9295	1.93461	2.16658	2.10437	1.88667	2.00938	2.10176	2.1251	1.81482
CD63	1.0403	1.39309	1.16209	1.29516	1.07734	1.25381	1.03705	1.13915	1.12869	1.22766
PA2G4	1.98043	1.92833	1.70979	1.52666	2.1775	1.84918	1.44064	1.4993	1.50976	1.72089
ARHGAP9	1.54432	1.40517	1.38395	1.83792	1.31955	1.44079	1.30116	1.4127	1.30744	1.237
USP15	1.88511	1.41285	1.3566	1.80312	2.17746	1.51393	1.56018	1.80411	1.54422	1.23522
IFNG	1.32218	1.17122	1.02693	1.34388	1.20364	1.36453	1.04922	1.13808	1.00518	1.08437
RAP1B	1.84082	1.35444	1.22992	1.97895	1.99348	1.50112	1.58665	1.71732	1.44674	1.55356
LYZ	0.781355	0.760296	0.78682	0.750001	0.769819	0.80485	0.761196	0.780741	0.853617	1.52794
ARPC3	2.03689	2.74328	2.43193	1.74765	2.23175	2.47712	2.09299	1.64381	1.85365	2.0112
HVCN1	0.966804	0.997888	0.999219	0.966471	0.981402	1.01493	0.978695	0.974929	0.974211	1.03919
OAS1	1.45073	1.11345	1.03595	0.936397	1.58747	1.02599	0.961735	0.949781	0.926148	0.951706
OAS3	1.53317	1.06065	0.996558	0.990266	1.41798	1.00027	0.990581	1.04723	1.00797	0.983763
OAS2	1.3566	1.05779	1.02695	0.97116	1.44511	1.01617	0.982195	0.981421	0.959972	1.03576
DYNLL1	1.51363	1.98486	1.65742	1.2218	1.51324	1.76157	1.48888	1.19567	1.19113	1.41285
MLEC	1.11034	1.18343	1.07947	0.989412	1.16651	1.09742	1.06268	1.04767	1.01851	1.01856
OASL	1.84573	1.25683	1.32392	1.1831	1.526	1.35451	1.45123	1.10094	0.948154	0.889984
HMGB1	3.45821	3.83989	3.10981	2.96295	3.73497	3.41907	3.3713	3.14734	2.28409	2.15309
RGCC	4.5315	5.47265	6.25758	4.00896	2.63446	5.9134	6.42086	4.02435	3.18014	0.98313
LCP1	1.88214	1.74075	1.61642	1.85544	1.8184	1.63742	1.40813	1.61535	1.43782	1.66556
GPR183	2.82871	2.94693	3.2378	1.42213	2.49001	3.36536	2.91865	1.5735	2.38255	1.14563
RNASE6	0.919628	0.959843	0.941882	0.923855	0.918559	0.931855	0.923066	0.916705	0.92965	0.962277
RNASE2	0.97962	0.980183	0.97962	0.97962	0.97962	0.984375	0.97962	0.97962	0.980816	0.988578
GZMB	2.3322	4.69649	3.05195	3.12648	1.83556	3.10884	1.82508	1.48228	1.21175	0.735181
LGALS3	1.03377	1.40461	1.10284	0.971342	0.983727	1.24451	1.02325	0.944925	1.02912	0.971843
NPC2	1.14507	1.26067	1.19639	1.10014	1.02116	1.04563	1.03196	1.01604	1.11767	1.29557
BATF	1.74117	1.52426	1.17279	1.03267	2.32265	1.45111	1.33727	0.998462	0.948876	1.09603
IFI27	3.08699	2.43464	1.16989	0.726886	2.11834	1.29875	1.07963	0.84162	0.714664	0.68301
SERPINA1	0.897059	0.897201	0.896085	0.897937	0.899725	0.905769	0.896085	0.902592	0.906802	0.961643
HSP90AA1	3.94533	2.99243	2.53477	3.09767	4.664	3.50635	3.13769	2.50191	1.56541	2.00861
IGHA2	1.02015	0.999656	0.984224	1.04777	1.00284	0.980705	0.98128	1.00898	1.03372	0.978702
IGHG4	2.59325	4.76971	1.95406	0.552401	1.18803	3.17607	1.6266	0.547983	0.600669	0.515508
IGHG2	1.00087	1.41215	1.02513	0.987149	0.987109	0.993849	0.971819	0.967819	0.979301	0.965563
IGHA1	1.55413	1.67864	1.73781	0.886519	0.973299	1.03525	0.937287	0.743122	1.28423	0.731425
IGHG1	2.34233	3.28964	0.704923	0.652137	2.02759	0.786616	0.846063	0.6271	0.664646	0.637374
IGHD	0.921896	0.922474	0.922696	0.922509	0.926815	0.93135	0.923986	0.924532	0.944279	0.957036
IGHM	1.33094	1.08387	0.868971	0.78656	1.1851	1.1312	0.923466	0.804728	0.863449	0.838271
IGHV1-24	0.995621	1.00597	0.997985	0.990847	1.06891	1.00619	0.994675	0.990847	0.990847	0.990847
SRP14	2.6607	3.00921	2.77657	2.4019	2.8291	2.91898	2.79939	2.34434	2.24776	2.40141
B2M	27.3741	28.9716	26.534	21.6762	24.6397	22.8631	22.0211	18.8407	27.6837	26.3573
ANXA2	1.44566	2.31647	1.71134	1.08726	1.21567	1.76824	1.38869	0.99877	1.08957	1.33576
PKM	1.45114	2.03784	1.81168	1.05759	1.43379	1.98089	1.54717	1.09336	1.41187	1.87164
ISG20	2.96338	2.1665	1.92616	1.38014	3.47803	1.88038	1.7327	1.45925	1.24604	1.53532
ANPEP	0.975532	0.975532	0.976998	0.978524	0.975532	0.977455	0.975532	0.975532	0.980932	0.982206
IQGAP1	1.64158	1.41283	1.283	1.72783	1.55431	1.35472	1.2217	1.40649	1.11059	1.05464
IL4R	1.31989	1.19315	1.28713	1.42383	1.29546	1.44074	1.50436	1.33825	1.21385	1.11959
SPN	1.47229	1.46182	1.22746	1.25816	1.32856	1.13155	1.01801	1.17403	1.13883	1.32436
ALDOA	1.83813	2.87075	2.46762	1.45688	1.85936	2.435	2.00959	1.39073	1.93902	2.40598
CORO1A	2.42685	4.64859	4.16901	1.66973	2.66038	3.45452	2.65268	1.63347	2.27016	3.96239
ITGAL	1.12555	1.19383	1.14599	1.41813	1.16184	1.11178	1.06028	1.26527	1.07386	1.15152
PYCARD	1.021	1.36549	1.18959	1.03549	1.13057	1.11099	1.0053	0.96776	0.913575	1.18739
ITGAX	0.953134	0.956793	0.951886	1.00806	0.949901	0.956486	0.957696	0.959219	0.955063	0.95044
COTL1	1.53068	2.87988	2.73888	1.13129	1.6353	2.33271	2.29501	1.32225	1.64765	2.24645
CYBA	2.46357	3.68838	2.79377	2.56866	2.64962	2.49616	1.8079	1.81202	1.97095	2.27359
APRT	1.72686	2.24706	2.22792	1.62284	1.91922	1.84163	1.81187	1.69332	2.08404	2.2832
TRAPPC1	1.4055	2.04241	1.82826	1.17467	1.44974	1.47415	1.32362	1.12756	1.34209	1.68932
VAMP2	1.61968	2.41061	2.38627	1.74824	1.92824	2.52518	2.25068	1.79719	2.37456	2.46141
CCL3	1.67707	1.26008	0.917921	1.13802	0.840887	1.17288	0.925866	0.81756	0.871221	0.80731
STAT3	1.84782	1.73492	1.75128	1.63518	1.80229	1.60412	1.76932	1.5774	1.51285	1.52483
GRN	0.951673	1.02908	0.965645	0.879574	0.909897	0.95163	0.91985	0.884803	0.918106	1.04816
PECAM1	1.07046	1.02389	1.04255	0.982241	1.09515	1.03309	0.966772	0.973726	1.00536	1.09408
GRB2	1.44974	1.33817	1.27473	1.20073	1.54075	1.40604	1.29856	1.31124	1.15536	1.2289
ACTG1	2.17237	4.6888	4.34183	2.70653	1.93975	2.87741	3.49652	2.74283	2.51757	5.40462
RNF125	2.05723	1.72045	2.25206	3.18351	1.58683	1.98925	2.37846	3.3385	2.41346	0.902732
PMAIP1	2.42586	2.08464	1.60442	1.17564	2.00058	2.72326	1.84676	1.2933	1.00126	0.973059
CST3	0.817354	0.825376	0.829454	0.844328	0.797716	0.828696	0.80369	0.833623	0.870898	1.2524
SAMHD1	1.5413	1.35662	1.41841	1.35636	1.64793	1.25127	1.33042	1.33661	1.54803	1.50645
CTSA	1.20374	1.3024	1.22285	0.998679	1.20049	1.25002	1.14956	0.992799	1.06438	1.22039
CD40	0.961219	0.969184	0.966145	0.964115	0.986431	0.964849	0.962236	0.958988	0.966621	0.968306
GZMM	1.5133	1.96387	1.94356	2.18911	1.81176	1.92412	1.87312	1.97795	1.68723	1.54318
CFD	0.951799	0.935726	0.938684	0.930333	0.9341	0.916644	0.912634	0.929905	0.927423	0.983083
CNN2	1.56068	2.23374	2.21741	1.20257	1.44728	1.97199	1.91433	1.4864	1.42645	1.71485
EEF2	2.05891	3.86312	4.4349	2.54168	1.8521	3.81714	4.7227	2.73075	5.07172	5.19091
CD70	1.09332	1.10395	1.0112	0.970514	1.00929	1.0581	1.01418	0.975002	0.978102	0.970378
STXBP2	1.0972	1.15762	1.14363	0.956593	1.08383	1.18025	1.06317	0.965334	1.0188	1.13545
RETN	0.959601	0.959601	0.964838	0.962517	0.959601	0.966253	0.959601	0.966976	0.972434	1.02655
FCER2	0.962888	0.962888	0.966194	0.964372	0.963823	0.962888	0.964454	0.965382	0.970673	0.975992
ADGRE5	2.263	1.87671	1.72889	2.07088	1.52941	2.0263	2.05677	1.81425	1.35819	1.0603
BST2	1.80017	1.28445	1.07879	0.898107	2.1456	1.06822	0.973967	0.980895	1.15521	1.41514
CD22	0.954027	0.953407	0.954925	0.953407	0.956948	0.956402	0.954526	0.956892	0.963679	0.972524
FFAR2	0.99558	0.990501	0.987612	0.988976	0.988474	0.990793	0.98841	0.988568	0.990128	0.987403
NFKBID	0.997659	1.04541	0.962676	0.98409	1.01089	1.07526	1.02228	0.9653	1.05473	1.04214
TYROBP	0.790435	0.833092	0.794306	2.51926	0.635939	0.71299	0.721551	0.785026	0.869098	0.911599
GMFG	2.29027	2.92568	2.93231	1.90435	2.48721	2.57786	2.33497	1.88947	2.19868	2.33977
RPS19	10.2391	11.9023	13.22	13.4652	9.78448	11.9863	13.3401	13.5265	14.4881	13.6126
POU2F2	1.09667	1.06009	1.08507	1.00575	1.12643	1.0431	0.998571	1.0024	1.09333	1.14252
C5AR1	0.954113	0.94592	0.950568	0.94592	0.948345	0.947538	0.946413	0.951929	0.955193	0.952867
FTL	4.24742	4.98906	4.4334	3.57587	3.78672	4.27844	4.36385	3.46047	5.47924	4.79741
FCGRT	0.99827	1.05443	1.14035	1.00267	1.07141	1.16169	1.16423	1.09826	1.1456	1.29309
FPR1	0.963396	0.963396	0.964424	0.963396	0.963396	0.967272	0.964203	0.96734	0.965134	0.970435
LILRB2	0.971327	0.956116	0.957039	0.956116	0.956116	0.957153	0.956116	0.959271	0.965046	0.96448
IGLV6-57	1.01688	1.1026	1.00364	0.952346	1.02386	0.980657	0.964712	0.952346	0.953619	0.953543
IGLV1-40	1.02376	0.986106	0.990349	0.98193	1.2694	1.01989	0.997136	0.979568	0.979874	0.979568
IGLL5	1.08799	0.979414	0.947875	0.944236	1.01629	1.01306	0.9607	0.943999	0.94861	0.944888
IGLC2	0.735162	1.78284	0.827615	0.741412	1.24695	1.36814	1.12255	0.682072	0.948359	0.778088
IGLC3	0.957449	0.992828	0.941948	0.803377	0.96817	1.15948	1.16566	0.799177	0.828285	0.851214
MIF	1.92063	2.20899	2.03549	1.32216	1.20485	2.14739	1.84367	1.36823	2.00358	2.16893
XBP1	1.44755	1.51997	1.32511	1.18664	1.45057	1.84103	1.47631	1.14322	1.3779	1.42433
RAC2	1.86074	2.45902	2.18244	1.50602	2.31585	2.06951	1.52371	1.41784	1.52252	2.4469
LGALS1	1.65768	4.20828	2.55562	1.67857	1.46772	2.6746	1.86499	1.48852	1.27286	1.13483
APOBEC3A	0.989692	0.975971	0.975962	0.975591	0.98005	0.980409	0.974856	0.98048	0.97926	0.985265
APOBEC3C	1.1302	1.64965	1.4525	1.33854	1.13318	1.29215	1.16422	1.05351	1.03688	1.15532
SYNGR1	0.97216	1.02427	0.997605	1.17141	0.985419	1.05497	1.02993	1.0688	1.05823	0.943816
MX2	2.69229	1.10099	1.1282	1.12864	2.73898	1.11536	1.0663	1.1469	1.14274	1.08388
MX1	2.56547	1.27018	1.12024	0.992218	2.78497	1.23901	1.09464	1.00449	0.9757	0.991445
ITGB2	1.2015	2.0408	1.97734	2.01496	1.68901	2.00503	1.87674	1.83897	1.53537	2.17827
Sum all genes	505.198	531.131	494.197	425.958	493.301	498.496	474.251	407.274	432.709	448.51

[truncated: 19 more sheets: Ion transport, Leukocyte activation, Leukocyte degranulation, Leukocyte mediated cytotoxicity, Localization, Macromolecule metabolic process, Myeloid leukocyte activation, Oxidative phosphorylation, Phagocytosis, Programmed cell death, Protein N-linked glycosylation, Regulation of macromolecule met, Response to cytokine, Response to endoplasmic reticul, Response to hypoxia, Response to stress, Response to virus, Translation, Type I interferon signaling pat]
