# Supplementary material for: Single-cell temporal analysis of natural dengue infection reveals skin-homing lymphocyte expansion one day before defervescence
Source: iScience. 2022 Mar 5;25(4):104034. doi: 10.1016/j.isci.2022.104034 (PMC8957021; doi:10.1016/j.isci.2022.104034)
Supplement: Table S15. Normalized gene expression of the genes in each GO term in B cells/Plasma cells/Plasmablasts, related to Figures 2C and 2D [file mmc16.xlsx]

## Sheet: Ag presentation via MHC I 
Table S15 Normalised gene expression of the genes in each GO term in B cells_Plasma cells_Plasmablasts. Related to Figures 2C-D
	DF Day-2	DF Day-1	DF Def	DF Wk2	DHF Day-2	DHF Day-1	DHF Def	DHF Wk2	HCI	HCII
PSMA5	1.57424	1.6981	1.63156	1.00311	1.94126	1.67772	1.29771	0.906633	0.99509	1.1712
FCGR1B	0.990171	0.991687	0.990788	0.990171	0.994497	0.990171	0.990171	0.990171	0.995436	0.990171
FCGR1A	0.978514	0.979516	0.978514	0.978514	0.978514	0.979045	0.978514	0.978514	0.978514	0.984335
PSMD4	1.46723	1.49325	1.48133	1.04321	1.54096	1.44119	1.25307	1.16006	1.08575	1.58731
FCER1G	0.780573	0.79397	0.794131	0.872648	0.791285	0.822957	0.785774	0.820078	0.869757	0.895351
VAMP8	1.26787	1.19103	1.20463	1.26795	1.35295	1.16965	1.1145	1.14291	1.16536	1.45601
HLA-F	1.50545	1.2646	1.30732	1.74588	1.61175	1.18765	1.1961	1.32679	1.25421	1.12906
HLA-A	5.74846	5.51326	5.47277	4.60705	6.61052	7.13104	5.8178	3.67991	3.91955	4.94071
HLA-E	1.80147	2.09732	2.3085	2.4057	3.24801	2.88769	3.01636	2.26607	3.02112	3.4333
HLA-C	4.61117	6.62929	6.76117	4.24184	6.01786	7.79123	5.80989	3.26855	5.16065	4.13748
HLA-B	7.47386	7.75505	8.4447	6.82049	8.29513	9.48361	7.93935	4.80459	3.41094	8.08238
PSMB8	1.88285	1.83582	1.77156	1.1686	2.32344	1.83615	1.49927	1.09354	1.26918	1.48442
PSMB9	1.96385	1.7221	1.64312	1.14089	3.53273	1.91909	1.50507	1.30482	1.31531	1.75187
TAP1	1.60602	1.57831	1.56832	1.05972	2.13384	1.69966	1.49116	0.994924	0.997888	1.19041
TAPBP	1.57411	1.48707	1.63734	1.80039	1.73601	1.8914	1.83102	1.75828	2.00728	1.74786
PSMB1	1.85054	2.15691	2.04079	1.36716	1.85544	2.05326	1.93794	1.20154	1.46785	1.50699
PSMA2	2.28535	1.79023	1.56923	1.43358	2.2331	1.62618	1.44159	1.30713	1.48912	1.48834
NCF1	2.46353	2.44042	2.28031	1.63536	2.63499	3.11547	1.93124	1.89476	2.37195	3.96949
CD36	0.946461	0.944364	0.943942	0.943942	0.943942	0.950821	0.943942	0.943942	0.952557	0.972846
CYBB	1.07023	0.980632	1.03046	1.22558	1.36922	1.0969	1.12244	1.32695	1.36666	1.43913
PSMC3	1.57401	1.35822	1.36114	1.24239	1.46835	1.47381	1.36842	1.22634	1.08643	1.14725
PSME1	2.39733	2.18985	2.22571	1.51607	2.77455	2.12899	2.07918	1.54221	1.65546	2.01676
PSME2	3.21496	3.30204	3.04771	1.141	4.09929	3.57006	2.32063	0.992069	1.10475	1.19961
PSMA3	1.65267	1.61324	1.60562	1.04226	1.96444	1.66785	1.48345	1.19593	1.17372	1.02611
PDIA3	1.85854	1.9852	2.1629	1.247	2.59813	2.45023	1.94595	1.07977	1.19621	1.29646
B2M	27.3193	31.2747	29.1438	20.2548	22.1543	24.1481	22.0493	14.2341	19.4822	16.4478
PSMA4	1.83194	1.59672	1.54233	1.28982	2.36976	1.7545	1.7271	1.13065	1.18015	1.25236
PSMB10	1.18198	1.45101	1.47513	0.954421	1.16655	1.54864	1.21447	0.900092	1.25807	1.60101
CYBA	7.63343	9.64323	8.06322	3.85026	7.60832	9.17969	4.77068	3.03216	3.32187	4.18777
PSMB6	2.22035	2.43844	2.0844	1.40221	1.97325	2.09796	1.78474	1.14027	1.25759	1.21698
PSMB3	2.10492	2.25014	1.93563	1.05293	2.21863	2.16426	1.78678	1.12147	1.27593	1.45456
PSMA7	1.81995	1.56031	1.52012	1.64552	2.16438	1.48417	1.6412	1.12083	1.18108	1.56757
CALR	4.43355	4.19277	3.76732	2.01086	4.85161	3.9796	3.38753	1.35725	1.56817	1.47464
PSMD8	1.72244	1.91292	1.83202	1.15227	1.74369	1.90446	1.63919	1.06746	1.21544	1.40859
Sum all genes	104.807	112.112	107.628	77.5536	111.301	111.303	93.1015	64.3108	74.0513	81.6561

## Sheet: Ag presentation via MHC II
	DF Day-2	DF Day-1	DF Def	DF Wk2	DHF Day-2	DHF Day-1	DHF Def	DHF Wk2	HCI	HCII
CAPZB	1.02842	1.15229	1.1984	1.10818	1.20511	1.24362	1.38495	1.12966	1.3631	1.77784
CAPZA1	1.70349	1.53736	1.41929	1.4537	1.65353	1.52905	1.60174	1.08532	1.25517	1.44693
CTSS	1.73722	1.29578	1.39766	1.95439	2.29855	1.82272	1.64241	2.0472	2.17474	2.9749
FCER1G	0.780573	0.79397	0.794131	0.872648	0.791285	0.822957	0.785774	0.820078	0.869757	0.895351
ARF1	1.71194	1.85573	1.82681	1.54238	1.84294	2.03305	2.074	1.41196	1.37375	1.53771
CD74	6.04052	5.02469	10.0992	20.0988	10.014	10.8946	25.0552	23.841	42.6947	54.3422
HLA-DRA	4.6635	3.16766	6.92599	16.7582	11.4115	9.44528	21.8018	21.2704	28.7593	36.5654
HLA-DRB5	1.44772	1.16469	1.69237	2.50776	3.32062	2.73506	3.99982	4.392	8.30657	0.816388
HLA-DRB1	3.42055	2.22484	3.74355	8.78654	5.5285	4.36008	7.87609	6.89579	8.76677	16.7607
HLA-DQA1	1.63972	1.27075	2.02032	3.81791	3.55933	2.09727	3.13559	4.44163	4.91794	8.08076
HLA-DMB	1.18484	1.03843	1.36994	2.32489	2.244	1.79497	2.21361	2.93786	4.17751	5.06396
HLA-DMA	1.47253	1.42398	1.86504	2.57285	2.7363	2.70302	3.79015	3.75645	4.48238	5.72741
HLA-DPA1	2.26579	1.89926	2.99823	4.7461	4.25782	3.03917	5.45853	6.24744	8.27535	15.9673
HLA-DPB1	2.11743	1.58962	2.70372	6.50258	5.0614	3.60304	8.34482	10.82	13.1594	15.7973
AP1S2	0.914036	0.922243	0.976343	1.16413	0.997385	0.997673	1.09024	1.20101	1.20692	1.48911
CTSL	0.96742	0.966274	0.965306	0.965306	0.965306	0.969819	0.9706	0.965306	0.975738	0.970372
CTSD	1.09613	1.1862	1.23774	0.823707	1.07221	1.47055	1.07688	0.750592	0.805188	0.897509
LAG3	0.993058	0.962915	0.898471	0.976487	1.018	0.953095	0.981437	0.885376	0.90372	0.881207
DYNLL1	2.24083	2.3393	2.06949	1.11938	2.37777	1.77623	1.31699	1.02114	1.16715	1.5735
PYCARD	1.31028	1.55951	1.5372	1.03823	1.34732	1.50077	1.17173	1.04474	1.03471	1.35138
AP2S1	1.45037	1.53436	1.45321	1.03913	1.40462	1.42171	1.27671	1.05664	1.02676	1.29312
Sum all genes	40.1864	34.9098	49.1924	82.1732	65.1075	57.2137	97.0491	98.0215	137.697	176.21

## Sheet: B cell mediated immunity
	DF Day-2	DF Day-1	DF Def	DF Wk2	DHF Day-2	DHF Day-1	DHF Def	DHF Wk2	HCI	HCII
FCER1G	0.780573	0.79397	0.794131	0.872648	0.791285	0.822957	0.785774	0.820078	0.869757	0.895351
PTPRC	1.23626	0.818408	0.83232	2.35753	1.71336	0.938189	0.963534	1.77801	1.83839	1.93073
CD55	1.67661	1.34324	1.48849	2.58343	1.55261	1.50454	2.17964	2.65541	2.52773	1.45701
IGKV3-11	2.69493	1.83058	2.36414	0.925239	0.968836	1.02211	1.56692	0.932221	0.937766	0.925239
HSPD1	2.12988	1.54911	1.44985	1.68328	2.31739	1.48637	1.71432	1.68779	1.15524	1.14647
CD74	6.04052	5.02469	10.0992	20.0988	10.014	10.8946	25.0552	23.841	42.6947	54.3422
HLA-E	1.80147	2.09732	2.3085	2.4057	3.24801	2.88769	3.01636	2.26607	3.02112	3.4333
TNF	0.980091	0.936366	0.951469	1.01999	1.01355	1.00354	1.04185	1.07461	1.03413	0.962853
HLA-DRB1	3.42055	2.22484	3.74355	8.78654	5.5285	4.36008	7.87609	6.89579	8.76677	16.7607
FGL2	1.06878	1.00688	0.963409	0.90735	0.96741	0.975758	0.919451	0.899097	0.915974	1.00074
CLU	0.996029	0.98072	0.983778	0.98072	0.98072	0.984844	0.98072	1.00233	1.06042	1.00047
IRF7	2.53307	1.53973	1.62437	0.962356	3.32635	1.74428	1.32278	0.97549	1.15191	1.09644
SERPING1	0.995636	0.992684	0.992684	0.992684	0.992684	0.992684	0.992684	0.992684	1.00159	1.00042
CD27	5.60501	6.93243	5.90377	1.13827	3.87625	5.55408	2.65543	0.835473	0.942992	1.02047
PTPN6	1.09591	1.0222	1.0684	1.256	1.57381	1.55997	1.30164	1.19467	1.60625	2.66771
BATF	1.09452	0.98773	0.935556	0.904941	1.26115	1.00267	0.994059	0.932505	0.884784	0.896553
IGHA2	3.31444	1.43228	1.23486	5.79444	3.36238	1.11162	1.51715	4.47868	2.42283	0.978702
IGHG4	240.73	223.38	159.207	2.48385	229.454	280.308	92.2562	2.61949	2.64198	0.517755
IGHG2	1.81853	5.00765	8.03693	4.54904	1.21184	4.43387	2.24539	1.62902	2.43791	1.05165
IGHA1	33.788	60.4211	147.014	20.2855	13.7626	10.9045	13.1091	1.21642	17.5454	1.29072
IGHG1	16.8519	240.785	233.947	4.96764	6.77193	326.313	111.224	1.41212	3.16289	1.87932
IGHD	1.7948	1.0749	1.47038	3.18277	1.76325	1.72516	2.57075	3.92984	6.00832	10.2393
IGHM	24.7654	17.5409	5.25413	3.46333	31.3414	16.2542	12.3349	5.04642	7.43621	13.115
IGHV1-24	1.10235	1.1654	1.04213	0.990847	1.51769	1.83063	1.06534	0.990847	0.992584	1.00177
IL4R	0.972561	0.871562	0.952515	1.59264	1.19202	1.09124	1.27784	1.48997	2.17174	3.45305
CD40	1.15649	1.06176	1.20406	1.60373	1.7533	1.4561	2.18122	2.07706	2.05761	2.37974
CD70	1.61251	1.24529	1.09618	1.13369	1.60113	1.49604	1.67398	1.09954	1.11567	0.99229
FCER2	1.18664	1.03688	1.19323	1.56026	1.33732	1.13878	1.44792	1.5757	2.29682	3.87936
POU2F2	1.71678	1.22071	1.37883	2.02599	2.27765	1.47091	1.57316	1.99431	1.90239	2.76537
IGLV6-57	4.09553	7.05335	5.3627	0.984277	1.72445	1.83408	1.48404	0.952346	0.98643	0.975006
IGLV1-40	1.0275	1.02805	1.02128	0.984483	1.50572	1.90046	1.38526	0.979568	0.999626	0.979568
IGLL5	2.64305	5.33579	3.11805	1.21898	2.04229	12.0029	6.63436	1.16573	1.9112	1.37403
IGLC2	354.983	482.666	175.135	40.1502	304.391	455.501	176.974	10.0445	32.1957	15.0792
IGLC3	13.1453	60.5246	91.2551	6.73996	8.25484	262.272	143.302	1.71018	5.95389	14.5985
Sum all genes	740.854	1142.93	875.427	151.587	655.391	1420.78	627.623	93.195	164.649	167.087

## Sheet: Cell activation
	DF Day-2	DF Day-1	DF Def	DF Wk2	DHF Day-2	DHF Day-1	DHF Def	DHF Wk2	HCI	HCII
TNFRSF1B	1.03381	0.863772	0.853218	1.16477	0.959277	0.924811	1.00193	1.079	1.04934	1.00285
CDA	0.9618	0.971116	0.968754	0.966221	0.9618	0.974518	0.965777	0.9618	0.967511	0.983307
DDOST	2.16775	2.91883	3.06029	1.13502	2.02986	2.88101	2.05371	0.987836	1.20429	1.14454
CDC42	1.7136	1.46064	1.46366	2.12662	1.93067	1.72087	2.45636	2.02308	2.15749	1.80464
RUNX3	1.25159	0.874274	0.90933	1.26532	1.09155	0.914895	1.04048	1.2118	0.949857	0.812271
FGR	0.899947	0.918353	0.931128	0.969611	0.978325	1.09354	0.915897	0.949597	1.10356	1.46583
LCK	0.659308	0.657066	0.693268	0.693342	0.705787	0.704476	0.732135	0.708436	0.754561	0.847676
CAP1	1.04699	1.07467	1.08938	1.10293	1.13259	1.14492	1.09821	0.860949	1.14797	1.97411
PRDX1	2.26027	2.26846	2.10477	1.34686	2.27996	2.19026	1.73206	1.28054	1.25596	1.38039
JUN	3.05297	2.65142	2.20598	1.81008	8.58232	6.24534	2.12862	1.51408	4.36022	5.84057
PSMA5	1.57424	1.6981	1.63156	1.00311	1.94126	1.67772	1.29771	0.906633	0.99509	1.1712
CD53	1.5311	1.58358	1.61312	1.10653	2.11867	1.89283	1.5261	1.16324	1.51541	2.80655
CD2	0.606066	0.600218	0.615623	0.781343	0.681003	0.615698	0.756098	0.923287	0.644215	0.62726
CD160	0.929725	0.926812	0.932148	1.05688	0.932281	0.929755	0.928982	0.954599	0.931966	0.945178
CTSS	1.73722	1.29578	1.39766	1.95439	2.29855	1.82272	1.64241	2.0472	2.17474	2.9749
S100A11	1.21215	0.984673	1.01783	0.967924	1.24782	0.920894	0.937998	0.801707	0.764071	0.772857
S100A9	0.847928	0.767934	0.782265	0.711291	0.835217	0.930233	0.736163	0.749967	1.41845	1.59922
S100A12	0.884025	0.879419	0.882829	0.877504	0.884911	0.88104	0.877504	0.877504	0.914827	0.952998
S100A8	0.827976	0.785525	0.777249	0.739811	0.828237	0.837976	0.764635	0.737182	1.23377	1.59482
MNDA	1.05701	0.914042	0.96689	1.04046	1.57226	0.96207	0.957308	1.02872	1.138	1.03419
SLAMF7	1.93867	1.82065	1.7183	1.08254	1.52818	1.59768	1.21825	0.914536	0.979641	0.898023
FCER1G	0.780573	0.79397	0.794131	0.872648	0.791285	0.822957	0.785774	0.820078	0.869757	0.895351
FCGR2A	0.991814	1.00003	0.993989	1.01117	1.01036	1.01845	0.990909	1.00308	0.984142	0.979657
CREG1	1.10696	1.10101	1.03913	0.946285	1.05312	1.06522	0.998997	0.958701	0.955403	0.981004
SELL	1.60323	1.49681	1.28913	1.25509	2.10087	1.91091	1.33026	1.18517	1.64391	3.32534
PTPRC	1.23626	0.818408	0.83232	2.35753	1.71336	0.938189	0.963534	1.77801	1.83839	1.93073
RAB29	1.26703	1.02744	1.07842	1.45105	1.2754	1.02157	1.18093	1.24724	1.24266	1.14553
CD55	1.67661	1.34324	1.48849	2.58343	1.55261	1.50454	2.17964	2.65541	2.52773	1.45701
NLRP3	0.953301	0.953541	0.961785	0.953301	0.953301	0.964884	0.969026	0.953301	0.96928	0.969143
RSAD2	1.36011	0.971028	0.963071	1.0262	1.57702	1.00224	1.00056	0.950703	0.957931	0.954469
ID2	0.815325	0.675522	0.657492	0.771035	0.709175	0.71277	0.703039	0.756302	0.707306	0.671369
ADAM17	1.24073	1.18088	1.08849	1.3404	1.18936	1.15059	1.1853	1.41152	1.1496	1.06422
YPEL5	1.61782	1.14475	1.54009	2.75546	2.19671	2.30522	2.4728	2.6121	3.45602	0.987826
ZFP36L2	1.7613	1.95944	1.69237	1.49243	1.23813	1.22159	1.53416	1.49238	2.69721	1.35484
PELI1	1.94353	1.47537	1.46814	1.58874	1.79959	1.58548	1.90084	1.75448	1.38171	0.964994
ACTR2	1.34337	1.0608	1.10822	1.81102	1.47279	1.19906	1.26605	1.60443	1.58113	1.8581
PLEK	1.01955	0.829208	0.912592	1.20107	1.47042	1.05877	1.25582	1.32609	1.13262	1.32893
VAMP8	1.26787	1.19103	1.20463	1.26795	1.35295	1.16965	1.1145	1.14291	1.16536	1.45601
CD8B	0.766326	0.766692	0.8197	0.771093	0.782556	0.779235	0.816395	0.821035	0.790325	0.809082
ZAP70	0.799981	0.798188	0.800294	0.874157	0.817577	0.831051	0.856857	0.874673	0.860268	0.846296
IL1B	0.899465	0.888603	0.907612	0.906946	0.882273	0.939945	0.878619	0.898948	0.948779	0.907295
TNFAIP6	0.988305	0.986036	0.980838	0.980156	0.981567	0.981645	0.980156	0.980156	0.980156	0.980156
HSPD1	2.12988	1.54911	1.44985	1.68328	2.31739	1.48637	1.71432	1.68779	1.15524	1.14647
ICOS	0.824771	0.804611	0.836556	0.802487	0.827436	0.831098	0.963709	0.876594	0.836814	0.813002
SLC11A1	0.977796	0.954837	0.96004	0.992163	0.967603	0.968842	0.970649	0.990845	1.00973	0.994108
CMTM6	1.2046	1.09717	1.34747	1.86267	1.40901	1.52115	2.37613	1.94587	1.86382	1.23975
RHOA	1.98231	1.70714	1.6437	1.68113	1.82129	1.67013	2.04573	1.61169	1.69152	1.96547
FOXP1	1.11702	0.743953	0.954707	2.70591	1.74975	1.20494	2.50127	2.99157	2.85138	1.96786
NFKBIZ	1.12388	0.971651	0.917078	1.1215	1.34742	1.10214	1.04042	1.06015	1.10451	1.03277
PLSCR1	1.40076	1.02624	0.973374	0.956424	2.31059	1.09388	1.00575	0.959096	0.989037	0.962113
CD38	4.17793	5.73155	5.02852	1.12146	4.22928	6.28713	2.84443	0.969236	0.973654	0.857963
RHOH	1.46312	1.445	1.26721	1.40116	2.5081	2.21072	1.86992	1.58414	2.79966	1.5159
CXCL8	0.869769	0.860647	0.865144	0.87092	0.858576	0.946012	0.898695	0.896781	0.979808	0.903859
CXCL10	1.01037	1.01114	0.990857	0.991334	1.06138	1.02062	0.995595	0.989151	0.989151	0.989151
PLAC8	1.38496	0.93542	1.0511	1.47461	2.85934	1.34423	1.24087	1.76398	2.02613	3.18418
BANK1	1.86534	1.26265	1.74878	3.82159	3.51251	2.23406	3.17868	4.66256	4.17203	4.58084
NFKB1	1.13774	0.882158	0.899932	2.58542	1.45761	1.07406	1.4648	3.18491	1.0735	0.834383
IL7R	0.60769	0.596043	0.606221	0.70134	0.682645	0.63677	0.67021	0.667025	0.684514	0.635534
PTGER4	0.72061	0.669318	0.698883	0.971697	0.750464	0.727162	0.757883	0.883811	0.93913	0.757913
MEF2C	2.28092	2.08946	2.24819	3.06259	2.98755	2.53701	2.07956	3.15913	4.30714	5.4672
IRF1	1.82449	1.30263	1.29322	2.12337	4.71457	1.59745	2.03937	1.97315	2.01557	1.09823
EGR1	1.04191	1.0021	0.959827	1.00969	1.58687	1.40184	1.11045	1.01177	1.67693	1.32315
MZB1	26.0838	33.2421	28.1237	2.59606	24.342	34.5845	13.8019	1.31313	1.96507	1.35482
CD14	0.917638	0.917545	0.912922	0.912189	0.914951	0.930473	0.914833	0.912189	0.944354	0.969672
CD74	6.04052	5.02469	10.0992	20.0988	10.014	10.8946	25.0552	23.841	42.6947	54.3422
LCP2	0.881991	0.863902	0.865421	0.898028	0.925074	0.896452	0.876644	0.897612	0.879207	0.908098
PRELID1	2.1447	2.49078	2.3062	1.27892	1.79324	1.95289	1.83974	1.04813	1.37503	1.3732
TXNDC5	1.88497	1.25501	1.23702	1.12999	2.31543	1.28961	1.15676	1.01052	1.02506	0.972259
CD83	1.40589	1.03781	1.35854	2.96966	1.96955	2.23587	3.19112	3.7722	5.01391	1.34906
HLA-F	1.50545	1.2646	1.30732	1.74588	1.61175	1.18765	1.1961	1.32679	1.25421	1.12906
HLA-A	5.74846	5.51326	5.47277	4.60705	6.61052	7.13104	5.8178	3.67991	3.91955	4.94071
HLA-E	1.80147	2.09732	2.3085	2.4057	3.24801	2.88769	3.01636	2.26607	3.02112	3.4333
TUBB	2.26324	1.81757	1.39746	1.28169	2.29755	1.65052	1.82184	1.11005	1.18071	1.62674
HLA-C	4.61117	6.62929	6.76117	4.24184	6.01786	7.79123	5.80989	3.26855	5.16065	4.13748
HLA-B	7.47386	7.75505	8.4447	6.82049	8.29513	9.48361	7.93935	4.80459	3.41094	8.08238
TNF	0.980091	0.936366	0.951469	1.01999	1.01355	1.00354	1.04185	1.07461	1.03413	0.962853
LST1	0.837222	0.805774	0.824635	0.956096	0.85982	0.862847	0.869387	0.896931	1.0818	1.2105
AIF1	0.735842	0.723325	0.730439	0.738159	0.737775	0.745786	0.786506	0.874886	0.813638	0.840522
CLIC1	2.91584	3.7254	3.11777	1.66284	2.78754	2.43134	2.00514	1.58006	1.57004	2.47793
HLA-DRB1	3.42055	2.22484	3.74355	8.78654	5.5285	4.36008	7.87609	6.89579	8.76677	16.7607
HLA-DMB	1.18484	1.03843	1.36994	2.32489	2.244	1.79497	2.21361	2.93786	4.17751	5.06396
HLA-DPA1	2.26579	1.89926	2.99823	4.7461	4.25782	3.03917	5.45853	6.24744	8.27535	15.9673
HLA-DPB1	2.11743	1.58962	2.70372	6.50258	5.0614	3.60304	8.34482	10.82	13.1594	15.7973
CCND3	0.845982	0.725717	0.747678	0.860804	1.01823	0.935103	1.02778	1.47127	1.03842	1.02858
HSP90AB1	2.2661	1.36566	1.36244	2.47827	3.59343	2.01907	3.04309	3.00341	2.01473	2.00481
EEF1A1	7.63984	8.02066	10.5854	16.3854	6.02115	7.11362	15.4216	18.2155	23.315	22.2657
PRDM1	2.76124	2.18487	2.0472	1.29122	1.95185	1.61805	1.34659	0.894174	0.917057	0.8228
TNFAIP3	0.87603	0.639541	0.552633	1.50071	0.87589	0.751631	0.986942	1.14838	0.692543	0.485343
RNASET2	1.25988	1.17095	1.40891	1.71522	1.66864	1.76655	1.99995	2.327	2.60006	2.23246
PSMB1	1.85054	2.15691	2.04079	1.36716	1.85544	2.05326	1.93794	1.20154	1.46785	1.50699
ACTB	2.69974	3.59166	3.62357	3.08993	3.92023	3.94721	5.06714	2.94164	3.81208	9.4236
RAC1	1.45066	1.37722	1.35078	1.20335	1.46192	1.36471	1.34423	1.27243	1.27684	1.48819
AHR	1.00204	0.936719	0.945361	1.06515	0.995973	0.957509	1.03961	1.08912	1.00606	0.925985
IL6	1.17192	0.994403	1.00421	1.16076	1.47309	1.1852	1.14396	1.16769	1.35316	1.09258
PSMA2	2.28535	1.79023	1.56923	1.43358	2.2331	1.62618	1.44159	1.30713	1.48912	1.48834
PPIA	4.45652	3.29018	2.87658	3.10486	3.51003	2.70619	2.85535	3.0571	2.97618	2.83063
HSPB1	1.01452	0.874946	0.888588	1.10561	1.28423	1.00401	1.08066	1.20452	1.16091	1.21946
FGL2	1.06878	1.00688	0.963409	0.90735	0.96741	0.975758	0.919451	0.899097	0.915974	1.00074
CD36	0.946461	0.944364	0.943942	0.943942	0.943942	0.950821	0.943942	0.943942	0.952557	0.972846
KMT2E	1.7672	1.3513	1.38296	2.65011	1.9941	1.56853	2.00819	2.31669	2.22322	1.40235
NAMPT	1.45577	1.06045	0.961803	1.1253	1.37551	1.17089	1.41717	1.31286	1.05288	0.864333
DNAJB9	1.2881	2.03114	1.91493	0.978987	1.39256	1.79013	1.39383	0.90805	1.22653	1.2296
PRDX4	2.66301	3.04917	2.98464	1.03381	2.52615	3.65743	2.19647	1.00291	1.03647	0.947323
CYBB	1.07023	0.980632	1.03046	1.22558	1.36922	1.0969	1.12244	1.32695	1.36666	1.43913
DDX3X	1.37796	0.973783	0.947555	2.0024	1.37906	1.05598	1.26705	1.71368	2.05177	1.29612
TIMP1	0.845726	0.843809	0.87087	0.966503	0.870575	0.869675	0.914243	0.888244	0.913019	0.920974
CFP	0.91619	0.914023	0.917105	0.931841	0.913427	0.933004	0.912447	0.919336	0.931274	0.982252
MSN	1.21792	1.05447	1.00192	1.39395	1.18275	1.03102	1.00945	1.14141	1.30578	1.40533
ITM2A	0.840472	0.832177	0.846743	0.906617	0.767182	0.816377	0.928589	0.827279	0.888438	0.823776
FLNA	0.968781	0.896383	0.935133	1.42961	0.940961	0.905979	0.950568	1.08838	1.07617	0.990993
ASAH1	1.17058	1.186	1.19287	1.11058	1.22022	1.27439	1.30967	1.22827	1.26015	1.39954
CLU	0.996029	0.98072	0.983778	0.98072	0.98072	0.984844	0.98072	1.00233	1.06042	1.00047
LYN	1.50783	1.15379	1.28457	2.1675	1.75155	1.50894	2.28193	2.25788	2.45198	1.92371
SDCBP	0.823458	0.746513	0.794957	1.16142	0.846627	0.930495	1.31474	1.24596	1.20527	1.04104
GGH	2.03077	2.19161	1.94523	1.01141	1.62806	2.17741	1.38396	1.04301	0.999757	0.971461
FABP5	2.21285	1.54354	1.4017	1.173	1.73889	1.40709	1.32141	1.10972	1.10218	0.968228
RIPK2	1.11075	1.0338	1.0324	1.10725	1.25729	1.15654	1.11921	1.13912	1.10934	1.05121
YWHAZ	2.21133	1.26866	1.39986	3.23769	2.05499	1.53226	2.03968	3.29548	2.52907	1.62513
FAM49B	1.14029	0.973132	1.02392	1.65778	1.29598	1.24694	1.50654	1.59314	1.49662	1.41222
IFNB1	1.00496	0.997853	0.997853	0.997853	0.998944	0.999746	0.997853	0.997853	0.997853	0.997853
IFNA14	0.999613	0.999613	0.999613	0.999613	0.999613	0.999613	0.999613	0.999613	0.999613	0.999613
IFNA2	1.02382	0.999489	0.999489	0.999489	0.999489	0.999489	0.999489	0.999489	0.999489	0.999489
IFNA8	0.999624	0.999624	0.999624	0.999624	0.999624	0.999624	0.999624	0.999624	0.999624	0.999624
IFNA1	0.999636	0.999636	0.999636	0.999636	0.999636	0.999636	0.999636	0.999636	0.999636	0.999636
TLN1	1.28484	1.04141	1.03125	1.76197	1.31128	0.935421	1.00266	1.64591	1.19794	1.21413
ANXA1	0.504606	0.519018	0.579047	0.984322	0.493394	0.550639	0.711109	0.586109	0.66251	0.607715
ERP44	1.894	2.07183	1.91454	1.19712	2.21029	2.30972	1.64124	1.18491	1.1382	1.57701
STOM	0.898852	0.873817	0.875785	0.960972	0.965362	0.886386	0.87478	0.880528	0.879433	0.8942
FCN1	0.859036	0.851143	0.848728	0.843471	0.850207	0.867175	0.843471	0.872691	0.896303	0.974476
TUBB4B	1.54153	1.23303	1.20419	1.40094	1.62491	1.34959	1.5105	1.16959	1.10197	0.909454
CTSD	1.09613	1.1862	1.23774	0.823707	1.07221	1.47055	1.07688	0.750592	0.805188	0.897509
RHOG	0.98589	0.940438	1.04134	1.43545	1.16766	1.33128	1.89523	1.72708	1.45122	1.17295
HBB	1.01552	0.986393	2.02957	1.23364	5.73133	1.00052	0.999198	1.19818	0.973946	0.973946
CD59	2.05929	2.36947	1.99009	1.17422	1.7131	1.93244	1.39953	0.908139	1.09803	0.962496
CD44	1.11468	0.910908	1.26901	1.99366	0.867708	1.07434	1.82386	1.85304	1.80547	1.40314
SPI1	1.1131	1.1024	1.11978	1.03158	1.2655	1.20039	1.04203	1.07149	1.22685	1.86655
PSMC3	1.57401	1.35822	1.36114	1.24239	1.46835	1.47381	1.36842	1.22634	1.08643	1.14725
MS4A1	2.03862	1.24981	1.98675	5.05827	3.68056	2.34216	3.94776	7.63296	6.86678	9.92666
CD6	0.740259	0.737558	0.754131	0.782818	0.763373	0.763033	0.885576	0.813902	0.783697	0.769869
FTH1	3.3134	3.43504	4.05445	7.84097	3.20415	3.88454	8.19458	8.05938	8.53251	5.12777
GSTP1	1.44911	1.63654	1.65499	1.3207	1.72827	1.63911	1.49563	1.12311	1.1326	1.68683
RPS3	5.3146	6.12367	6.98384	9.80079	5.24028	5.46171	8.96863	10.3983	10.642	10.7746
NDUFC2	2.13918	2.3431	1.92065	1.2917	1.6552	1.85781	1.51116	1.04109	1.24601	1.23135
CTSC	1.17341	1.15043	1.15591	1.01494	1.03242	1.08437	0.921869	0.863736	0.891588	0.870168
CD3E	0.532456	0.520687	0.547942	0.564297	0.574258	0.563877	0.659517	0.744368	0.569676	0.586895
CD3D	0.528069	0.526335	0.574149	0.624604	0.588285	0.587005	0.746442	0.740819	0.609478	0.623597
CD3G	0.597361	0.596002	0.624538	0.730676	0.640369	0.612702	0.705097	0.790983	0.631391	0.629829
HSPA8	1.75892	2.6444	2.74124	1.52529	1.44416	1.83371	1.8112	0.983503	1.42531	1.53903
KLF6	3.61357	2.51403	1.85572	2.78637	4.54512	3.06097	2.97166	2.42119	3.01691	1.95818
ITGB1	2.61584	2.2903	2.34226	1.45745	1.72961	2.02762	1.42708	1.24135	0.938291	1.07126
PRF1	0.71935	0.71679	0.728264	0.931494	0.741361	0.739096	0.751526	0.881012	0.701904	0.708009
PSAP	1.39298	1.70982	1.90055	1.17077	1.57355	2.35692	1.85864	1.09477	1.28063	1.75099
PGAM1	1.80392	1.91718	1.75743	1.15678	1.72332	1.83192	1.56863	0.925586	1.10292	1.26771
CD27	5.60501	6.93243	5.90377	1.13827	3.87625	5.55408	2.65543	0.835473	0.942992	1.02047
LAG3	0.993058	0.962915	0.898471	0.976487	1.018	0.953095	0.981437	0.885376	0.90372	0.881207
PTPN6	1.09591	1.0222	1.0684	1.256	1.57381	1.55997	1.30164	1.19467	1.60625	2.66771
SLC2A3	0.954704	0.733971	0.869266	1.34321	1.15447	1.06736	1.22236	1.90904	1.79529	1.62252
CLEC7A	0.924448	0.917484	0.918284	0.920566	0.917041	0.925735	0.917041	0.917041	0.933897	0.9451
MGST1	0.966908	0.972113	0.963592	0.964719	0.964736	0.964416	0.961429	0.967945	0.96826	0.972234
BIN2	0.801168	0.874486	0.918779	0.928362	0.830292	0.852501	0.974749	0.861917	1.05309	1.24649
CD63	1.37349	1.62294	1.52953	1.19627	1.27985	1.34742	1.18707	1.10401	0.9922	1.05216
PA2G4	1.67972	1.17883	1.17058	1.22491	1.79117	1.23825	1.25443	1.18437	1.07409	1.20254
ARHGAP9	0.915579	0.856379	0.912899	1.26631	1.11221	0.932706	0.880672	1.08262	1.06608	1.13125
IFNG	0.903196	0.89976	0.901798	1.23596	0.922459	0.91421	0.89864	0.962281	0.910129	0.902808
RAP1B	1.56093	1.03643	1.00747	1.8041	1.4339	1.06317	1.42517	1.65292	1.37541	1.1056
LYZ	0.77145	0.757945	0.764638	0.738567	0.747773	0.800726	0.740721	0.790322	1.12766	1.77116
SELPLG	1.24431	1.18178	1.04424	0.916978	1.14131	1.09864	0.985956	0.969603	0.852128	0.871477
HVCN1	1.12167	1.01195	1.07719	1.33821	1.27227	1.25908	1.19533	1.43538	1.92889	4.19316
DYNLL1	2.24083	2.3393	2.06949	1.11938	2.37777	1.77623	1.31699	1.02114	1.16715	1.5735
MLEC	2.01199	2.19988	2.05796	1.08516	1.76755	2.00328	1.56874	0.988258	1.10734	1.01136
HMGB1	4.01496	2.93809	2.40953	3.01053	5.05344	3.00695	3.15184	3.05699	2.18311	2.51825
RGCC	0.817583	0.901033	1.13216	1.51704	0.760875	0.876763	1.1328	1.44631	0.909885	0.465317
LCP1	1.08888	0.844017	0.897176	1.5345	1.21814	0.980227	0.949979	1.42241	1.11709	1.38073
GPR183	1.2374	0.931009	1.22663	1.5842	1.26289	1.61834	1.6763	2.02274	2.88065	1.12235
TNFSF13B	0.934635	0.928829	0.932082	0.931535	0.945086	0.939075	0.92634	0.946485	0.956187	1.00015
RNASE2	0.97962	0.98183	0.97962	0.97962	0.97962	0.97962	0.97962	0.97962	0.97962	0.97962
GNG2	0.861893	0.789639	0.840862	1.7672	0.926903	0.922046	1.28958	1.51676	0.909039	0.818339
LGALS3	1.32147	1.35553	1.32593	0.972405	1.2447	1.38294	1.19393	0.89364	0.887041	0.894735
ZFP36L1	0.98562	0.85507	0.920482	1.62507	1.39809	1.09314	1.97749	2.02226	1.83709	2.19767
NPC2	1.39046	1.52166	1.58052	1.40594	1.46091	1.58015	1.51446	1.31794	1.52267	1.83235
BATF	1.09452	0.98773	0.935556	0.904941	1.26115	1.00267	0.994059	0.932505	0.884784	0.896553
SERPINA1	0.90292	0.90034	0.901602	0.896085	0.896085	0.906227	0.896085	0.896085	0.909773	0.990276
BCL11B	0.795993	0.787287	0.796208	0.843536	0.799436	0.798329	0.829237	0.927504	0.801191	0.804368
HSP90AA1	2.88851	1.80683	1.60416	2.2731	3.57346	1.77256	1.78357	2.03738	1.43362	1.6266
IGHA2	3.31444	1.43228	1.23486	5.79444	3.36238	1.11162	1.51715	4.47868	2.42283	0.978702
IGHG4	240.73	223.38	159.207	2.48385	229.454	280.308	92.2562	2.61949	2.64198	0.517755
IGHG2	1.81853	5.00765	8.03693	4.54904	1.21184	4.43387	2.24539	1.62902	2.43791	1.05165
IGHA1	33.788	60.4211	147.014	20.2855	13.7626	10.9045	13.1091	1.21642	17.5454	1.29072
IGHG1	16.8519	240.785	233.947	4.96764	6.77193	326.313	111.224	1.41212	3.16289	1.87932
IGHD	1.7948	1.0749	1.47038	3.18277	1.76325	1.72516	2.57075	3.92984	6.00832	10.2393
IGHM	24.7654	17.5409	5.25413	3.46333	31.3414	16.2542	12.3349	5.04642	7.43621	13.115
IGHV1-24	1.10235	1.1654	1.04213	0.990847	1.51769	1.83063	1.06534	0.990847	0.992584	1.00177
SRP14	3.22877	2.87473	2.43391	2.06168	2.95982	2.41613	2.71531	2.38723	2.2057	2.51622
B2M	27.3193	31.2747	29.1438	20.2548	22.1543	24.1481	22.0493	14.2341	19.4822	16.4478
ANXA2	2.58455	2.81589	2.65168	1.37864	1.7079	2.05811	1.89704	1.06452	1.07608	1.15062
PKM	1.32839	1.81459	1.67409	1.04914	1.51756	1.88493	1.74199	1.09754	1.26644	1.57182
ANPEP	0.977817	0.976786	0.97693	0.975532	0.976646	0.97604	0.976765	0.975532	0.990489	1.00627
IQGAP1	1.71487	1.16441	1.15016	2.01863	1.51763	1.16334	1.42694	1.74002	1.50437	1.48789
PRKCB	1.09282	1.07788	1.30714	2.36512	1.31388	1.23856	1.5802	2.49671	2.56408	2.58368
IL4R	0.972561	0.871562	0.952515	1.59264	1.19202	1.09124	1.27784	1.48997	2.17174	3.45305
SPN	1.25551	1.30162	1.20705	1.10112	1.19482	1.18809	0.968645	0.83228	0.849694	0.834026
ALDOA	1.60181	2.12751	2.05386	1.20423	1.55942	1.76439	1.92122	1.09735	1.6054	1.90933
CORO1A	1.54175	1.97265	1.93546	1.57171	1.83725	1.73775	1.97036	1.45904	2.13266	3.42037
ITGAL	1.13976	1.0035	0.990508	1.05888	1.04065	1.02678	0.945322	0.844859	0.894457	0.894056
PYCARD	1.31028	1.55951	1.5372	1.03823	1.34732	1.50077	1.17173	1.04474	1.03471	1.35138
ITGAX	0.970741	0.945376	0.958082	1.08994	0.976155	0.986366	0.965456	1.06184	1.0177	0.961633
PSMB10	1.18198	1.45101	1.47513	0.954421	1.16655	1.54864	1.21447	0.900092	1.25807	1.60101
COTL1	1.01777	1.27082	1.49599	1.65822	1.46842	1.71471	2.16565	1.68987	2.18909	2.25677
CYBA	7.63343	9.64323	8.06322	3.85026	7.60832	9.17969	4.77068	3.03216	3.32187	4.18777
APRT	1.28478	1.35208	1.39594	1.41067	1.39412	1.25542	1.31582	1.43424	1.57218	1.92267
TRAPPC1	1.68899	1.90897	1.74449	1.22552	1.60245	1.61274	1.46473	1.23878	1.40423	1.87409
VAMP2	1.04055	0.99501	1.06391	1.3855	1.26913	1.22199	1.55162	1.25064	2.16021	2.3704
CCL5	0.587437	0.519124	0.655048	2.42905	0.546668	0.553737	0.783849	1.08838	0.653869	0.687967
CCL3	3.03605	1.54051	0.853144	1.39647	1.56421	1.22752	0.917742	0.837569	0.873159	0.833184
IKZF3	1.72957	1.12556	1.13795	1.2882	1.79393	1.18858	1.22735	1.52068	1.40872	1.58562
CCR7	0.813996	0.751447	0.818855	1.56816	1.37295	1.3301	2.80274	1.73929	1.46564	1.22746
STAT3	1.14671	1.01545	1.01294	1.1473	1.39978	1.03349	1.14383	1.31999	1.16471	1.12779
GRN	1.247	1.2994	1.34474	1.02532	1.34003	1.5596	1.2652	1.24685	1.27687	1.44625
CD79B	2.31136	2.31343	2.54734	2.06586	3.27469	3.3646	3.08141	2.59904	5.04254	13.0043
PECAM1	1.40828	1.34524	1.27767	1.04835	1.3008	1.44941	1.12076	0.948202	0.959162	1.13666
GRB2	2.14545	1.4676	1.5429	1.64933	2.41315	1.77944	1.59199	2.0521	1.92567	1.90069
JMJD6	0.987012	0.936822	0.94436	1.18658	0.990647	1.01662	1.11217	1.02966	0.838674	0.836667
ACTG1	2.66238	3.46958	3.21513	2.05839	2.23104	2.36866	2.44121	1.64271	1.54112	3.25953
CD7	0.566086	0.55295	0.583598	0.821236	0.579629	0.593939	0.704738	0.656726	0.594524	0.630679
MYL12A	1.47608	1.41742	1.40879	1.30302	2.00841	1.43675	1.456	1.09483	1.50913	2.49258
FKBP1A	1.40689	1.70724	1.63285	1.01991	1.39719	1.7151	1.58571	1.17954	1.3994	1.61435
CST3	0.819988	0.818387	0.834169	0.786614	0.792407	0.825386	0.823463	0.833166	0.935909	1.35757
CST7	0.629845	0.631748	0.6762	1.53399	0.598333	0.63399	0.716969	0.816886	0.625474	0.630872
MAFB	0.927681	0.922423	0.928479	0.921211	0.925134	0.943389	0.928817	0.919174	0.933467	0.92562
CTSA	1.1633	1.29783	1.27206	0.986135	1.30503	1.43059	1.08225	0.947563	0.995905	0.996018
CD40	1.15649	1.06176	1.20406	1.60373	1.7533	1.4561	2.18122	2.07706	2.05761	2.37974
CEBPB	1.00814	0.904866	0.942736	0.885254	1.18743	0.930433	0.985245	0.909171	0.930647	1.15898
GNAS	2.97476	1.95762	1.89539	1.81476	2.4119	2.02429	1.64126	1.55326	1.62016	1.47057
CFD	0.913371	0.915811	0.934158	0.919326	0.905742	0.910465	0.905041	0.897625	0.940089	0.982389
CNN2	1.10988	1.14182	1.18061	1.04834	1.28558	1.2717	1.32189	1.28347	1.19719	1.59839
EEF2	1.97533	3.41311	4.03006	2.978	1.87987	3.16045	5.02812	3.2692	5.61916	5.94458
CD70	1.61251	1.24529	1.09618	1.13369	1.60113	1.49604	1.67398	1.09954	1.11567	0.99229
STXBP2	1.0731	1.11837	1.15396	1.02441	1.1064	1.19725	1.0462	0.973184	1.0007	1.2431
RETN	0.959601	0.959601	0.961097	0.959601	0.959601	0.959601	0.959601	0.959601	0.993454	0.973057
LDLR	1.33423	1.23032	1.1189	1.05499	1.39973	1.15166	0.996879	0.895825	0.931602	0.873633
ADGRE5	1.60273	0.986096	1.08534	1.78377	1.07072	1.01348	1.2733	1.38964	1.17501	0.750232
BST2	3.35049	2.00924	1.72519	0.878649	3.68245	2.2328	1.36352	0.999307	1.0651	1.39523
CD22	1.18246	1.01432	1.17304	1.70616	1.65097	1.34203	1.50836	2.00303	2.15983	4.04761
NFKBID	1.57772	1.16591	1.39862	2.67156	1.71079	1.81279	3.52326	3.20392	4.04675	1.51217
TYROBP	0.631323	0.624955	0.666956	1.19015	0.644887	0.65584	0.64608	0.719362	0.748986	0.878698
GMFG	1.48049	1.73439	1.5898	1.46999	1.45912	1.50629	1.36442	1.16992	1.30161	1.77537
TGFB1	1.04896	0.99322	1.0749	1.29807	0.894565	0.913733	1.20978	1.15615	1.07438	1.00345
CD79A	4.50465	3.49886	5.14377	8.86847	6.77298	5.69986	8.54692	10.0109	11.6325	13.4245
POU2F2	1.71678	1.22071	1.37883	2.02599	2.27765	1.47091	1.57316	1.99431	1.90239	2.76537
C5AR1	0.952361	0.946353	0.950345	0.94592	0.94592	0.949261	0.94592	0.94592	0.959086	0.967369
FTL	5.13024	6.76825	6.46005	4.97684	3.89001	4.33272	5.98475	5.26186	7.67166	6.56639
FLT3LG	0.805897	0.781776	0.805062	0.851003	0.804191	0.79217	0.862064	0.903368	0.840349	0.808484
FPR1	0.969229	0.966375	0.964072	0.963396	0.963396	0.964836	0.963396	0.963396	0.969914	0.973591
LILRB2	0.97243	0.960196	0.961071	0.965348	0.960935	0.962209	0.964665	0.964861	1.00718	0.969355
LILRA5	0.963448	0.962644	0.963199	0.962197	0.962197	0.962671	0.962197	0.962197	0.976686	0.96729
IGLL5	2.64305	5.33579	3.11805	1.21898	2.04229	12.0029	6.63436	1.16573	1.9112	1.37403
IGLC2	354.983	482.666	175.135	40.1502	304.391	455.501	176.974	10.0445	32.1957	15.0792
IGLC3	13.1453	60.5246	91.2551	6.73996	8.25484	262.272	143.302	1.71018	5.95389	14.5985
MIF	2.3325	2.68938	2.70708	1.45499	1.17712	2.50399	2.34837	1.33384	1.94742	1.86423
XBP1	5.80763	6.33807	6.0809	1.16927	5.75199	5.78992	2.85893	0.975656	1.00942	0.942661
RAC2	1.69749	1.71986	1.65115	1.3007	2.13401	1.7473	1.35575	1.28629	1.54881	2.20074
LGALS1	5.63871	9.4124	6.18518	1.82942	2.83823	5.49507	3.30076	0.995649	1.18588	0.851324
SYNGR1	0.906258	0.915775	0.934411	1.07988	0.915506	0.942776	0.936793	1.00186	0.963932	0.922431
TNFRSF13C	1.48462	1.21048	1.67088	2.88019	2.23294	2.10963	3.78016	4.00742	4.41884	3.3485
SAMSN1	1.48212	1.11945	1.25586	1.3453	1.126	1.25451	1.4815	1.34037	0.98526	0.783533
SOD1	1.80489	1.32436	1.24002	1.37745	1.77405	1.31513	1.31305	1.35981	1.35374	1.57961
ITGB2	0.734425	0.657207	0.735046	1.0505	0.893802	0.875309	0.949186	1.1355	0.899888	1.24183
Sum all genes	1160.17	1562.43	1291.35	554.26	1106.61	1860.01	1061.15	490.958	599.151	631.55

## Sheet: Cell migration
	DF Day-2	DF Day-1	DF Def	DF Wk2	DHF Day-2	DHF Day-1	DHF Def	DHF Wk2	HCI	HCII
CDC42	1.7136	1.46064	1.46366	2.12662	1.93067	1.72087	2.45636	2.02308	2.15749	1.80464
FGR	0.899947	0.918353	0.931128	0.969611	0.978325	1.09354	0.915897	0.949597	1.10356	1.46583
LCK	0.659308	0.657066	0.693268	0.693342	0.705787	0.704476	0.732135	0.708436	0.754561	0.847676
CSF3R	0.948666	0.948705	0.949653	0.946645	0.946645	0.95232	0.946645	0.986898	0.961879	0.977129
MACF1	1.22666	0.930695	0.983703	1.27519	1.28654	0.944067	0.971977	1.30446	1.14226	1.19092
CAP1	1.04699	1.07467	1.08938	1.10293	1.13259	1.14492	1.09821	0.860949	1.14797	1.97411
JUN	3.05297	2.65142	2.20598	1.81008	8.58232	6.24534	2.12862	1.51408	4.36022	5.84057
PDE4B	2.34157	1.82137	1.62167	1.70378	2.05712	1.66969	1.37962	2.05003	2.20346	1.13593
NEXN	1.04364	0.988627	0.996056	0.9858	1.10175	0.995568	0.988953	0.9858	1.02529	0.993039
RHOC	0.868767	0.868298	0.892882	1.04638	0.912797	0.912392	0.966394	0.993058	0.977516	1.07611
CD2	0.606066	0.600218	0.615623	0.781343	0.681003	0.615698	0.756098	0.923287	0.644215	0.62726
S100A11	1.21215	0.984673	1.01783	0.967924	1.24782	0.920894	0.937998	0.801707	0.764071	0.772857
S100A9	0.847928	0.767934	0.782265	0.711291	0.835217	0.930233	0.736163	0.749967	1.41845	1.59922
S100A12	0.884025	0.879419	0.882829	0.877504	0.884911	0.88104	0.877504	0.877504	0.914827	0.952998
S100A8	0.827976	0.785525	0.777249	0.739811	0.828237	0.837976	0.764635	0.737182	1.23377	1.59482
LMNA	1.31266	1.09281	1.36249	2.01149	0.910196	1.19031	1.87858	1.59876	1.15699	0.626813
CD48	1.63681	1.20125	1.1615	2.14668	2.05349	1.23215	1.48146	2.12662	2.11103	2.09096
FCER1G	0.780573	0.79397	0.794131	0.872648	0.791285	0.822957	0.785774	0.820078	0.869757	0.895351
XCL2	0.899597	0.901289	0.902651	1.21981	0.903568	0.904507	0.902609	0.911255	0.897937	0.905636
SELL	1.60323	1.49681	1.28913	1.25509	2.10087	1.91091	1.33026	1.18517	1.64391	3.32534
PTGS2	0.966696	0.969199	0.963764	0.964993	0.961463	0.983121	0.961463	0.983954	0.962233	0.968678
PTPRC	1.23626	0.818408	0.83232	2.35753	1.71336	0.938189	0.963534	1.77801	1.83839	1.93073
ADAM17	1.24073	1.18088	1.08849	1.3404	1.18936	1.15059	1.1853	1.41152	1.1496	1.06422
RHOB	3.47668	2.48294	2.26038	1.08262	2.00473	2.13551	1.46204	0.918695	1.22407	1.41472
CYP1B1	0.975856	0.976527	0.977599	0.975856	0.975856	0.976465	0.975856	0.975856	0.975856	0.986787
TMSB10	8.25125	9.89942	9.13847	8.5092	8.58247	7.39127	7.47435	6.70094	8.37735	10.9959
IGKV3-11	2.69493	1.83058	2.36414	0.925239	0.968836	1.02211	1.56692	0.932221	0.937766	0.925239
ZAP70	0.799981	0.798188	0.800294	0.874157	0.817577	0.831051	0.856857	0.874673	0.860268	0.846296
IL1B	0.899465	0.888603	0.907612	0.906946	0.882273	0.939945	0.878619	0.898948	0.948779	0.907295
CXCR4	2.0768	1.2139	1.53322	3.36992	5.76195	5.92763	4.69015	3.80818	6.16365	3.35357
ZEB2	0.963728	0.717149	0.794311	1.61231	1.04852	0.831397	1.0845	1.37887	1.39407	1.15401
TNFAIP6	0.988305	0.986036	0.980838	0.980156	0.981567	0.981645	0.980156	0.980156	0.980156	0.980156
NR4A2	1.32115	0.805814	0.948054	1.82186	1.63304	1.8132	1.56175	2.0967	2.68456	0.971055
CCL20	0.977564	0.977441	0.977672	0.973772	0.973772	0.991377	0.981844	0.988886	0.973772	0.973772
SP100	1.88834	1.14214	1.178	1.55478	2.66444	1.43904	1.6247	1.86212	1.87719	1.8349
CX3CR1	0.933407	0.930621	0.932497	0.94166	0.929764	0.929989	0.928682	0.927887	0.930706	0.934887
CCR1	0.98562	0.963786	0.964813	0.962998	0.992136	0.9684	0.962998	0.972579	0.986586	0.964134
GPX1	1.37501	1.74695	1.73825	1.19425	1.40015	1.69972	1.53092	1.19672	1.52721	2.16062
RHOA	1.98231	1.70714	1.6437	1.68113	1.82129	1.67013	2.04573	1.61169	1.69152	1.96547
GNAI2	1.27438	1.22398	1.24723	1.39822	1.14768	1.17983	1.16545	1.24639	1.22969	1.27286
ARF4	1.65278	1.98969	1.97026	1.15638	1.68015	2.07469	1.61728	1.07683	1.13758	1.05421
FOXP1	1.11702	0.743953	0.954707	2.70591	1.74975	1.20494	2.50127	2.99157	2.85138	1.96786
PARP9	1.34174	0.965854	0.966579	0.967418	2.07416	1.00984	0.990851	1.00844	1.01848	0.987807
ATP1B3	1.8477	1.63115	1.41126	1.35278	1.59471	1.69328	1.44896	1.39334	1.11062	0.845322
JCHAIN	72.674	98.3116	86.2407	14.7972	40.0755	50.2259	26.8363	3.78457	10.1861	1.87691
CXCL8	0.869769	0.860647	0.865144	0.87092	0.858576	0.946012	0.898695	0.896781	0.979808	0.903859
CXCL3	0.952949	0.954913	0.970141	0.948957	0.948957	0.973994	0.962822	0.952669	0.97069	0.952028
CXCL2	0.934861	0.928101	0.934012	0.941996	0.925736	0.972453	0.937388	0.948023	0.973107	0.933452
CXCL10	1.01037	1.01114	0.990857	0.991334	1.06138	1.02062	0.995595	0.989151	0.989151	0.989151
HMGB2	2.70534	1.83822	1.37956	2.11151	2.59017	1.81774	1.90006	1.39019	1.5666	1.06046
PTGER4	0.72061	0.669318	0.698883	0.971697	0.750464	0.727162	0.757883	0.883811	0.93913	0.757913
MEF2C	2.28092	2.08946	2.24819	3.06259	2.98755	2.53701	2.07956	3.15913	4.30714	5.4672
CD74	6.04052	5.02469	10.0992	20.0988	10.014	10.8946	25.0552	23.841	42.6947	54.3422
DUSP1	1.1599	1.00665	0.889391	1.05586	3.66433	2.89415	1.5817	1.55806	4.17007	4.91958
PHACTR1	1.40227	1.11251	1.15097	2.07637	1.79989	1.74346	2.36007	2.86616	3.16741	1.8732
TNF	0.980091	0.936366	0.951469	1.01999	1.01355	1.00354	1.04185	1.07461	1.03413	0.962853
AIF1	0.735842	0.723325	0.730439	0.738159	0.737775	0.745786	0.786506	0.874886	0.813638	0.840522
GPSM3	0.912358	1.04404	1.15182	1.17388	1.33187	1.35412	1.47851	1.25776	1.72444	2.45175
TREM1	0.967264	0.966698	0.971268	0.983556	0.973721	0.970433	0.964265	0.992871	0.977675	0.974266
SGK1	1.2548	1.11496	1.07278	0.993302	1.04413	1.0624	1.11078	0.949311	1.09489	0.909233
TNFAIP3	0.87603	0.639541	0.552633	1.50071	0.87589	0.751631	0.986942	1.14838	0.692543	0.485343
CITED2	1.69159	1.87818	1.70802	0.848244	1.32916	1.47995	1.23027	0.853783	1.12375	0.936603
SOD2	1.20963	1.25248	1.27913	1.06972	1.12463	1.12368	1.33539	1.10153	1.30403	0.944435
RAC1	1.45066	1.37722	1.35078	1.20335	1.46192	1.36471	1.34423	1.27243	1.27684	1.48819
IL6	1.17192	0.994403	1.00421	1.16076	1.47309	1.1852	1.14396	1.16769	1.35316	1.09258
SEPT7	1.47664	0.993888	1.06661	1.89389	1.90181	1.24923	1.65896	1.74674	1.67281	2.01699
PPIA	4.45652	3.29018	2.87658	3.10486	3.51003	2.70619	2.85535	3.0571	2.97618	2.83063
MYO1G	1.11964	1.23745	1.17392	1.20922	1.101	1.27269	1.21507	1.15802	1.26228	1.52909
SBDS	1.1363	0.942945	0.927905	1.43191	1.71868	1.21033	1.34291	1.54487	1.99536	1.01654
HSPB1	1.01452	0.874946	0.888588	1.10561	1.28423	1.00401	1.08066	1.20452	1.16091	1.21946
CD99	1.29111	1.49443	1.52809	1.71191	1.25195	1.63436	1.58667	1.47098	1.11401	1.12679
TMSB4X	9.71151	7.99802	7.87767	10.3627	9.37835	5.77432	8.19774	8.88874	11.157	17.2201
TIMP1	0.845726	0.843809	0.87087	0.966503	0.870575	0.869675	0.914243	0.888244	0.913019	0.920974
MSN	1.21792	1.05447	1.00192	1.39395	1.18275	1.03102	1.00945	1.14141	1.30578	1.40533
FLNA	0.968781	0.896383	0.935133	1.42961	0.940961	0.905979	0.950568	1.08838	1.07617	0.990993
PCM1	1.29719	0.878112	0.911949	1.83158	1.53263	0.989326	1.10806	1.88458	1.38643	1.1906
LYN	1.50783	1.15379	1.28457	2.1675	1.75155	1.50894	2.28193	2.25788	2.45198	1.92371
SDCBP	0.823458	0.746513	0.794957	1.16142	0.846627	0.930495	1.31474	1.24596	1.20527	1.04104
TRIB1	2.72423	2.61751	2.02499	0.964835	2.04239	2.17641	1.46882	0.974178	0.971528	0.908863
MYC	1.13884	1.04206	0.979305	1.13014	1.38984	1.259	1.60561	1.10007	1.35744	1.59255
FAM49B	1.14029	0.973132	1.02392	1.65778	1.29598	1.24694	1.50654	1.59314	1.49662	1.41222
DDX58	1.05203	0.986338	0.998023	1.00431	1.36061	0.980934	0.966266	0.977851	1.00669	1.12695
GLIPR2	0.947255	0.999133	1.02227	0.888244	1.05553	1.00542	0.945208	0.827136	0.921522	0.975835
ZFAND5	1.29074	1.04966	1.04888	1.29443	1.36083	1.18344	1.11223	1.25628	1.10188	1.03129
ANXA1	0.504606	0.519018	0.579047	0.984322	0.493394	0.550639	0.711109	0.586109	0.66251	0.607715
KLF4	1.14588	0.977004	1.07771	1.43919	1.25561	1.21905	1.11746	1.56454	1.75623	1.07684
ARPC5L	1.73276	1.49137	1.35891	1.1794	1.99145	1.49391	1.3026	0.996352	1.05983	1.12728
HSPA5	4.095	4.01819	4.10457	1.78306	4.905	4.55393	3.092	1.24234	1.28191	1.03503
IFITM1	1.18068	1.26932	0.919315	0.653539	0.8195	1.33252	0.986561	0.661271	0.883611	0.726521
RHOG	0.98589	0.940438	1.04134	1.43545	1.16766	1.33128	1.89523	1.72708	1.45122	1.17295
CD44	1.11468	0.910908	1.26901	1.99366	0.867708	1.07434	1.82386	1.85304	1.80547	1.40314
SLC3A2	1.37057	1.18857	1.24836	1.08687	1.3438	1.37626	1.50513	1.20285	1.12575	0.973039
CFL1	2.25367	2.56328	2.43731	2.28494	2.29757	2.38095	2.70649	2.16898	2.84743	3.19974
GSTP1	1.44911	1.63654	1.65499	1.3207	1.72827	1.63911	1.49563	1.12311	1.1326	1.68683
ETS1	1.04851	0.701332	0.719239	1.42605	1.0014	0.775238	0.767736	1.39116	1.16083	1.11961
ITGB1	2.61584	2.2903	2.34226	1.45745	1.72961	2.02762	1.42708	1.24135	0.938291	1.07126
ARID5B	2.88883	2.19946	1.76751	1.45251	2.81434	1.75335	1.52694	1.50566	1.69988	1.60864
DDIT4	0.912055	0.901999	0.89748	0.917972	1.26277	1.19451	1.11104	0.867825	1.05733	0.873452
PTPN6	1.09591	1.0222	1.0684	1.256	1.57381	1.55997	1.30164	1.19467	1.60625	2.66771
CLEC7A	0.924448	0.917484	0.918284	0.920566	0.917041	0.925735	0.917041	0.917041	0.933897	0.9451
ARHGDIB	1.27594	1.6681	1.8412	1.87336	1.3021	1.44715	1.98514	1.90325	2.74409	3.52307
BIN2	0.801168	0.874486	0.918779	0.928362	0.830292	0.852501	0.974749	0.861917	1.05309	1.24649
ITGB7	1.39197	2.20053	2.07798	1.1586	1.72689	2.68023	1.56188	0.941918	1.06429	1.10158
CD63	1.37349	1.62294	1.52953	1.19627	1.27985	1.34742	1.18707	1.10401	0.9922	1.05216
IFNG	0.903196	0.89976	0.901798	1.23596	0.922459	0.91421	0.89864	0.962281	0.910129	0.902808
BTG1	1.66333	0.97664	1.42908	3.82611	3.33468	2.56382	4.19148	5.06283	7.03776	4.65531
SELPLG	1.24431	1.18178	1.04424	0.916978	1.14131	1.09864	0.985956	0.969603	0.852128	0.871477
HMGB1	4.01496	2.93809	2.40953	3.01053	5.05344	3.00695	3.15184	3.05699	2.18311	2.51825
RGCC	0.817583	0.901033	1.13216	1.51704	0.760875	0.876763	1.1328	1.44631	0.909885	0.465317
LCP1	1.08888	0.844017	0.897176	1.5345	1.21814	0.980227	0.949979	1.42241	1.11709	1.38073
GPR183	1.2374	0.931009	1.22663	1.5842	1.26289	1.61834	1.6763	2.02274	2.88065	1.12235
ARF6	1.99015	1.81224	1.85955	2.09083	1.96189	1.73227	1.55806	1.76184	1.57794	2.08126
LGALS3	1.32147	1.35553	1.32593	0.972405	1.2447	1.38294	1.19393	0.89364	0.887041	0.894735
HIF1A	1.1638	0.878908	0.896039	1.4431	1.62281	1.23398	1.49561	1.7407	1.37949	1.20415
SYNE2	1.64788	0.976955	0.950315	1.6391	1.77442	0.929644	0.891211	0.937891	0.969689	0.85204
BCL11B	0.795993	0.787287	0.796208	0.843536	0.799436	0.798329	0.829237	0.927504	0.801191	0.804368
EVL	0.753533	0.742075	0.804708	0.978356	1.09316	0.91626	0.9912	0.996636	1.29363	2.04095
IGHA2	3.31444	1.43228	1.23486	5.79444	3.36238	1.11162	1.51715	4.47868	2.42283	0.978702
IGHA1	33.788	60.4211	147.014	20.2855	13.7626	10.9045	13.1091	1.21642	17.5454	1.29072
IGHM	24.7654	17.5409	5.25413	3.46333	31.3414	16.2542	12.3349	5.04642	7.43621	13.115
IDH2	1.68491	3.34504	3.32051	1.12227	1.91504	3.32286	2.21868	0.903822	1.03469	1.03314
CIB1	1.0258	0.967667	1.19358	1.61393	1.3966	1.21849	1.43685	1.46639	1.85851	1.56701
IQGAP1	1.71487	1.16441	1.15016	2.01863	1.51763	1.16334	1.42694	1.74002	1.50437	1.48789
SPN	1.25551	1.30162	1.20705	1.10112	1.19482	1.18809	0.968645	0.83228	0.849694	0.834026
CORO1A	1.54175	1.97265	1.93546	1.57171	1.83725	1.73775	1.97036	1.45904	2.13266	3.42037
ITGAL	1.13976	1.0035	0.990508	1.05888	1.04065	1.02678	0.945322	0.844859	0.894457	0.894056
PYCARD	1.31028	1.55951	1.5372	1.03823	1.34732	1.50077	1.17173	1.04474	1.03471	1.35138
ITGAX	0.970741	0.945376	0.958082	1.08994	0.976155	0.986366	0.965456	1.06184	1.0177	0.961633
ADGRG1	0.905517	0.905042	0.90913	0.998025	0.903243	0.903423	0.902621	0.928815	0.911017	0.904859
YWHAE	2.23431	1.68516	1.59648	1.49384	2.02087	1.59973	1.68104	1.54025	1.26191	1.07054
CXCL16	0.981767	0.967802	1.01381	1.01429	0.973292	1.01741	1.02705	1.04187	1.12895	1.04361
PFN1	2.02929	2.32105	2.17296	2.18716	1.99543	2.20095	2.72113	1.82736	2.80105	3.25098
CCL5	0.587437	0.519124	0.655048	2.42905	0.546668	0.553737	0.783849	1.08838	0.653869	0.687967
CCL3	3.03605	1.54051	0.853144	1.39647	1.56421	1.22752	0.917742	0.837569	0.873159	0.833184
CCL4	1.26053	0.741321	0.713278	2.51938	0.751086	0.817333	0.775069	0.750171	0.887509	0.64992
CCL3L3	1.06067	0.906841	0.880461	1.02261	1.15039	1.01638	0.913102	0.878121	0.907086	0.91474
CCL4L2	1.14314	0.934842	0.881419	1.11655	1.09329	1.06579	0.982853	0.918369	0.915225	0.884126
CCR7	0.813996	0.751447	0.818855	1.56816	1.37295	1.3301	2.80274	1.73929	1.46564	1.22746
STAT3	1.14671	1.01545	1.01294	1.1473	1.39978	1.03349	1.14383	1.31999	1.16471	1.12779
GRN	1.247	1.2994	1.34474	1.02532	1.34003	1.5596	1.2652	1.24685	1.27687	1.44625
FMNL1	1.64205	1.63266	1.71707	1.83214	1.28897	1.41592	1.67875	1.98427	1.27716	1.49156
ABI3	0.926454	0.919139	0.893101	0.955476	0.977029	0.936749	0.912858	0.916743	0.904456	0.97979
PECAM1	1.40828	1.34524	1.27767	1.04835	1.3008	1.44941	1.12076	0.948202	0.959162	1.13666
GRB2	2.14545	1.4676	1.5429	1.64933	2.41315	1.77944	1.59199	2.0521	1.92567	1.90069
ACTG1	2.66238	3.46958	3.21513	2.05839	2.23104	2.36866	2.44121	1.64271	1.54112	3.25953
ARHGDIA	1.41967	1.51016	1.54078	1.38956	1.40093	1.61272	1.80214	1.41864	1.50807	1.16289
PSTPIP2	0.962785	0.962785	0.963594	0.962785	0.962785	0.966529	0.964056	0.962785	0.962785	0.963959
STK4	1.30488	1.16559	1.14257	2.55353	1.53965	1.29529	1.51938	2.05946	2.41146	1.66369
CD40	1.15649	1.06176	1.20406	1.60373	1.7533	1.4561	2.18122	2.07706	2.05761	2.37974
BSG	1.63334	1.99593	1.796	1.11166	1.51994	2.16315	1.60835	1.02315	1.11886	1.17042
CNN2	1.10988	1.14182	1.18061	1.04834	1.28558	1.2717	1.32189	1.28347	1.19719	1.59839
CALR	4.43355	4.19277	3.76732	2.01086	4.85161	3.9796	3.38753	1.35725	1.56817	1.47464
BST2	3.35049	2.00924	1.72519	0.878649	3.68245	2.2328	1.36352	0.999307	1.0651	1.39523
FFAR2	0.986509	0.986509	0.987428	0.986509	0.986509	0.992673	0.986509	0.986509	0.987212	0.986509
TGFB1	1.04896	0.99322	1.0749	1.29807	0.894565	0.913733	1.20978	1.15615	1.07438	1.00345
RPS19	10.6625	11.5203	11.2411	12.1223	9.70282	10.3955	14.1198	13.1761	13.9622	14.9534
C5AR1	0.952361	0.946353	0.950345	0.94592	0.94592	0.949261	0.94592	0.94592	0.959086	0.967369
MYADM	1.09176	0.81499	1.24212	2.18612	1.53025	1.46785	1.92177	1.83766	1.90338	0.873988
IGLV6-57	4.09553	7.05335	5.3627	0.984277	1.72445	1.83408	1.48404	0.952346	0.98643	0.975006
IGLV1-40	1.0275	1.02805	1.02128	0.984483	1.50572	1.90046	1.38526	0.979568	0.999626	0.979568
IGLC2	354.983	482.666	175.135	40.1502	304.391	455.501	176.974	10.0445	32.1957	15.0792
IGLC3	13.1453	60.5246	91.2551	6.73996	8.25484	262.272	143.302	1.71018	5.95389	14.5985
VPREB3	1.64121	1.22256	1.68995	2.4909	2.97682	1.71706	2.45128	2.60746	2.86691	3.77819
MIF	2.3325	2.68938	2.70708	1.45499	1.17712	2.50399	2.34837	1.33384	1.94742	1.86423
XBP1	5.80763	6.33807	6.0809	1.16927	5.75199	5.78992	2.85893	0.975656	1.00942	0.942661
RAC2	1.69749	1.71986	1.65115	1.3007	2.13401	1.7473	1.35575	1.28629	1.54881	2.20074
SUN2	0.798573	0.848389	0.854381	1.20985	0.79649	0.986932	0.994392	0.911337	1.01101	1.47723
TSPO	0.925568	1.0436	1.10344	1.0129	0.905157	1.01381	1.05132	0.969306	1.06283	1.30886
ITGB2	0.734425	0.657207	0.735046	1.0505	0.893802	0.875309	0.949186	1.1355	0.899888	1.24183
Sum all genes	766.691	968.528	754.614	361.791	686.319	1060.24	651.94	289.593	380.092	371.594

## Sheet: Complement activation
	DF Day-2	DF Day-1	DF Def	DF Wk2	DHF Day-2	DHF Day-1	DHF Def	DHF Wk2	HCI	HCII
CD55	1.67661	1.34324	1.48849	2.58343	1.55261	1.50454	2.17964	2.65541	2.52773	1.45701
IGKV3-11	2.69493	1.83058	2.36414	0.925239	0.968836	1.02211	1.56692	0.932221	0.937766	0.925239
IL1B	0.899465	0.888603	0.907612	0.906946	0.882273	0.939945	0.878619	0.898948	0.948779	0.907295
CFP	0.91619	0.914023	0.917105	0.931841	0.913427	0.933004	0.912447	0.919336	0.931274	0.982252
CLU	0.996029	0.98072	0.983778	0.98072	0.98072	0.984844	0.98072	1.00233	1.06042	1.00047
FCN1	0.859036	0.851143	0.848728	0.843471	0.850207	0.867175	0.843471	0.872691	0.896303	0.974476
CD59	2.05929	2.36947	1.99009	1.17422	1.7131	1.93244	1.39953	0.908139	1.09803	0.962496
SERPING1	0.995636	0.992684	0.992684	0.992684	0.992684	0.992684	0.992684	0.992684	1.00159	1.00042
RGCC	0.817583	0.901033	1.13216	1.51704	0.760875	0.876763	1.1328	1.44631	0.909885	0.465317
IGHA2	3.31444	1.43228	1.23486	5.79444	3.36238	1.11162	1.51715	4.47868	2.42283	0.978702
IGHG4	240.73	223.38	159.207	2.48385	229.454	280.308	92.2562	2.61949	2.64198	0.517755
IGHG2	1.81853	5.00765	8.03693	4.54904	1.21184	4.43387	2.24539	1.62902	2.43791	1.05165
IGHA1	33.788	60.4211	147.014	20.2855	13.7626	10.9045	13.1091	1.21642	17.5454	1.29072
IGHG1	16.8519	240.785	233.947	4.96764	6.77193	326.313	111.224	1.41212	3.16289	1.87932
IGHD	1.7948	1.0749	1.47038	3.18277	1.76325	1.72516	2.57075	3.92984	6.00832	10.2393
IGHM	24.7654	17.5409	5.25413	3.46333	31.3414	16.2542	12.3349	5.04642	7.43621	13.115
IGHV1-24	1.10235	1.1654	1.04213	0.990847	1.51769	1.83063	1.06534	0.990847	0.992584	1.00177
CFD	0.913371	0.915811	0.934158	0.919326	0.905742	0.910465	0.905041	0.897625	0.940089	0.982389
C5AR1	0.952361	0.946353	0.950345	0.94592	0.94592	0.949261	0.94592	0.94592	0.959086	0.967369
IGLV6-57	4.09553	7.05335	5.3627	0.984277	1.72445	1.83408	1.48404	0.952346	0.98643	0.975006
IGLV1-40	1.0275	1.02805	1.02128	0.984483	1.50572	1.90046	1.38526	0.979568	0.999626	0.979568
IGLL5	2.64305	5.33579	3.11805	1.21898	2.04229	12.0029	6.63436	1.16573	1.9112	1.37403
IGLC2	354.983	482.666	175.135	40.1502	304.391	455.501	176.974	10.0445	32.1957	15.0792
IGLC3	13.1453	60.5246	91.2551	6.73996	8.25484	262.272	143.302	1.71018	5.95389	14.5985
Sum all genes	713.84	1120.35	846.608	108.516	618.57	1388.3	578.84	48.6468	96.9059	73.7053

## Sheet: Cytokine production
	DF Day-2	DF Day-1	DF Def	DF Wk2	DHF Day-2	DHF Day-1	DHF Def	DHF Wk2	HCI	HCII
ISG15	14.05	2.07874	1.732	1.0461	11.6494	1.92033	1.27229	0.97412	0.906554	0.836114
PARK7	1.98836	2.05841	1.97273	1.38414	1.84772	1.94464	1.8096	1.1944	1.42469	1.71111
TNFRSF1B	1.03381	0.863772	0.853218	1.16477	0.959277	0.924811	1.00193	1.079	1.04934	1.00285
FGR	0.899947	0.918353	0.931128	0.969611	0.978325	1.09354	0.915897	0.949597	1.10356	1.46583
PDE4B	2.34157	1.82137	1.62167	1.70378	2.05712	1.66969	1.37962	2.05003	2.20346	1.13593
GBP1	1.05472	0.916686	0.917554	0.953812	1.61906	0.915339	0.902902	0.920404	0.937518	0.915328
GBP5	0.967524	0.929696	0.937173	0.978399	1.08892	0.937305	0.978475	0.913422	0.933941	0.949011
CD2	0.606066	0.600218	0.615623	0.781343	0.681003	0.615698	0.756098	0.923287	0.644215	0.62726
CD160	0.929725	0.926812	0.932148	1.05688	0.932281	0.929755	0.928982	0.954599	0.931966	0.945178
S100A9	0.847928	0.767934	0.782265	0.711291	0.835217	0.930233	0.736163	0.749967	1.41845	1.59922
S100A12	0.884025	0.879419	0.882829	0.877504	0.884911	0.88104	0.877504	0.877504	0.914827	0.952998
S100A8	0.827976	0.785525	0.777249	0.739811	0.828237	0.837976	0.764635	0.737182	1.23377	1.59482
ASH1L	1.2968	1.11027	1.04158	1.62666	1.5316	1.1912	1.30872	1.64832	1.42585	1.2865
MNDA	1.05701	0.914042	0.96689	1.04046	1.57226	0.96207	0.957308	1.02872	1.138	1.03419
PYHIN1	0.831241	0.804558	0.828654	1.31505	0.873647	0.80935	0.842284	0.855321	0.856863	0.856478
IFI16	2.23807	1.05266	1.08392	1.38012	4.43251	1.22162	1.08931	1.4903	1.29667	1.86427
FCER1G	0.780573	0.79397	0.794131	0.872648	0.791285	0.822957	0.785774	0.820078	0.869757	0.895351
CD247	0.64529	0.639427	0.684179	1.08208	0.659074	0.695382	0.74546	0.694788	0.675233	0.659537
PTGS2	0.966696	0.969199	0.963764	0.964993	0.961463	0.983121	0.961463	0.983954	0.962233	0.968678
PTPRC	1.23626	0.818408	0.83232	2.35753	1.71336	0.938189	0.963534	1.77801	1.83839	1.93073
CD55	1.67661	1.34324	1.48849	2.58343	1.55261	1.50454	2.17964	2.65541	2.52773	1.45701
NLRP3	0.953301	0.953541	0.961785	0.953301	0.953301	0.964884	0.969026	0.953301	0.96928	0.969143
RSAD2	1.36011	0.971028	0.963071	1.0262	1.57702	1.00224	1.00056	0.950703	0.957931	0.954469
ADAM17	1.24073	1.18088	1.08849	1.3404	1.18936	1.15059	1.1853	1.41152	1.1496	1.06422
EIF2AK2	1.88696	0.946061	0.957333	1.11	2.42149	1.12492	1.0965	1.47052	1.23783	1.08541
CYP1B1	0.975856	0.976527	0.977599	0.975856	0.975856	0.976465	0.975856	0.975856	0.975856	0.986787
REL	1.40108	0.785319	1.01325	3.96146	2.34449	1.56	2.51984	5.03831	2.9722	1.68611
PELI1	1.94353	1.47537	1.46814	1.58874	1.79959	1.58548	1.90084	1.75448	1.38171	0.964994
IL1B	0.899465	0.888603	0.907612	0.906946	0.882273	0.939945	0.878619	0.898948	0.948779	0.907295
NMI	1.67962	1.09342	1.08058	0.987373	2.15428	1.16012	1.03607	0.955556	0.984222	1.04573
IFIH1	1.43389	1.00193	0.996908	1.17748	1.80987	1.10082	1.08001	1.1729	1.03491	1.07884
STAT1	2.31143	1.08103	1.08072	1.05167	2.50698	1.17628	1.05671	1.10587	0.967174	1.00384
HSPD1	2.12988	1.54911	1.44985	1.68328	2.31739	1.48637	1.71432	1.68779	1.15524	1.14647
SLC11A1	0.977796	0.954837	0.96004	0.992163	0.967603	0.968842	0.970649	0.990845	1.00973	0.994108
LRRFIP1	1.37144	0.799943	1.09031	3.12029	1.3975	1.06806	1.7381	2.77645	1.89038	1.19185
CX3CR1	0.933407	0.930621	0.932497	0.94166	0.929764	0.929989	0.928682	0.927887	0.930706	0.934887
FOXP1	1.11702	0.743953	0.954707	2.70591	1.74975	1.20494	2.50127	2.99157	2.85138	1.96786
SPON2	0.802473	0.811866	0.823341	1.12275	0.878369	0.913634	0.811723	0.887571	0.834037	0.828368
EREG	0.950905	0.947451	0.945625	0.939908	0.947328	0.954497	0.942408	0.959988	0.939908	0.96274
BANK1	1.86534	1.26265	1.74878	3.82159	3.51251	2.23406	3.17868	4.66256	4.17203	4.58084
NFKB1	1.13774	0.882158	0.899932	2.58542	1.45761	1.07406	1.4648	3.18491	1.0735	0.834383
HMGB2	2.70534	1.83822	1.37956	2.11151	2.59017	1.81774	1.90006	1.39019	1.5666	1.06046
PTGER4	0.72061	0.669318	0.698883	0.971697	0.750464	0.727162	0.757883	0.883811	0.93913	0.757913
IRF1	1.82449	1.30263	1.29322	2.12337	4.71457	1.59745	2.03937	1.97315	2.01557	1.09823
EGR1	1.04191	1.0021	0.959827	1.00969	1.58687	1.40184	1.11045	1.01177	1.67693	1.32315
CD14	0.917638	0.917545	0.912922	0.912189	0.914951	0.930473	0.914833	0.912189	0.944354	0.969672
CD74	6.04052	5.02469	10.0992	20.0988	10.014	10.8946	25.0552	23.841	42.6947	54.3422
LCP2	0.881991	0.863902	0.865421	0.898028	0.925074	0.896452	0.876644	0.897612	0.879207	0.908098
CD83	1.40589	1.03781	1.35854	2.96966	1.96955	2.23587	3.19112	3.7722	5.01391	1.34906
BTN3A2	1.19895	1.13496	1.17209	1.03014	1.29114	1.03793	1.01462	0.912677	0.888544	1.20081
HLA-F	1.50545	1.2646	1.30732	1.74588	1.61175	1.18765	1.1961	1.32679	1.25421	1.12906
HLA-A	5.74846	5.51326	5.47277	4.60705	6.61052	7.13104	5.8178	3.67991	3.91955	4.94071
HLA-E	1.80147	2.09732	2.3085	2.4057	3.24801	2.88769	3.01636	2.26607	3.02112	3.4333
HLA-B	7.47386	7.75505	8.4447	6.82049	8.29513	9.48361	7.93935	4.80459	3.41094	8.08238
TNF	0.980091	0.936366	0.951469	1.01999	1.01355	1.00354	1.04185	1.07461	1.03413	0.962853
LTB	1.07661	0.791273	1.5071	3.33336	2.22181	1.72988	2.37055	3.22423	4.90288	9.16633
AIF1	0.735842	0.723325	0.730439	0.738159	0.737775	0.745786	0.786506	0.874886	0.813638	0.840522
GPSM3	0.912358	1.04404	1.15182	1.17388	1.33187	1.35412	1.47851	1.25776	1.72444	2.45175
HLA-DRB1	3.42055	2.22484	3.74355	8.78654	5.5285	4.36008	7.87609	6.89579	8.76677	16.7607
HLA-DPA1	2.26579	1.89926	2.99823	4.7461	4.25782	3.03917	5.45853	6.24744	8.27535	15.9673
HLA-DPB1	2.11743	1.58962	2.70372	6.50258	5.0614	3.60304	8.34482	10.82	13.1594	15.7973
HSP90AB1	2.2661	1.36566	1.36244	2.47827	3.59343	2.01907	3.04309	3.00341	2.01473	2.00481
AKIRIN2	1.11001	1.23544	1.22987	1.20331	1.05392	1.43543	1.38021	1.19715	1.349	1.22703
UBE2J1	4.66814	5.04791	4.8483	1.88521	3.21177	4.06125	2.99817	1.0941	1.6672	1.5073
TNFAIP3	0.87603	0.639541	0.552633	1.50071	0.87589	0.751631	0.986942	1.14838	0.692543	0.485343
EZR	2.69303	1.97563	2.47442	4.02692	2.9027	2.4266	4.54895	3.69098	3.02788	1.77361
RAC1	1.45066	1.37722	1.35078	1.20335	1.46192	1.36471	1.34423	1.27243	1.27684	1.48819
IL6	1.17192	0.994403	1.00421	1.16076	1.47309	1.1852	1.14396	1.16769	1.35316	1.09258
TAX1BP1	1.47175	1.1636	1.15544	1.51772	1.72929	1.20364	1.37729	1.6465	1.35163	1.21174
HSPB1	1.01452	0.874946	0.888588	1.10561	1.28423	1.00401	1.08066	1.20452	1.16091	1.21946
CD36	0.946461	0.944364	0.943942	0.943942	0.943942	0.950821	0.943942	0.943942	0.952557	0.972846
TMSB4X	9.71151	7.99802	7.87767	10.3627	9.37835	5.77432	8.19774	8.88874	11.157	17.2201
CYBB	1.07023	0.980632	1.03046	1.22558	1.36922	1.0969	1.12244	1.32695	1.36666	1.43913
DDX3X	1.37796	0.973783	0.947555	2.0024	1.37906	1.05598	1.26705	1.71368	2.05177	1.29612
CLU	0.996029	0.98072	0.983778	0.98072	0.98072	0.984844	0.98072	1.00233	1.06042	1.00047
LYN	1.50783	1.15379	1.28457	2.1675	1.75155	1.50894	2.28193	2.25788	2.45198	1.92371
LY96	1.11183	1.19904	1.25632	1.1158	1.21895	1.15839	1.12244	1.06147	1.02781	1.0037
RIPK2	1.11075	1.0338	1.0324	1.10725	1.25729	1.15654	1.11921	1.13912	1.10934	1.05121
POLR2K	1.29909	1.20072	1.15889	1.10661	1.72381	1.4772	1.6336	1.55017	1.41263	1.16548
FAM49B	1.14029	0.973132	1.02392	1.65778	1.29598	1.24694	1.50654	1.59314	1.49662	1.41222
IFNB1	1.00496	0.997853	0.997853	0.997853	0.998944	0.999746	0.997853	0.997853	0.997853	0.997853
IFNA2	1.02382	0.999489	0.999489	0.999489	0.999489	0.999489	0.999489	0.999489	0.999489	0.999489
DDX58	1.05203	0.986338	0.998023	1.00431	1.36061	0.980934	0.966266	0.977851	1.00669	1.12695
ANXA1	0.504606	0.519018	0.579047	0.984322	0.493394	0.550639	0.711109	0.586109	0.66251	0.607715
KLF4	1.14588	0.977004	1.07771	1.43919	1.25561	1.21905	1.11746	1.56454	1.75623	1.07684
FCN1	0.859036	0.851143	0.848728	0.843471	0.850207	0.867175	0.843471	0.872691	0.896303	0.974476
IRF7	2.53307	1.53973	1.62437	0.962356	3.32635	1.74428	1.32278	0.97549	1.15191	1.09644
POLR2L	2.8769	2.4347	2.19233	1.40046	2.45716	1.93857	1.61744	1.11717	1.28554	1.16808
UBE2L6	1.66028	1.28845	1.29863	0.919351	2.24986	1.29254	1.13565	0.961086	1.0268	1.33488
CD6	0.740259	0.737558	0.754131	0.782818	0.763373	0.763033	0.885576	0.813902	0.783697	0.769869
GSTP1	1.44911	1.63654	1.65499	1.3207	1.72827	1.63911	1.49563	1.12311	1.1326	1.68683
RPS3	5.3146	6.12367	6.98384	9.80079	5.24028	5.46171	8.96863	10.3983	10.642	10.7746
BIRC3	1.1464	0.914086	1.01834	2.18195	1.76958	1.33134	1.95902	2.70876	2.69509	2.31717
CARD16	1.29367	1.10786	0.990447	0.96549	1.49655	1.03943	0.951685	0.91129	0.994812	1.23423
CD3E	0.532456	0.520687	0.547942	0.564297	0.574258	0.563877	0.659517	0.744368	0.569676	0.586895
DDX21	2.40389	1.14903	1.15285	3.09309	3.38078	1.64996	2.39296	4	1.91042	1.1636
SRGN	2.95378	3.02241	2.56058	2.19646	2.01363	2.1771	2.1108	1.19489	1.04282	0.527394
GAPDH	6.18932	9.97736	7.60991	2.57334	4.60779	5.8546	5.14178	1.69485	2.06371	1.81484
LAG3	0.993058	0.962915	0.898471	0.976487	1.018	0.953095	0.981437	0.885376	0.90372	0.881207
PTPN6	1.09591	1.0222	1.0684	1.256	1.57381	1.55997	1.30164	1.19467	1.60625	2.66771
CLEC7A	0.924448	0.917484	0.918284	0.920566	0.917041	0.925735	0.917041	0.917041	0.933897	0.9451
PCBP2	1.63962	1.22747	1.36481	2.36645	1.8675	1.36394	1.75547	2.36793	2.24274	2.16604
DDIT3	1.01833	1.0001	0.996995	1.03913	1.68833	1.55025	1.57363	1.32966	1.44116	0.971812
USP15	1.48394	1.00234	0.987889	1.64455	1.82081	1.10132	1.26155	1.59519	1.45326	1.22291
IFNG	0.903196	0.89976	0.901798	1.23596	0.922459	0.91421	0.89864	0.962281	0.910129	0.902808
ATP2B1	1.62387	1.12941	1.33733	2.82204	1.75945	1.32561	1.94696	3.24347	2.27246	1.25763
HMGB1	4.01496	2.93809	2.40953	3.01053	5.05344	3.00695	3.15184	3.05699	2.18311	2.51825
ELF1	1.64042	1.2201	1.34047	1.77073	2.05828	1.56891	2.46792	2.2179	2.09212	0.986645
RGCC	0.817583	0.901033	1.13216	1.51704	0.760875	0.876763	1.1328	1.44631	0.909885	0.465317
HIF1A	1.1638	0.878908	0.896039	1.4431	1.62281	1.23398	1.49561	1.7407	1.37949	1.20415
BATF	1.09452	0.98773	0.935556	0.904941	1.26115	1.00267	0.994059	0.932505	0.884784	0.896553
IGHD	1.7948	1.0749	1.47038	3.18277	1.76325	1.72516	2.57075	3.92984	6.00832	10.2393
B2M	27.3193	31.2747	29.1438	20.2548	22.1543	24.1481	22.0493	14.2341	19.4822	16.4478
IQGAP1	1.71487	1.16441	1.15016	2.01863	1.51763	1.16334	1.42694	1.74002	1.50437	1.48789
LITAF	1.10851	1.17979	1.19022	1.2283	0.910779	1.08688	1.43042	1.15541	1.26992	1.10714
IL4R	0.972561	0.871562	0.952515	1.59264	1.19202	1.09124	1.27784	1.48997	2.17174	3.45305
SPN	1.25551	1.30162	1.20705	1.10112	1.19482	1.18809	0.968645	0.83228	0.849694	0.834026
PYCARD	1.31028	1.55951	1.5372	1.03823	1.34732	1.50077	1.17173	1.04474	1.03471	1.35138
ADGRG1	0.905517	0.905042	0.90913	0.998025	0.903243	0.903423	0.902621	0.928815	0.911017	0.904859
IRF8	1.36418	1.05239	1.20375	1.54795	2.1219	1.5611	2.80102	1.97362	2.54984	3.46991
CYBA	7.63343	9.64323	8.06322	3.85026	7.60832	9.17969	4.77068	3.03216	3.32187	4.18777
CCL3	3.03605	1.54051	0.853144	1.39647	1.56421	1.22752	0.917742	0.837569	0.873159	0.833184
CCR7	0.813996	0.751447	0.818855	1.56816	1.37295	1.3301	2.80274	1.73929	1.46564	1.22746
STAT3	1.14671	1.01545	1.01294	1.1473	1.39978	1.03349	1.14383	1.31999	1.16471	1.12779
RNF125	0.651456	0.62671	0.679103	1.0936	0.678756	0.673014	0.766925	0.934	0.829566	0.677458
MBP	0.842243	0.781721	0.81735	1.49984	0.937417	0.859457	1.02911	1.31974	0.941333	1.01874
CD40	1.15649	1.06176	1.20406	1.60373	1.7533	1.4561	2.18122	2.07706	2.05761	2.37974
CEBPB	1.00814	0.904866	0.942736	0.885254	1.18743	0.930433	0.985245	0.909171	0.930647	1.15898
ZBP1	2.63103	3.25413	2.97579	1.11839	1.89811	2.38972	1.5218	0.986	1.18691	1.0081
KLF2	2.72552	2.79432	2.15695	1.95786	2.7789	1.98697	1.35213	1.92556	2.49278	2.56525
BST2	3.35049	2.00924	1.72519	0.878649	3.68245	2.2328	1.36352	0.999307	1.0651	1.39523
FFAR2	0.986509	0.986509	0.987428	0.986509	0.986509	0.992673	0.986509	0.986509	0.987212	0.986509
TYROBP	0.631323	0.624955	0.666956	1.19015	0.644887	0.65584	0.64608	0.719362	0.748986	0.878698
ZFP36	3.08582	2.96769	2.72879	1.9598	2.5002	3.15039	2.91534	2.04455	3.06316	1.85909
TGFB1	1.04896	0.99322	1.0749	1.29807	0.894565	0.913733	1.20978	1.15615	1.07438	1.00345
C5AR1	0.952361	0.946353	0.950345	0.94592	0.94592	0.949261	0.94592	0.94592	0.959086	0.967369
LILRB2	0.97243	0.960196	0.961071	0.965348	0.960935	0.962209	0.964665	0.964861	1.00718	0.969355
LILRA5	0.963448	0.962644	0.963199	0.962197	0.962197	0.962671	0.962197	0.962197	0.976686	0.96729
MIF	2.3325	2.68938	2.70708	1.45499	1.17712	2.50399	2.34837	1.33384	1.94742	1.86423
XBP1	5.80763	6.33807	6.0809	1.16927	5.75199	5.78992	2.85893	0.975656	1.00942	0.942661
ATF4	2.54349	2.022	2.2301	1.77538	2.31094	1.95127	2.08223	1.42614	1.49933	1.13428
TSPO	0.925568	1.0436	1.10344	1.0129	0.905157	1.01381	1.05132	0.969306	1.06283	1.30886
SOD1	1.80489	1.32436	1.24002	1.37745	1.77405	1.31513	1.31305	1.35981	1.35374	1.57961
Sum all genes	284.195	251.468	256.19	290.337	310.453	263.517	296.248	286.79	317.243	351.594

## Sheet: Humoral immune response mediate
	DF Day-2	DF Day-1	DF Def	DF Wk2	DHF Day-2	DHF Day-1	DHF Def	DHF Wk2	HCI	HCII
PTPRC	1.23626	0.818408	0.83232	2.35753	1.71336	0.938189	0.963534	1.77801	1.83839	1.93073
CD55	1.67661	1.34324	1.48849	2.58343	1.55261	1.50454	2.17964	2.65541	2.52773	1.45701
IGKV3-11	2.69493	1.83058	2.36414	0.925239	0.968836	1.02211	1.56692	0.932221	0.937766	0.925239
TNF	0.980091	0.936366	0.951469	1.01999	1.01355	1.00354	1.04185	1.07461	1.03413	0.962853
HLA-DRB1	3.42055	2.22484	3.74355	8.78654	5.5285	4.36008	7.87609	6.89579	8.76677	16.7607
CLU	0.996029	0.98072	0.983778	0.98072	0.98072	0.984844	0.98072	1.00233	1.06042	1.00047
SERPING1	0.995636	0.992684	0.992684	0.992684	0.992684	0.992684	0.992684	0.992684	1.00159	1.00042
PTPN6	1.09591	1.0222	1.0684	1.256	1.57381	1.55997	1.30164	1.19467	1.60625	2.66771
IGHA2	3.31444	1.43228	1.23486	5.79444	3.36238	1.11162	1.51715	4.47868	2.42283	0.978702
IGHG4	240.73	223.38	159.207	2.48385	229.454	280.308	92.2562	2.61949	2.64198	0.517755
IGHG2	1.81853	5.00765	8.03693	4.54904	1.21184	4.43387	2.24539	1.62902	2.43791	1.05165
IGHA1	33.788	60.4211	147.014	20.2855	13.7626	10.9045	13.1091	1.21642	17.5454	1.29072
IGHG1	16.8519	240.785	233.947	4.96764	6.77193	326.313	111.224	1.41212	3.16289	1.87932
IGHD	1.7948	1.0749	1.47038	3.18277	1.76325	1.72516	2.57075	3.92984	6.00832	10.2393
IGHM	24.7654	17.5409	5.25413	3.46333	31.3414	16.2542	12.3349	5.04642	7.43621	13.115
IGHV1-24	1.10235	1.1654	1.04213	0.990847	1.51769	1.83063	1.06534	0.990847	0.992584	1.00177
FCER2	1.18664	1.03688	1.19323	1.56026	1.33732	1.13878	1.44792	1.5757	2.29682	3.87936
IGLV6-57	4.09553	7.05335	5.3627	0.984277	1.72445	1.83408	1.48404	0.952346	0.98643	0.975006
IGLV1-40	1.0275	1.02805	1.02128	0.984483	1.50572	1.90046	1.38526	0.979568	0.999626	0.979568
IGLL5	2.64305	5.33579	3.11805	1.21898	2.04229	12.0029	6.63436	1.16573	1.9112	1.37403
IGLC2	354.983	482.666	175.135	40.1502	304.391	455.501	176.974	10.0445	32.1957	15.0792
IGLC3	13.1453	60.5246	91.2551	6.73996	8.25484	262.272	143.302	1.71018	5.95389	14.5985
Sum all genes	714.342	1118.6	846.717	116.258	622.765	1389.9	584.453	54.2766	105.765	93.665

## Sheet: Immune effector process
	DF Day-2	DF Day-1	DF Def	DF Wk2	DHF Day-2	DHF Day-1	DHF Def	DHF Wk2	HCI	HCII
ISG15	14.05	2.07874	1.732	1.0461	11.6494	1.92033	1.27229	0.97412	0.906554	0.836114
TNFRSF1B	1.03381	0.863772	0.853218	1.16477	0.959277	0.924811	1.00193	1.079	1.04934	1.00285
CDA	0.9618	0.971116	0.968754	0.966221	0.9618	0.974518	0.965777	0.9618	0.967511	0.983307
DDOST	2.16775	2.91883	3.06029	1.13502	2.02986	2.88101	2.05371	0.987836	1.20429	1.14454
CDC42	1.7136	1.46064	1.46366	2.12662	1.93067	1.72087	2.45636	2.02308	2.15749	1.80464
FGR	0.899947	0.918353	0.931128	0.969611	0.978325	1.09354	0.915897	0.949597	1.10356	1.46583
IFI6	14.659	7.28022	2.21905	0.946138	12.1643	5.01633	1.60051	0.884969	0.75813	0.697096
CAP1	1.04699	1.07467	1.08938	1.10293	1.13259	1.14492	1.09821	0.860949	1.14797	1.97411
PRDX1	2.26027	2.26846	2.10477	1.34686	2.27996	2.19026	1.73206	1.28054	1.25596	1.38039
IFI44L	2.48155	0.906267	0.901463	0.93349	3.12015	0.977993	0.89399	0.998289	1.01807	0.824954
GBP1	1.05472	0.916686	0.917554	0.953812	1.61906	0.915339	0.902902	0.920404	0.937518	0.915328
PSMA5	1.57424	1.6981	1.63156	1.00311	1.94126	1.67772	1.29771	0.906633	0.99509	1.1712
CD53	1.5311	1.58358	1.61312	1.10653	2.11867	1.89283	1.5261	1.16324	1.51541	2.80655
CD160	0.929725	0.926812	0.932148	1.05688	0.932281	0.929755	0.928982	0.954599	0.931966	0.945178
FCGR1A	0.978514	0.979516	0.978514	0.978514	0.978514	0.979045	0.978514	0.978514	0.978514	0.984335
CTSS	1.73722	1.29578	1.39766	1.95439	2.29855	1.82272	1.64241	2.0472	2.17474	2.9749
S100A11	1.21215	0.984673	1.01783	0.967924	1.24782	0.920894	0.937998	0.801707	0.764071	0.772857
S100A9	0.847928	0.767934	0.782265	0.711291	0.835217	0.930233	0.736163	0.749967	1.41845	1.59922
S100A12	0.884025	0.879419	0.882829	0.877504	0.884911	0.88104	0.877504	0.877504	0.914827	0.952998
S100A8	0.827976	0.785525	0.777249	0.739811	0.828237	0.837976	0.764635	0.737182	1.23377	1.59482
ADAR	1.96277	1.07807	1.14321	1.42452	2.12913	1.29114	1.42778	1.51092	1.68571	1.10221
MNDA	1.05701	0.914042	0.96689	1.04046	1.57226	0.96207	0.957308	1.02872	1.138	1.03419
IFI16	2.23807	1.05266	1.08392	1.38012	4.43251	1.22162	1.08931	1.4903	1.29667	1.86427
SLAMF7	1.93867	1.82065	1.7183	1.08254	1.52818	1.59768	1.21825	0.914536	0.979641	0.898023
FCER1G	0.780573	0.79397	0.794131	0.872648	0.791285	0.822957	0.785774	0.820078	0.869757	0.895351
FCGR2A	0.991814	1.00003	0.993989	1.01117	1.01036	1.01845	0.990909	1.00308	0.984142	0.979657
FCGR3A	0.78884	0.791241	0.802635	1.15189	0.789319	0.801813	0.794957	1.00399	0.801851	0.826
CD247	0.64529	0.639427	0.684179	1.08208	0.659074	0.695382	0.74546	0.694788	0.675233	0.659537
CREG1	1.10696	1.10101	1.03913	0.946285	1.05312	1.06522	0.998997	0.958701	0.955403	0.981004
SELL	1.60323	1.49681	1.28913	1.25509	2.10087	1.91091	1.33026	1.18517	1.64391	3.32534
PTPRC	1.23626	0.818408	0.83232	2.35753	1.71336	0.938189	0.963534	1.77801	1.83839	1.93073
CD55	1.67661	1.34324	1.48849	2.58343	1.55261	1.50454	2.17964	2.65541	2.52773	1.45701
NLRP3	0.953301	0.953541	0.961785	0.953301	0.953301	0.964884	0.969026	0.953301	0.96928	0.969143
RSAD2	1.36011	0.971028	0.963071	1.0262	1.57702	1.00224	1.00056	0.950703	0.957931	0.954469
ADAM17	1.24073	1.18088	1.08849	1.3404	1.18936	1.15059	1.1853	1.41152	1.1496	1.06422
YPEL5	1.61782	1.14475	1.54009	2.75546	2.19671	2.30522	2.4728	2.6121	3.45602	0.987826
EIF2AK2	1.88696	0.946061	0.957333	1.11	2.42149	1.12492	1.0965	1.47052	1.23783	1.08541
ACTR2	1.34337	1.0608	1.10822	1.81102	1.47279	1.19906	1.26605	1.60443	1.58113	1.8581
VAMP8	1.26787	1.19103	1.20463	1.26795	1.35295	1.16965	1.1145	1.14291	1.16536	1.45601
IGKV3-11	2.69493	1.83058	2.36414	0.925239	0.968836	1.02211	1.56692	0.932221	0.937766	0.925239
IL1B	0.899465	0.888603	0.907612	0.906946	0.882273	0.939945	0.878619	0.898948	0.948779	0.907295
ACTR3	1.21114	1.16328	1.17145	1.22936	1.47771	1.4	1.1848	1.14125	1.21162	2.1426
TNFAIP6	0.988305	0.986036	0.980838	0.980156	0.981567	0.981645	0.980156	0.980156	0.980156	0.980156
IFIH1	1.43389	1.00193	0.996908	1.17748	1.80987	1.10082	1.08001	1.1729	1.03491	1.07884
STAT1	2.31143	1.08103	1.08072	1.05167	2.50698	1.17628	1.05671	1.10587	0.967174	1.00384
HSPD1	2.12988	1.54911	1.44985	1.68328	2.31739	1.48637	1.71432	1.68779	1.15524	1.14647
ARPC2	2.14691	2.27685	2.19988	2.57346	2.20616	2.03129	2.23561	2.33942	2.14118	2.35419
SLC11A1	0.977796	0.954837	0.96004	0.992163	0.967603	0.968842	0.970649	0.990845	1.00973	0.994108
ARPC4	1.06648	1.15547	1.12556	1.11382	1.17867	1.25658	1.16756	1.08325	1.12019	1.75912
BRK1	1.27965	1.55928	1.47872	1.33051	1.31287	1.3056	1.43195	1.45039	1.4684	2.03031
CMTM6	1.2046	1.09717	1.34747	1.86267	1.40901	1.52115	2.37613	1.94587	1.86382	1.23975
RHOA	1.98231	1.70714	1.6437	1.68113	1.82129	1.67013	2.04573	1.61169	1.69152	1.96547
FOXP1	1.11702	0.743953	0.954707	2.70591	1.74975	1.20494	2.50127	2.99157	2.85138	1.96786
NFKBIZ	1.12388	0.971651	0.917078	1.1215	1.34742	1.10214	1.04042	1.06015	1.10451	1.03277
PARP9	1.34174	0.965854	0.966579	0.967418	2.07416	1.00984	0.990851	1.00844	1.01848	0.987807
DTX3L	1.15553	0.971887	0.971271	1.04512	1.52771	0.975783	0.958107	1.02278	0.968493	1.00109
PLSCR1	1.40076	1.02624	0.973374	0.956424	2.31059	1.09388	1.00575	0.959096	0.989037	0.962113
SPON2	0.802473	0.811866	0.823341	1.12275	0.878369	0.913634	0.811723	0.887571	0.834037	0.828368
CXCL10	1.01037	1.01114	0.990857	0.991334	1.06138	1.02062	0.995595	0.989151	0.989151	0.989151
PLAC8	1.38496	0.93542	1.0511	1.47461	2.85934	1.34423	1.24087	1.76398	2.02613	3.18418
NFKB1	1.13774	0.882158	0.899932	2.58542	1.45761	1.07406	1.4648	3.18491	1.0735	0.834383
IL7R	0.60769	0.596043	0.606221	0.70134	0.682645	0.63677	0.67021	0.667025	0.684514	0.635534
PTGER4	0.72061	0.669318	0.698883	0.971697	0.750464	0.727162	0.757883	0.883811	0.93913	0.757913
IRF1	1.82449	1.30263	1.29322	2.12337	4.71457	1.59745	2.03937	1.97315	2.01557	1.09823
MZB1	26.0838	33.2421	28.1237	2.59606	24.342	34.5845	13.8019	1.31313	1.96507	1.35482
CD14	0.917638	0.917545	0.912922	0.912189	0.914951	0.930473	0.914833	0.912189	0.944354	0.969672
CD74	6.04052	5.02469	10.0992	20.0988	10.014	10.8946	25.0552	23.841	42.6947	54.3422
SERPINB9	1.05956	1.02357	1.05001	1.1457	1.01768	1.00294	1.23643	1.12288	1.10865	1.08198
TXNDC5	1.88497	1.25501	1.23702	1.12999	2.31543	1.28961	1.15676	1.01052	1.02506	0.972259
BTN3A2	1.19895	1.13496	1.17209	1.03014	1.29114	1.03793	1.01462	0.912677	0.888544	1.20081
HLA-F	1.50545	1.2646	1.30732	1.74588	1.61175	1.18765	1.1961	1.32679	1.25421	1.12906
HLA-A	5.74846	5.51326	5.47277	4.60705	6.61052	7.13104	5.8178	3.67991	3.91955	4.94071
HLA-E	1.80147	2.09732	2.3085	2.4057	3.24801	2.88769	3.01636	2.26607	3.02112	3.4333
TUBB	2.26324	1.81757	1.39746	1.28169	2.29755	1.65052	1.82184	1.11005	1.18071	1.62674
HLA-C	4.61117	6.62929	6.76117	4.24184	6.01786	7.79123	5.80989	3.26855	5.16065	4.13748
HLA-B	7.47386	7.75505	8.4447	6.82049	8.29513	9.48361	7.93935	4.80459	3.41094	8.08238
TNF	0.980091	0.936366	0.951469	1.01999	1.01355	1.00354	1.04185	1.07461	1.03413	0.962853
HLA-DRB1	3.42055	2.22484	3.74355	8.78654	5.5285	4.36008	7.87609	6.89579	8.76677	16.7607
HLA-DMB	1.18484	1.03843	1.36994	2.32489	2.244	1.79497	2.21361	2.93786	4.17751	5.06396
HSP90AB1	2.2661	1.36566	1.36244	2.47827	3.59343	2.01907	3.04309	3.00341	2.01473	2.00481
EEF1A1	7.63984	8.02066	10.5854	16.3854	6.02115	7.11362	15.4216	18.2155	23.315	22.2657
TNFAIP3	0.87603	0.639541	0.552633	1.50071	0.87589	0.751631	0.986942	1.14838	0.692543	0.485343
RNASET2	1.25988	1.17095	1.40891	1.71522	1.66864	1.76655	1.99995	2.327	2.60006	2.23246
PSMB1	1.85054	2.15691	2.04079	1.36716	1.85544	2.05326	1.93794	1.20154	1.46785	1.50699
ACTB	2.69974	3.59166	3.62357	3.08993	3.92023	3.94721	5.06714	2.94164	3.81208	9.4236
RAC1	1.45066	1.37722	1.35078	1.20335	1.46192	1.36471	1.34423	1.27243	1.27684	1.48819
IL6	1.17192	0.994403	1.00421	1.16076	1.47309	1.1852	1.14396	1.16769	1.35316	1.09258
NT5C3A	2.20948	1.51261	1.37661	1.22102	2.70938	1.41017	1.29053	1.19336	1.19552	1.32105
PSMA2	2.28535	1.79023	1.56923	1.43358	2.2331	1.62618	1.44159	1.30713	1.48912	1.48834
PPIA	4.45652	3.29018	2.87658	3.10486	3.51003	2.70619	2.85535	3.0571	2.97618	2.83063
MYO1G	1.11964	1.23745	1.17392	1.20922	1.101	1.27269	1.21507	1.15802	1.26228	1.52909
FGL2	1.06878	1.00688	0.963409	0.90735	0.96741	0.975758	0.919451	0.899097	0.915974	1.00074
CD36	0.946461	0.944364	0.943942	0.943942	0.943942	0.950821	0.943942	0.943942	0.952557	0.972846
ARPC1B	1.25784	1.44334	1.4061	1.38885	1.63474	1.39092	1.56967	1.33966	1.71211	2.30888
KMT2E	1.7672	1.3513	1.38296	2.65011	1.9941	1.56853	2.00819	2.31669	2.22322	1.40235
PRDX4	2.66301	3.04917	2.98464	1.03381	2.52615	3.65743	2.19647	1.00291	1.03647	0.947323
CYBB	1.07023	0.980632	1.03046	1.22558	1.36922	1.0969	1.12244	1.32695	1.36666	1.43913
DDX3X	1.37796	0.973783	0.947555	2.0024	1.37906	1.05598	1.26705	1.71368	2.05177	1.29612
CFP	0.91619	0.914023	0.917105	0.931841	0.913427	0.933004	0.912447	0.919336	0.931274	0.982252
ITM2A	0.840472	0.832177	0.846743	0.906617	0.767182	0.816377	0.928589	0.827279	0.888438	0.823776
FLNA	0.968781	0.896383	0.935133	1.42961	0.940961	0.905979	0.950568	1.08838	1.07617	0.990993
ASAH1	1.17058	1.186	1.19287	1.11058	1.22022	1.27439	1.30967	1.22827	1.26015	1.39954
CLU	0.996029	0.98072	0.983778	0.98072	0.98072	0.984844	0.98072	1.00233	1.06042	1.00047
LYN	1.50783	1.15379	1.28457	2.1675	1.75155	1.50894	2.28193	2.25788	2.45198	1.92371
SDCBP	0.823458	0.746513	0.794957	1.16142	0.846627	0.930495	1.31474	1.24596	1.20527	1.04104
GGH	2.03077	2.19161	1.94523	1.01141	1.62806	2.17741	1.38396	1.04301	0.999757	0.971461
FABP5	2.21285	1.54354	1.4017	1.173	1.73889	1.40709	1.32141	1.10972	1.10218	0.968228
RIPK2	1.11075	1.0338	1.0324	1.10725	1.25729	1.15654	1.11921	1.13912	1.10934	1.05121
FAM49B	1.14029	0.973132	1.02392	1.65778	1.29598	1.24694	1.50654	1.59314	1.49662	1.41222
IFNB1	1.00496	0.997853	0.997853	0.997853	0.998944	0.999746	0.997853	0.997853	0.997853	0.997853
IFNA14	0.999613	0.999613	0.999613	0.999613	0.999613	0.999613	0.999613	0.999613	0.999613	0.999613
IFNA2	1.02382	0.999489	0.999489	0.999489	0.999489	0.999489	0.999489	0.999489	0.999489	0.999489
IFNA8	0.999624	0.999624	0.999624	0.999624	0.999624	0.999624	0.999624	0.999624	0.999624	0.999624
IFNA1	0.999636	0.999636	0.999636	0.999636	0.999636	0.999636	0.999636	0.999636	0.999636	0.999636
DDX58	1.05203	0.986338	0.998023	1.00431	1.36061	0.980934	0.966266	0.977851	1.00669	1.12695
ANXA1	0.504606	0.519018	0.579047	0.984322	0.493394	0.550639	0.711109	0.586109	0.66251	0.607715
ERP44	1.894	2.07183	1.91454	1.19712	2.21029	2.30972	1.64124	1.18491	1.1382	1.57701
STOM	0.898852	0.873817	0.875785	0.960972	0.965362	0.886386	0.87478	0.880528	0.879433	0.8942
FCN1	0.859036	0.851143	0.848728	0.843471	0.850207	0.867175	0.843471	0.872691	0.896303	0.974476
TUBB4B	1.54153	1.23303	1.20419	1.40094	1.62491	1.34959	1.5105	1.16959	1.10197	0.909454
IFITM2	1.06987	0.622985	0.775656	1.25576	1.45826	0.775776	0.854592	1.2481	1.24355	1.24356
IFITM1	1.18068	1.26932	0.919315	0.653539	0.8195	1.33252	0.986561	0.661271	0.883611	0.726521
IFITM3	0.928651	0.799404	0.815914	0.793923	1.17421	0.836922	0.813256	0.817459	0.813285	0.850142
IRF7	2.53307	1.53973	1.62437	0.962356	3.32635	1.74428	1.32278	0.97549	1.15191	1.09644
CTSD	1.09613	1.1862	1.23774	0.823707	1.07221	1.47055	1.07688	0.750592	0.805188	0.897509
RHOG	0.98589	0.940438	1.04134	1.43545	1.16766	1.33128	1.89523	1.72708	1.45122	1.17295
HBB	1.01552	0.986393	2.02957	1.23364	5.73133	1.00052	0.999198	1.19818	0.973946	0.973946
TRIM22	1.25547	0.860615	0.900506	1.239	2.09249	0.968299	1.09578	1.54604	1.16349	1.26497
CD59	2.05929	2.36947	1.99009	1.17422	1.7131	1.93244	1.39953	0.908139	1.09803	0.962496
CD44	1.11468	0.910908	1.26901	1.99366	0.867708	1.07434	1.82386	1.85304	1.80547	1.40314
PSMC3	1.57401	1.35822	1.36114	1.24239	1.46835	1.47381	1.36842	1.22634	1.08643	1.14725
SERPING1	0.995636	0.992684	0.992684	0.992684	0.992684	0.992684	0.992684	0.992684	1.00159	1.00042
FTH1	3.3134	3.43504	4.05445	7.84097	3.20415	3.88454	8.19458	8.05938	8.53251	5.12777
GSTP1	1.44911	1.63654	1.65499	1.3207	1.72827	1.63911	1.49563	1.12311	1.1326	1.68683
NDUFC2	2.13918	2.3431	1.92065	1.2917	1.6552	1.85781	1.51116	1.04109	1.24601	1.23135
CTSC	1.17341	1.15043	1.15591	1.01494	1.03242	1.08437	0.921869	0.863736	0.891588	0.870168
BIRC3	1.1464	0.914086	1.01834	2.18195	1.76958	1.33134	1.95902	2.70876	2.69509	2.31717
CD3G	0.597361	0.596002	0.624538	0.730676	0.640369	0.612702	0.705097	0.790983	0.631391	0.629829
HSPA8	1.75892	2.6444	2.74124	1.52529	1.44416	1.83371	1.8112	0.983503	1.42531	1.53903
DDX21	2.40389	1.14903	1.15285	3.09309	3.38078	1.64996	2.39296	4	1.91042	1.1636
PRF1	0.71935	0.71679	0.728264	0.931494	0.741361	0.739096	0.751526	0.881012	0.701904	0.708009
PSAP	1.39298	1.70982	1.90055	1.17077	1.57355	2.35692	1.85864	1.09477	1.28063	1.75099
DDIT4	0.912055	0.901999	0.89748	0.917972	1.26277	1.19451	1.11104	0.867825	1.05733	0.873452
IFIT2	1.58391	0.923977	0.945625	1.36978	1.29437	0.940137	1.08752	0.967493	0.991291	0.968492
IFIT3	1.69495	0.921867	0.911578	1.21939	2.43168	0.916285	1.06067	0.925296	0.925491	0.907381
IFIT1	1.4714	0.986831	0.991291	0.985648	1.66103	1.01596	1.00801	0.953588	0.96115	0.973977
PGAM1	1.80392	1.91718	1.75743	1.15678	1.72332	1.83192	1.56863	0.925586	1.10292	1.26771
CD27	5.60501	6.93243	5.90377	1.13827	3.87625	5.55408	2.65543	0.835473	0.942992	1.02047
LAG3	0.993058	0.962915	0.898471	0.976487	1.018	0.953095	0.981437	0.885376	0.90372	0.881207
PTPN6	1.09591	1.0222	1.0684	1.256	1.57381	1.55997	1.30164	1.19467	1.60625	2.66771
SLC2A3	0.954704	0.733971	0.869266	1.34321	1.15447	1.06736	1.22236	1.90904	1.79529	1.62252
KLRD1	0.727777	0.742661	0.747578	1.32197	0.726868	0.739412	0.740619	0.801375	0.750305	0.779367
MGST1	0.966908	0.972113	0.963592	0.964719	0.964736	0.964416	0.961429	0.967945	0.96826	0.972234
TMBIM6	3.18365	3.85865	3.33565	1.40247	3.46185	4.31406	2.5371	1.34196	1.62043	1.53921
BIN2	0.801168	0.874486	0.918779	0.928362	0.830292	0.852501	0.974749	0.861917	1.05309	1.24649
PCBP2	1.63962	1.22747	1.36481	2.36645	1.8675	1.36394	1.75547	2.36793	2.24274	2.16604
CD63	1.37349	1.62294	1.52953	1.19627	1.27985	1.34742	1.18707	1.10401	0.9922	1.05216
PA2G4	1.67972	1.17883	1.17058	1.22491	1.79117	1.23825	1.25443	1.18437	1.07409	1.20254
ARHGAP9	0.915579	0.856379	0.912899	1.26631	1.11221	0.932706	0.880672	1.08262	1.06608	1.13125
USP15	1.48394	1.00234	0.987889	1.64455	1.82081	1.10132	1.26155	1.59519	1.45326	1.22291
IFNG	0.903196	0.89976	0.901798	1.23596	0.922459	0.91421	0.89864	0.962281	0.910129	0.902808
RAP1B	1.56093	1.03643	1.00747	1.8041	1.4339	1.06317	1.42517	1.65292	1.37541	1.1056
LYZ	0.77145	0.757945	0.764638	0.738567	0.747773	0.800726	0.740721	0.790322	1.12766	1.77116
ARPC3	2.14481	2.25836	2.35591	2.51037	2.68046	2.4213	2.80536	2.59753	3.19948	3.65886
HVCN1	1.12167	1.01195	1.07719	1.33821	1.27227	1.25908	1.19533	1.43538	1.92889	4.19316
OAS1	1.91092	1.45571	1.32514	1.03225	2.09874	1.32496	1.0597	0.967781	0.97907	1.07579
OAS3	1.26075	0.980726	0.968351	1.00666	1.31472	0.998009	0.985186	1.02207	0.950319	0.962461
OAS2	1.60014	1.08933	1.05739	0.959198	1.72157	1.09144	0.977652	0.992581	0.956265	1.06545
DYNLL1	2.24083	2.3393	2.06949	1.11938	2.37777	1.77623	1.31699	1.02114	1.16715	1.5735
MLEC	2.01199	2.19988	2.05796	1.08516	1.76755	2.00328	1.56874	0.988258	1.10734	1.01136
OASL	1.1859	0.939497	0.906599	0.934056	1.14469	0.909763	0.990982	0.897702	0.8818	0.852222
HMGB1	4.01496	2.93809	2.40953	3.01053	5.05344	3.00695	3.15184	3.05699	2.18311	2.51825
RGCC	0.817583	0.901033	1.13216	1.51704	0.760875	0.876763	1.1328	1.44631	0.909885	0.465317
LCP1	1.08888	0.844017	0.897176	1.5345	1.21814	0.980227	0.949979	1.42241	1.11709	1.38073
GPR183	1.2374	0.931009	1.22663	1.5842	1.26289	1.61834	1.6763	2.02274	2.88065	1.12235
RNASE6	1.12796	1.62734	2.12241	1.17748	1.22519	1.48237	1.33373	1.16127	1.35591	1.59577
RNASE2	0.97962	0.98183	0.97962	0.97962	0.97962	0.97962	0.97962	0.97962	0.97962	0.97962
GZMB	0.6475	0.682924	0.777276	1.4201	0.666719	0.692185	0.79319	0.836074	0.655271	0.610683
LGALS3	1.32147	1.35553	1.32593	0.972405	1.2447	1.38294	1.19393	0.89364	0.887041	0.894735
NPC2	1.39046	1.52166	1.58052	1.40594	1.46091	1.58015	1.51446	1.31794	1.52267	1.83235
BATF	1.09452	0.98773	0.935556	0.904941	1.26115	1.00267	0.994059	0.932505	0.884784	0.896553
IFI27	43.5976	24.2067	7.11764	0.771774	21.3039	11.8724	3.21713	0.758774	0.675469	0.67495
SERPINA1	0.90292	0.90034	0.901602	0.896085	0.896085	0.906227	0.896085	0.896085	0.909773	0.990276
HSP90AA1	2.88851	1.80683	1.60416	2.2731	3.57346	1.77256	1.78357	2.03738	1.43362	1.6266
IGHA2	3.31444	1.43228	1.23486	5.79444	3.36238	1.11162	1.51715	4.47868	2.42283	0.978702
IGHG4	240.73	223.38	159.207	2.48385	229.454	280.308	92.2562	2.61949	2.64198	0.517755
IGHG2	1.81853	5.00765	8.03693	4.54904	1.21184	4.43387	2.24539	1.62902	2.43791	1.05165
IGHA1	33.788	60.4211	147.014	20.2855	13.7626	10.9045	13.1091	1.21642	17.5454	1.29072
IGHG1	16.8519	240.785	233.947	4.96764	6.77193	326.313	111.224	1.41212	3.16289	1.87932
IGHD	1.7948	1.0749	1.47038	3.18277	1.76325	1.72516	2.57075	3.92984	6.00832	10.2393
IGHM	24.7654	17.5409	5.25413	3.46333	31.3414	16.2542	12.3349	5.04642	7.43621	13.115
IGHV1-24	1.10235	1.1654	1.04213	0.990847	1.51769	1.83063	1.06534	0.990847	0.992584	1.00177
SRP14	3.22877	2.87473	2.43391	2.06168	2.95982	2.41613	2.71531	2.38723	2.2057	2.51622
B2M	27.3193	31.2747	29.1438	20.2548	22.1543	24.1481	22.0493	14.2341	19.4822	16.4478
ANXA2	2.58455	2.81589	2.65168	1.37864	1.7079	2.05811	1.89704	1.06452	1.07608	1.15062
PKM	1.32839	1.81459	1.67409	1.04914	1.51756	1.88493	1.74199	1.09754	1.26644	1.57182
ISG20	5.01211	4.67981	4.34022	1.86893	6.98685	4.59815	3.24218	2.08465	1.8247	1.88675
ANPEP	0.977817	0.976786	0.97693	0.975532	0.976646	0.97604	0.976765	0.975532	0.990489	1.00627
IQGAP1	1.71487	1.16441	1.15016	2.01863	1.51763	1.16334	1.42694	1.74002	1.50437	1.48789
IL4R	0.972561	0.871562	0.952515	1.59264	1.19202	1.09124	1.27784	1.48997	2.17174	3.45305
SPN	1.25551	1.30162	1.20705	1.10112	1.19482	1.18809	0.968645	0.83228	0.849694	0.834026
ALDOA	1.60181	2.12751	2.05386	1.20423	1.55942	1.76439	1.92122	1.09735	1.6054	1.90933
CORO1A	1.54175	1.97265	1.93546	1.57171	1.83725	1.73775	1.97036	1.45904	2.13266	3.42037
ITGAL	1.13976	1.0035	0.990508	1.05888	1.04065	1.02678	0.945322	0.844859	0.894457	0.894056
PYCARD	1.31028	1.55951	1.5372	1.03823	1.34732	1.50077	1.17173	1.04474	1.03471	1.35138
ITGAX	0.970741	0.945376	0.958082	1.08994	0.976155	0.986366	0.965456	1.06184	1.0177	0.961633
COTL1	1.01777	1.27082	1.49599	1.65822	1.46842	1.71471	2.16565	1.68987	2.18909	2.25677
CYBA	7.63343	9.64323	8.06322	3.85026	7.60832	9.17969	4.77068	3.03216	3.32187	4.18777
APRT	1.28478	1.35208	1.39594	1.41067	1.39412	1.25542	1.31582	1.43424	1.57218	1.92267
TRAPPC1	1.68899	1.90897	1.74449	1.22552	1.60245	1.61274	1.46473	1.23878	1.40423	1.87409
VAMP2	1.04055	0.99501	1.06391	1.3855	1.26913	1.22199	1.55162	1.25064	2.16021	2.3704
CCL3	3.03605	1.54051	0.853144	1.39647	1.56421	1.22752	0.917742	0.837569	0.873159	0.833184
STAT3	1.14671	1.01545	1.01294	1.1473	1.39978	1.03349	1.14383	1.31999	1.16471	1.12779
GRN	1.247	1.2994	1.34474	1.02532	1.34003	1.5596	1.2652	1.24685	1.27687	1.44625
PECAM1	1.40828	1.34524	1.27767	1.04835	1.3008	1.44941	1.12076	0.948202	0.959162	1.13666
GRB2	2.14545	1.4676	1.5429	1.64933	2.41315	1.77944	1.59199	2.0521	1.92567	1.90069
ACTG1	2.66238	3.46958	3.21513	2.05839	2.23104	2.36866	2.44121	1.64271	1.54112	3.25953
RNF125	0.651456	0.62671	0.679103	1.0936	0.678756	0.673014	0.766925	0.934	0.829566	0.677458
PMAIP1	2.73517	2.22633	1.6932	1.56113	3.20724	2.71775	2.29308	1.51795	1.89631	1.42201
CST3	0.819988	0.818387	0.834169	0.786614	0.792407	0.825386	0.823463	0.833166	0.935909	1.35757
SAMHD1	1.02058	0.867342	0.85479	0.834922	1.01519	0.872486	0.80408	0.772163	0.795329	0.860048
CTSA	1.1633	1.29783	1.27206	0.986135	1.30503	1.43059	1.08225	0.947563	0.995905	0.996018
CD40	1.15649	1.06176	1.20406	1.60373	1.7533	1.4561	2.18122	2.07706	2.05761	2.37974
GZMM	0.613642	0.618195	0.664766	1.19135	0.624427	0.643103	0.704236	0.833913	0.662757	0.634119
CFD	0.913371	0.915811	0.934158	0.919326	0.905742	0.910465	0.905041	0.897625	0.940089	0.982389
CNN2	1.10988	1.14182	1.18061	1.04834	1.28558	1.2717	1.32189	1.28347	1.19719	1.59839
EEF2	1.97533	3.41311	4.03006	2.978	1.87987	3.16045	5.02812	3.2692	5.61916	5.94458
CD70	1.61251	1.24529	1.09618	1.13369	1.60113	1.49604	1.67398	1.09954	1.11567	0.99229
STXBP2	1.0731	1.11837	1.15396	1.02441	1.1064	1.19725	1.0462	0.973184	1.0007	1.2431
RETN	0.959601	0.959601	0.961097	0.959601	0.959601	0.959601	0.959601	0.959601	0.993454	0.973057
FCER2	1.18664	1.03688	1.19323	1.56026	1.33732	1.13878	1.44792	1.5757	2.29682	3.87936
ADGRE5	1.60273	0.986096	1.08534	1.78377	1.07072	1.01348	1.2733	1.38964	1.17501	0.750232
BST2	3.35049	2.00924	1.72519	0.878649	3.68245	2.2328	1.36352	0.999307	1.0651	1.39523
CD22	1.18246	1.01432	1.17304	1.70616	1.65097	1.34203	1.50836	2.00303	2.15983	4.04761
FFAR2	0.986509	0.986509	0.987428	0.986509	0.986509	0.992673	0.986509	0.986509	0.987212	0.986509
NFKBID	1.57772	1.16591	1.39862	2.67156	1.71079	1.81279	3.52326	3.20392	4.04675	1.51217
TYROBP	0.631323	0.624955	0.666956	1.19015	0.644887	0.65584	0.64608	0.719362	0.748986	0.878698
GMFG	1.48049	1.73439	1.5898	1.46999	1.45912	1.50629	1.36442	1.16992	1.30161	1.77537
RPS19	10.6625	11.5203	11.2411	12.1223	9.70282	10.3955	14.1198	13.1761	13.9622	14.9534
POU2F2	1.71678	1.22071	1.37883	2.02599	2.27765	1.47091	1.57316	1.99431	1.90239	2.76537
C5AR1	0.952361	0.946353	0.950345	0.94592	0.94592	0.949261	0.94592	0.94592	0.959086	0.967369
FTL	5.13024	6.76825	6.46005	4.97684	3.89001	4.33272	5.98475	5.26186	7.67166	6.56639
FCGRT	0.880555	0.898359	0.920716	0.97404	0.97754	0.937328	0.970965	1.003	1.06196	1.19824
FPR1	0.969229	0.966375	0.964072	0.963396	0.963396	0.964836	0.963396	0.963396	0.969914	0.973591
LILRB2	0.97243	0.960196	0.961071	0.965348	0.960935	0.962209	0.964665	0.964861	1.00718	0.969355
IGLV6-57	4.09553	7.05335	5.3627	0.984277	1.72445	1.83408	1.48404	0.952346	0.98643	0.975006
IGLV1-40	1.0275	1.02805	1.02128	0.984483	1.50572	1.90046	1.38526	0.979568	0.999626	0.979568
IGLL5	2.64305	5.33579	3.11805	1.21898	2.04229	12.0029	6.63436	1.16573	1.9112	1.37403
IGLC2	354.983	482.666	175.135	40.1502	304.391	455.501	176.974	10.0445	32.1957	15.0792
IGLC3	13.1453	60.5246	91.2551	6.73996	8.25484	262.272	143.302	1.71018	5.95389	14.5985
MIF	2.3325	2.68938	2.70708	1.45499	1.17712	2.50399	2.34837	1.33384	1.94742	1.86423
XBP1	5.80763	6.33807	6.0809	1.16927	5.75199	5.78992	2.85893	0.975656	1.00942	0.942661
RAC2	1.69749	1.71986	1.65115	1.3007	2.13401	1.7473	1.35575	1.28629	1.54881	2.20074
LGALS1	5.63871	9.4124	6.18518	1.82942	2.83823	5.49507	3.30076	0.995649	1.18588	0.851324
APOBEC3A	0.996316	0.984052	0.973232	0.99406	0.972727	0.975058	0.97803	0.987796	0.971563	0.982981
APOBEC3C	1.91807	2.11747	1.79739	1.18621	1.81661	1.78787	1.55848	1.04418	1.15377	1.5457
SYNGR1	0.906258	0.915775	0.934411	1.07988	0.915506	0.942776	0.936793	1.00186	0.963932	0.922431
MX2	1.62036	0.890122	0.894587	1.11535	1.97804	0.908713	0.888866	1.11258	1.12194	1.07232
MX1	3.75132	1.44003	1.41725	1.05457	4.0445	1.74256	1.21924	1.2099	1.08005	1.02732
ITGB2	0.734425	0.657207	0.735046	1.0505	0.893802	0.875309	0.949186	1.1355	0.899888	1.24183
Sum all genes	1232.04	1589.59	1288.81	519.292	1143.34	1854.12	1029.68	444.626	539.688	557.351

## Sheet: Inflammatory response
	DF Day-2	DF Day-1	DF Def	DF Wk2	DHF Day-2	DHF Day-1	DHF Def	DHF Wk2	HCI	HCII
PARK7	1.98836	2.05841	1.97273	1.38414	1.84772	1.94464	1.8096	1.1944	1.42469	1.71111
TNFRSF1B	1.03381	0.863772	0.853218	1.16477	0.959277	0.924811	1.00193	1.079	1.04934	1.00285
JUN	3.05297	2.65142	2.20598	1.81008	8.58232	6.24534	2.12862	1.51408	4.36022	5.84057
GBP5	0.967524	0.929696	0.937173	0.978399	1.08892	0.937305	0.978475	0.913422	0.933941	0.949011
S100A9	0.847928	0.767934	0.782265	0.711291	0.835217	0.930233	0.736163	0.749967	1.41845	1.59922
S100A12	0.884025	0.879419	0.882829	0.877504	0.884911	0.88104	0.877504	0.877504	0.914827	0.952998
S100A8	0.827976	0.785525	0.777249	0.739811	0.828237	0.837976	0.764635	0.737182	1.23377	1.59482
ASH1L	1.2968	1.11027	1.04158	1.62666	1.5316	1.1912	1.30872	1.64832	1.42585	1.2865
IFI16	2.23807	1.05266	1.08392	1.38012	4.43251	1.22162	1.08931	1.4903	1.29667	1.86427
FCER1G	0.780573	0.79397	0.794131	0.872648	0.791285	0.822957	0.785774	0.820078	0.869757	0.895351
XCL2	0.899597	0.901289	0.902651	1.21981	0.903568	0.904507	0.902609	0.911255	0.897937	0.905636
PTGS2	0.966696	0.969199	0.963764	0.964993	0.961463	0.983121	0.961463	0.983954	0.962233	0.968678
PTPRC	1.23626	0.818408	0.83232	2.35753	1.71336	0.938189	0.963534	1.77801	1.83839	1.93073
NLRP3	0.953301	0.953541	0.961785	0.953301	0.953301	0.964884	0.969026	0.953301	0.96928	0.969143
REL	1.40108	0.785319	1.01325	3.96146	2.34449	1.56	2.51984	5.03831	2.9722	1.68611
VAMP8	1.26787	1.19103	1.20463	1.26795	1.35295	1.16965	1.1145	1.14291	1.16536	1.45601
IL1B	0.899465	0.888603	0.907612	0.906946	0.882273	0.939945	0.878619	0.898948	0.948779	0.907295
IL1RN	0.960027	0.962604	0.963481	0.960027	0.960027	0.968059	0.961205	1.00827	0.964844	0.967394
CXCR4	2.0768	1.2139	1.53322	3.36992	5.76195	5.92763	4.69015	3.80818	6.16365	3.35357
NMI	1.67962	1.09342	1.08058	0.987373	2.15428	1.16012	1.03607	0.955556	0.984222	1.04573
TNFAIP6	0.988305	0.986036	0.980838	0.980156	0.981567	0.981645	0.980156	0.980156	0.980156	0.980156
SLC11A1	0.977796	0.954837	0.96004	0.992163	0.967603	0.968842	0.970649	0.990845	1.00973	0.994108
CCL20	0.977564	0.977441	0.977672	0.973772	0.973772	0.991377	0.981844	0.988886	0.973772	0.973772
CCR1	0.98562	0.963786	0.964813	0.962998	0.992136	0.9684	0.962998	0.972579	0.986586	0.964134
GPX1	1.37501	1.74695	1.73825	1.19425	1.40015	1.69972	1.53092	1.19672	1.52721	2.16062
FOXP1	1.11702	0.743953	0.954707	2.70591	1.74975	1.20494	2.50127	2.99157	2.85138	1.96786
NFKBIZ	1.12388	0.971651	0.917078	1.1215	1.34742	1.10214	1.04042	1.06015	1.10451	1.03277
PLSCR1	1.40076	1.02624	0.973374	0.956424	2.31059	1.09388	1.00575	0.959096	0.989037	0.962113
CXCL8	0.869769	0.860647	0.865144	0.87092	0.858576	0.946012	0.898695	0.896781	0.979808	0.903859
CXCL3	0.952949	0.954913	0.970141	0.948957	0.948957	0.973994	0.962822	0.952669	0.97069	0.952028
CXCL2	0.934861	0.928101	0.934012	0.941996	0.925736	0.972453	0.937388	0.948023	0.973107	0.933452
CXCL10	1.01037	1.01114	0.990857	0.991334	1.06138	1.02062	0.995595	0.989151	0.989151	0.989151
NFKB1	1.13774	0.882158	0.899932	2.58542	1.45761	1.07406	1.4648	3.18491	1.0735	0.834383
HMGB2	2.70534	1.83822	1.37956	2.11151	2.59017	1.81774	1.90006	1.39019	1.5666	1.06046
PTGER4	0.72061	0.669318	0.698883	0.971697	0.750464	0.727162	0.757883	0.883811	0.93913	0.757913
HNRNPA0	1.45468	1.22993	1.2648	1.45789	1.49538	1.55907	1.93927	1.84265	2.19941	2.05164
CD14	0.917638	0.917545	0.912922	0.912189	0.914951	0.930473	0.914833	0.912189	0.944354	0.969672
LY86	1.19017	1.00038	1.2668	1.64383	1.6192	1.2791	1.48755	2.05118	2.33227	3.20301
HLA-E	1.80147	2.09732	2.3085	2.4057	3.24801	2.88769	3.01636	2.26607	3.02112	3.4333
ABCF1	1.76735	1.01416	0.977524	1.58795	1.80591	1.18708	1.35407	1.91933	1.08445	0.995345
TNF	0.980091	0.936366	0.951469	1.01999	1.01355	1.00354	1.04185	1.07461	1.03413	0.962853
AIF1	0.735842	0.723325	0.730439	0.738159	0.737775	0.745786	0.786506	0.874886	0.813638	0.840522
GPSM3	0.912358	1.04404	1.15182	1.17388	1.33187	1.35412	1.47851	1.25776	1.72444	2.45175
HLA-DRB1	3.42055	2.22484	3.74355	8.78654	5.5285	4.36008	7.87609	6.89579	8.76677	16.7607
TREM1	0.967264	0.966698	0.971268	0.983556	0.973721	0.970433	0.964265	0.992871	0.977675	0.974266
TNFAIP3	0.87603	0.639541	0.552633	1.50071	0.87589	0.751631	0.986942	1.14838	0.692543	0.485343
RAC1	1.45066	1.37722	1.35078	1.20335	1.46192	1.36471	1.34423	1.27243	1.27684	1.48819
IL6	1.17192	0.994403	1.00421	1.16076	1.47309	1.1852	1.14396	1.16769	1.35316	1.09258
CD36	0.946461	0.944364	0.943942	0.943942	0.943942	0.950821	0.943942	0.943942	0.952557	0.972846
NAMPT	1.45577	1.06045	0.961803	1.1253	1.37551	1.17089	1.41717	1.31286	1.05288	0.864333
TMSB4X	9.71151	7.99802	7.87767	10.3627	9.37835	5.77432	8.19774	8.88874	11.157	17.2201
CYBB	1.07023	0.980632	1.03046	1.22558	1.36922	1.0969	1.12244	1.32695	1.36666	1.43913
TIMP1	0.845726	0.843809	0.87087	0.966503	0.870575	0.869675	0.914243	0.888244	0.913019	0.920974
CLU	0.996029	0.98072	0.983778	0.98072	0.98072	0.984844	0.98072	1.00233	1.06042	1.00047
LYN	1.50783	1.15379	1.28457	2.1675	1.75155	1.50894	2.28193	2.25788	2.45198	1.92371
LY96	1.11183	1.19904	1.25632	1.1158	1.21895	1.15839	1.12244	1.06147	1.02781	1.0037
RIPK2	1.11075	1.0338	1.0324	1.10725	1.25729	1.15654	1.11921	1.13912	1.10934	1.05121
IFNA2	1.02382	0.999489	0.999489	0.999489	0.999489	0.999489	0.999489	0.999489	0.999489	0.999489
ANXA1	0.504606	0.519018	0.579047	0.984322	0.493394	0.550639	0.711109	0.586109	0.66251	0.607715
KLF4	1.14588	0.977004	1.07771	1.43919	1.25561	1.21905	1.11746	1.56454	1.75623	1.07684
ADM	1.40635	1.19375	1.0102	0.975381	1.3676	1.19443	1.04003	0.975381	0.986387	0.975381
CD44	1.11468	0.910908	1.26901	1.99366	0.867708	1.07434	1.82386	1.85304	1.80547	1.40314
CD6	0.740259	0.737558	0.754131	0.782818	0.763373	0.763033	0.885576	0.813902	0.783697	0.769869
PRDX5	2.34679	3.16538	2.68958	1.38849	2.00969	2.44697	1.7758	1.1244	1.38516	1.45828
GSTP1	1.44911	1.63654	1.65499	1.3207	1.72827	1.63911	1.49563	1.12311	1.1326	1.68683
CTSC	1.17341	1.15043	1.15591	1.01494	1.03242	1.08437	0.921869	0.863736	0.891588	0.870168
BIRC3	1.1464	0.914086	1.01834	2.18195	1.76958	1.33134	1.95902	2.70876	2.69509	2.31717
CASP4	1.28965	1.29329	1.37461	1.4489	1.62061	1.18142	1.21016	1.22725	1.29147	1.46306
ETS1	1.04851	0.701332	0.719239	1.42605	1.0014	0.775238	0.767736	1.39116	1.16083	1.11961
ITGB1	2.61584	2.2903	2.34226	1.45745	1.72961	2.02762	1.42708	1.24135	0.938291	1.07126
PIK3AP1	1.03995	0.964069	1.03373	1.15267	1.25978	1.08684	1.09375	1.17247	1.1339	1.28097
KLRG1	0.901568	0.906844	0.906853	0.879851	0.908388	0.908148	0.898305	0.951589	0.9269	0.960523
CLEC7A	0.924448	0.917484	0.918284	0.920566	0.917041	0.925735	0.917041	0.917041	0.933897	0.9451
IFNG	0.903196	0.89976	0.901798	1.23596	0.922459	0.91421	0.89864	0.962281	0.910129	0.902808
LYZ	0.77145	0.757945	0.764638	0.738567	0.747773	0.800726	0.740721	0.790322	1.12766	1.77116
HMGB1	4.01496	2.93809	2.40953	3.01053	5.05344	3.00695	3.15184	3.05699	2.18311	2.51825
ALOX5AP	0.850988	0.808508	0.863516	1.17124	1.05009	0.958529	1.10754	1.17781	1.15053	1.89189
NFKBIA	1.8024	1.3638	1.14168	2.70479	4.75232	3.84524	4.3378	2.98574	2.61665	0.704769
HIF1A	1.1638	0.878908	0.896039	1.4431	1.62281	1.23398	1.49561	1.7407	1.37949	1.20415
FOS	2.03337	1.27597	0.910841	1.69975	6.20452	3.56622	1.60287	2.26216	5.28547	5.48163
SERPINA1	0.90292	0.90034	0.901602	0.896085	0.896085	0.906227	0.896085	0.896085	0.909773	0.990276
IL4R	0.972561	0.871562	0.952515	1.59264	1.19202	1.09124	1.27784	1.48997	2.17174	3.45305
ITGAL	1.13976	1.0035	0.990508	1.05888	1.04065	1.02678	0.945322	0.844859	0.894457	0.894056
PYCARD	1.31028	1.55951	1.5372	1.03823	1.34732	1.50077	1.17173	1.04474	1.03471	1.35138
CYBA	7.63343	9.64323	8.06322	3.85026	7.60832	9.17969	4.77068	3.03216	3.32187	4.18777
KDM6B	1.18853	0.849428	0.909221	2.00281	1.37026	1.11637	1.51087	2.45271	1.97353	0.872903
CCL5	0.587437	0.519124	0.655048	2.42905	0.546668	0.553737	0.783849	1.08838	0.653869	0.687967
CCL3	3.03605	1.54051	0.853144	1.39647	1.56421	1.22752	0.917742	0.837569	0.873159	0.833184
CCL4	1.26053	0.741321	0.713278	2.51938	0.751086	0.817333	0.775069	0.750171	0.887509	0.64992
CCL3L3	1.06067	0.906841	0.880461	1.02261	1.15039	1.01638	0.913102	0.878121	0.907086	0.91474
CCL4L2	1.14314	0.934842	0.881419	1.11655	1.09329	1.06579	0.982853	0.918369	0.915225	0.884126
CCR7	0.813996	0.751447	0.818855	1.56816	1.37295	1.3301	2.80274	1.73929	1.46564	1.22746
STAT3	1.14671	1.01545	1.01294	1.1473	1.39978	1.03349	1.14383	1.31999	1.16471	1.12779
GRN	1.247	1.2994	1.34474	1.02532	1.34003	1.5596	1.2652	1.24685	1.27687	1.44625
SOCS3	1.27763	1.31942	1.19716	0.940156	1.49258	1.16089	0.977291	0.967054	1.23078	0.917879
CST7	0.629845	0.631748	0.6762	1.53399	0.598333	0.63399	0.716969	0.816886	0.625474	0.630872
CD40	1.15649	1.06176	1.20406	1.60373	1.7533	1.4561	2.18122	2.07706	2.05761	2.37974
CEBPB	1.00814	0.904866	0.942736	0.885254	1.18743	0.930433	0.985245	0.909171	0.930647	1.15898
GPX4	1.23686	1.2828	1.34689	1.73586	1.28134	1.30229	1.71031	1.71297	1.72449	1.79149
LDLR	1.33423	1.23032	1.1189	1.05499	1.39973	1.15166	0.996879	0.895825	0.931602	0.873633
ADGRE5	1.60273	0.986096	1.08534	1.78377	1.07072	1.01348	1.2733	1.38964	1.17501	0.750232
FFAR2	0.986509	0.986509	0.987428	0.986509	0.986509	0.992673	0.986509	0.986509	0.987212	0.986509
NFKBID	1.57772	1.16591	1.39862	2.67156	1.71079	1.81279	3.52326	3.20392	4.04675	1.51217
TYROBP	0.631323	0.624955	0.666956	1.19015	0.644887	0.65584	0.64608	0.719362	0.748986	0.878698
ZFP36	3.08582	2.96769	2.72879	1.9598	2.5002	3.15039	2.91534	2.04455	3.06316	1.85909
TGFB1	1.04896	0.99322	1.0749	1.29807	0.894565	0.913733	1.20978	1.15615	1.07438	1.00345
RPS19	10.6625	11.5203	11.2411	12.1223	9.70282	10.3955	14.1198	13.1761	13.9622	14.9534
C5AR1	0.952361	0.946353	0.950345	0.94592	0.94592	0.949261	0.94592	0.94592	0.959086	0.967369
FPR1	0.969229	0.966375	0.964072	0.963396	0.963396	0.964836	0.963396	0.963396	0.969914	0.973591
LILRA5	0.963448	0.962644	0.963199	0.962197	0.962197	0.962671	0.962197	0.962197	0.976686	0.96729
MIF	2.3325	2.68938	2.70708	1.45499	1.17712	2.50399	2.34837	1.33384	1.94742	1.86423
SOD1	1.80489	1.32436	1.24002	1.37745	1.77405	1.31513	1.31305	1.35981	1.35374	1.57961
ITGB2	0.734425	0.657207	0.735046	1.0505	0.893802	0.875309	0.949186	1.1355	0.899888	1.24183
Sum all genes	168.789	152.505	151.463	183.928	195.402	172.346	179.063	178.17	190.273	200.75

[truncated: 20 more sheets: Ion transport, Leukocyte activation, Leukocyte degranulation, Leukocyte mediated cytotoxicity, Localization, Sheet1, Macromolecule metabolic process, Myeloid leukocyte activation, Oxidative phosphorylation, Phagocytosis, Programmed cell death, Protein N-linked glycosylation, Regulation of macromolecule met, Response to cytokine, Response to endoplasmic reticul, Response to hypoxia, Response to stress, Response to virus, Translation, Type I interferon signaling pat]
