# Supplementary material for: Single-cell temporal analysis of natural dengue infection reveals skin-homing lymphocyte expansion one day before defervescence
Source: iScience. 2022 Mar 5;25(4):104034. doi: 10.1016/j.isci.2022.104034 (PMC8957021; doi:10.1016/j.isci.2022.104034)
Supplement: Table S16. Viral loads of the DF and DHF patients at febrile period and defevescense, related to STAR Methods [file mmc17.xlsx]

## Sheet: Sheet1
Table S16 Viral loads of the DF and DHF patients at febrile period and defevescense. Related to STAR Methods.
Severity	Day	Viral load
DF	Day-2	1770000
	Def	0
DHF	Day-3	17400000
	Def	0
