# Supplementary material for: Single-cell temporal analysis of natural dengue infection reveals skin-homing lymphocyte expansion one day before defervescence
Source: iScience. 2022 Mar 5;25(4):104034. doi: 10.1016/j.isci.2022.104034 (PMC8957021; doi:10.1016/j.isci.2022.104034)
Supplement: Table S17. Percentages and numbers of γδ T and NK cells in different canonical marker genes, related to Figures 3A, 3C, and S11 [file mmc18.xlsx]

## Sheet: Sheet1
Table S17 Percentages and numbers of γδ T and NK cells in different canonical marker genes. Related to Figures 3A, 3C, and S11
Marker	γδ T-1 (total 639 cells)	γδ T-2 (total 270 cells)	NK (total 5,625 cells)
CD3E+, TRDC+, TRGC1+ or TRGC2+	49.3 % (315 cells)	18.9 % (51 cells)	8.8 % (494 cells)
CD3E+, TRDC+, TRGC1+ or TRGC2+, KLRB1+	43.0 % (275 cells)	0.7 & (2 cells)	5.8 % (325 cells)
CD3E+, TRDC+, TRGC1+ or TRGC2+, KLRB1-	6.3 % (40 cells)	18.2 % (49 cells)	3.0 % (169 cells)
CD3E-, TRDC-, TRGC1- and TRGC2-, KLRB1-, FCGR3A+	0% (0 cells)	0% (0 cells)	4.9 % (277 cells)
CD3E-, TRDC-, TRGC1- and TRGC2-, KLRB1-, NKG7+	0.4 % (3 cells)	3.3% (9 cells)	12.3 % (692 cells)
CD3E-, TRDC-, TRGC1- and TRGC2-, NKG7+	6.3% (40 cells)	3.7 % (10 cells)	29.0 % (1,634 cells)
CD3E-, TRDC-, TRGC1- and TRGC2-, FCGR3A+	3.0 % (19 cells)	0 % (0 cells)	13.7 % (773 cells)
TRDC-, TRGC1- and TRGC2-, NKG7+	13.0 % (83 cells)	12.2 % (33 cells)	36.0 % (2,060 cells)
CD3E+ or NKG7+ or FCGR3A+, TRDC- and TRGC1- and TRGC2-, CD8A- and CD8B-	10.2 % (65 cells)	7.0 % (19 cells)	34.2 % (1,925 cells)
