# Supplementary material for: Single-cell temporal analysis of natural dengue infection reveals skin-homing lymphocyte expansion one day before defervescence
Source: iScience. 2022 Mar 5;25(4):104034. doi: 10.1016/j.isci.2022.104034 (PMC8957021; doi:10.1016/j.isci.2022.104034)
Supplement: Table S18. Numbers of reads and assigned cells in each scRNA-seq profile, related to STAR Methods [file mmc19.xlsx]

## Sheet: CellRanger_V-3.0.2_results
Table S18 Numbers of reads and assigned cells in each scRNA-seq profile. Related to STAR Methods.
Samples	Estimated Number of Cells	Fraction Reads in Cells	Mean Reads per Cell	Median Genes per Cell	Total Genes Detected	Median UMI Counts per Cell	Number of Reads	Valide Barcodes	Sequencing Saturation	Q30 Bases in Barcode	Q30 Bases in RNA Read	Q30 Bases in Sample Index	Q30 Bases in UMI	Reads Mapped to Genome	Reads Mapped Confidently to Genome	Reads Mapped Confidently to Intergenic Regions	Reads Mapped Confidently to Intronic Regions	Reads Mapped Confidently to Exonic Regions	Reads Mapped Confidently to Transcriptome	Reads Mapped Antisense to Gene
DF Day-2	2517	0.873	91286	969	18340	2444	229768488	0.981	0.897	0.971	0.899	0.952	0.969	0.949	0.906	0.032	0.242	0.632	0.59	0.012
DF Day-1	3541	0.923	58705	1277	18616	3562	207875285	0.976	0.785	0.971	0.912	0.952	0.97	0.977	0.925	0.022	0.184	0.719	0.677	0.009
DF Def	5437	0.955	42245	1152	19245	3304	229688142	0.975	0.781	0.971	0.909	0.954	0.969	0.977	0.94	0.026	0.226	0.689	0.651	0.011
DF Wk2	4108	0.96	56427	919	18249	2286	231803696	0.98	0.893	0.971	0.903	0.948	0.969	0.954	0.923	0.038	0.347	0.538	0.504	0.013
DHF Day-2	3562	0.815	60574	894	18049	2126	215767691	0.98	0.873	0.973	0.916	0.963	0.971	0.886	0.833	0.041	0.248	0.544	0.504	0.014
DHF Day-1	5486	0.915	46752	1252	19760	3234	256481497	0.975	0.782	0.971	0.908	0.96	0.969	0.977	0.933	0.025	0.201	0.707	0.663	0.011
DHF Def	5891	0.914	36923	1045	18982	2865	217516978	0.973	0.801	0.971	0.911	0.954	0.97	0.978	0.947	0.03	0.27	0.648	0.648	0.014
DHF Wk2	3922	0.961	57291	928	18388	2570	224697617	0.98	0.896	0.971	0.901	0.956	0.969	0.955	0.927	0.035	0.337	0.556	0.521	0.014
HCI	5421	0.946	67549	995	19274	2972	366185639	0.983	0.901	0.981	0.82	0.925	0.98	0.962	0.936	0.035	0.31	0.591	0.556	0.013
HCII	4606	0.937	82384	1172	19505	3631	379462522	0.979	0.903	0.976	0.89	0.968	0.976	0.961	0.937	0.034	0.246	0.657	0.623	0.011
