# Supplementary material for: Single-cell temporal analysis of natural dengue infection reveals skin-homing lymphocyte expansion one day before defervescence
Source: iScience. 2022 Mar 5;25(4):104034. doi: 10.1016/j.isci.2022.104034 (PMC8957021; doi:10.1016/j.isci.2022.104034)
Supplement: Table S19. Numbers of cells passing each quality control step, related to STAR Methods [file mmc20.xlsx]

## Sheet: Number of cells
Table S19 Numbers of cells passing each quality control step. Related to STAR Methods.
Samples	Assinged cells from CellRanger	After cutting cells that have > 10% of mitochondrial counts	Doublets	Remaining cells
DF Day-2	2517	2,312 (91.85 %)	90	2222
DF Day-1	3541	2,889 (81.58 %)	113	2776
DF Def	5437	5,150 (94.72 %)	201	4949
DF Wk2	4108	4,022 (97.90 %)	157	3865
DHF Day-2	3562	3,296 (92.53 %)	129	3167
DHF Day-1	5486	4,623 (84.26 %)	180	4443
DHF Def	5891	5,686 (96.52 %)	222	5464
DHF Wk2	3922	3,857 (98.34 %)	150	3707
HCI	5421	5,269 (97.20 %)	205	5064
HCII	4606	4,510 (97.92 %)	176	4334
Total	44491	41614	1623	39991
